# Supplementary material for: DNA Barcode Sequence Identification Incorporating Taxonomic Hierarchy and within Taxon Variability
Source: PLoS One. 2011 Aug 16;6(8):e20552. doi: 10.1371/journal.pone.0020552 (PMC3156709; doi:10.1371/journal.pone.0020552)
Supplement: Dataset S1 — A comma separated text file containing: genus, specific epithet, specimen identification number used in this study, matK GenBank accession, matK DNA sequence, matK mini–barcode, rbcL GenBank accession, rbcL sequence, rbcL mini–barcode, and an indication of use in the reference dataset. (CSV) [file pone.0020552.s001.csv]

genus	species	specimen	matK-accession	matK-sequence	matK-mini-barcode	rbcL-accession	rbcL-sequence	rbcL-mini-barcode	reference-dataset
Aa	palacea	3516	AJ309989	ATGTATCATTTCATAACACAAGAAGTGCCTCACTTTTTTGGTTCCAGTAAAAATGTATGTAAATGGTATTATTACAAAGATATTTAGATTGAAAAAAAATACATTTCGTCAACAAAATTTTCTATATCCGCTACTCCTTCAGGAGTATATTTACTCACTTGCTCATGATCATAGCTTCAAGAGTTTTCTTTTTTACGAACCTGTAGAAATTTTTGGTTATGACAATAAATCTAGTTTAGTACTTGTGAAACGTTTAATTACTCGAATGTATCAACAAAAATCTTTGCTAAAGGGGTTTTGGGGGCATAAGAATTTTTTTTCTTCTCATTTTTCTTCTCAAATACTATCAGAAGGTTTTGGGGTCATTCTGGAAATTCCATTCTCGTCGCAATTAGTATC…	TGTGTTAGATCTACTAATACCCCATCCCATCCATCTGGAAATATTGGTTCAAATCCCTCAATGTTGGATCAAAGATGTTCCTTCTTTGCATTTATTACGATTGATTTTCTACAAATATTATAATTTTAAAAGTATAATTACTTCAAAGAAATCCATTCACGTCTTTTCAAAAAGAAAGAAAAGAT	AJ542410	AAAGCTGGTGTTAAAGATTACAAGTTGACTTATTATACTCCTGACTACGAAACCAAAGATACAGATATCTTGGCAGCATTCCGAGTAACTCCTCAACCGGGAGTTCCGCCTGAAGAAGCGGGCGCTGCGGTAGCAGCCGAATCTTCTACTGGCACATGGACAACTGTGTGGACTGATGGACTTACCAGTCTAGATCGTTACAAAGGACGATGCTACCACATTGAGGCCGTTGTTGGGGAGGAAAATCAATATATTGCTTATGTAGCTTATCCTTTAGACCTTTTTGAAGAAGGTTCTGTTACTAACATGTTTACTTCCATTGTAGGTAATGTTTTTGGTTTCAAAGCCCTGCGAGCTCTACGTCTGGAAGATCTGCGAATTCCCCCTTCTTATTCCAAA…	CGAGCTCTACGTCTGGAAGATCTGCGAATTCCCCCTTCTTATTCCAAAACTTTCCAAGGTCCGCCTCATGGCATCCAAGTTGAAAGAGATAAATTGAACAAGTATGGTC	yes
Abies	numidica	3742	AB019864	CTCATTCACGATCGTTGTCTCATGGATCTTTCCCTGATCGAACTCATTTTGATCGAAAGATCAAACATATTATCAGAAATTATCGTCGAAATTCACTGAAAAGTATCTGGTCGTTGAAGGATCCTAGAATTCACTATGTTAGATATGCAGAAAGATCTATTATAGCTATAAAGGGTACTCATCTCCTAGTGAAAAAATGTAGATATCATCTTCCAATTTTTCGGCAATTTTATTTCCATCTTTGGTCCGAACCATATAGGGTATGTTCTCATCAATTATCCAAGAATTGTTCTTCTTCTTTAGGTTATTTTCTGAGGGTTCGGATGAAACCTCTTCTGGTCAGGACCAAAATGCTAGATGAGTTATTAATTACCGATCTTATTACCGATGAATTTGATC…	ATGTTCTCATCAATTATCCAAGAATTGTTCTTCTTCTTTAGGTTATTTTCTGAGGGTTCGGATGAAACCTCTTCTGGTCAGGACCAAAATGCTAGATGAGTTATTAATTACCGATCTTATTACCGATGAATTTGATCCAATAGTTCCGATTGTACCAATAATTGGATTATT	AB019827	AAAGCTAGTGTCGGATTCAAAGCTGGTGTTAAAGATTACAGATTAACTTATTATACTCCTGAATATCAGACCAAAGATACGGATATCTTGGCGGCATTCCGAGTAACTCCTCAACCTGGGGTGCCGCCCGAGGAAGCGGGAGCAGCAGTAGCTGCTGAATCTTCCACCGGTACATGGACCACTGTTTGGACCGATGGACTTACCAGTCTTGATCGTTACAAAGGGCGATGCTATGACATCGAGCCCGTTCCTGGAGAGGAAAGTCAATTTATTGCCTATGTAGCTTACCCCTTAGACCTTTTCGAAGAAGGTTCTGTTACTAACTTGTTCACTTCCATTGTAGGTAATGTATTTGGATTCAAGGCCCTACGGGCTTTACGTTTGGAAGATTTGCGGATT…	GGGAGCAGCAGTAGCTGCTGAATCTTCCACCGGTACATGGACCACTGTTTGGACCGATGGACTTACCAGTCTTGATCGTTACAAAGGGCGATGCTATGACATCGAGCCCGTTCCTGGAGAGGAAAGTCAATTTATTGCCTATGTAGCTTACCCCTTAGACCTTTTCGAAGAAGGTTCTGTTACTAACTTGTTC	yes
Abobra	tenuifolia	2743	DQ536629	TTTTTTAAATGGATCCATTTTGTTGGAAAATTCTGGTTATGACAAAAAATCCAGTTTACTAATGGTAAAACATTTAATTACTCGAATGTATCACCAGAATCATTTTTTTTTTTTCACTAATTATTATAACAAAAATCCATTTTTGGGGTACAACAAAAATTTGTATTCTCAAATGCTATCAGAAGGGTTTGCAGTCATTGTGGAAATTCCATTTTCCCTACGATTAGTATCTTCCTTAGAGGAAGAAGAAATCGCAAAATCTTATAATTTACGATCAAGTCATTCAATATTTCCTTTTTTAGAGGATAAATTCCCACATTTAAATTATGTGTCAGATGTATTAATCCCCTATCCCCTCCATCTGCAAATTTTAGTTCAAATCCTTCGCTCCTGGGTGAA…	ATCTTGTCAAAGTGTTTGCTAATTATTTTTCGGCTATCTTACGGGTCTTCAAGGATCCTTTCATGCATTATGTTAGATATCAAGGAAAATTTATTCTGGTTTCAAAAGATACGCCACTTCTGATGAATAAGTGGAAATATTACCTTGTCAATTTATGGCAATGTCATTTTTATGTGTGGTCACAACCA	AF008961	ATGTCACCACAAACAGAGACTAAAGCAAGTGTTGGATTCAAAGCTGGTGTTAAAGGTTATAAATTGACTTATTATACTCCTGAATATGAAACCAAAGATACTGATATGTTGGCAGCATTCCGAGTAACTCCTCAACCGGGAGTTCCACCCGAGGAAGCAGGGGCCGCTGTAGCTGCTGAATCTTCTACTGGTACATGGACAACTGTGTGGACCGATGGGCTTACCAGTCTTGATCGTTACAAAGGACGATGCTATGGAATCGAGCCTGTTCCTGGAGAAGAAAATCAATATATTGCTTATGTAGCTTATCCCCTAGACCTTTTTGAAGAAGGTTCTGTTACTAACATGTTTACTTCCATTGTGGGTAATGTATTTGGATTCAAGGCTCTGCGTGCTCTA…	CATGGACAACTGTGTGGACCGATGGGCTTACCAGTCTTGATCGTTACAAAGGACGATGCTATGGAATCGAGCCTGTTCCTGGAGAAGAAAATCAATATAT	yes
Acacia	exuvialis	3047	EU214205	GCCTCCTCCTTTCATTTATTAAGGCTCTTTCTTTATGAGTATTGTAATTGGAATAGTCTTATTACTCCAAAAAAAAGGATTTCTGCTTTTTCAAATTCAAAAAGTAATCCAAGATTTTTTTCAAAAAGTAATCCAAGATTTTTCCTGTTCCTATATAATTTTTATGTATGTGAATACGAATCCATCTTTCTTTTTCTCCGTACCAAATCTTCTTATTTACGATTAACATCTTTTGGAGTCCTTTTTGAGCGAATCTATTTCTATGCAAAAATAGAACATTTTGTAGAAGTCTTTGATAAGGATTTTCCGTCCACCCTATGGTTCTTCAAGGACCCTTTCATTCATTATGTTAGATATCAAGGAAAATCCATTCTCGCTTCAAAGAATACGCCCTTTTTG…	ATCTTTCTTTTTCTCCGTACCAAATCTTCTTATTTACGATTAACATCTTTTGGAGTCCTTTTTGAGCGAATCTATTTCTATGCAAAAATAGAACATTTTGTAGAAG	EU213435	AAGCTGGTGTTAAAGATTATAAATTGACTTATTATACTCCTGACTATGAAACCAAAGATAGTGATATCTTGGCAGCATTCCGAGTAACTCCTCAACCTGGAGTTCCGCCTGAAGAAGCAGGTGCCGCGGTAGCTGCTGAATCTTCTACTGGTACATGGACAACTGTGTGGACCGATGGGCTTACCAGTCTTGATCGTTACAAAGGACGATGCTACCACATCGAGCCCGTTGCTGGAGAAGAAAATCAATATATTGCTTATGTAGCTTATCCCTTAGACCTTTTTGAAGAAGGTTCTGTTACTAACATGTTTACTTCCATTGTGGGTAATGTATTTGGGTTCAAGGCTCTGCGCGCTCTACGTCTGGAGGATTTGCGAATCCCTCCTTCTTATTCTAAAA…	CCTCCTTCTTATTCTAAAACTTTCCAAGGTCCGCCTCACGGCATCCAAGTTGAGAGAGATAAATTGAACAAGTACGGCCGTCCCCTATTGGGATGTACTATTAAACCAAAATTGGGGTTATCCGCTAAGAATTACGGTAGAGCGGTTTATGAATGTCTTCGTGGTGGCCTTGATTTTACCAAAG	yes
Acacia	exuvialis	3048	EU214206	GCCTCCTCCTTTCATTTATTAAGGCTCTTTCTTTATGAGTATTGTAATTGGAATAGTCTTATTACTCCAAAAAAAAGGATTTCTGCTTTTTCAAATTCAAAAAGTAATCCAAGATTTTTTTCAAAAAGTAATCCAAGATTTTTCCTGTTCCTATATAATTTTTATGTATGTGAATACGAATCCATCTTTCTTTTTCTCCGTACCAAATCTTCTTATTTACGATTAACATCTTTTGGAGTCCTTTTTGAGCGAATCTATTTCTATGCAAAAATAGAACATTTTGTAGAAGTCTTTGATAAGGATTTTCCGTCCACCCTATGGTTCTTCAAGGACCCTTTCATTCATTATGTTAGATATCAAGGAAAATCCATTCTCGCTTCAAAGAATACGCCCTTTTTG…	AAGGATTTTCCGTCCACCCTATGGTTCTTCAAGGACCCTTTCATTCATTATGTTAGATATCAAGGAAAATCCATTCTCGCTTCAAAGAATACGCCCTTTTTGATGAAAAAATGGAAATACTTTCTTATCCATTTATGGCAATGTCATTTTTTTG	EU213436	ACTAAAGCAAGTGTTGGATTCAAAGCTGGTGTTAAAGATTATAAATTGACTTATTATACTCCTGACTATGAAACCAAAGATAGTGATATCTTGGCAGCATTCCGAGTAACTCCTCAACCTGGAGTTCCGCCTGAAGAAGCAGGTGCCGCGGTAGCTGCTGAATCTTCTACTGGTACATGGACAACTGTGTGGACCGATGGGCTTACCAGTCTTGATCGTTACAAAGGACGATGCTACCACATCGAGCCCGTTGCTGGAGAAGAAAATCAATATATTGCTTATGTAGCTTATCCCTTAGACCTTTTTGAAGAAGGTTCTGTTACTAACATGTTTACTTCCATTGTGGGTAATGTATTTGGGTTCAAGGCTCTGCGCGCTCTACGTCTGGAGGATTTGCGA…	TCCGCCTCACGGCATCCAAGTTGAGAGAGATAAATTGAACAAGTACGGCCGTCCCCTATTGGGATGTACTATTAAACCAAAATTGGGGTTATCCGCTAAGA	no
Acacia	exuvialis	3049	EU214207	ATCCAAGATTTTTTTCAAAAAGTAATCCAAGATTTTTCCTGTTCCTATATAATTTTTATGTATGTGAATACGAATCCATCTTTCTTTTTCTCCGTACCAAATCTTCTTATTTACGATTAACATCTTTTGGAGTCCTTTTTGAGCGAATCTATTTCTATGCAAAAATAGAACATTTTGTAGAAGTCTTTGATAAGGATTTTCCGTCCACCCTATGGTTCTTCAAGGACCCTTTCATTCATTATGTTAGATATCAAGGAAAATCCATTCTCGCTTCAAAGAATACGCCCTTTTTGATGAAAAAATGGAAATACTTTCTTATCCATTTATGGCAATGTCATTTTTTTGTTTGGTCTCAACCAGGAAAGATCCATATAAACCAATTATCCGAGCATTCATTTT…	TCAGTGGTACGGAGTCAAATGTTGGAAAAGTCATTTATAATGGAAAATCTTATGAAAAAGCTTGATACAATAATTCCAATTATTCCTCTAATTAGATCATTGGCTAAAGCAAAATTTTGTAATGTATTAGGACATCCCATTAGTAAGCCGGTCTGGGCCGATTCATCCGATTTTGATA	EU213437	ACTAAAGCAAGTGTTGGATTCAAAGCTGGTGTTAAAGATTATAAATTGACTTATTATACTCCTGACTATGAAACCAAAGATAGTGATATCTTGGCAGCATTCCGAGTAACTCCTCAACCTGGAGTTCCGCCTGAAGAAGCAGGTGCCGCGGTAGCTGCTGAATCTTCTACTGGTACATGGACAACTGTGTGGACCGATGGGCTTACCAGTCTTGATCGTTACAAAGGACGATGCTACCACATCGAGCCCGTTGCTGGAGAAGAAAATCAATTTATTGCTTATGTAGCTTATCCCTTAGACCTTTTTGAAGAAGGTTCTGTTACTAACATGTTTACTTCCATTGTGGGTAATGTATTTGGGTTCAAGGCTCTGCGCGCTCTACGTCTGGAGGATTTGCGA…	GCAAGTGTTGGATTCAAAGCTGGTGTTAAAGATTATAAATTGACTTATTATACTCCTGACTATGAAACCAAAGATAGTGATATCTTGGCAGCATTCCGAGTAACTCCTCAACCTGGAGTTCCGCCTGAAGAAGCAGGTG	no
Acacia	nigrescens	3050	EU214209	TCCTCCTTTCATTTATTAAGGCTCTTTCTTTATGAGTATTGTAATTGGAATAGTCTTATTACTCCAAAAAAAAGGATTTCTACTTTTTCAAAAAGTAATCCAAGATTTTTCCTGTTCCTATATAATTTTTATGTATGTGAATACGAAGCCATCTTTCTTTTTCTCCGTAACAAATCTTCTTATTTACGATTAACATCTTCTGGAGTCTTTTTTGAACGAATCTATTTCTATGCAAAAATAGAACATTTTGTGGAAGTCTTTGATAAGGATTTTCCGTCCACCCTATGGTTCTTCAAGGACCCTTTCATTCATTATGTTAGATATCAAGGAAAATCCATTCTGGCTTCAAAGAATACGCCCTTTTTGATGAAAAAATGGAAATACTATCTTATCCATTTA…	TATTGTAATTGGAATAGTCTTATTACTCCAAAAAAAAGGATTTCTACTTTTTCAAAAAGTAATCCAAGATTTTTCCTGTTCCTATATAATTTTTATGTATGTGAATACGAAGCCATCTTTCTTTTTCTCCGTAACAAATCTTCTTATTTACGATTAACATCTTCTGGAGTCTTTTTTGAACGAA	EU213439	ACTAAAGCAAGTGTTGGATTCAAAGCTGGTGTTAAAGATTATAAATTGACTTATTATACTCCTGACTATGAAACCAAGGATAGTGATATCTTGGCAGCATTCCGAGTAACTCCTCAACCTGGAGTTCCGCCTGAAGAAGCGGGTGCCGCGGTAGCTGCTGAATCTTCTACTGGTACATGGACAACTGTGTGGACCGATGGGCTTACCAGTCTTGATCGTTACAAAGGACGATGCTACCACATCGAGCCCGTTGCTGGAGAAGAAAGTCAATTTATTGCTTATGTAGCTTATCCCTTAGACCTTTTTGAAGAAGGTTCTGTTACTAACATGTTTACTTCGATTGTGGGTAATGTATTTGGGTTCAAGGCCCTGCGCGCTCTACGTCTGGAAGATTTGCGA…	ATGCTACCACATCGAGCCCGTTGCTGGAGAAGAAAGTCAATTTATTGCTTATGTAGCTTATCCCTTAGACCTTTTTGAAGAAGGTTCTGTTACTAACATGTTTACTTCGATTGTGGGTAATGTATTTGGGTTCAAGGCCCTGCGCGCTCTAC	yes
Acacia	nigrescens	3051	EU214210	CCTCCTTTCATTTATTAAGGCTCTTTCTTTATGAGTATTGTAATTGGAATAGTCTTATTACTCCAAAAAAAAGGATTTCTACTTTTTCAAAAAGTAATCCAAGATTTTTCCTGTTCCTATATAATTTTTATGTATGTGAATACGAAGCCATCTTTCTTTTTCTCCGTAACAAATCTTCTTATTTACGATTAACATCTTCTGGAGTCTTTTTTGAACGAATCTATTTCTATGCAAAAATAGAACATTTTGTGGAAGTCTTTGATAAGGATTTTCCGTCCACCCTATGGTTCTTCAAGGACCCTTTCATTCATTATGTTAGATATCAAGGAAAATCCATTCTGGCTTCAAAGAATACGCCCTTTTTGATGAAAAAATGGAAATACTATCTTATCCATTTAT…	GAAATACTATCTTATCCATTTATGGCAATGTCATTTTTTTGTTTGGTCTCAACCAGGAAAGATCCATATAAACCAATTATCCGAGCATTCATTTTACTTTTTGGGCTATTTTTCAAATGTGCGGCTAAATCCTTCAGTGGTACGGAGTCAAATGTTGGAAAAGT	EU213440	ACTAAAGCAAGTGTTGGATTCAAAGCTGGTGTTAAAGATTATAAATTGACTTATTATACTCCTGACTATGAAACCAAGGATAGTGATATCTTGGCAGCATTCCGAGTAACTCCTCAACCTGGAGTTCCGCCTGAAGAAGCGGGTGCCGCGGTAGCTGCTGAATCTTCTACTGGTACATGGACAACTGTGTGGACCGATGGGCTTACCAGTCTTGATCGTTACAAAGGACGATGCTACCACATCGAGCCCGTTGCTGGAGAAGAAAGTCAATTTATTGCTTATGTAGCTTATCCCTTAGACCTTTTTGAAGAAGGTTCTGTTACTAACATGTTTACTTCGATTGTGGGTAATGTATTTGGGTTCAAGGCCCTGCGCGCTCTACGTCTGGAAGATTTGCGA…	AACCAAGGATAGTGATATCTTGGCAGCATTCCGAGTAACTCCTCAACCTGGAGTTCCGCCTGAAGAAGCGGGTGCCGCGGTAGCTGCTGAATCTTCTACTGGTACATGGACAACTGT	no
Acacia	tortilis	3052	EU214211	GCCTCCTCCTTTCATTTATTAAGGCTCTTTCTTTATGAGTATTGTAATTGGAATAGTCTTATTACTCCAAAAAAAAGGATTTCTACTTTTTCAAATTCAAAAAGTAATCCAAGATTTTTTTCAAAAAGTAATCCAAGATTTTTCCTGTTCCTATATAATTTTTATGTATGTGAATACGAATCCATCTTTCTTTTTCTCCGTACCAAATCTTCTTATTTACGATTAACATCTTTTGGAGTCCTTTTTGAGCGAATCTATTTCTATGCAAAAATAGAATATTTTGTAGAAGTCTTTGATAAGGATTTTCCGTCCACCCTATGGTTCTTCAAGGACCCTTTCATTCATTATGTTAGATATCAAGGAAAATCCATTCTGGCTTCAAAGAATACGCCCTTTTTG…	GGAAATACTTTCTTATCCATTTATGGCAATGTCATTTTTTTGTTTGGTCTCAACCAGGAAAGATCCATATAAACCAATTATCCGAGCATTCATTTTACTTTTTCGGCTATTTTTCAAATGTGCGGCTAAATCCTTCAGTGGTACGGAGTC	EU213441	GCTGGTGTTAAAGATTATAAATTGACTTATTATACTCCTGACTATGAAACCAAAGATAGTGATATCTTGGCAGCATTCCGAGTAACTCCTCAACCTGGAGTTCCGCCTGAAGAAGCAGGTGCCGCGGTAGCTGCTGAATCTTCTACTGGTACATGGACAACTGTGTGGACCGATGGGCTTACCAGTCTTGATCGTTACAAAGGACGATGCTACCACATCGAGCCCGTTGCTGGAGAAGAAAGTCAATTTATTGCTTATGTAGCTTATCCCTTAGACCTTTTTGAAGAAGGTTCTGTTACTAACATGTTTACTTCCATTGTGGGTAATGTATTTGGGTTCAAGGCTCTGCGCGCTCTACGTCTGGAGGATTTGCGAATCCCTCCTTCTTATTCTAAAACT…	TACATGGACAACTGTGTGGACCGATGGGCTTACCAGTCTTGATCGTTACAAAGGACGATGCTACCACATCGAGCCCGTTGCTGGAGAAGAAAGTCAATTTA	yes
Acacia	tortilis	3054	EU214213	GCCTCCTCCTTTCATTTATTAAGGCTCTTTCTTTATGAGTATTGTAATTGGAATAGTCTTATTACTCCAAAAAAAAGGATTTCTACTTTTTCAAATTCAAAAAGTAATCCAAGATTTTTTTCAAAAAGTAATCCAAGATTTTTCCTGTTCCTATATAATTTTTATGTATGTGAATACGAATCCATCTTTCTTTTTCTCCGTACCAAATCTTCTTATTTACGATTAACATCTTTTGGAGTCCTTTTTGAGCGAATCTATTTCTATGCAAAAATAGAATATTTTGTAGAAGTCTTTGATAAGGATTTTCCGTCCACCCTATGGTTCTTCAAGGACCCTTTCATTCATTATGTTAGATATCAAGGAAAATCCATTCTGGCTTCAAAGAATACGCCCTTTTTG…	CCTTTCATTTATTAAGGCTCTTTCTTTATGAGTATTGTAATTGGAATAGTCTTATTACTCCAAAAAAAAGGATTTCTACTTTTTCAAATTCAAAAAGTAATCCAAGATTTTTTTCAAAAAGTAATCCAAGATTTTTCCT	EU213443	AAGCAAGTGTTGGATTCAAAGCTGGTGTTAAAGATTATAAATTGACTTATTATACTCCTGACTATGAAACCAAAGATAGTGATATCTTGGCAGCATTCCGAGTAACTCCTCAACCTGGAGTTCCGCCTGAAGAAGCAGGTGCCGCGGTAGCTGCTGAATCTTCTACTGGTACATGGACAACTGTGTGGACCGATGGGCTTACCAGTCTTGATCGTTACAAAGGACGATGCTACCACATCGAGCCCGTTGCTGGAGAAGAAAGTCAATTTATTGCTTATGTAGCTTATCCCTTAGACCTTTTTGAAGAAGGTTCTGTTACTAACATGTTTACTTCCATTGTGGGTAATGTATTTGGGTTCAAGGCTCTGCGCGCTCTACGTCTGGAGGATTTGCGAATCC…	TAGCTTATCCCTTAGACCTTTTTGAAGAAGGTTCTGTTACTAACATGTTTACTTCCATTGTGGGTAATGTATTTGGGTTCAAGGCTCTGCGCGCTCTACGTCTGGAGGATTTGC	no
Acacia	tortilis	3053	EU214212	GCCTCCTCCTTTCATTTATTAAGGCTCTTTCTTTATGAGTATTGTAATTGGAATAGTCTTATTACTCCAAAAAAAAGGATTTCTACTTTTTCAAATTCAAAAAGTAATCCAAGATTTTTTTCAAAAAGTAATCCAAGATTTTTCCTGTTCCTATATAATTTTTATGTATGTGAATACGAATCCATCTTTCTTTTTCTCCGTACCAAATCTTCTTATTTACGATTAACATCTTTTGGAGTCCTTTTTGAGCGAATCTATTTCTATGCAAAAATAGAATATTTTGTAGAAGTCTTTGATAAGGATTTTCCGTCCACCCTATGGTTCTTCAAGGACCCTTTCATTCATTATGTTAGATATCAAGGAAAATCCATTCTGGCTTCAAAGAATACGCCCTTTTTG…	AATCTTCTTATTTACGATTAACATCTTTTGGAGTCCTTTTTGAGCGAATCTATTTCTATGCAAAAATAGAATATTTTGTAGAAGTCTTTGATAAGGATTTTCCGT	EU213442	TAAAGCAAGTGTTGGATTCAAAGCTGGTGTTAAAGATTATAAATTGACTTATTATACTCCTGACTATGAAACCAAAGATAGTGATATCTTGGCAGCATTCCGAGTAACTCCTCAACCTGGAGTTCCGCCTGAAGAAGCAGGTGCCGCGGTAGCTGCTGAATCTTCTACTGGTACATGGACAACTGTGTGGACCGATGGGCTTACCAGTCTTGATCGTTACAAAGGACGATGCTACCACATCGAGCCCGTTGCTGGAGAAGAAAGTCAATTTATTGCTTATGTAGCTTATCCCTTAGACCTTTTTGAAGAAGGTTCTGTTACTAACATGTTTACTTCCATTGTGGGTAATGTATTTGGGTTCAAGGCTCTGCGCGCTCTACGTCTGGAGGATTTGCGAAT…	ATGTATTTGGGTTCAAGGCTCTGCGCGCTCTACGTCTGGAGGATTTGCGAATCCCTCCTTCTTATTCTAAAACTTTCCAAGGTCCGCCTCACGGCATCCAAGTTGAGAGAGATAAATTGAACAAGTACGGCCGTCCCCTATTGGGATGTAC	no
Acanthephippium	martinianum	3517	AF263618	GGCAACAAAACTTCCTATATCCGCTACTCCTTCAGGAGTCTATTTACTCACTTGCTCATTATCATAGCTTCAATAGTTTGATTTTTTACGAACCTGTGGAAATTATAGGTTATGACAATAAATCTAGTTTAGTACTTGTGAAACGTTTAATTACTCGAATGTATCAACAGGAATCTTTGATTTCTTCGGTGAATGATTCTAACCAAAATGAAAATGGATTTTGGGGGAACAAGAATTCTTTTTCTTCTCATTTTCCTTCTCAAATGGTATCAGAAGGTTTTGGAGTCATTCTGGAAATTCCATTCTCGTCGCGATTAGTATCTTCCCTTGAAGAAAAAAGAATACCAAAATCTCAGAATTTACGATCTATTCATTCAATATTTCCCTTTTTAGAGGATA…	TTAGAGGATAAATTCTCACATTTAAATTATGTGTCAGATCTACTAATACCCCATCCCATCCATCTGGAAATCTTGGTTCAAATCCTTCAATGCTGGATCAAAGATGTTCCTTCTTTGCATTTATTGCGATTGTTTTTCCACGAGTATCATA	AF074100	AAGCGTTGGATTTAAAGCTGGTGTGAAAGATTACAAATTGACTTATTATACTCCTAACTACGAAACCAAAGATACTGATATCTTGGCAGCATTCCGAGTAACTCCTCAACCGGGAGTTCCGCCTGAAGAAGCGGGGGCTGCGGTAGCTGCCGAATCTTCTACTGGTACATGGACAACTGTGTGGACTGATGGACTTACCAGACTTGATCGTTACAAAGGACGATGCTACCACATCGAGGCCGTTGTTGGGGAGGAAAATCAATATATTGCTTATGTAGCTTATCCTTTAGACCTTTTTGAAGAAGGTTCTGTTACTAACATGTTTACTTCCATTGTGGGTAATGTATTTGGTTTCAAAGCCCTGCGAGCTCTACGTCTCGAAGATCTGCGAATTCCCCC…	ATGGACAACTGTGTGGACTGATGGACTTACCAGACTTGATCGTTACAAAGGACGATGCTACCACATCGAGGCCGTTGTTGGGGAGGAAAATCAATATATTGCTTATGTAGCTTATCCTTTAGACCTTTTTGAAGAAGGTTCTGTTACTAACATGTTTACTTCCATTGTGGGTAATGTATTTGGTTTCA	yes
Acanthopanax	sessiliflorum	2289	DQ133782	ATGGAGGAATTCCAAAGATATTTAGAGCTAGATAGATCTCAACAACACTACTTCTTATATCCACTTATCTTTCAGGAGTATATTTATGCACTTGCTCATGATCATGGTTTAAATAGAAATAGATCTATTTTGTTGGAAAATGCGGGTTATGACAATAAATTCAGTTTACTAATTGTAAAACGTTTAATTGCTCGAATGTATCAGTATCAACAGAATCATTTGATTATTTCTACTAATGATTCTAACCAAAATCTATTTTTGAGGCGCAACAAGAATTTGTATTCTCAAATGATATCAGAGGGGTTTGCAGTCATTGTGGAAATTCCATTTTCTCTACAATTACTATCTTCCCTAGAAAGCAAAGGGATAGTCAAATCTCATAATTTACGATCAATTCAT…	TCAGTATCAACAGAATCATTTGATTATTTCTACTAATGATTCTAACCAAAATCTATTTTTGAGGCGCAACAAGAATTTGTATTCTCAAATGATATCAGAGGGGTTTGCAGTC	DQ133796	AAGTGTTGGATTCAAAGCTGGTGTTAAAGATTACAGATTGACTTATTATACTCCTGACTATGAAACCAAAGATACTGATATCTTGGCAGCATTCCGAGTAACTCCTCAACCTGGAGTTCCACCTGAAGAAGCAGGGGCCGCGGTAGCTGCCGAATCTTCTACTGGTACATGGACAACTGTGTGGACCGATGGACTTACCAGCCTTGATCGTTACAAAGGGCGATGCTACGGAATCGAGCCCGTTGCTGGAGAAGAAAGTCAATTTATTGCTTATGTAGCTTACCCATTAGACCTTTTTGAAGAAGGTTCTGTTACTAACATGTTTACTTCCATTGTAGGTAATGTATTTGGGTTCAAAGCCCTGCGTGCTCTACGTCTGGAAGATCTGCGAATCCCTGT…	TATGAAACCAAAGATACTGATATCTTGGCAGCATTCCGAGTAACTCCTCAACCTGGAGTTCCACCTGAAGAAGCAGGGGCCGCGGTAGCTGCCGAATCTTCTACTGGTACATGGACAACTGTGTGGACCGATGGACTTACCA	yes
Acanthosicyos	horridus	2744	DQ536630	TTTTGTTGGAAAATTCTGGCTATGACAAAAAATACAGTTTACTAATGGTAAAACATTTAATTACTCGAATGTATCACCAGAATCATTTTTTTTTTTTCACTAATTTTTATAACAAAAATCCATTTTTGGGGTCCAACAAAAATTTGTATTCTCAAATGTTATCAGAAGGGTTCGCAGTCANTGTGGAAAGTCCNTTTTCCCTACGATTAGTATCTTCCTTAGAGGAAGAAGAAATCGCAAAATCTTATAATTTACGATCAAGTCATTCAATATTTCCTTTTTTAGAGGATAAATTCCCACATTTAAATTATGTGTCAGATGTATTAATACCCTATCCCCTCCATCTGGAAATTTTAGTTCAAATCCTTCGCTCCTGGGTGAAAGATGCCTCTTCTTTTC…	CAGAAGGGTTCGCAGTCANTGTGGAAAGTCCNTTTTCCCTACGATTAGTATCTTCCTTAGAGGAAGAAGAAATCGCAAAATCTTATAATTTACGATCAAGTCATTCAATATTTCCTTTTTTAGAGGATAAATTCCCACATTTAAATTATGTGTCAG	DQ535778	AGATTATAAATTGACTTATTATACTCCTGAATATGAAACCAAAGATACTGATATCTTGGCAGCATTCCGAGTAACTCCTCAACCGGGAGTTCCACCTGAGGAAGCAGGGGCCGCTGTAGCTGCTGAATCTTCTACTGGTACATGGACAACTGTGTGGACCGATGGGCTTACCAGTCTTGATCGTTACAAAGGACGATGCTATGGAATCGAGCCTGTTCCTGGAGAAGAAAATCAATATATTGCTTATGTAGCTTATCCCCTAGACCTTTTTGAAGAAGGTTCTGTTACTAACATGTTTACTTCCATTGTGGGTAATGTATTTGGATTCAAGGCTCTACGTGCTCTACGTCTGGAGGATTTGCGAATCCCTACTGCTTATATTAAAACTTTCCAAGGCCC…	CTGTTCCTGGAGAAGAAAATCAATATATTGCTTATGTAGCTTATCCCCTAGACCTTTTTGAAGAAGGTTCTGTTACTAACATGTTTACTTCCATTGTGGGTAATGTATTTGGATTCAAGGCTCTACGTGCTCTACGTCTGGAGGATTTGCGAATCCCTACT	yes
Acanthosyris	falcata	4128	DQ329183	AGTTTAACTAGATCAATTATCTTAGAAAATTTAGATTATGACAATAAATTCAGTTTACTAATTGCGAAACGTTTAATTATTCGAATGTATCAACAGAATCATTTGCTTATTTTCACTAATGATTCTAACCAAAATATATTTTTTGGGCATAACAAAAATGTGTATTTTCGAATGATACCGGAGGGGTTTGCAGTCATTGTGGAAATTCCATTTTCCCTACGCTTAGTATCTTCTCTAGAAGCTAAAAAAATGGAAGAATATCAGAATTTACGATCAATTCATTCAATATTTCCTTTTTTAGAGGACAAATTCCCACATTTAAATTATGTATCAAATATACTAATACCTTATCCTGTCCATCTGGAAATCTTGGTTCAAATTCTTCGTTACTGGGTAAAA…	TTACCTTTCCCATTTTTGTCAATGTCGTTTTTATATGTGGTCTCAACCGGGAAGGATCCGTATAAACCAATTAAGCAATCATTCCTTCAACTTTCTAGGTTATCTTTCAAGTGTACGATTAAATCCTTCCGTGGCGCGGAGTCA	DQ329172	TTGGATTCAAAGCTGGTGTTAAAGAGTACAAATTGACTTATTATACTCCTGATTTGCAAACCAAAGATACTGATATCTTAGCAGCATTCCGAGTAACTCCTCAACCTGGAGTTCCGCCTGAGGAAGCAGGGGCCGCGGTAGCTGCCGAATCTTCTACTGGTACATGGACAACTGTGTGGACCGATGGACTTACCAGCCTTGATCGTTACAAAGGGCGATGCTACCACATCGAGCCCGTTGCTGGAGAAGAAAATCAATTTATTGCTTATGTAGCTTACCCCTTAGACCTTTTTGAAGAAGGTTCTGTTACTAACATGTTTACTTCCATTGTGGGTAATGTATTTGGATTCAAAGCCTTGCGTGCTCTACGGCTGGAGGATCTGCGAATCCCTCCTGCTT…	GAAGAAAATCAATTTATTGCTTATGTAGCTTACCCCTTAGACCTTTTTGAAGAAGGTTCTGTTACTAACATGTTTACTTCCATTGTGGGTAATGTATTTGGATTCAAAGCCTTGCGTGCTCTACGGCTGGAGGATCTGCGAATCCCTCCTGCTTATTCTAAAACTTTCCAAGGCCCACCTCATG	yes
Acer	negundo	4184	EU749281	CTCTTCTTTACATTTATTGCGATTCTTTCTTCATGAGTATTTTAATTGGAATAGTCTTATTACTCCAAAGAAATCAAATTCCATTTTTTCAACAAGTAATCCAAGATTTTTCTTGTTCCTATATAATTCTCATGTATATGAATATGAATCAATCTTCTTTTTTCTCCGTAACCAATCTTCTCATTTACGATCAACATTTTCAGGACTCCTTTTTGAGCGAATTTCTTTTTATGGAAAAGTAGAAGATCTTGTCCAAGTCTTTGTTAATGATTTTCAGGACAACTTATGGTTGTTCAAGCATCCTATCATGCATTATGTTAGATATCAAGGAAAATCCGTTCTGGCTTCAAAAGATATGCCTCTTCTGATGAATAAATGGAAATATTACCTTGTCAATTT…	TGTTAATGATTTTCAGGACAACTTATGGTTGTTCAAGCATCCTATCATGCATTATGTTAGATATCAAGGAAAATCCGTTCTGGCTTCAAAAGATATGCCTCTTCTGATGAATAAATGGAAATATTACCTTGTCAATTTATGGCAATGGCATTTTCGCGTGTGGTCTCAACCCGGAAGGATTCATATAAACCACTTATAC	EU676887	AAGTGTTGGATTCAAAGCCGGTGTTAAAGATTATAAATTGACTTATTATACTCCCGACTATGTAACCAAAGATACTGATATCTTGGCAGCATTCCGAGTAACTCCTCAACCCGGGGTTCCGCCCGAGGAAGCCGGGGCCGCGGTAGCTGCGGAATCTTCTACTGGTACATGGACAACTGTGTGGACCGATGGGCTTACCAGCCTTGATCGTTATAAAGGACGATGCTACAACATTGAGCCCGTTGCTGGAGAAGAAAATCAATATATATGTTATGTAGCTTACCCTTTAGACCTTTTTGAAGAGGGTTCTGTTACTAACATGTTTACTTCCATTGTGGGTAATGTATTTGGGTTTAAAGCCCTGCGCGCTCTACGTCTAGAGGATCTACGAATCCCTCC…	ATCTACGAATCCCTCCCGCGTATTCGAAAACTTTCCAAGGCCCCCCTCATGGCATCCAAGTTGAGAGAGATAAATTGAACAAGTATGGGCGCCCCCTATTGGGATGTACTATTAAACCTAAATTGGGATTATCCGCTAAGAACTACG	yes
Acer	negundo	4183	EU749280	AATATTTCCTTTTTTCGAGAACAATTTCTCACATTTACACTATGTCTTAGATGTACTAATACCCTACCCCATTCGCCCGGAAATCTTGGTTCGAACCTTTCGCTATTGGGTAAAAGATGCCTCTTCTTTACATTTATTGCGATTCTTTCTTCATGAGTATTTTAATTGGAATAGTCTTATTACTCCAAAGAAATCAAATTCCATTTTTTCAACAAGTAATCCAAGATTTTTCTTGTTCCTATATAATTCTCATGTATATGAATATGAATCAATCTTCTTTTTTCTCCGTAACCAATCTTCTCATTTACGATCAACATTTTCAGGACTCCTTTTTGAGCGAATTTCTTTTTATGGAAAAGTAGAAGATCTTGTCCAAGTCTTTGTTAATGATTTTCAGGA…	AGATGCCTCTTCTTTACATTTATTGCGATTCTTTCTTCATGAGTATTTTAATTGGAATAGTCTTATTACTCCAAAGAAATCAAATTCCATTTTTTCAACAAGTAATCCAAG	EU676886	AAGTGTTGGATTCAAAGCCGGTGTTAAAGATTATAAATTGACTTATTATACTCCCGACTATGTAACCAAAGATACTGATATCTTGGCAGCATTCCGAGTAACTCCTCAACCCGGGGTTCCGCCCGAGGAAGCCGGGGCCGCGGTAGCTGCGGAATCTTCTACTGGTACATGGACAACTGTGTGGACCGATGGGCTTACCAGCCTTGATCGTTATAAAGGACGATGCTACAACATTGAGCCCGTTGCTGGAGAAGAAAATCAATATATATGTTATGTAGCTTACCCTTTAGACCTTTTTGAAGAGGGTTCTGTTACTAACATGTTTACTTCCATTGTGGGTAATGTATTTGGGTTTAAAGCCCTGCGCGCTCTACGTCTAGAGGATCTACGAATCCCTCC…	GTGGACCGATGGGCTTACCAGCCTTGATCGTTATAAAGGACGATGCTACAACATTGAGCCCGTTGCTGGAGAAGAAAATCAATATATATGTTATGTAGCTTACCCTTTAGACCTTTTTGAAGAGGGTTCTGTTACTAACATGTTTACTT	no
Acer	platanoides	4185	EU749282	AATATTTCCTTTTTTCGAGAACAATTTCTCACATTTACACTATGTCTTAGATGTACTAATACCCTACCCCATTCGCCCGGAAATCTTGGTTCGAACCTTTCGCTATTGGGTAAAAGATGCCTCTTCTTTACATTTATTGCGATTCTTTCTTCATGAGTATTTTAATTGGAATAGTCTTATTACTCCAAAGAAATCAAATTCCATTTTTTCAACAAGGAATCCAAGATTTTTCTTGTTCCTATATAATTCTCATGTATATGAATATGAATCAATCTTCTTTTTTCTCCGTAACCAATCCTCTCATTTACGATCAACATCTTCAGGACCCCTTTTTGAGCGAATTTCTTTTTATGGAAAAGTAGAAGATCTTGTCCAAGTCTTTGTTAATGATTTTCAGGA…	TATGGAAAAGTAGAAGATCTTGTCCAAGTCTTTGTTAATGATTTTCAGGACAACTTATGGTTGTTCAAGCATCCTATCATGCATTATGTTAGATATCAAGGAAAATCCGTTCTGGCTTCAAAAGATATGCCTCTTCTGATGAATAAATGGAAATATTACCTTGT	EU676888	AAGTGTTGGATTCAAAGCCGGTGTTAAAGATTATAAATTGACTTATTATACTCCTGACTATGTAACCAAAGATACTGATATCTTGGCAGCATTCCGAGTAACTCCTCAACCCGGGGTTCCGCCCGAGGAAGCCGGGGCCGCGGTAGCTGCGGAATCTTCTACTGGTACATGGACAACTGTGTGGACCGATGGGCTTACCAGCCTTGATCGTTATAAAGGACGATGCTACAACATTGAGCCCGTTGCTGGAGAAGAAAATCAATATATATGTTATGTAGCTTACCCTTTAGACCTTTTTGAAGAGGGTTCTGTTACTAACATGTTTACTTCCATTGTGGGTAATGTATTTGGGTTTAAAGCCCTGCGCGCTCTACGTCTAGAGGATCTACGAATCCCTCC…	TCTTGGCAGCATTCCGAGTAACTCCTCAACCCGGGGTTCCGCCCGAGGAAGCCGGGGCCGCGGTAGCTGCGGAATCTTCTACTGGTACATGGACAACTGTGTGGACCGATGGGCTTACCAGCCTTGATCGTTATAAAGGACGATGCTACAACATTGAGCCCGTTGCTGGAGAAGAA	yes
Acer	platanoides	4186	EU749283	AATATTTCCTTTTTTCGAGAACAATTTCTCACATTTACACTATGTCTTAGATGTACTAATACCCTACCCCATTCGCCCGGAAATCTTGGTTCGAACCTTTCGCTATTGGGTAAAAGATGCCTCTTCTTTACATTTATTGCGATTCTTTCTTCATGAGTATTTTAATTGGAATAGTCTTATTACTCCAAAGAAATCAAATTCCATTTTTTCAACAAGGAATCCAAGATTTTTCTTGTTCCTATATAATTCTCATGTATATGAATATGAATCAATCTTCTTTTTTCTCCGTAACCAATCCTCTCATTTACGATCAACATCTTCAGGACCCCTTTTTGAGCGAATTTCTTTTTATGGAAAAGTAGAAGATCTTGTCCAAGTCTTTGTTAATGATTTTCAGGA…	CTCATTTACGATCAACATCTTCAGGACCCCTTTTTGAGCGAATTTCTTTTTATGGAAAAGTAGAAGATCTTGTCCAAGTCTTTGTTAATGATTTTCAGGACAACTTATGGTTGTTCAAGCATCCTATCATGCATTATGTTAGATATCAAGGAAAATCCGTTCTG	EU676889	AAGTGTTGGATTCAAAGCCGGTGTTAAAGATTATAAATTGACTTATTATACTCCTGACTATGTAACCAAAGATACTGATATCTTGGCAGCATTCCGAGTAACTCCTCAACCCGGGGTTCCGCCCGAGGAAGCCGGGGCCGCGGTAGCTGCGGAATCTTCTACTGGTACATGGACAACTGTGTGGACCGATGGGCTTACCAGCCTTGATCGTTATAAAGGACGATGCTACAACATTGAGCCCGTTGCTGGAGAAGAAAATCAATATATATGTTATGTAGCTTACCCTTTAGACCTTTTTGAAGAGGGTTCTGTTACTAACATGTTTACTTCCATTGTGGGTAATGTATTTGGGTTTAAAGCCCTGCGCGCTCTACGTCTAGAGGATCTACGAATCCCTCC…	AACTGTGTGGACCGATGGGCTTACCAGCCTTGATCGTTATAAAGGACGATGCTACAACATTGAGCCCGTTGCTGGAGAAGAAAATCAATATATATGTTATGTAGCTTACCCTTTAGACCTTTTTGAAGAGGGTTCTGTTACTAACATGTTTACTTCCATTGTGGG	no
Acer	rubrum	4189	EU749286	GAACCTTTCGCTATTGGGTAAAAGATGCCTCTTCTTTACATTTATTGCGATTCTTTCTTCATGAGTATTTTAATTGTAATAGTCTTATTACTCCAAAGAAATCAAATTCCATTTTTTCAACAAGTAATCCAAGATTTTTCTTGTTCCTATATAATTCTCATGTATATGAATATGAATCAATCTTCTTTTTTCTCCGTAACCAATCTTCTCATTTACGATCAACATCTTCAGGACTCCTTTTTGAGCGAATTTCTTTTTATGGAAAAGTAGAAGATCTTGTCCAAGTCTTTGTTAATGATTTTCAGGACAACTTATGGTTGTTCAAGCATCCTATCATGCATTATGTTAGATATCAAGGAAAATCCGTTCTGGCTTCAAAAGATATGCCTCTTCTGATGA…	TCCTTTTTGAGCGAATTTCTTTTTATGGAAAAGTAGAAGATCTTGTCCAAGTCTTTGTTAATGATTTTCAGGACAACTTATGGTTGTTCAAGCATCCTATCATGCATTATGTTAGATATCAAGGAAAATCCGTTCTGGCTTCAAAAGATATGCCTCTTCTGATGAATAAATGGAAATATTACCTTGTCAATTT	EU676892	AAGTGTTGGATTCAAAGCCGGTGTTAAAGATTATAAATTGACTTATTATACTCCTGACTATGTAACCAAAGATACTGATATCTTGGCAGCATTCCGAGTAACTCCTCAACCCGGGGTTCCGCCCGAGGAAGCCGGGGCCGCGGTAGCTGCGGAATCTTCTACTGGTACATGGACAACTGTGTGGACCGATGGGCTTACCAGCCTTGATCGTTATAAAGGACGATGCTACAACATTGAGCCCGTTGCTGGAGAAGAAAATCAATATATATGTTATGTAGCTTACCCTTTAGACCTTTTTGAAGAGGGTTCTGTTACTAACATGTTTACTTCCATTGTGGGTAATGTATTTGGGTTTAAAGCCCTGCGCGCTCTACGTCTAGAGGATCTACGAATCCCTCC…	CTTGGCAGCATTCCGAGTAACTCCTCAACCCGGGGTTCCGCCCGAGGAAGCCGGGGCCGCGGTAGCTGCGGAATCTTCTACTGGTACATGGACAACTGTGTGGACCGATGGGCTTACCAGCCTTGATCGTTATAAAGGACGATGCTACA	yes
Acer	rubrum	4187	EU749284	CTCTTCTTTACATTTATTGCGATTCTTTCTTCATGAGTATTTTAATTGTAATAGTCTTATTACTCCAAAGAAATCAAATTCCATTTTTTCAACAAGTAATCCAAGATTTTTCTTGTTCCTATATAATTCTCATGTATATGAATATGAATCAATCTTCTTTTTTCTCCGTAACCAATCTTCTCATTTACGATCAACATCTTCAGGACTCCTTTTTGAGCGAATTTCTTTTTATGGAAAAGTAGAAGATCTTGTCCAAGTCTTTGTTAATGATTTTCAGGACAACTTATGGTTGTTCAAGCATCCTATCATGCATTATGTTAGATATCAAGGAAAATCCGTTCTGGCTTCAAAAGATATGCCTCTTCTGATGAATAAATGGAAATATTACCTTGTCAATTT…	AGTAATCCAAGATTTTTCTTGTTCCTATATAATTCTCATGTATATGAATATGAATCAATCTTCTTTTTTCTCCGTAACCAATCTTCTCATTTACGATCAACATCTTCAGGACTCCTTTTTGAGCGAATTTCTTTTTATGGAAAAGTAGAAGATC	EU676890	AAGTGTTGGATTCAAAGCCGGTGTTAAAGATTATAAATTGACTTATTATACTCCTGACTATGTAACCAAAGATACTGATATCTTGGCAGCATTCCGAGTAACTCCTCAACCCGGGGTTCCGCCCGAGGAAGCCGGGGCCGCGGTAGCTGCGGAATCTTCTACTGGTACATGGACAACTGTGTGGACCGATGGGCTTACCAGCCTTGATCGTTATAAAGGACGATGCTACAACATTGAGCCCGTTGCTGGAGAAGAAAATCAATATATATGTTATGTAGCTTACCCTTTAGACCTTTTTGAAGAGGGTTCTGTTACTAACATGTTTACTTCCATTGTGGGTAATGTATTTGGGTTTAAAGCCCTGCGCGCTCTACGTCTAGAGGATCTACGAATCCCTCC…	GTTATAAAGGACGATGCTACAACATTGAGCCCGTTGCTGGAGAAGAAAATCAATATATATGTTATGTAGCTTACCCTTTAGACCTTTTTGAAGAGGGTTCTGTTACTAACATGTTTACTTCCATTGTGGGTAATGTATTTGGGTTTAAAGCCCTGCGCGCTCTACGTCTAGAGGATCTACGAATCCCT	no
Acer	rubrum	4188	EU749285	CTCTTCTTTACATTTATTGCGATTCTTTCTTCATGAGTATATTAATTGTAATAGTCTTATTACTCCAAAGAAATCAAATTCCATTTTTTCAACAAGTAATCCAAGATTTTTCTTGTTCCTATATAATTCTCATGTATATGAATATGAATCAATCTTCTTTTTTCTCCGTAACCAATCTTCTCATTTACGATCAACATCTTCAGGACTCCTTTTTGAGCGAATTTCTTTTTATGGAAAAGTAGAAGATCTTGTCCAAGTCTTTGTTAATGATTTTCAGGACAACTTATGGTTGTTCAAGCATCCTATCATGCATTATGTTAGATATCAAGGAAAATCCGTTCTGGCTTCAAAAGATATGCCTCTTCTGATGAATAAATGGAAATATTACCTTGTCAATTT…	CTCCGTAACCAATCTTCTCATTTACGATCAACATCTTCAGGACTCCTTTTTGAGCGAATTTCTTTTTATGGAAAAGTAGAAGATCTTGTCCAAGTCTTTGTTAATGATTTTCAGGACAACTTATGGTTGTTCAAGCATCCTATCATGCATTATGTTAGATATCAAG	EU676891	AAGTGTTGGATTCAAAGCCGGTGTTAAAGATTATAAATTGACTTATTATACTCCTGACTATGTAACCAAAGATACTGATATCTTGGCAGCATTCCGAGTAACTCCTCAACCCGGGGTTCCGCCCGAGGAAGCCGGGGCCGCGGTAGCTGCGGAATCTTCTACTGGTACATGGACAACTGTGTGGACCGATGGGCTTACCAGCCTTGATCGTTATAAAGGACGATGCTACAACATTGAGCCCGTTGCTGGAGAAGAAAATCAATATATATGTTATGTAGCTTACCCTTTAGACCTTTTTGAAGAGGGTTCTGTTACTAACATGTTTACTTCCATTGTGGGTAATGTATTTGGGTTTAAAGCCCTGCGCGCTCTACGTCTAGAGGATCTACGAATCCCTCC…	CCGAGTAACTCCTCAACCCGGGGTTCCGCCCGAGGAAGCCGGGGCCGCGGTAGCTGCGGAATCTTCTACTGGTACATGGACAACTGTGTGGACCGATGGGCTTACCAGCCTTGATCGTTATAA	no
Acer	saccharinum	4192	EU749289	CTCTTCTTTACATTTATTGCGATTCTTTCTTCATGAGTATTTTAATTGTAATAGTCTTATTACTCCAAAGAAATCAAATTCCATTTTTTCAACAAGTAATCCAAGATTTTTCTTGTTCCTATATAATTCTCATGTATATGAATATGAATCAATCTTCTTTTTTCTCCGTAACCAATCTTCTCATTTACGATCAACATCTTCAGGACTCCTTTTTGAGCGAATTTCTTTTTATGGAAAAGTAGAAGATCTTGTCCAAGTCTTTGTTAATGATTTTCAGGACAACTTATGGTTGTTCAAGCATCCTATCATGCATTATGTTAGATATCAAGGAAAATCCGTTCTGGCTTCAAAAGATATGCCTCTTCTGATGAATAAATGGAAATATTACCTTGTCAATTT…	GACTAAATACTTTGGTGGTGCGGAGTCAAATGCTAGAAAATGCATTTCTAATCGATAATGCTATGAAGCAGTTCGAGACAGCCGTTCCAATTATTCCTCTGATTGGATCATTGAC	EU676896	AAGTGTTGGATTCAAAGCCGGTGTTAAAGATTATAAATTGACTTATTATACTCCTGACTATGTAACCAAAGATACTGATATCTTGGCAGCATTCCGAGTAACTCCTCAACCCGGGGTTCCGCCCGAGGAAGCCGGGGCCGCGGTAGCTGCGGAATCTTCTACTGGTACATGGACAACTGTGTGGACCGATGGGCTTACCAGCCTTGATCGTTATAAAGGACGATGCTACAACATTGAGCCCGTTGCTGGAGAAGAAAATCAATATATATGTTATGTAGCTTACCCTTTAGACCTTTTTGAAGAGGGTTCTGTTACTAACATGTTTACTTCCATTGTGGGTAATGTATTTGGGTTTAAAGCCCTGCGCGCTCTACGTCTAGAGGATCTACGAATCCCTCC…	AAGAGGGTTCTGTTACTAACATGTTTACTTCCATTGTGGGTAATGTATTTGGGTTTAAAGCCCTGCGCGCTCTACGTCTAGAGGATCTACGAATCCCTCCCGCGTATTCGAAAACTTTCCAAGGCCCCCCTCA	yes
Acer	saccharinum	4191	EU749288	CAATATTTCCTTTTTTCGAGAACAATTTCTCACATTTACACTATGTCTTAGATGTACTAATACCCTACCCCATTCGCCCGGAGATCTTGGTTCGAACCTTTCGCTATTGGGTAAAAGATGCCTCTTCTTTACATTTATTGCGATTCTTTCTTCATGAGTATTTTAATTGTAATAGTCTTATTACTCCAAAGAAATCAAATTCCATTTTTTCAACAAGTAATCCAAGATTTTTCTTGTTCCTATATAATTCTCATGTATATGAATATGAATCAATCTTCTTTTTTCTCCGTAACCAATCTTCTCATTTACGATCAACATCTCCAGGACTCCTTTTTGAGCGAATTTCTTTTTATGGAAAAGTAGAAGATCTTGTCCAAGTCTTTGTTAATGATTTTCAGG…	ATGGAAAAGTAGAAGATCTTGTCCAAGTCTTTGTTAATGATTTTCAGGACAACTTATGGTTGTTCAAGCATCCTATCATGCATTATGTTAGATATCAAGGAAAATCCGTTCTGGC	EU676895	AAGTGTTGGATTCAAAGCCGGTGTTAAAGATTATAAATTGACTTATTATACTCCTGACTATGTAACCAAAGATACTGATATCTTGGCAGCATTCCGAGTAACTCCTCAACCCGGGGTTCCGCCCGAGGAAGCCGGGGCCGCGGTAGCTGCGGAATCTTCTACTGGTACATGGACAACTGTGTGGACCGATGGGCTTACCAGCCTTGATCGTTATAAAGGACGATGCTACAACATTGAGCCCGTTGCTGGAGAAGAAAATCAATATATATGTTATGTAGCTTACCCTTTAGACCTTTTTGAAGAGGGTTCTGTTACTAACATGTTTACTTCCATTGTGGGTAATGTATTTGGGTTTAAAGCCCTGCGCGCTCTACGTCTAGAGGATCTACGAATCCCTCC…	GTAACCAAAGATACTGATATCTTGGCAGCATTCCGAGTAACTCCTCAACCCGGGGTTCCGCCCGAGGAAGCCGGGGCCGCGGTAGCTGCGGAATCTTCTACTGGTACATGGACAACTGTGTGGACCGATGGGCTTACCAGCCTTGATCGTTATAAAGGACGATGCTACAACATTGAGCC	no
Acer	saccharinum	4190	EU749287	AATATTTCCTTTTTTCGAGAACAATTTCTCACATTTACACTATGTCTTAGATGTACTAATACCCTACCCCATTCGCCCGGAGATCTTGGTTCGAACCTTTCGCTATTGGGTAAAAGATGCCTCTTCTTTACATTTATTGCGATTCTTTCTTCATGAGTATTTTAATTGTAATAGTCTTATTACTCCAAAGAAATCAAATTCCATTTTTTCAACAAGTAATCCAAGATTTTTCTTGTTCCTATATAATTCTCATGTATATGAATATGAATCAATCTTCTTTTTTCTCCGTAACCAATCTTCTCATTTACGATCAACATCTCCAGGACTCCTTTTTGAGCGAATTTCTTTTTATGGAAAAGTAGAAGATCTTGTCCAAGTCTTTGTTAATGATTTTCAGGA…	AGTAATCCAAGATTTTTCTTGTTCCTATATAATTCTCATGTATATGAATATGAATCAATCTTCTTTTTTCTCCGTAACCAATCTTCTCATTTACGATCAACATCTCCAGGACTCCTTTTTGAGCGAATTTCTTTTTATGGAAAAGTAGAAGATCTTGTCCAAGTCTTTGTTA	EU676894	AAGTGTTGGATTCAAAGCCGGTGTTAAAGATTATAAATTGACTTATTATACTCCTGACTATGTAACCAAAGATACTGATATCTTGGCAGCATTCCGAGTAACTCCTCAACCCGGGGTTCCGCCCGAGGAAGCCGGGGCCGCGGTAGCTGCGGAATCTTCTACTGGTACATGGACAACTGTGTGGACCGATGGGCTTACCAGCCTTGATCGTTATAAAGGACGATGCTACAACATTGAGCCCGTTGCTGGAGAAGAAAATCAATATATATGTTATGTAGCTTACCCTTTAGACCTTTTTGAAGAGGGTTCTGTTACTAACATGTTTACTTCCATTGTGGGTAATGTATTTGGGTTTAAAGCCCTGCGCGCTCTACGTCTAGAGGATCTACGAATCCCTCC…	TATATATGTTATGTAGCTTACCCTTTAGACCTTTTTGAAGAGGGTTCTGTTACTAACATGTTTACTTCCATTGTGGGTAATGTATTTGGGTTTAAAGCCCTGCGCGCTCTACGTCTAGAGGATCTACGAATCCCTCCCGCGTATTCG	no
Acer	saccharum	4193	AY724265	TATTTATGCTAAGGATTCTAATCCAAATCACTTTATTGGACACAACAATAAATTTTATTCGCAAATGATATCGGAGGGATTTTCAGTCATTNTNNAAATTCCATTTTCCCTACGATTAGTAGCTTTCTTAGAAGGGAAAGAAAAAGAAATGGCGAAATCTCATAATTTCCAATCAATTCATTCAATATTTCCTTTTTTCGAGAACAATTTCTCACATTTACACTATGTCTTAGATGTACTAATACCCTACCCCATTCGCCCGGAAATCTTGGTTCGAACCTTTCGCTATTGGGTAAAAGATGCCTCTTCTTTACATTTATTGCGATTCTTTCTTCATGAGTATTTTAATTTGAATAGTCTTATTACTCCAAAGAAATCAAATTCCATTTTTTCAACAAG…	TGGCTTCAAAAGATATGCCTCTTCTGATGAATAAATGGAAATATTACCTTGTCAATTTATGGCAATGGCATTTTCACGTGTGGTCTCAACCCGGAAGGATTCATCTAAACCACTTATACAAAGATTATATCGACTTTCTGGGCT	L01881	GTTGGATTCAAAGCCGGTGTTAAAGATTATAAATTGACTTATTATACTCCTGAATATGTAACCAAAGATACTGATATCTTGGCAGCATTCCGAGTAACTCCTCAACCCGGGGTTCCGCCCGAGGAAGCCGGGGCCGCGGTAGCTGCGGAATCTTCTACTGGTACATGGACAACTGTGTGGACCGATGGGCTTACCAGCCTTGATCGTTATAAAGGACGATGCTACAACATTGAGCCCGTTGCTGGAGAAGAAAATCAATATATATGTTATGTAGCTTACCCTTTAGACCTTTTTGAAGAGGGTTCTGTTACTAACATGTTTACTTCCATTGTGGGTAATGTATTTGGGTTTAAAGCCCTGCGCGCTCTACGTCTAGAGGATCTACGAATCCCTCCCGCG…	GTTCTGTTACTAACATGTTTACTTCCATTGTGGGTAATGTATTTGGGTTTAAAGCCCTGCGCGCTCTACGTCTAGAGGATCTACGAATCCCTCCCGCGTATTCAAAAACTTTCCAAGGCCCCCCTCATGGCATCCAAGTTGAGAGAGATAAATTGAACAAGTACGGGCGCCCCCTATTGGGATGTAC	yes
Acer	saccharum	4195	EU749291	GCCTCTTCTTTACATTTATTGCGATTCTTTCTTCATGAGTATTTTAATTTGAATAGTCTTATTACTCCAAAGAAATCAAATTCCATTTTTTCAACAAGTAATCCAAGATTTTTCTTGTTCCTATATAATTCTCATGTATATGAATATGAATCAATCTTCTTTTTTCTCCGTAACCAATCTTCTCATTTACGATCAACATCTTCAGGACTCCTTTTTGAGCGAATTTCTTTTTATGGAAAAGTAGAAGATCTTGTCCAAGTCTTTGTTAATGATTTTCAGGACTACTTATGGTTGTTCAAGCATCCTATCATGCATTATGTTAGATATCAAGGAAAATCCGTTCTGGCTTCAAAAGATATGCCTCTTCTGATGAATAAATGGAAATATTACCTTGTCAAT…	TGGCATTTTCACGTGTGGTCTCAACCCGGAAGGATTCATCTAAACCACTTATACAAAGATTATATCGACTTTCTGGGCTATCTTTCCAGGGGGCGACTAAATACTTTGGTGGTGCGGAGTCAAATGCTAGAAAATGCATTTTTAATCGATAATGCTATGAAGCAGTTCGAGACAACCGTTCC	EU676898	AAGTGTTGGATTCAAAGCCGGTGTTAAAGATTATAAATTGACTTATTATACTCCTGAATATGTAACCAAAGATACTGATATCTTGGCAGCATTCCGAGTAACTCCTCAACCCGGGGTTCCGCCCGAGGAAGCCGGGGCCGCGGTAGCTGCGGAATCTTCGACTGGTACATGGACAACTGTGTGGACCGATGGGCTTACCAGCCTTGATCGTTATAAAGGACGATGCTACAACATTGAGCCCGTTGCTGGAGAAGAAAATCAATATATATGTTATGTAGCTTACCCTTTAGACCTTTTTGAAGAGGGTTCTGTTACTAACATGTTTACTTCCATTGTGGGTAATGTATTTGGGTTTAAAGCCCTGCGCGCTCTACGTCTAGAGGATCTACGAATCCCTCC…	TGGAGAAGAAAATCAATATATATGTTATGTAGCTTACCCTTTAGACCTTTTTGAAGAGGGTTCTGTTACTAACATGTTTACTTCCATTGTGGGTAATGTATTTGGGTTTAAAGCCCTGCGCGCTCTACGTCTAGAGGATCTACGAATCCCTCCCGCGTATTCAAAAACTTTC	no
Acer	saccharum	4196	EU749292	TTTTCGAGAACAATTTCTCACATTTACACTATGTCTTAGATGTACTAATACCCTACCCCATTCGCCCGGAAATCTTGGTTCGAACCTTTCGCTATTGGGTAAAAGATGCCTCTTCTTTACATTTATTGCGATTCTTTCTTCATGAGTATTTTAATTTGAATAGTCTTATTACTCCAAAGAAATCAAATTCCATTTTTTCAACAAGTAATCCAAGATTTTTCTTGTTCCTATATAATTCTCATGTATATGAATATGAATCAATCTTCTTTTTTCTCCGTAACCAATCTTCTCATTTACGATCAACATCTTCAGGACTCCTTTTTGAGCGAATTTCTTTTTATGGAAAAGTAGAAGATCTTGTCCAAGTCTTTGTTAATGATTTTCAGGACTACTTATGGT…	AATTTCTCACATTTACACTATGTCTTAGATGTACTAATACCCTACCCCATTCGCCCGGAAATCTTGGTTCGAACCTTTCGCTATTGGGTAAAAGATGCCTCTTCTTTAC	EU676899	AAGTGTTGGATTCAAAGCCGGTGTTAAAGATTATAAATTGACTTATTATACTCCTGAATATGTAACCAAAGATACTGATATCTTGGCAGCATTCCGAGTAACTCCTCAACCCGGGGTTCCGCCCGAGGAAGCCGGGGCCGCGGTAGCTGCGGAATCTTCGACTGGTACATGGACAACTGTGTGGACCGATGGGCTTACCAGCCTTGATCGTTATAAAGGACGATGCTACAACATTGAGCCCGTTGCTGGAGAAGAAAATCAATATATATGTTATGTAGCTTACCCTTTAGACCTTTTTGAAGAGGGTTCTGTTACTAACATGTTTACTTCCATTGTGGGTAATGTATTTGGGTTTAAAGCCCTGCGCGCTCTACGTCTAGAGGATCTACGAATCCCTCC…	ATATGTTATGTAGCTTACCCTTTAGACCTTTTTGAAGAGGGTTCTGTTACTAACATGTTTACTTCCATTGTGGGTAATGTATTTGGGTTTAAAGCCCTGCGCGCTCTA	no
Acer	saccharum	4194	EU749290	AATATTTCCTTTTTTCGAGAACAATTTCTCACATTTACACTATGTCTTAGATGTACTAATACCCTACCCCATTCGCCCGGAAATCTTGGTTCGAACCTTTCGCTATTGGGTAAAAGATGCCTCTTCTTTACATTTATTGCGATTCTTTCTTCATGAGTATTTTAATTTGAATAGTCTTATTACTCCAAAGAAATCAAATTCCATTTTTTCAACAAGTAATCCAAGATTTTTCTTGTTCCTATATAATTCTCATGTATATGAATATGAATCAATCTTCTTTTTTCTCCGTAACCAATCTTCTCATTTACGATCAACATCTTCAGGACTCCTTTTTGAGCGAATTTCTTTTTATGGAAAAGTAGAAGATCTTGTCCAAGTCTTTGTTAATGATTTTCAGGA…	CGATTCTTTCTTCATGAGTATTTTAATTTGAATAGTCTTATTACTCCAAAGAAATCAAATTCCATTTTTTCAACAAGTAATCCAAGATTTTTCTTGTTCCTATATAATTCTCATGTATATGAATATGAATCAATCTTCTTTTTTCTCCGTAACCAATC	EU676897	AAGTGTTGGATTCAAAGCCGGTGTTAAAGATTATAAATTGACTTATTATACTCCTGAATATGTAACCAAAGATACTGATATCTTGGCAGCATTCCGAGTAACTCCTCAACCCGGGGTTCCGCCCGAGGAAGCCGGGGCCGCGGTAGCTGCGGAATCTTCGACTGGTACATGGACAACTGTGTGGACCGATGGGCTTACCAGCCTTGATCGTTATAAAGGACGATGCTACAACATTGAGCCCGTTGCTGGAGAAGAAAATCAATATATATGTTATGTAGCTTACCCTTTAGACCTTTTTGAAGAGGGTTCTGTTACTAACATGTTTACTTCCATTGTGGGTAATGTATTTGGGTTTAAAGCCCTGCGCGCTCTACGTCTAGAGGATCTACGAATCCCTCC…	GGGTTTAAAGCCCTGCGCGCTCTACGTCTAGAGGATCTACGAATCCCTCCCGCGTATTCAAAAACTTTCCAAGGCCCCCCTCATGGCATCCAAGTTGAGAGAGATAAATTGAACAAGTACGGGCGCCCCCTATTGGGATGTACTA	no
Acianthera	ochreata	3518	AY008458	GAAGTGCCTCTCTTTTCTAGTTACAGTATAAATGTATTTAAATGGCAGTATGACAAGGATATTTAGATTGAAAAAAGGTATATTTCGGCAACAAAACTTCCTATATCCGCTACTCCTTCAGGAGTATATTTACTCACTTGCTCATTATCATAGTTTCAATAGTTTGATTTTTTACGAACCTGTGGAAATTATTGGTTATGACAATAAATCTAGTTTAGTACTTGTGAAACGTTTAATTACTCGAATGTATCAACAGAAATCTTTGATTTATTCGGTGAATGATTCTAACCAAAATGAATTTTGGGGACACAAGAATTCTCTCTCTTCTCAAATGGTATCAGAAGGTTTTGGAGTCATTCTGGAAATTCCATTCTCGTCGCGATTAGTATCTTCCCTTGA…	TGGATCATTGTCGAAAGCTCAATTTTGTACTGGATCGGGTCATCCTATTAGTAAACCGATCTGGACCGATTTATCGGATTCTGATATTCTTGATCGATTTTGTCGGATATGTAGAAATCTTTGTCGT	AF518038	GATTACAAATTGACTTATTATACTCCTGACTACGAAACCAAAGATACTGATATCTTGGCAGCATTCCGAGTAACTCCTCAACCGGGAGTTCCGCCTGAAGAAGCGGGGGCTGCGGTAGCTGCCGAATCTTCTACTGGTACATGGACAACTGTGTGGACTGATGGACTTACCAGTCTTGATCGTTACAAAGGACGATGCTACCACATCGAGGTCGTTGTTGGAGAGGAAAATCAATATATTGCTTATGTAGCTTATCCTTTAGACCTTTTTGAAGAAGGTTCTGTTACTAACATGTTTACTTCCATTGTGGGTAATGTATTTGGTTTCAAAGCCCTGCGAGCTCTACGTCTGGAAGATCTGCGAATTCCCACTTCTTATTCCAAAACTTTCCAAGGTCCG…	GAATTCCCACTTCTTATTCCAAAACTTTCCAAGGTCCGCCTCATGGCATCCAAGTTGAAAGAGATAAATTGAACAAGTACGGTCGTCCCTTATTGGGATGTACTATTAAACCAAAATTGGGATTATCCGCAAAAAACTACGGTAGAGCAGTTTATGAATGTCTACGGGGTGGACTTGATTTTACTAAGGATGATG	yes
Acianthus	exsertus	3519	AJ309993	ATGTATCATTTCATAACACAAGAAGTGTCTCCCTTTTTTGGTTCCAGTCAAAATGTATGTACATGGCAGAATTACAAGGATATTTAGATTGAAAAAATATAAATTTCGTCAACAAAACTTCCTATATCCGTTACTCCTTCAGGAGTATATTTACTCACTTGCTCATGATCCTAGTTTTCTTTTTGACGAACCTGCGGAAATTCTTGGTTATGACAATAAATCTAGTTTAGTACTTGTGAAACGTTTAATTATTCGAATGTATCAACAGAAGTATTCTTTTTCTTCTCAAATACTATCAGAAGGTTTTGAAGTCATTCTAGAAATTCCATTCTCGTTGCGATTAGTATCGTCTCTTGAAGAAAAAAAAAGACCAAAATCTCAGAATTTACGATCTATTCA…	CGGTGATTTATCTTATTGGATCATTGTCGAAAGCTAAATTTTGTACTATATCGGGTCATCCTATAAGTAAACCGACCTGGACCGATTTATCGGATTCTGATATTCTTGATCGATT	AF074101	GCAAGCGTTGGATTTAAAGCTGGTGTTAAAGATTACAAATTGACTTATTATACTCCTGACTACGAAACCAAAGATACTGATATCTTGGCAGCATTCCGAGTAACTCCTCAACCGGGAGTTCCGCCTGAAGAAGCGGGCGCTGCGGTAGCAGCTGAATCTTCTACTGGTACATGGACAACTGTGTGGACTGATGGACTTACCAGTCTTGATCGTTACAAAGGACGATGCTACCACATTGAGGCCGTTGTTGGGGAGGAAAATCAATATATTGCTTATGTAGCTTATCCTTTAGACCTTTTTGAAGAAGGTTCTGTTACTAACATGTTTACTTCCATTGTGGGTAATGTTTTTGGGTTCAAAGCCCTGCGAGCTCTACGTCTGGAAGATCTGCGAATTCCC…	CTGTTACTAACATGTTTACTTCCATTGTGGGTAATGTTTTTGGGTTCAAAGCCCTGCGAGCTCTACGTCTGGAAGATCTGCGAATTCCCCCTTCTTATTCCAAAACTTTCCAAGGTCCGCCTCATGGCATCCAA	yes
Acineta	chrysantha	3520	AF263619	GGCAACAAAACTTCCTCTATCCGCTACTCCTTCAGGAGTATATTTACTCACTTGCTCATTATCATAGCTTCAATAGTTTGATTTTTTATGAACCTGTGGAAATTATTGGTTATGACAATAAATCTAGTTTAGTACTTGTGAAACGTTTAATTAATCGAATGTATCAACAGAAATCTTTGATTTCTTCGGTGAATGATTTTAACCAAAATGAATTTTGGGGTCACAAGAATTCTTTTTCTTCTCATTTTTATTCTCAAATGGTATCAGAAGGTTTTGGAGTCATTCTGGAAATTCCATTCTCATCGCGATTAGTATCTTCCCTTGAAGAAAAAAGAATACAAAAATATCAGAATTTACGATCTATTCATTCAATATTTCCCTTTTTAGAGGATAAATTAT…	GAAGGTTTTGGAGTCATTCTGGAAATTCCATTCTCATCGCGATTAGTATCTTCCCTTGAAGAAAAAAGAATACAAAAATATCAGAATTTACGATCTATTCATTC	AF074102	AGCGTTGGATTTAAAGCTGGTGTTAAAGATTACAAATTGACTTATTATACTCCTGACTACGAAACCAAAGATACTGATATCTTGGCAGCATTCCGAGTAACTCCTCAACCAGGAGTTCCGCCCGAAGAAGCGGGGGCTGCGGTAGCAGCCGAATCTTCTACTGGTACATGGACAACTGTGTGGACTGATGGACTTACCAGTCTTGATCGTTACAAAGGACGATGCTACCACATCGAGGCCGTTGTTGGGGAGGAAAATCAGTATATTGCTTATGTAGCTTATCCTTTAGACCTTTTTGAAGAAGGTTCTGTTACTAACATGTTTACTTCCATTGTGGGTAATGTATTTGGTTTCAAAGCCCTGCGAGCTCTACGTCTGGAAGATCTGCGAATTCCCACT…	ATATTGCTTATGTAGCTTATCCTTTAGACCTTTTTGAAGAAGGTTCTGTTACTAACATGTTTACTTCCATTGTGGGTAATGTATTTGGTTTCAAAGCCCTGCGAGCTCTACGTCTGGAAGATCTGCGAATTCCCACTTCTTATTCAAAAACTTTCCAAGGTCCGCCT	yes
Aciphylla	aurea	2314	U58541	ATGGAGGAATTCCAAAGATATTTAAAGCTAAATAGATCTCAACAACACTACTTCTTATATCCACNTATCTTTCAGGAGTATATTTATGCACTTGTGCATGATCATGGTTTAAATAGAAATAGATCCATTTTGTTGGAAAATGTAGGTTATAATAAATTCAGCTTACTAATTGTGAAACGTGCAATTGAGCGAATGTATCAGTATGAACAGAATCATTTGATTCTTTTTGCTAATGATTTTAACCAAAATCTCTTTTTTGGACGCAACAAGAATTTTAATTTTCAAATGATATCAGAAGGATTTGCAGTCATTGTAGAAATTCNGTTTTATCTCCGATTATTNTCNTCGCTAGNAAGGAAAGGAATAGTTAAATCTCATNATTTNCGATCAATTCATTCA…	TATCAGAAGGATTTGCAGTCATTGTAGAAATTCNGTTTTATCTCCGATTATTNTCNTCGCTAGNAAGGAAAGGAATAGTTAAATCTCATNATTTNCGATCAATTCATTCAAATTTCCCTT	AY188411	TAAAGATTTCAGAGTGACTTATTATACTCCTGACTATGAAACCAAAGATACTGATATCTTGGCAGCATTCCGAGTAACTCCTCAACCTGGAGTTCCACCTGAAGAAGCGGGGGCCGCGGTAGCTGCCGAATCTTCTACTGGTACATGGACCACTGTGTGGACCGATGGACTTACCAGCCTTGATCGTTACAAAGGGCGCTGCTACGAAATCGAGCCCGTTGCTGGAGAAGAAAATCAATATATCGCTTATGTAGCTTACCCATTAGACCTTTTTGAAGAAGGTTCTGTTACTAACATGTTTACTTCCATTGTAGGTAATGTATTTGGGTTCAAAGCCCTGCGCGCTCTACGTCTGGAAGATCTGCGAATCCCCATTGCTTATGTTAAAACTTTCCAAGG…	ATCCCCATTGCTTATGTTAAAACTTTCCAAGGACCGCCTCATGGCATCCAAGTTGAGAGAGATAAATTGAACAAGTATGGTCGTCCCCTGTTGGGATGTACTATTAAACCTAAATTGGG	yes
Acmanthera	latifolia	3302	AF344524	GGGGAATATCAAAGATATTTAGAACTAGATAGATCTCGAAAAAAGGACTTCCTATACCCACTTATCTTTCGGGAGTATATTTATACACTTGCTCATGATCATGGTTTAAATAGATCTATTTTGTTGGAAAATGTGTGTTATGACAATAAATCTAGTTTACTAATTGTAAAACGTTTAATTATTCGAATGTATCAACAGAATAATTTGATTATTTCTGCTAATGATTCTAAACAAAATCGATTTTTTAGGTACAACAGAAATTTGTATTTTCAAATTATATCCGAGGGCTTTGCAGTCATTGTGGAAATTCCGTTTGCCCCTCGATTAGTATCGTCCTTAGAAAGGTCAGGAATACAAAAATCCCCTAATTTACGATCAATTCATTCAATATTTCCTTTT…	TTATTACGACTCTTTCTTCACGAGTATTGGAATTGGAATAGTTTTATTATTTCAACGAAATCGATTTCCATTTTTTTGAATTTAAAAAGGAATCCAAGATTATTGTTGTTCCTATATAATTCTCATGTATATGAATACGAATCCATCTTCTTTTTTCTTCGTAACCAATCCTTTTATTTCCGATCAACATT	AF344454	TAAAGCAAGTGTTGGATTCAAGGCTGGTGTTAAAGATTATAAATTGACTTATTATACTCCTGACTATGAAACCAAAGATACTGATATCTTGGCAGCATTCCGAGTAACTCCTCAACCTGGAGTTCCGCCTGAGGAAGCAGGTGCTGCGGTAGCTGCTGAATCTTCTACTGGTACATGGACAACTGTGTGGACCGATGGGCTTACCAGTCTTGATCGTTATAAAGGGCGATGCTACCACATCGAGCCCGTTGTTGGAGAAGAAAATCAATATATTGCTTATGTAGCTTACCCCTTAGACCTTTTTGAAGAAGGTTCTGTTACTAACATGTTTACTTCCATTGTGGGTAATGTATTTGGGTTCAAAGCCCTACGCGCTCTCCGTCTGGAGGATTTGCGAAT…	GCTTACCCCTTAGACCTTTTTGAAGAAGGTTCTGTTACTAACATGTTTACTTCCATTGTGGGTAATGTATTTGGGTTCAAAGCCCTACGCGCTCTCCGTCTGGAGGATTTGCGAATCCCTCCTGCTTATWCGA	yes
Acorus	americanus	4339	EU273602	GAATGATTACCCAATCTAATTAGACGTTAAAAATAAATTAGTGCCTGATGCGGGAAAGGGTTCTCTTGTGAGTGGATCATTGATTCCTTTTTGAATCCTAACTATTCCATATTATAGAGTGGAGACGAATGTGTAGAAGAACCGGTATACTGATAGAGATAAATTTTTCCAAAGTCAAAAGAGCGATTGGGTTGCAAAAATAAAAGATTTCTGACCATCTCGTGTAACTATAACGAACACAAACTAGTTGAATGCAAAAAGAGAGGAAGAAGGTCTGTTGATTGGACTCCCCGTCTCCGTGGTATTCGTTTTTTTCTATACCGCGTTCTGACCATATCGCACTATGTATCATTTGATAATCCAAGAAATTCTTCCTGCGTTTAGTTCAATCAAATAAAA…	GACCATCTCGTGTAACTATAACGAACACAAACTAGTTGAATGCAAAAAGAGAGGAAGAAGGTCTGTTGATTGGACTCCCCGTCTCCGTGGTATTCGTTTTTTTCTATACCGCGTTCTGACCATATCGCACTATGTATCATTTGATAATCCAAGAAATTCTTCCTGCGTTTAGTTCAATCAAATAAAATTTCAAATG	EU273602	ATGTCACCACAAACAGAGACTAAAGCAGGTGTTGGATTCAAAGCTGGTGTTAAAGATTACAAATTGACTTATTATACTCCTGAATATGAAACCAAAGATACTGATATCTTGGCAGCATTTCGAGTAACTCCTCAACCCGGAGTTCCACCCGAGGAAGCAGGGGCTGCGGTAGCTGCCGAATCCTCTACTGGTACATGGACAACTGTGTGGACCGATGGACTTACCAGCCTTGATCGTTACAAAGGCCGATGCTACCACATCGAGCCCGTTGTTGGGGAGCAAAATCAATATATTGCTTATGTAGCTTATCCTTTAGACCTTTTTGAAGAAGGTTCTGTTACTAACATGTTTACTTCCATTGTGGGTAATGTATTTGGGTTCAAAGCCCTACGAGCTCTA…	AATCAATATATTGCTTATGTAGCTTATCCTTTAGACCTTTTTGAAGAAGGTTCTGTTACTAACATGTTTACTTCCATTGTGGGTAATGTATTTGGGTTCAAAGCCCTACGAGCTCTACGTTTGGAGG	yes
Acorus	calamus	4340	AJ879453	GAATGATTACCCAATCTAATTAGACGTTAAAAATAAATTAGTGCCTGATGCGGGAAAGGGTTCTCTTGTGAGTGGATCATTGATTCCTTTTTGAATCCTAACTATTCCATATTATAGAGTGGAGACGAATGTGTAGAAGAACCGGTATACTGATAGAGATAAATTTTTCCAAAGTCAAAAGAGCGATTGGGTTGCAAAAATAAAAGATTTCTGACCATCTCGTGTAACTATAACGAACACAAACTAGTTGAATGCAAAAAGAGAGGAAGAAGGTCTGTTGATTGGACTCCCCGTCTCCGTGGTATTCGTTTTTTTCTATACCGCGTTCTGACCATATCGCACTATGTATCATTTGATAATCCAAGAAATTCTTCCTGCGTTTAGTTCAATCAAATAAAA…	AAATAAAATTTCAAATGGAAGAATTCAAAGTCTATTTCGAAAAAGATGGGTCTCGTCAACAATACTTCCTATATCCACTTCTCTTTCAGGAGTACATCTACGCACTTGCTCATAATCATGTT	AJ879453	ATGTCACCACAAACAGAGACTAAAGCAGGTGTTGGATTCAAAGCTGGTGTTAAAGATTACAAATTGACTTATTATACTCCTGAATATGAAACCAAAGATACTGATATCTTGGCAGCATTTCGAGTAACTCCTCAACCCGGAGTTCCACCCGAGGAAGCAGGGGCTGCGGTAGCTGCCGAATCCTCTACTGGTACATGGACAACTGTGTGGACCGATGGACTTACCAGCCTTGATCGTTACAAAGGCCGATGCTACCACATCGAGCCCGTTGTTGGGGAGCAAAATCAATATATTGCTTATGTAGCTTATCCTTTAGACCTTTTTGAAGAAGGTTCTGTTACTAACATGTTTACTTCCATTGTGGGTAATGTATTTGGGTTCAAAGCCCTACGAGCTCTA…	TATATTGCTTATGTAGCTTATCCTTTAGACCTTTTTGAAGAAGGTTCTGTTACTAACATGTTTACTTCCATTGTGGGTAATGTATTTGGGTTCAAAGCCCTACGAGCTCTACGTTTGGAGGATCTTCGAATTCCCCCTGCTTATTCCAAAACTTTCCAAGGCCCGC	yes
Acridocarpus	natalitius	3303	AF344525	ATGGGGGAAATACGAAGATATTTAGAACTAGATAGATCTCGAAAAAAGGGCTTCCTATACCCCCTTCTCTTTCGGGAGTATATTTATACACTTGCTCATGATCATGGTTTAAATAGATCCATTTTGTTGGAAAATGTGGGTTATGACAATAAATCTAGTTTACTAATTGTAAAACGTTTAATCATTCGAATGTATCAACAGATACATTTGATTATTTCTGCTAATGATTCTAAACAAAATCGATTTTTTAGGTACAACAAGAATTTGTATTTTCAAATGATATCCGAGGGGTTTGCAGTCATTGTGGAAATTCCGTTTGCCCCTCGATTAGTATCGTCCTTAGAAGGGTCAGGAATACAAAAATCCCCTAATTTACGATCAATTCATTCAATATTTCCT…	TTCTGCTAATGATTCTAAACAAAATCGATTTTTTAGGTACAACAAGAATTTGTATTTTCAAATGATATCCGAGGGGTTTGCAGTCATTGTGGAAATTCCGT	AF344455	GTGTTGGATTCAAGGCTGGTGTTAAAGATTATAAATTGACTTATTATACTCCTGACTATGAAACCAAAGATACTGATATCTTGGCAGCATTCCGAGTAACTCCTCAACCTGGAGTTCCGCCTGAGGAAGCAGGTGCTGCGGTAGCTGCTGAATCTTCTACTGGTACATGGACAACTGTGTGGACCGATGGGCTTACCAGTCTTGATCGTTATAAAGGGCGATGCTACGGCATCGAGCCTGTTGCTGGAGAAGAAAATCAATATATTGCTTATGTAGCTTACCCCTTAGACCTTTTTGAAGAGGGTTCTGTTACTAACATGTTTACTTCCATTGTGGGTAATGTATTTGGGTTCAAAGCCCTGCGAGCTCTACGTCTAGAGGATTTGCGAATCCCTCCTG…	TGTAGCTTACCCCTTAGACCTTTTTGAAGAGGGTTCTGTTACTAACATGTTTACTTCCATTGTGGGTAATGTATTTGGGTTCAAAGCCCTGCGAGCTCTACGTCTAGAGGATTTGCGAATCCCTCCTGCTTATTCGAA	yes
Acriopsis	javanica	3521	AF470462	GATAGATTTCGGCAACAAAACTTCCTATATCCACTACTCCTTCAGGAGTATATTTACTCACTTGTTCATTATCATAGCCTCAATAGTTTGATTTTTTATGAACCTGTGGAAATTCTCGGTTATGACAATAAATATAGTTTAGTACTTGTGAAACGTTTAATTACTCGAATGTACCAACAGGAATCTTTGATTTCTCCGGTGAATGATTCTAACAAAAATGGATTTTGGGGTCACAAGAATTCTTTTTCTTCTCATTTTTCTTTTCAAATGATATCAGAAGTTTTTGGAGTCATTCTGGAAATTCCATTCTCATCGCAATTAGTATATTACCTTGAAGAAAAACGAATACCAAAATCTCAGAATTTCCGATCTATTCATTCAATATTTCCCTTTTTAGAG…	CACATTTAAATTATGTGTTAGATCTACTAATACCCCATCCTATCCATTTGGAAATCTTGGTTCAAATCCTTCAATGCTGGATCAAAGATGTTCCTTCTTTGCATTTCTTGCGATTGTTTTTCCACGAATATCCTAATTTGAATAGTCTGATTACTTCAAAA	AY368350	AAAGCTGGTGTTAAAGATTACAAATTGACTTATTATACTCCTGACTACGAAACCAAAGATACTGATATATTAGCAGCATTCCGAGTAACTCCTCAACCGGGAGTTCCCCCGGAAGAAGCGGGGGCTGCGGTAGCAGCCGAATCTTCTACTGGTACATGGACAACTGTGTGGACTGATGGACTTACCAGTCTTGATCGTTACAAAGGACGATGCTACCACATCGAGGCCGTTGTTGGGGAGGAAAATCAATATATTGCTTATGTAGCTTATCCCTTAGACCTTTTTGAAGAAGGTTCTGTTACTAACATGTTTACTTCCATTGTGGGTAATGTATTTGGTTTCAAAGCCCTGCGAGCTCTACGTCTGGAAGATCTGCGAATTCCCACTTCTTATTCCAAA…	TCAACCGGGAGTTCCCCCGGAAGAAGCGGGGGCTGCGGTAGCAGCCGAATCTTCTACTGGTACATGGACAACTGTGTGGACTGATGGACTTACCAGTCTTGATCGTTACAAAG	yes
Acroceras	sp	3897	EF137452	TCTGATTCAGGTAGAAATACAAATGGAAAAATTCGAAGGGTATTCAGAAAAACAGAAATCTCGTCAACAATACTTCGTCTACCCACTTCTCTTTCAGGAATATATTTATGCATTTGCCCATGATTATGGATTAAATGGTGCCGAACCTGTGGAAATTTTTGGTTGTAATAATAACAAGAAATTTAGTTCACTACTTGTGAAACGTTTAATTATTCGAATGTATCAGCAGAATTTTTGGATTAATTCGGTTAATCAGCCTAACCAAGATCGATTGTTCGATCACAGCAATTTTTTTTATTCTGAGTTTTATTCTCAGATTCTATCTGAGGGGTTTGCGATCGTTGTAGAAATCCCACTTTCGCTAGGGCAACTATCTTGTCCGGAAGAAAAAGAAATACC…	ACTTTCGCTAGGGCAACTATCTTGTCCGGAAGAAAAAGAAATACCAAAGTTTCAAAATTTACAATCTATTCATTCAATATTTCCCTTTTTAGAAGACAAATTTTTGCATTTACATTATCTATCACATATAGAAATACCCTATCCTATCCATTTAGAAATCCTGGTTCAACTCCTT	EF125125	ACTAAAGCAAGTGTTGGATTTAAAGCTGGTGTTAAGGATTATAAATTGACTTACTACACCCCGGAGTACGAAACCAAGGATACTGATATCTTGGCAGCATTCCGAGTAACTCCTCAGCCCGGGGTTCCGCCTGAAGAAGCAGGGGCTGCAGTAGCTGCGGAATCTTCTACTGGTACATGGACAACTGTTTGGACTGATGGACTTACCAGTCTTGATCGTTACAAAGGACGATGCTATCACATCGAGCCCGTTCCTGGGGAGGCAGATCAATATATCTGTTATGTAGCTTATCCATTAGACCTATTTGAAGAGGGTTCTGTTACTAACATGTTTACTTCCATTGTGGGTAACGTATTTGGTTTCAAAGCCCTACGCGCTCTACGTTTGGAGGATCTACGA…	TTAAGGATTATAAATTGACTTACTACACCCCGGAGTACGAAACCAAGGATACTGATATCTTGGCAGCATTCCGAGTAACTCCTCAGCCCGGGGTTCCGCCTGAAGAAGCAGGGGCTGCAGTAGCTGCGGAATCTTCTACTGGTACATGGACAAC	yes
Actinostemma	tenerum	2745	DQ469136	CATTATCCACTTATCTTTCAGGAGTATATTTATGCATTTTCTCATGATCATTTCTTAAATGGATCCATTTTGTTGGAAAATTTTAGTTATGACAAAAAATCCAGTTTACTAAAGGTAAAACATTTAATTACTCGAATGTATCACCAGAATCATTTTTTTTTTTCCGCTAATTATTATAACAATAATCCATTTTGGGGGTACAACAAAAATTTGTATTCTCAAATGCTATCAGAAGGGTTTGCAGTCATTGTGGAAATTCCATTTTCCCTACGATTAGTTTCTTCTTTAGAAGAAGAGGAAATCGAAAAATCTTATAATTTACGATCAAGTCATTCAATATTTCCTTTTTTAGAGGATAAATTCCCACATTTAAATTATGTGTCAGATGTATTAATACCC…	TCGTATAGGGGCCTTTTTGAGCGAATCTATTTCTATGGAAAAATCGAAGATCTTGTCAAAGTGGTTGCTAATTATTTTTCGGCTATCTTACGGGTCTTCAAGAATCCTTTCATGCAT	DQ469135	AACAGCAACTAAAGCAAGTGTTGGATTCACAGCTGGTGTTAAAGATTATAAATTGACTTATTATACTCCTGAATATGAAACCAAAGATACTGATATCTTGGCAGCATTCCGAGTAACTCCTCAACCCGGAGTTCCGCCGGAGGAAGCAGGGGCCGCTGTAGCTGCTGAATCTTCTACTGGTACATGGACAACTGTGTGGACCGATGGGCTTACCAGTCTTGATCGTTACAAAGGACGATGCTACGACATTGAGCCTGTTGCTGGAGAAGAAAATCAATTTATTGCTTATGTAGCTTATCCCCTAGACCTTTTTGAAGAAGGTTCTGTTACTAACATGTTTACTTCCATTGTGGGTAATGTATTTGGGTTCAAGGCCCTGCGCGCTCTACGTCTGGAGGA…	GGGTTCAAGGCCCTGCGCGCTCTACGTCTGGAGGATTTGCGAATTCCTCCTGCTTATACTAAAACTTTCCAAGGCCCGCCTCATGGTATCCAAGTTGAGAGAGATAAATTGAACAAGTACGGCCGCCCCCTATTGGGATGT	yes
Actinotus	helianthi	2315	AF271760	ATGGAGGAATTCCAAAGATATTTAGAGCTAAATAGATCTCAACAACACTACTTCTTATATCCACTTATTTTTCAGGAGTATATTTATGCACTTGCGCATGATCATGGTTTAAATAGATCAATTTTGTTGGCAAATGCGGGTTATGACAATAAATCCAGCTTACTACTTGTGAAACGTTTAATTGCTCGAATGTATCACTATCAACAGAATAATTTTATTCTTTCTGCTAATAATTTTAACCAAAATATCTTTTGTGGGCGCAACAAGAACTTATATTCTCAAATGATATCAGAGGGGGTTGCAGTCATTGTGGAAATTCCCTTTTCTCTACGATTAATATCTTCCCGAGAAAGGAAAGGGATAGTCAAATCTCACAATTTACGATCAATTCATTCAATA…	AAGGAAAGGGATAGTCAAATCTCACAATTTACGATCAATTCATTCAATATTTCCTTTTTTAGAGGACAAATTTTCACATTTAATTTATATGTTAGAGATACTAATACCCTATCCAGTCCATCTGGAAATCTTGGNTCAAACTCTTC	AY188412	CAGAGTGACTTATTATACTCCTGACTATCAAACCAAAGATACTGATATCTTGGCAGCATTCCGAGTAACTCCTCAACCTGGAGTTCCACCTGAAGAAGCAGGGGCCGCGGTAGCTGCCGAATCTTCTACTGGTACATGGACAACTGTGTGGACCGATGGACTTACCAGCCTTGATCGTTACAAAGGTCGATGCTACGAAATCGAGCCCGTTCCTGGAGAAGAAAATCAATATATTGCTTATGTAGCTTACCCATTAGACCTTTTTGAAGAAGGTTCTGTTACTAACATGTTTACTTCCATTGTAGGTAATGTATTTGGGTTCAAAGCCCTGCGCGCTCTACGTCTGGAAGATCTGCGAATCCCTGTTGCTTATGTTAAAACTTTCCAAGGCCCGCCTCA…	AATCTTCTACTGGTACATGGACAACTGTGTGGACCGATGGACTTACCAGCCTTGATCGTTACAAAGGTCGATGCTACGAAATCGAGCCCGTTCCTGGAGAAGAAAATCAATATA	yes
Adenia	sp	4289	AB233807	ATATTTATACCCTTGGTGGTTTCAATAGATCGATTTTATTCGAAAATATAGGTTATGATAGTCAATTTAGTTTACTAATTGTAAAACGTTTAATTGCTGGAATATATCAAAAGAATCTCTTAATTTTTTCTTTTAATGAGTCGAACCAAAATCGATTTTTTAGGTACAACAAAAAATTGTATTCGAAAATGATATCAGAAGGCTTTTCCGTCATTGTGGAAATTCCATTTTCCCTACAATTAGTATCCTCTTTAGAAAGGTTAAAAATTGTAAAATCTCATAATTTACGATCAATTCATTCAATATTTTCTTTTTTGGAGGGAAAATTGCCGCATTTAAATTATGTGTTAGATGTACTAATACCTTATCCCATCCATCTAGAAAAATTAGTTCAAATTA…	TTATATTAGATATCAAGGAAAATCCATTCTGGCTTCAAAGAATCCCCTGCTTCTGATGAAAAAATGGAAATATTATCTTGTCATTTTATGTCAATGTCATTTTCATGTATGGTTTCCACCGGAAAAGATCCGTATAAACTCATTATCTAAGCATTCTCTTACCTTTTTGGGCTATCGTTCATCTATATCAAAAA	AB233911	TAAAGCAAGTGTTGGGTTCAAGGCTGGCGTTAAAGATTATAAATTGACTTATTATACTCCTGAATATAACCCCAAAGATACGGATATCTTGGCAGCATTCCGAGTAACTCCTCAACCTGGAGTTCCCCCTGAGGAAGCGGGGGCTGCAGTAGCTGCTGAATCTTCTACTGGTACATGGACAACTGTGTGGACCGATGGGCTTACCAGTCTTGATCGTTATAAAGGACGATGCTACGATCTTGAGCCCGTTGCTGGAGAAGAAAATCAATATATTGCTTATGTAGCGTATCCCTTAGACCTTTTTGAAGAAGGTTCTGTTACTAACATGTTTACTTCCATTGTGGGTAATGTATTTGGGTTCAAAGCCCTACGCGCTTTACGTCTGGAGGATTTGCGAAT…	GGGCTGCAGTAGCTGCTGAATCTTCTACTGGTACATGGACAACTGTGTGGACCGATGGGCTTACCAGTCTTGATCGTTATAAAGGACGATGCTACGATCTTGAGCCCGTTGCTGGAGAAGAAAATCAATATATTGCTTATGTAGCGTATCCCTTAGACCTTTTTGAAGAAGGTTCTGTTACTAACA	yes
Aegopodium	podagraria	2290	U58542	ATGGAGGAATTCCAAAGATATTTAAAGCTAAATAGATCTCAACAACACTACTTCTTATATCCACTTATCTTTCAGGAGTATATTTATGCACTTGCGCATGATCATGGTTTAAATAGAAATAGGTCCGTTTTGTTGGAAAATGCAAGTTCTAATAAATTAAGTTTACTAAGTGTGAAACGTGCAATTGAGCGAATGTATCAGTATGAACAGAATCATTTGATTCTTTTTGTTAATGATTTTAACCAAAATCCTTTTTTTGGGCGCAACAATAATTTTCATTTTCAAATGATATCAGAAGGATTTTCAGTCATTGTAGAAATTCCGTTTTATCTCCAATTATTATCTTCGCTAGAAAGGAAAGGAATAGTGAAATCTCATAATTTACGATCAATTCATTCA…	GGGACGCCCCTTTTGATGAAAAGATGGATATATCTTTTTGTCANTTTATGGAAATGTCATTTTTACCTATGGTCTCAGCCGGGNACGATCTGTATAAACCAAT	U50220	CNGAAACTAAAGCAAGTGTTGGATTCAAAGCTGGGGTTAAAGATTACAAATTGACTTATTATACTCCGGACTATGAAACCAAAGATACTGATATCTTGGCAGCATTCCGAGTAACTCCTCAACCCGGAGTTCCACCTGAAGAAGCGGGGGCCGCGGTAGCTGCCGAATCTTCTACTGGTACATGGACCACTGTGTGGACCGATGGACTTACCAGCCTTGATCGTTACAAAGGGCGCTGCTACGGAATCGAGCCCGTTGCTGGAGAAGAAAATCAATTTATCGCTTATGTAGCTTACCCATTAGACCTTTTTGAAGAAGGTTCTGTTACTAACATGTTTACTTCCATTGTAGGTAATGTATTTGGGTTCAAAGCCCTGCGCGCTCTACGTCTGGAAGATC…	TGGACTTACCAGCCTTGATCGTTACAAAGGGCGCTGCTACGGAATCGAGCCCGTTGCTGGAGAAGAAAATCAATTTATCGCTTATGTAGCTTACCCATTAGACCTTTTTGAAGAAGGTTCTGTTACTAACATGTTTACTTCCATTGTAGGTAATGTATTTGGGTTCAAAGC	yes
Aerangis	calligera	3522	AY368389	ATGTATTTAAATGACAGAATTCTAAGGATATTTAGATTGAAAAAAGATAGATTTCGGCAACAAAACTTCCTATATCCGCTACTCCTTCAGGAGTATATTTACTCACTTGCTCATTATAATAGCTTCAATAGTTTGATTTTTTATGAACCTGTGGAAATTCTCGGTTATGACAATAAATCTAGTTTAGTACTTGTGAAACGTTTAATTAGTCGAATGTATCAACAGAAATATTTGATTTCTTCGGTAAATGATTTTAATCAAAATGGATTTTCGGGGCACAAGAATTCTTTTTCTTATCATTTTTATTTTCAAATGGTATCAGAAGGTTTTGGAGTCATTCTGGAAATTTCATTCTCGTCGCGATTAGTATCTTCCCTTGAGGAAAAAAGACTACCAAAA…	CTAAAAAATCCTTTGGTAGTAAGAAATCAAATGCTAGAGAATTTATTTCTAATAAATACTCTGACTAATAAATTAGATACCATAGCCCCAGCTATTTCTCTTATT	AF074103	GTTGGATTTAAAGCTGGTGTTAAAGATTACAAATTGACTTATTATACTCCTGATTACGAAACCAAAGATACTGATATCTTGGCAGCATTCCGAGTAACCCCTCAACCGGGAGTTCCACCTGAAGAAGCGGGGGCTGCGGTAGCTGCCGAATCTTCTACTGGTACATNNNNNNNNNNNNNNNNNNNNNNNNNNNNNNNNNNNNNNNNNNNNNNNNNNNNNNNNNNNNNNNNNNNNNNNNNNNNNNNNNNNNNNNNNNNNNNNNNNNNNNNNNNNNNNNNNNNNNNNNNNNNNNNNNNNNNNNNNNNNNNNNNNNNNNNNTTTACTTCCATTGTGGGTAATGTATTTGGTTTCAAAGCCCTGCGAGCTCTACGTCTGGAAGATCTTCGAATTCCCACTTCT…		yes
Aethionema	cordifolium	4342	AP009366	GAAAAATTACCCGATCTAATTAAATGTTAAAAATAGATTAGTGCCTAGTACGGGTATGGGAAGGAGTTTTTTTCTTGCGTGTTATTATCAATTTTTTCATGAGTCCTTATTATTTTTTCCGTATTCTGTTTGGGTTAGGTTGGCGATGGATGTGTAAAAGAAGCAGTATATTGATAAAAAACTATATATTTCCAAAATCAAAAGAGCGATTAGTTTCCAAAAATAAAGGATTTCTAATCATCTTGTTTTGTTATTTTAGAATATAACGAACATAAACTTATTAAAGATAGAGAATCCGTTTAGCAGTCTACCTGTTTATGAGGTATCTATTGCTTTCGTAGTCTAATACCTTGTTTTGACTGTGTCGCACTATGTGTCATTTCAGAACTCAAGAAAATC…	TCTTTGCATTTTTTTCGGTTCTGTCTATACGAGTATTGCAATTATAAGAATTTTGATATTCAAAAAAAATCAATTTTGAATCCAAGATTTTTCTTGTTCTTATATAATTCTCATGTATGTGAATAC	AP009366	ATGTCACCACAAACAGAGACTAAAGCAAGTGTTGGATTCAAAGCTGGTGTTAAAGAGTATAAATTGACTTATTATACTCCTGAATATGAAACCAAGGATACTGATATTTTGGCAGCATTCCGAGTAACTCCTCAACCGGGAGTTCCACCTGAAGAAGCAGGGGCTGCAGTAGCTGCTGAATCTTCTACTGGTACATGGACAACTGTGTGGACCGATGGGCTTACCAGCCTTGATCGTTACAAAGGACGATGCTATCACATCGAGCCCGTTCCCGGAGAAGAAAGTCAATTTATTGCTTATGTAGCTTACCCCTTAGACCTTTTTGAAGAAGGTTCGGTTACTAACATGTTTACCTCGATTGTGGGTAATGTATTTGGGTTCAAGGCCCTGGCTGCTCTA…	TAGACCTTTTTGAAGAAGGTTCGGTTACTAACATGTTTACCTCGATTGTGGGTAATGTATTTGGGTTCAAGGCCCTGGCTGCTCTACGTCTAGAGGATCTGCGAATCCCTCCTGCTTATACTAAAACTTTCCAGGGACCACCTCATGGTATCCAAGTTGAAAGAGATAAATTGA	yes
Aethionema	grandiflorum	4343	AP009367	GAAAAATTACCCAATCTAATTAAATGTTAAAAATAGATTAGTGCCTAGTACGGGTATGGGAAGGAGTTTTTTTCTTGCTTGTTATTGTCAATTTTTTCATGAGTCCTAATTATTTTTTCCATATTCTGTTTGGGTTAGGTTGGCCATGGATGTGTAAAAGAAGCAGTATATTGATAAAAAAATATATATTTCCAAAATCAAAAGAGCGATTAGTTTACAAAAATAAAGGATTTCTAATCATCTTGTTTTGTTATTTTCGAATATAACGAACATACATAAACTTATTAAAGATAGAGAATCCGTTTAGCAGTCTACCTGTTTATGAGGTATCTATTGCTTTCGTAGTCTAATACCTTATTTTGACTGTGTCGCACTATGTGTCATTTCAGAACTCAAGAA…	ACTAAGGATTTGAACCACAATCCCTTTTTTGGGCAGAGCAATCTTTTCTATTATCAAAAAATTTCTGTCTTATTTGCAGTTATTGTGGAAATTCCATTTTCCCTAAGATTAGTATCCTCTTTCGAAGGAAAGCAACTCCAAAAATCTTATAATTTAAAATCAATTCATTCAATATTTCCCTTT	AP009367	ATGTCACCACAAACAGAGACTAAAGCAAGTGTTGGATTCAAAGCTGGTGTTAAAGAGTATAAATTGACTTATTATACTCCTGAATATGAAACCAAGGATACTGATATTTTGGCAGCATTCCGAGTAACTCCTCAACCCGGAGTTCCACCTGAAGAAGCAGGGGCTGCGGTAGCTGCTGAATCTTCTACTGGTACATGGACAACTGTGTGGACCGACGGGCTTACCAGCCTTGATCGTTACAAAGGACGATGCTATCACATCGAGCCCGTTCCCGGAGAAGAAAGTCAATTTATTGCTTATGTAGCTTACCCCTTAGACCTTTTTGAAGAAGGTTCGGTTACTAACATGTTTACCTCGATTGTGGGTAATGTATTTGGGTTCAAGGCGCTGGCTGCTCTA…	GCCTTGATCGTTACAAAGGACGATGCTATCACATCGAGCCCGTTCCCGGAGAAGAAAGTCAATTTATTGCTTATGTAGCTTACCCCTTAGACCTTTTTGAAGAAGGTTC	yes
Afrocrocus	unifolia	3190	AM941386	AATGTTCCTGCTTATGGTTCAAGTGGAAATGTAACTAAATGGAAGAATTACAAGGATATTTTGAAAAGGATAGATCTAGGCAACAACCCTTCCTATATCCGCTTCTTTTTCAGGAGTATATTTATGCACTTGCTCATGATCGTGGTTTAAATAGAAATGGTTCAGAACCTCTGGAGGCTTTTGGTTATGACAGTAAATCTAGTTTAGCACTTGTAAAACGTTTAATTACTCGAATCTATCAACAGCATTTTTTTCTTTCCTCGGTTAATGATTCTAACCAAAATCGATTCGTCGGTTACCACCACACCAATTTTTTTTATTCTCGTTTTTATTCTCAAATGATCTCAGAGGGTTTTGCAATTATTGTAGAAATCCCATTCTCACTGCAATTAGTATCCT…	CTTGAGCGAAGATATTTCTATGGAAAAATGGAACATCTTCAAACAAAACATCTTATAATAGTATGTTGTGATTATTTTAATGGAACCTTATGGTCCTTCAAAGATCCTTTCATGCATTATGCTCGATGTCAAGGAAAAGCAATTCTGGCTTCAAAAGGAACTCATCTTCTGATGAAGAAATGGAAATATAATTT	AM941383	CAACAGAAACTAAAGCAAGTGCTGGATTTAAAGCTGGTGTTAAAGATTACAGATTGACTTATTATACTCCGGAGTACGAAACCAAAGATACTGATATCTTGGCAGCATTCCGAGTAACTCCTCAACCCGGAGTTCCTGCTGAAGAAGCGGGGGCAGCGGTAGCTGCGGAATCTTCTACTGGTACATGGACAACCGTGTGGACTGATGGACTTACCAGTCTTGATCGTTACAAAGGACGATGCTATCATATCGAGGCCGTTGTTGGGGAGGAAAATCAATATATTGCTTATGTAGCTTATCCTTTAGACCTTTTTGAAGAAGGTTCTGTTACTAATATGTTTACTTCCATTGTGGGTAATGTATTTGGTTTCAAAGCCCTACGAGCTCTACGTCTGGAGG…	TTGGGGAGGAAAATCAATATATTGCTTATGTAGCTTATCCTTTAGACCTTTTTGAAGAAGGTTCTGTTACTAATATGTTTACTTCCATTGTGGGTAATGTATTTGGTTTCAAAGCCCTACGAGCTCTACGTCTGGAGGATTTGCGAATTCCCCCTGCTTATTCCAAAACTTTCCAAGGCCCGCCCCATGGCATCCAG	yes
Afrostyrax	kamerunensis	3117	AY935895	ATGGAAGAATTTCAAAGATATTTAGAACTAGACGGATCTCGGCAATATGACTTCCTATACCCACTTATCTTTCGGGAGTATATTTATATACTTTCTCATGATCATGGTTTAAATAGGTCTATTTTGTTGGAAAATGCGGGTTATGACAATAAATCTAGTTTACTAATTGTAAAACGTTTAATTACTCGACTGTATCAACAGAATCATTTGGTTATTTCCGCTAATGATTCTAACAAAAATCATTTTTTTAGGTACAACAAGAGTTTGTATTCTCGAATGATATTAGAGGGATTTGCAATCATTGTGGAAATTCCATTTTCCTTACGATTAGTGCCTTCCTTAGAAAGGTCGGAAATATTAAAATCTCATAATTTACGATCAATTCATTCAATTTTTCCT…	ATAAACCAATTATCCAAGTATTCTCTCGACTTTTTAGGCTATCTTTCAAGTGTGCGACTAAATCCTTCAGTGGTACGGAGTCAAATGCTCGAAAATTCATTTATAATAGATAACGCTGTGAAGAAATTCGATACAATAGTTCCAATTATGCCTCTGATTGGA	AY935720	TGTTGGATTCAAGGCTGGTGTTAAAGATTATAAATTGACTTATTATACTCCTGACTATGAAACCAAAGATACTGATATCTTGGCAGCATTCCGAGTAACGCCTCAACCCGGGGTTCCACCTGAGGAAGCAGGGGCCGCGGTAGCTGCTGAATCTTCTACTGGTACATGGACAACTGTGTGGACCGATGGGCTTACCAGTCTTGATCGTTACAAGGGGCGATGCTACCACATCGAGCCAGTTGCTGGAGAAGAAAATCAATATATTGCTTATGTAGCTTACCCCTTAGACCTTTTTGAAGAGGGTTCTGTTACTAACATGTTTACTTCGATTGTGGGTAATGTATTTGGGTTCAAGGCCCTTCGTGCTCTACGTCTAGAGGATTTGCGAATCCCTCCTAC…	AATGTATTTGGGTTCAAGGCCCTTCGTGCTCTACGTCTAGAGGATTTGCGAATCCCTCCTACTTATTCTAAAACTTTCCAGGGTCCGCCTCATGGCATCCAAGTTGAGAGAGATAAATTGAACAAGTATGGCCGCC	yes
Afrostyrax	lepidophyllus	3118	AY935896	GGAAGAATTTCAAAGATATTTAGAACTAGACGGATCTCGGCAATATGACTTCCTATACCCACTTATCTTTCGGGAGTATATTTATATACTTTCTCATGATCATGGTTTAAATAGGTCTATTTTGTTGGAAAATGCGGGTTATGACAATAAATCTAGTTTACTAATTGTAAAACGTTTAATTACTCGACTGTATCAACAGAATCATTTGGTTATTTCCGCTAATGATTCTAACAAAAATCATTTTTTTAGGTACAACAAGAGTTTGTATTCTCGAATGATATTAGAGGGATTTGCAATCATTGTGGAAATTCCATTTTCCTTACGATTAGTGCCTTCCTTAGAAAGGTCGGAAATATTAAAATCTCATAATTTACGATCAATTCATTCAATTTTTCCTTT…	TCAAAGATCCTTTTATGCATTATGTTAGATATCAAGGAAAATCAATTCTGGCTTCAAAAGATACGCCCCTTCTGATGAATAAATGGAAAAATTACCTTATCCATTTATGTCAA	AY935721	AGTGTTGGATTCAAGGCTGGTGTTAAAGATTATAAATTGACTTATTATACTCCTGACTATGAAACCAAAGATACTGATATCTTGGCAGCATTCCGAGTAACGCCTCAACCCGGGGTTCCACCTGAGGAAGCAGGGGCCGCGGTAGCTGCTGAATCTTCTACTGGTACATGGACAACTGTGTGGACCGATGGGCTTACCAGTCTTGATCGTTACAAGGGGCGATGCTACCACATCGAGCCAGTTGCTGGAGAAGAAAATCAATATATTGCTTATGTAGCTTACCCCTTAGACCTTTTTGAAGAGGGTTCTGTTACTAACATGTTTACTTCGATTGTGGGTAATGTATTTGGGTTCAAGGCCCTTCGTGCTCTACGTCTGGAGGATTTGCGAATCCCTACT…	GTGGACCGATGGGCTTACCAGTCTTGATCGTTACAAGGGGCGATGCTACCACATCGAGCCAGTTGCTGGAGAAGAAAATCAATATATTGCTTATGTAGCTTA	yes
Agatea	deplanchei	4290	AB233835	ATATTTATACATTTGCTCATGATCATGGTTTAAATAAATCTCTTTTGTTAGAAAATGTGGGTTATGACATTAAATTTAGTTTACTAATTGTAAAACATTTAATTACTCGAATGTATCAACAGAATCATTTGATTTTTTCTGTTAATGATTCTAATCAAAATCCCATTTTTAGGTACAACAAGAATTTGCATTTTCAAATGATATCGGGGGTGGTTGTAGTCATTCTAGAAATTCAATTTTCCCGACGATTAGTATCCCTTTTCGAAAGGTCAGAAATAGTAAAATCTCAGAATTTACAATCAATTCATTCAATATTTCCCTTTTTAGAAGGTAAATTTCCACATTTAAATTATGTGTCAGATGTACTAATACCTTACCCTATCCATCTGGAAAAATTGG…	CCGACGATTAGTATCCCTTTTCGAAAGGTCAGAAATAGTAAAATCTCAGAATTTACAATCAATTCATTCAATATTTCCCTTTTTAGAAGGTAAATTTCCACATTTAAATTATGTGTCAGATGTACTAAT	AB233939	TAAAGCAAGTGTTGGATTCAAAGCTGGGGTTAAAGATTATAAATTGACTTATTATACTCCTGACTATGAAACCAAAGATACTGATATTTTGGCAGCATTCCGAGTAACCCCTCAACCTGGAGTTCCGCCCGAGGAAGCAGGGGCTGCGGTAGCTGCTGAATCTTCTACTGGTACATGGACAACTGTGTGGACCGACGGGCTTACCAGCCTTGATCGTTATAAAGGACGATGCTACGACATCGAGCCCGTTGCTGGAGAAGAAAATCAATATATTGCTTATGTAGCTTATCCCTTAGACCTTTTTGAAGAAGGTTCTGTTACGAACATGTTTACTTCCATTGTGGGTAATGTATTTGGGTTTAAAGCCCTACGGGCTTTACGTTTGGAGGATTTACGAAT…	AGCTGGGGTTAAAGATTATAAATTGACTTATTATACTCCTGACTATGAAACCAAAGATACTGATATTTTGGCAGCATTCCGAGTAACCCCTCAACCTGGAGTTCCGCCCGAGGAAGCAGGGGCTGCG	yes
Agatea	schlechteri	4291	AB354473	ATATTTATACATTTGCTCATGATCATGGTTTAAATAAATCTCTTTTGTTAGAAAATGTGGGTTATGACATTAAATTTAGTTTACTAATTGTAAAACATTTAATTACTCGAATGTATCAACAGAATCATTTGATTTTTTCTGTTAATGATTCTAATCAAAATCCCATTTTTAGGTACAACAAGAATTTGCATTTTCAAATGATATCGGGGGTGGTTGTAGTCATTCTAGAAATTCAATTTTCCCGACGATTAGTATCCCTTTTCGAAAGGTCAGAAATAGTAAAATCTCAGAATTTACAATCAATTCATTCAATATTTCCCTTTTTAGAAGGTAAATTTCCACATTTAAATTATGTGTCAGATGTACTAATACCTTACCCTATCCATCTAGAAAAATTGG…	AATACCATAAATAAACTCGATACAATCATTCCAACTCTTCCTTTGATTGAATCATTGGAAAAAATGAAATTTTGTAATGCAATAGGACATCCCATTGGTAAACTGACTCGGGCGGATT	AB354401	TAAAGCAAGTGTTGGATTCAAAGCTGGGGTTAAAGATTATAAATTGACTTATTATACTCCTGACTATGAAACCAAAGATACTGATATTTTGGCAGCATTCCGAGTAACCCCTCAACCTGGAGTTCCGCCCGAGGAAGCAGGGGCTGCGGTAGCTGCTGAATCTTCTACTGGTACATGGACAACTGTGTGGACCGACGGGCTTACCAGCCTTGATCGTTATAAAGGACGATGCTACGACATCGAGCCCGTTGCTGGAGAAGAAAATCAATATATTGCTTATGTAGCTTATCCCTTAGACCTTTTTGAAGAAGGTTCTGTTACGAACATGTTTACTTCCATTGTGGGTAATGTATTTGGGTTTAAAGCCCTACGCGGCTTTCGTTTGGAGGATTTACGAAT…	GTTTACTTCCATTGTGGGTAATGTATTTGGGTTTAAAGCCCTACGCGGCTTTCGTTTGGAGGATTTACGAATCCCTCCTGCTTATTCTAAAACTTTCCAAGGTCCGCCTCACGGTATCCAAGTTG	yes
Agatea	veillonii	4292	AB354474	ATATTTATACATTTGCTCATGATCATGGTTTAAATAAATCTCTTTTGTTAGAAAATGTGGGTTATGACATTAAATTTAGTTTACTAATTGTAAAACATTTAATTACTCGAATGTATCAACAGAATCATTTGATTTTTTCTGTTAATGATTCTAATCAAAATCCCATTTTTAGGTACAACAAGAATTTTCATTTTCAAATGATATCGGGGGTGGTTGCAGTCATTCTAGAAATTCCATTTTCCCGACGATTAGTATCCCTTTTCGAAAGGTCAGAAATAGTAAAATCTCAGAATTTACAATCAATTCATTCAATATTTCCCTTTTTAGAAGGTAAATTTCCACATTTAAATTATGTGTCAGATGTACTAATACCTTACCCCATCCATCTAGAAAAATTGG…	AAATTTAGTTTACTAATTGTAAAACATTTAATTACTCGAATGTATCAACAGAATCATTTGATTTTTTCTGTTAATGATTCTAATCAAAATCCCATTTTTAGGTACAACA	AB354402	TAAAGCAAGTGTTGGATTCAAAGCTGGGGTTAAAGATTATAAATTGACTTATTATACTCCTAACTATGAAACCAAGGATACTGATATTTTGGCAGCATTCCGAGTAACCCCTCAACCTGGAGTTCCGCCCGAGGAAGCAGGGGCTGCGGTAGCTGCTGAATCTTCTACTGGTACATGGACAACTGTGTGGACCGACGGGCTTACCAGCCTTGATCGTTATAAAGGACGATGCTACGACATCGAGCCCGTTGCTGGAGAAGAAAATCAATATATTGCTTATGTAGCTTATCCCTTAGACCTTTTTGAAGAAGGTTCTGTTACGAACATGTTTACTTCCATTGTGGGTAATGTATTTGGGTTTAAAGCCCTACGGGCTTTACGTTTGGAGGATTTACGAAT…	GAGTAACCCCTCAACCTGGAGTTCCGCCCGAGGAAGCAGGGGCTGCGGTAGCTGCTGAATCTTCTACTGGTACATGGACAACTGTGTGGACCGACGGGCTTACCAGCCTTGATCGTTATAAAGGACGATGCTACGACATCGAGCCCGTTGCTGGAGAAGAA	yes
Agathis	lanceolata	2491	AM920134	CGTTGTCCTATGGATCTTTTCCCGATCGAACTCATTTTGATCGAAAAATCCAAAATATTCTCATATTTCCGCGTAAAAATTCAAGTAAAAAGATCTGGTTGTTAAAGGATCCTTTCATTCACTATGTGAGATATGGAGAAAGATCCCTTATAGCTCTGAAGGGTACTCACCTTCAAGTGAAAAAATGTAGATATCATCTTCTAAACTTTTGGCAATGTTATTTCCATCTTTGGTTCCAACCGTATAGGGTATGTATTCTTGAATTATCCAAGAATTGTTCCTCTTTTCTAGGTTTTTTTCTGAGTGTTAAAATGAAATCTCTCATGGTTAGGACCAAAATGGTAGATGATTTATTGATTACCTATATCATTACGAATGAATTCGATGCAATAGCCCCTA…	TTTTTTTCTGAGTGTTAAAATGAAATCTCTCATGGTTAGGACCAAAATGGTAGATGATTTATTGATTACCTATATCATTACGAATGAATTCGATGCAATAGCCCCTATTAGATCCATAATAGGATTATTAGCTAAAGA	AM920222	AGGTGTTGGATTTAAAGCTGGTGTTAAAGATTATAGATTAACTTATTATACTCCGGAATATCAGACCAAAGATACTGATATCTTGGCAGCATTCCGAGTTACTCCTCAACCCGGAGTGCCCCCCGAGGAAGCAGGAGCAGCAGTAGCGGCTGAATCTTCCACCGGTACATGGACAACTGTTTGGACCGATGGACTTACCAGTCTTGATCGTTACAAGGGGCGATGCTATAACATCGAGCCTGTTCCTGGAGAGGAAACTCAATTTATTGCCTATGTAGCTTACCCCTTAGACCTTTTTGAAGAAGGTTCTGTTACCAACCTGTTCACTTCCATTGTGGGTAATGTATTTGGATTCAAAGCCCTACGGGCTCTACGTCTGGAAGATCTACGAATTCCTCC…	CTGATATCTTGGCAGCATTCCGAGTTACTCCTCAACCCGGAGTGCCCCCCGAGGAAGCAGGAGCAGCAGTAGCGGCTGAATCTTCCACCGGTACATGGACAACTGTTTGGACCGATGGACTTACCAGTCTTGATCGTTACAAGGGGCGATGCTATAACATCGAGCCTGTTCCTGGAGAGGAAACTCA	yes
Agathis	montana	2492	AM920135	CGTTGTCCTATGGATCTTTTCCCGATCGAACTCATTTTGATCGAAAAATCCAAAATATTCTCATATTTCCGCGTAAAAATTCAAGTAAAAAGATCTGGTTGTTAAAGGATCCTTTCATTCACTATGTGAGATATGGAGAAAGATCCCTTATAGCTCTGAAGGGTACTCACCTTCAAGTGAAAAAATGTAGATATCATCTTCTAAACTTTTGGCAATGTTATTTCCATCTTTGGTTCCAACCGTATAGGGTATGTATTCTTGAATTATCCAAGAATTGTTCCTCTTTTCTAGGTTTTTTTCTGAGTGTTAAAATGAAATCTCTCATGGTTAGGACCAAAATGGTAGATGATTTATTGATTACCTATATCATTACGAATGAATTCGATGCAATAGCCCCTA…	AGAAAGGTTCTGCGACATCTCAGGGCGACCAATTAGTAAATTGGCTTGGACCAGTTTATCAGATGATGATATCCTCGATCGATTCGATCGAATTTGGAGAAATCTTTTTCATTACTACAGTGGATCYWTCAATCAAGATGGTTTATATT	AM920223	AGGTGTTGGATTTAAAGCTGGTGTTAAAGATTATAGATTAACTTATTATACTCCGGAATATCAGACCAAAGATACTGATATCTTGGCAGCATTCCGAGTTACTCCTCAACCCGGAGTGCCCCCCGAGGAAGCAGGAGCAGCAGTAGCGGCTGAATCTTCCACCGGTACATGGACAACTGTTTGGACCGATGGACTTACCAGTCTTGATCGTTACAAGGGGCGATGCTATAACATCGAGCCTGTTCCTGGAGAGGAAACTCAATTTATTGCCTATGTAGCTTACCCCTTAGACCTTTTTGAAGAAGGTTCTGTTACCAACCTGTTCACTTCCATTGTGGGTAATGTATTTGGATTCAAAGCCCTACGGGCTCTACGTCTGGAAGATCTACGAATTCCTCC…	ACCTGTTCACTTCCATTGTGGGTAATGTATTTGGATTCAAAGCCCTACGGGCTCTACGTCTGGAAGATCTACGAATTCCTCCTTCTTATACCAAAACTTTCCAGGGTCCACCCCATGGTATTCAAGTTGAAAGAGATAAATTAAACAAATATGGCCGTCCCTTGTTGGGGTGTACTATCAAACCAAAATTGGGT	yes
Aglaia	elliptica	3370	AY128177	CATTTAAATTATGTGTTAGATGTACTAATACCCCACCCCACTCGCCCTGAAATCTTGGTTCAACCCCTTCGCTACTGGGTAAAAGATGCCTCTTCTTTACATTTATTACGGTTCTTTCTCCACGAGCATTTTAATTGGAATAGTCTTATTATTCCAAAGAACTCCATTTCTATTTTTTCAAAAAGGAATCCAAGATTATTATTGTTTCTATATAATTCTCATGTATATGAATATGAATCCATCTTCTTTTTTCTCTGTAACCAATCTTCTCATTTACGATCAACATCCTCTGGAGTCCTTGTTGAGCGAATATTTTTCTATAGAAAAGTCGAACATCTTGTCGAAGTCTTTACTAATGATTTTCAGGACATCTTATGGTTGTTCAAGGATCCTTTTATG…	TCCATCTTCTTTTTTCTCTGTAACCAATCTTCTCATTTACGATCAACATCCTCTGGAGTCCTTGTTGAGCGAATATTTTTCTATAGAAAAGTCGAACATCTTGTCGAAGTCTTTAC	AY128210	ATTCAAAGCCGGTGTTAAAGATTATAAATTGACTTATTATACTCCTGACTATGTAACCAAAGATACTGATATCTTGGCAGCATTCCGAGTAACTCCTCAACCCGGAGTTCCGCCCGAGGAAGCAGGAGCTGCGGTAGCTGCGGAATCTTCTACTGGTACATGGACAACTGTGTGGACCGATGGGCTTACTAGCCTTGATCGTTACAAAGGGCGATGCTACAACATTGAGCCCGTTGCTGGAGAAGAAAATCAATATATATGTTATGTAGCTTACCCTTTAGACCTTTTTGAAGAAGGTTCTGTTACTAACATGTTTACGTCCATTGTGGGTAATGTATTTGGGTTCAAAGCCCTGCGCGCTCTACGTCTAGAGGATCTACGAATCCCTACCGCATATAT…	AACTCCTCAACCCGGAGTTCCGCCCGAGGAAGCAGGAGCTGCGGTAGCTGCGGAATCTTCTACTGGTACATGGACAACTGTGTGGACCGATGGGCTTACTAGCCTTGATCGTTAC	yes
Aglaodorum	griffithii	2391	AM920580	ATGGAAGAATTAAAAGGATATTTAGAAAAAAGTAGATCTAAACAACAACACTTCCTATATCCGCTTCTCTTTCAAGAGTATATTTACGCACTTGCTCATGATCATGGTTTAAATGTAAATGGATCAATTTTTTATGAACCCGCGGAAATTTCAGGTTATGACAATAAATTTAGCTCATTACTTGTGAAACGTTTAATTACTCGAATGTACCAACATAATTATTTAATCAATTCTGTTAATGATTCCAACCAAAATAGATTCGTTGGGCACAACAAGAATTTTTATTCTCAAATGATATCAGAGGGTTTTGCTGCCATTGTGGAAATTCCTTTCTCGCTGCGATTAGCATCCTCCCTCGAAGAAAAAAAAGAAATACCAAAATCTCAGAATTTACGATCT…	TATTTTGGTTCCTATATAATTCTTATGTAGTTGAATGTGAATTTATATTAGTTTTTCTCCGTAAACAATCCTCTTATTTACGATCAACATCTTCTGGACCCTTTCTTGAGCGAACACATTTCTATGAAAAAATAGGACAACAGCTTATAGTACTT	AM905758	TCAAAGCTGGTGTTAAAGATTACAAATTGACTTATTATACTCCTGACTATGAGACAAAAGATACTGATATCTTGGCAGCATTCCGAGTAACTCCTCAACCCGGAGTTCCGCCTGAAGAAGCAGGGGCTGCAGTAGCTGCCGAATCTTCTACTGGTACATGGACAACTGTGTGGACTGATGGACTTACCAGTCTTGATCGTTACAAAGGACGATGCTACCACATCGAAGCCGTTGTTGGGGAGGAAAATCAATATATTGCTTATGTAGCTTACCCTTTAGACCTTTTTGAAGAAGGTTCTGTTACTAACATGTTTACTTCTATTGTGGGTAATGTATTTGGGTTTAAAGCTTTACGAGCTCTACGTCTGGAGGATTTGCGAATTCCTACCTCTTATTCCA…	TCTACGTCTGGAGGATTTGCGAATTCCTACCTCTTATTCCAAAACTTTCCAAGGCCCGCCTCACGGCATCCAAGTTGAGAGAGATAAATTGAACAAGTATGGTCGTCCCCTATTGGGATGTACGATTAAACCAAAATTGGGATTATCCGC	yes
Aglaonema	modestum	2392	AM920579	ATGGAAGAATTAAAAGGATATTTAGAAAAAAGTAAATCTAAACAACAACACTTCCTATATCCGCTTCTCTTTCAAGAGTATATTTACGCACTTGCTCATGATCATGGTTTAAATGTAAATGGATCAATTTTTTATGAACCCGYGGAAATTTCAGGTTATGACAATAAATTTAGCCCATTWCTTGTGAAACGTTTAATTACTCGAATGTACCAACAGAATTATTTAATCAATTCTGTTAATGATTCTAACCAAAATAGATTCGTTGGGCACAACAAGAATTTTTATTCTCAAACGATATCAGAGGGTTTTGCTGCCATTGTGGAAATTCCTTTCTCTCTGCGATTAGCATCCTCCCTCGAAGAAAAAAAAGAAATACCAAAATCTCAGAATTTACGATCT…	TTCTTATGTAGTCGAATGGGAATCTATATTAGTTTTTCTCCGTAAACAATCCTTTTATTTACGATCAACATCTTATGGACCCTTTCTTGAGCGAACACATTTCTTTGAAAAAATAGAACAACATCTTATAGTACTTTGTTGTAATGATTTTCAGAAAACCCTATGGTTGT	AM905757	TCAAAGCTGGTGTTAAAGATTACAAATTGACTTATTATACTCCTGACTATGAGACAAAAGATACTGATATCTTGGCAGCATTCCGAGTAACTCCTCAACCCGGAGTTCCGCCTGAAGAAGCAGGGGCTGCAGTAGCTGCCGAATCTTCTACTGGTACATGGACAACTGTGTGGACTGATGGACTTACCAGTCTTGATCGTTACAAAGGACGATGCTACCACATCGAAGCCGTTGTTGGGGAGGAAAATCAATATATTGCTTATGTAGCTTACCCTTTAGACCTTTTTGAAGAAGGTTCTGTTACTAACATGTTTACTTCTATTGTGGGTAATGTATTTGGGTTTAAAGCTTTACGAGCTCTACGTCTGGAGGATTTGCGAATTCCTCCCTCTTATTCCA…	CCTTTAGACCTTTTTGAAGAAGGTTCTGTTACTAACATGTTTACTTCTATTGTGGGTAATGTATTTGGGTTTAAAGCTTTACGAGCTCTACGTCTGGAGGATTTGCGAATTCCT	yes
Agonandra	macrocarpa	3487	DQ790169	GACAATAAATTCAGCTTACAAATTGTAAAACGTTTAATTAGTCGAATGTATCAACAGAATCATGTGCTTATTTCCGCTAATGATCTTAACCAAAATCCATTTTTCGAGCATAACAACAATTTGTATTTGCAAACGATACTGGGGGGATTTGCAGTTATTTTGGAAATTCCTTTTTTCCTACGTTTAGGATCTTCACGAGAAAGGAAAAAAATAGAAAAATTGAATAATTTACGATCAATTCATTCAATATTTCCTTTTTTAGAAGACAAATTTTCCCATTTGAATTATGTGTCAAATATACTAATACCTTATCCTGTCCATCTGGAAATCCTGGTTCAAACTCTTCGTTACTGGGTCAAAGATTCCTCTTCTTTGCATTTTTTACGCTTCTTTTTCCAC…	ACGAGAAAGGAAAAAAATAGAAAAATTGAATAATTTACGATCAATTCATTCAATATTTCCTTTTTTAGAAGACAAATTTTCCCATTTGAATTATGTGTCAAATATACTAATACCTTATCCTGTCCATCTGGAAATCCTGGTTCAAACTCTTCGTTACTGGGTCAAAGATTCCTCTTCTTTGCATTTTTTACGCTTCT	DQ790130	TGTTGGATTCAAAGCTGGTGTTAAAGATTACAAATTGACTTATTATACTCCTGATTATGAAACCAAAGATACTGATATCTTGGCAGCATTCCGAGTAACTCCTCAACCTGGAGTTCCGCCCGAGGAAGCAGGAGCCGCAGTAGCTGCTGAATCTTCTACTGGTACATGGACAACCGTGTGGACCGATGGACTTACCAGCCTTGATCGTTATAAAGGACGGTGCTACCACATCGAACCCGTTGCTGGAGAAGAAAATCAATATATTGCTTATGTAGCTTACCCCTTAGACCTTTTTGAAGAAGGTTCTGTTACTAACATGTTTACTTCCATTGTGGGTAATGTATTTGGGTTCAAAGCCCTGCGTGCTCTACGGCTGGAAGATCTGCGAATCCCTCCTGC…	TAATGTATTTGGGTTCAAAGCCCTGCGTGCTCTACGGCTGGAAGATCTGCGAATCCCTCCTGCTTATTCTAAAACTTTCCAAGGCCCGCCTCACGGCTTCCAAGTTGAGAGAGATAAATTGAACAAGTATGGCCGCCCCCTATTGGGATGTACTATTAAACCTAAATTAGGGTTATCTGCTAAGA	yes
Agropyron	sp	3898	EF137478	TCTTCTCTCTGATTCAGTAGAAATACAAATGGAAAAATTCGAAGGGTATTCAGAAAAACATAAATCTCGTCAACAATACTTTGTCTACCCACTTCTCTTTCAAGAGTATATTTATGCATTTGCCCATGATTATGGATTAAATGGTTCTGAACCTGTGGAAATAGTTAGTTGTAATAACAAGAAATTTAGTTCACTACTTGTGAAACGTTTAATTATTCGAATGTATCAGCAGAATTTTTTGGATAACTCGGTTAATCATCCTAACCAAGATCGATTATTGGATTACAAAAATTATTTTTATTCTGAGTTTTATTCTCAGATTCTATCTGAGGGGTTTGCGATCGTTGTGGAAATCCCATTCTCGCTACGGGAATTATCTTGTCCGAAAGAAAAAGAAAT…	AGTAGAAATACAAATGGAAAAATTCGAAGGGTATTCAGAAAAACATAAATCTCGTCAACAATACTTTGTCTACCCACTTCTCTTTCAAGAGTATATTTATGCATTTGCCCATGATTATGGATTAAATGGTTCTGAACCTGTGGAAATAGTTAGTTGTAATAACAAGAAATTTAGTTCACTACT	EF125160	CTAAAGCAAGTGTTGGATTTAAAGCTGGTGTTAAAGATTATAAATTGACTTACTACACCCCAGAGTATGAAACTAAGGATACTGATATCTTGGCAGCATTCCGAGTAAGTCCTCAGCCTGGGGTTCCGCCCGAAGAAGCAGGGGCTGCAGTAGCTGCCGAATCTTCTACTGGTACATGGACAACTGTTTGGACTGATGGACTTACCAGTCTTGATCGTTACAAAGGACGATGCTATCACATCGAGCCTGTTCCTGGGGAAGACAGCCAATGGATCTGTTATGTAGCTTATCCATTAGACCTATTTGAAGAGGGTTCCGTTACTAACATGTTTACTTCCATTGTGGGTAACGTATTTGGTTTCAAAGCCCTACGTGCTCTACGTTTGGAGGATCTACGAA…	TAGCTTATCCATTAGACCTATTTGAAGAGGGTTCCGTTACTAACATGTTTACTTCCATTGTGGGTAACGTATTTGGTTTCAAAGCCCTACGTGCTCTACGTTTGGAGGA	yes
Agrostis	stolonifera	4344	EF115543	GAATAATTCCCCGCTCTAATTAGATGTTAAAAATAGATTAGTGCCGGATGCGGGGAAAGGTTGGGTTTTCCTATGAGTGGACCCTTTTTTTTCTTTTTTTTTTTAGAAATCCTAATTATTCTTGAATTATGGATTGAATGTGTAAAAGAAGCAGTATATTGATAAAGGGGCTCCATTCCAAAGTCAAAAGAGCAATTGGCCTGCAAAAATAAAAAATTTATTCTGTTCTCTTTTGTAATTTAGAACAAACATAAACTAATTGGGTAGAAAAGGAACGGAAAAAAATCTGTGGATTAGACTCCCTTTCTTTCCGGGGTTTGTATTAAAAAATGCAAGACCTTGTTCTGACCATATTGCACTATGTATCATCATTCGATAAACCGAGAAATGCTTCTTCTC…	GTGCAACTCCTTCAATACCGTATCAAAGATGTTCCATCTTTGCATTTATTGCGATTCTTTCTCAACTACTATTCAAATTGGAATAGTTTTATTACTTCAATGAAATCCATTTTTCTTTTTAAAAAAGAAAATAAAAGACTTTTTCGATTCTTATAT	EF115543	ATGTCACCACAAACAGAAACTAAAGCAAGTGTTGGATTTAAAGCTGGTGTTAAAGATTATAAATTGACTTACTACACCCCGGAGTATGAAACCAAGGATACTGATATCTTGGCAGCATTCCGAGTAAGTCCTCAACCTGGGGTTCCGCCGGAAGAAGCAGGGGCTGCAGTAGCTGCCGAATCTTCTACTGGTACATGGACAACTGTTTGGACTGATGGACTTACCAGTCTTGATCGTTATAAAGGACGATGCTATCACATCGAGCCTGTTGCTGGGGAAGACAGCCAATGGATCTGTTATGTAGCTTATCCATTAGACCTATTTGAAGAGGGTTCCGTTACTAACATGTTTACTTCCATTGTGGGTAACGTATTTGGTTTCAAAGCCCTACGTGCTCTA…	GGATACTGATATCTTGGCAGCATTCCGAGTAAGTCCTCAACCTGGGGTTCCGCCGGAAGAAGCAGGGGCTGCAGTAGCTGCCGAATCTTCTACTGGTACATGGACAACTGTTTGGACTGATGGACTTACCAGTCTTGATC	yes
Ainea	conzatii	3191	AM940206	CCTGCTTATGGTTCAAGTAGAAATGTAACTAAATGGAAGAATTACAAGGATATTTAGAAAAGGATAGATATAGGCAACAACCCTTCCTATATCCGCTTCTCTTTCAGGAGTATATTTATGCACTTGCCCATGATCGTGGTTTAAACGGTTCGATTTTTTACGAACCTGTGGAAGTTTTTGGTTATGATAGTAAATCCAGTTTAGCACTTGTGAAACGTTTAATTATTCGAATCTATCAACAAAATTATTTTCTTTCCGCGGTTAATGATTCTAACCAAAATCGATTCCTTGGTCACCACCACAACAATTTTTTTTATTCCCATTTTTATTCTCAAATGATATCAGAAGGTTTTGCAATTATTGTAGAAATTCTATTCTCGCTGCGATTAGTATCTTTTT…	TTCTTGCGATTCTTTCTTCACAAATATCATAATTGGAATAGTTTTCTCATTACTCCAAAGAAATCTATTTATGTCTTTTCAAAAGAAAATCAAAGACTATTTCGGTTCCTATACAATTGTTATGTATCTGAATGTGAATTTTTATTAGTTTTTCTTCGTAAACAATCTTCTTATTTACGATT	AM940183	CAACAGAAACTAAAGCAAGTGTCGGATTTAAAGCCGGTGTTAAAGATTACAGATTGACTTATTATACTCCTGATTACGAAACCAAAGATACTGATATCTTGGCAGCATTCCGAGTAACTCCTCAACCCGGAGTTCCTCCTGAAGAAGCGGGGGCTGCGGTAGCTGCCGAATCTTCTACTGGTACATGGACAACAGTGTGGACTGATGGACTTACCAGCCTTGATCGTTACAAAGGACGATGCTACCACATCGAGCCCGTTATTGGGGAGGAAAATCAATTTATTGCTTATGTAGCTTATCCTTTAGACCTTTTTGAAGAAGGTTCCGTTACTAACATGTTTACTTCCATTGTGGGTAATGTATTTGGTTTCAAAGCCCTACGAGCTCTACGTCTGGAAG…	GTAACTCCTCAACCCGGAGTTCCTCCTGAAGAAGCGGGGGCTGCGGTAGCTGCCGAATCTTCTACTGGTACATGGACAACAGTGTGGACTGATGGACTTACCAGCCTTGATCGTTACAAAGGACGATGCTACC	yes
Allexis	obanensis	4293	AB354475	ATATTTATACATTTGCTCATGATCATGGTTTAAATAGATCTATTTTGTTGGAAAATGGGGGTTATGGCATTCAATCTAGTTTACTAATTGTAAAACATTTAATTACTCGAATGTATCAACAGAATCATTTGATTTTTTCTGTTAATGATTCTAACCAAAATCCATTTTTTAGGTACAACAAGAATTTGCATTTGAAAATGCTATCCGGAGGGATTGCAGTCATTGTAGAAATTCCAGTTTCCCGACGATTAGTATTCCTTTTAGAAAGGTCAGAAATAGTAAAATCTCATAATTTACAATCACTTCATTCAATATTTCCTTTTTTAGAGGAGTTAGTTCCACATTTAAATTATGTGTCAGATGTACTAATACCTTACCCTATCCATCTAGAAAAATTTG…	AGGTCAGAAATAGTAAAATCTCATAATTTACAATCACTTCATTCAATATTTCCTTTTTTAGAGGAGTTAGTTCCACATTTAAATTATGTGTCAGATGTACTAATACCTTACCCTATCCATCTAGAA	AB354403	AAGTGTTGGATTCAAAGCTGGGGTTAAAGATTATAAATTGACTTATTATACTCCTGACTATGAAACCAAAGATACTGATATCTTGGCAGCATTCCGAGTAACTCCTCAACCCGGAGTTCCGCCTGAGGAAGCAGGGGCTGCGGTAGCTGCGGAATCTTCTACTGGTACATGGACAACTGTGTGGACCGATGGGCTTACCAGCCTTGATCGTTATAAAGGACGATGCTACGACATCGTGCCCGTTGCTGGAGAAGAAAATCAATATATTGCTTATGTAGCTTACCCTTTAGACCTTTTTGAAGAAGGGTCTGTTACTAACATGTTTACTTCCATTGTGGGTAATGTATTTGGGTTCAAAGCCCTACGGGCTTTACGTTTGGAGGATTTGCGAATCCCTCC…	CTTACCCTTTAGACCTTTTTGAAGAAGGGTCTGTTACTAACATGTTTACTTCCATTGTGGGTAATGTATTTGGGTTCAAAGCCCTACGGGCTTTACGTTTGGAGGATTTGCGAATCCCTCCTGCTTATTCTAAAAC	yes
Allocasuarina	decussata	2675	AY033834	CTCCTCTTTGCATTTATTACGGCTCTTTTTTCATGAGTATTCTAATTTTAATATTCTTATTATTCCAAAAAAATCTATTTCTATTTTTTCAAATAGTAATCCAAGATTATTGTTATTCCTATATAATTGTCATATATGTGAATACGAATCCATTTTCCTTTTTCTCCGTAACCAATCTTCTCATTTACGATTAACATCTTCTGGAATCCTTTTTGAGCGAATCTATTTACATAGAAAAATGGAAGATCTTGTCGAAGTCTTTGTTAATGATTTTCGGGGCATTTTATGCTTCCTCAAGGATCCTTTTATTCATTTTGTTAGATATCAAGGAAAATCAATTCTGGCTTCAAAGGATACGCCTCTTTTGATGAATAAATGTAAATATTACCTTGTCTATTT…	CATAGAAAAATGGAAGATCTTGTCGAAGTCTTTGTTAATGATTTTCGGGGCATTTTATGCTTCCTCAAGGATCCTTTTATTCATTTTGTTAGATATCAAGGAAAATCAATTCTGGCT	AY033855	GTTGGATTCAAAGCTGGTGTTAAAGATTATAAATTGACTTATTATACTCCTGACTATGAAACCAAAGATACTGATATCTTGGCAGCGTTCCGAGTAACTCCTCAACCTGGAGTTCCACCTGAGGAAGCAGGGGCGGCAGTAGCTGCTGAATCTTCTACTGGTACATGGACAACTGTGTGGACCGATGGGCTTACTAGTCTTGATCGTTACAAAGGACGATGCTACCACATCGAGCCAGTTGCTGGAGAAGAAAGTCAATTTATTGCTTATGTAGCTTACCCCTTAGACCTTTTTGAAGAAGGTTCTGTTACTAACATGTTTACTTCCATTGTGGGTAATGTATTTGGATTCAAGGCCCTGCGTGCTCTACGTCTGGAGGATTTGCGAATCCCTACTGCT…	TACTCCTGACTATGAAACCAAAGATACTGATATCTTGGCAGCGTTCCGAGTAACTCCTCAACCTGGAGTTCCACCTGAGGAAGCAGGGGCGGCAGTAGCTGCTGAATCTTCTACTGGTACATGGA	yes
Allocasuarina	lehmanniana	2676	AY033872	CTCCTCTTTGCATTTATTACGGCTCTTTTTTCATGAGTATTCTAATTTTAATATTCTTATTATTCCAAAAAAATCTATTTCTATTTTTTCAAATAGTAATCCAAGATTATTGTTATTCCTATATAATTGTCATATATGTGAATACGAATCCATTTTCCTTTTTCTCCGTAACCAATCTTCTCATTTACGATTAACATCTTCTGGAATCCTTTTTGAGCGAATCTATTTACATAGAAAAATGGAAGATCTTGTCGAAGTCTTTGTTAATGATTTTCGGGGCATTTTATGCTTCCTCAAGGATCCTTTCATTCATTTTGTTAGATATCAAGGAAAATCAATTCTGGCTTCAAAGGATACGCCTATTTTGATGAATAAATGTAAATATTACCTTGTCTATTT…	AAATAATGCTCCCAAGAAGCTCGATACAATAGCCCCAATTATTCCTCTAATTGCATCATTGGCTAAAGCGAAATTTTGTAACGCATTAGGCCATCCCGTTAGTAAGCCGGCTTGGGCCGATTTATCGGATTTTGATATTATTAATCGATTT	AY033851	GTTGGATTCAAAGCTGGTGTTAAAGATTATAAATTGACTTATTATACTCCTGACTATGAAACCAAAGATACTGATATCTTGGCAGCGTTCCGAGTAACTCCTCAACCTGGAGTTCCACCTGAGGAAGCAGGGGCGGCAGTAGCTGCTGAATCTTCTACTGGTACATGGACAACTGTGTGGACCGATGGGCTTACTAGTCTCGATCGTTACAAAGGACGATGCTACCACATCGAGCCAGTTGCTGGAGAAGAAAGTCAATTTATTGCTTATGTAGCTTACCCCTTAGACCTTTTTGAAGAAGGTTCTGTTACTAACATGTTTACTTCCATTGTGGGTAATGTATTTGGATTCAAGGCCCTGCGTGCTCTACGTCTGGAGGATTTGCGAATCCCTACTGCT…	GGTAATGTATTTGGATTCAAGGCCCTGCGTGCTCTACGTCTGGAGGATTTGCGAATCCCTACTGCTTATTCTAAAACTTTCCAAGGCCCGCCTCACGGCATCCAAGTTGAGAGAGATAAATTAAACAAGTATGGCCGACCCCTATTAGGATGTACTATTAAACCTAAATTGGGATTATCTGCTAAGAATTACGGCAGA	yes
Allocasuarina	littoralis	2677	AY033830	CTCCTCTTTGCATTTATTACGGCTCTTTTTTCATGAGTATTCTAATTTTAATATTCTTATTATTCCAAAAAAATCTATTTCTATTTTTTCAAATAGTAATCCAAGATTATTGTTATTCCTATATAATTGTCATATATGTGAATACGAATCCATTTTCCTTTTTCTCCGTAACCAATCTTCTCATTTACGATTAACATCTTCTGGAATCCTTTTTGAGCGAATCTATTTACATAGAAAAATGGAAGATCTTGTCGAAGTCTTTGTTAATGATTTTCGGGGCATTTTATGCTTCCTCAAGGATCCTTTCATTCATTTTGTTAGATATCAAGGAAAATCAATTCTGGCTTCAAAGGATACGCCTATTTTGATGAATAAATGTAAATATTACCTTGTCTATTT…	TTGTTAGATATCAAGGAAAATCAATTCTGGCTTCAAAGGATACGCCTATTTTGATGAATAAATGTAAATATTACCTTGTCTATTTATGGCAATGTTATTTTTATGTCTGGGCTCACCCGGGAAAGATCTATATAAACCAACTTTCCAAGCATTCCCTCGACTTTTTGGGTTATT	AY033849	GTTGGATTCAAAGCTGGTGTTAAAGATTATAAATTGACTTATTATACTCCTGACTATGAAACCAAAGATACTGATATCTTGGCAGCGTTCCGAGTAACTCCTCAACCTGGAGTTCCACCTGAGGAAGCAGGGGCGGCAGTAGCTGCTGAATCTTCTACTGGTACATGGACAACTGTGTGGACCGATGGGCTTACTAGTCTCGATCGTTACAAAGGACGATGCTACCACATCGAGCCAGTTGCTGGAGAAGAAAGTCAATTTATTGCTTATGTAGCTTACCCCTTAGACCTTTTTGAAGAAGGTTCTGTTACTAACATGTTTACTTCCATTGTGGGTAATGTATTTGGATTCAAGGCCCTGCGTGCTCTACGTCTGGAGGATTTGCGAATCCCTACTGCT…	AAAGGACGATGCTACCACATCGAGCCAGTTGCTGGAGAAGAAAGTCAATTTATTGCTTATGTAGCTTACCCCTTAGACCTTTTTGAAGAAGGTTCTGTTACTAACATGTTTACTTCCATTGTGGG	yes
Allocasuarina	torulosa	2678	AY033831	CTCCTCTTTGCATTTATTACGGCTCTTTTTTCATGAGTATTCTAATTGTAATATTCTTATTATTCCAAAAAAATCTATTTCTATTTTTTCAAATAGTAATCCAAGATTATTGTTATTCCTATATAATTGTCATATATGTGAATACGAATCCATTTTCCTTTTTCTCCGTAACCAATCTTCTCATTTACGATTAACATCTTCTGGAATCCTTTTTGAGCGAATCTATTTACATAGAAAAATGGAAGATCTTGTCGAAGTCTTTGTTAATGATTTTCGGGGCATTTTATGCTTCCTCAAGGATCCTTTCATTCATTTTGTTAGATATCAAGGAAAATCAATTCTGGCTTCAAAGGATACGCCTCTTTTGATGAATAAATGTAAATATTACCTTGTCTATTT…	AATGTAAATATTACCTTGTCTATTTATGGCAATGTTATTTTTATGTCTGGGCTCACCCGGGAAAGATCTATATAAACCAACTTTCCAAGCATTCCCTCGACTTTTTGGGTTATTTTTCAAGTGTGCGGCTAAATCCTTCAAT	AY033850	GTTGGATTCAAAGCTGGTGTTAAAGATTATAAATTGACTTATTATACTCCTGACTATGAAACCAAAGATACTGATATCTTGGCAGCGTTCCGAGTAACTCCTCAACCTGGAGTTCCACCTGAGGAAGCAGGGGCGGCAGTAGCTGCTGAATCTTCTACTGGTACATGGACAACTGTGTGGACCGATGGGCTTACTAGTCTTGATCGTTACAAAGGACGATGCTACCACATCGAGCCAGTTGCTGGAGAAGAAAGTCAATTTATTGCTTATGTAGCTTACCCCTTAGACCTTTTTGAAGAAGGTTCTGTTACTAACATGTTTACTTCCATTGTGGGTAATGTATTTGGATTCAAGGCCCTGCGTGCTCTACGTCTGGAGGATTTGCGAATCCCTACTGCT…	CTGGAGGATTTGCGAATCCCTACTGCTTATTCTAAAACTTTCCAAGGCCCGCCTCACGGCATCCAAGTTGAGAGAGATAAATTAAACAAGTATGGCCGACCCCTATTAGGATGTACTATTAAACCTAAATTGGGATTATCTGCTA	yes
Alloschemone	occidentalis	2393	AM920566	ATGGAAGAATTTAAAGGATATTTTGAAAAAAGTAGATCTAAACAACAACACTTCCTATATCCGCTTCTCTTTCAAGAGTATATTTACGCACTTGTTCATGATCATGGTTTAAATGTAAATGGATCAATTTTTTATGAACCCACGGAAATTTCAGGTTATGACAATAAATCTAGCTCATTACTTGTGAAACGTTTAATTACTCGAATGTACCAACAGAATTATTTGATCAATTCTGTTAATGATTCTAATCAAAATAGATTCGTTGGGCATAACCAGAATTTTTATTCTCAAATGATATCAGAGGGTTTTGCTTTCATTGTGGAAATTCCTTTCTCACTGCGATTACTATCCTCCCTCGAAGAAAAAAAAGAAATACCAAAATCTCAGAATTTACGATCT…	CTTTTTTCATGAATATCATAATTGGAATAATCTCGTTACTCCAAGGAAATCTAGTTATGGTTTTTCAAAAGAGAATCCAAGACTATTTCGGTTCCTATATAATTCTTATGTAGCTGAATGCGAATCTTTATTAGTTTTTCTCCGTAAACAATCCTCTTATTTACGATCAACATCT	AM905744	TCAAAGCTGGTGTTAAAGATTACAAATTGACTTATTATACTCCTGACTATGAGACAAAAGATACTGATATCTTGGCAGCATTCCGAGTAACTCCTCAACCCGGAGTTCCGCCTGAAGAAGCAGGGGCTGCAGTAGCTGCCGAATCTTCTACTGGTACATGGACAACTGTGTGGACTGATGGACTTACCAGCCTTGATCGTTACAAAGGACGATGCTACCACATCGAAGCCGTTGTTGGGGAGGAAGATCAATATATTGCTTATGTAGCTTACCCTTTAGACCTTTTTGAAGAAGGTTCTGTTACTAACATGTTTACTTCCATTGTGGGTAATGTATTTGGGTTTAAAGCTTTACGAGCTCTACGTCTGGAGGATTTGCGAATTCCTACTTCTTATTCCA…	GGGGAGGAAGATCAATATATTGCTTATGTAGCTTACCCTTTAGACCTTTTTGAAGAAGGTTCTGTTACTAACATGTTTACTTCCATTGTGGGTAATGTATTTGGGTTTAAAGCTTTACGAGCTCTACGTCTGGAGGATTTGCGAATTCCTACTTCTTATTCCAAAACTTTCC	yes
Alloteropsis	sp	3899	EF137453	TTCGAAGGGTATTCATAAAAACAGAAATCTCGTCAACAATACTTCGTCTACCCACTTCTCTTTCAGGAATATATTTATGCATTTGCCCCTGATTATGGATTAAATGGTGCCGAACCTGTGGAAATTTTTGGTTCTAATAATAACAAGAAATTTAGTTCACTACTTGTGAAACGTTTAATTATTCGAATGTATCAGCAGAATTTTTGGATTAATTCGGTTAATCAGCCTAACCAAGATCGATTGCTGGATCACAGCAATTATTTTTATTCTGAGTTTTATTCTCAGATTCTATCTGAGGGGTTTGCGATCGTTGTAGAAATCCCACTTTCGCTAGGACAACTATCCTGTCCGGAAGAAAAAGAAATACCAAAGTTTCAAAATTTACAATCTATTCATTCA…	CCTATCCTATCCATTTAGAAATCCTGGTTCAACTCCTTGAATACCGGATTCAAGATGTTCCATCTTTGCATTTATTRCGATTCTTTCTCAACTATTATTCGAATTGGAATAGTCTTATTACTTCAATGAAATCGATTTTTCTTT	EF125126	TTGACTTACTACACCCCGGAGTACGAAACCAAGGATACTGATATCTTGGCAGCATTCCGAGTAACTCCTCAGCCCGGGGTTCCSCCTGAAGAAGCAGGGGCTGCAGTAGCTGCCGAATCTTCTACTGGTACATGGACAACTGTTTGGACTGATGGACTTACCAGTCTTGATCGTTACAAAGGACGATGCTATCACATCGAGCCCGTTCCTGGGGAAGAAAATCAATATATCTGTTATGTAGCTTATCCATTAGACCTATTTGAAGAGGGTTCTGTTACTAACATGTTTACTTCCATTGTGGGTAACGTATTTGGTTTCAAAGCCCTACGMGCTCTACGTTTGGAGGATCTACGAATTCCCCCTGCTTATTCAAAAACTTTCCAAGGYCCGCCTCATGGT…	ATGGACAACTGTTTGGACTGATGGACTTACCAGTCTTGATCGTTACAAAGGACGATGCTATCACATCGAGCCCGTTCCTGGGGAAGAAAATCAATATATCTGTTATGTAGCTTATCCATTAGACCTATTTGAAGAGGGTTCTGTTACTAACATGTTTACTTCCATTGTGG	yes
Alocasia	odora	2394	AM920624	ATGGAAGAATTAAAAGGATATTTAGAAAAGAGTAGATCTATACAACAACACTTCCTATATCCGCTTCTCTTTCAAGAGTATATTTATGCACTTGCTCATAATCATGGTTTAAATGTAAATGGGTCAATTTTTTATGAACCCCCTGAAATTTCAGGTTATGACAATAAATTTAGCTCATTACTTGTGAAACGTTTAATTACTCGAATGTACCAACAGAATTATTTGATCAATTCTGTTAATGATTCTAACCAAAATGGATTCGTTGGGCATAACAAGAATTTTTATTCTCAAATGATATCAGAGGGTTTTGCTGTCATTGTGGAAATTCCTTTCTCATTGCGATTAGTATCCTTCCTCGAAGAAAAAAAAGAAATACCAAAATCTCAGAATTTACGATCT…	CAAGGAAAATTAATTCTGGCTTCAAAAGGGACTCATCTTCTGATGAAGAAATGGAAATCTTACTTTGTCAATTTTTGGCAATGTCATTTTCACTTTTGGTCTCAACCCAGTAGGATCCACATAAGCCAATTCTCAAACTTTTCTTTCTATTTTCTGGGTTATCTTTCAAGTGTCCTAATA	AM905802	TCAAAGCTGGTGTTAAAGATTACAAATTGACTTATTATACTCCTGACTATGCGACAAAAGATACTGATATCTTGGCAGCATTCCGAGTAACTCCTCAACCTGGAGTTCCGCCTGAAGAAGCAGGGGCTGCAGTAGCTGCCGAATCTTCTACTGGTACATGGACAACTGTGTGGACTGATGGACTTACCAGTCTTGATCGTTACAAAGGACGATGCTACCACATCGAAGCCGTTCCTGGGGAGGAAAATCAATATATTGCTTATGTAGCTTACCCTTTAGACCTTTTTGAAGAAGGTTCTGTTACCAACATGTTTACTTCTATTGTAGGTAATGTTTTTGGGTTTAAAGCTTTACGAGCTCTACGTCTAGAAGATTTGCGAATTCCTCCCGCTTATTCCA…	GTGTGGACTGATGGACTTACCAGTCTTGATCGTTACAAAGGACGATGCTACCACATCGAAGCCGTTCCTGGGGAGGAAAATCAATATATTGCTTATGTAGCTTACCCTTTAGACCTTTTTGAAGA	yes
Aloe	bulbillifera	2544	AJ511371	ATGGAAGAATTACAACGATATTTAGAAAAAGATAGATCTCGGCAACAACACTTTCTATATCCGCTTCTCTTTCAAGAGTATATTTATGCACTTGCTCATGATCATGGTTTAAATAGTTCGATTTTTTACGAACCCGTGGAAATTCTTGGTTATGACAATAAATCTAGTTTAGCACTTGTAAAACGTTTAATTACTCGAATCTATCAACAGAATTATTTGATTTCTTCAGTTAATGATTCTAACCAAAATAGATTCCTTGGGCACAACACGTTTTTTTATTCTCATTTTTATTCTCAAATTATATCAGAAAGTTTTACAATTCTTGTAGAAATTCCATTCTCGCTCCGATTAGTATCTNTTTGTGAAGAAAAAGAAATACCAAAATATCATAATTTACGA…	CGATCTATTCATTCAATTTTTCCCTTTTTAGAGGACAAATTATCACATTTAAATTATGTTTCAGATATACTAATACCTCATCCCATCCATATGGAAATCTTGGTTCAAATCCTTCAATGCTGGATTCAAGATG	AJ512318	TTTAAAGCTGGTGTTAAAGATTACAGATTGACTTATTATACTCCTGACTACGAAACCAAAGATACTGATATCTTGGCAGCATTCCGAGTAACTCCTCAACCCGGAGTTCCCCCTGAAGAAGCAGGGGCTGCGGTAGCTGCCGAATCTTCTACTGGTACATGGACAACTGTGTGGACTGATGGACTTACCAGTCTTGATCGTTACAAAGGAAGGTGCTACCACATTGAGGCCGTTGCTGGGGAAGAAAATCAATTTATTGCTTACGTGGCTTATCCTTTAGACCTTTTTGAAGAAGGTTCTGTTACTAACATGTTTACTTCCATTGTAGGTAATGTATTTGGTTTCAAAGCCCTACGAGCTCTACGTCTGGAGGATCTACGAATTCCCCCTGCTTATTCC…	ACATGTTTACTTCCATTGTAGGTAATGTATTTGGTTTCAAAGCCCTACGAGCTCTACGTCTGGAGGATCTACGAATTCCCCCTGCTTATTCCAAAACTTTCCAAGGTCCGCCCCACGGTATCCAAGTTGAAAGAGATAAATTG	yes
Aloe	conifera	2546	AJ511394	ATGGAAGAATTACAACGATATTTAGAAAAAGATAGATCTCGGCAACAACACTTTCTATATCCGCTTCTCTTTCAAGAGTATATTTATGCACTTGCTCATGATCATGGTTTAAATAGTTCGATTTTTTACGAACCCGTGGAAATTCTTGGTTATGACAATAAATCTAGTTTAGCACTTGTAAAACGTTTAATTATTCGAATCTATCAACAGAATTATTTGATTTCTTCAGTTAATGATTTTAACCAAAATAGATTCCTTGGGCACAACACGTTTTTTTATTCTCATTTTTTTTCTCAAATTATATCAGAAAGTCTTACAATTATTGTAGAAATTCCATTCTCGCTCCGATTAGTATCTTTTTGTGAAGAAAAAGGAATACCAAAATATCATAATTTACGA…	TTTCTCAAATTATATCAGAAAGTCTTACAATTATTGTAGAAATTCCATTCTCGCTCCGATTAGTATCTTTTTGTGAAGAAAAAGGAATACCAAAATATCATAATTTACGATCTATTCATTCAATTTTTCCCTNTTNAGAGGACAAATTCTCACATTTAAATTATGTTTCA	AJ512320	TTTAAAGCTGGTGTTAAAGATTACAGATTGACTTATTATACTCCTGACTACGAAACCAAAGATACTGATATCTTGGCAGCATTCCGAGTAACTCCTCAACCCGGAGTTCCCCCTGAAGAAGCAGGGGCTGCGGTAGCTGCCGAATCTTCTACTGGTACATGGACAACTGTGTGGACTGATGGACTTACCAGTCTCGATCGTTACAAAGGAAGGTGCTACCACATTGAGGCCGTTGCTGGGGAAGAAAATCAATTTATTGCTTACGTGGCTTATCCTTTAGACCTTTTTGAAGAAGGTTCTGTTACTAACATGTTTACTTCCATTGTAGGTAATGTATTTGGTTTCAAAGCCCTACGAGCTCTACGTCTGGAGGATCTACGAATTCCCCCTGCTTATTCC…	CTACGAGCTCTACGTCTGGAGGATCTACGAATTCCCCCTGCTTATTCCAAAACTTTCCAAGGTCCGCCCCACGGTATCCAAGTTGAAAGAGATAAATTGAACAAGTATGGTCGTCC	yes
Aloe	forbesii	2548	AJ511385	ATGGAAGAATTACAACGATATTTAGAAAAAGATAGATCTCTGCAACAACACTTTCTATATCCGCTTCTCTTTCAAGAGTATATTTATGCACTTGCTCATGATCATGGTTTAAATAGTTCGATTTTTTACGAACCCGTGGAAATTCTTGGTTATGACAATAAATCTAGTTTAGCACTTGTAAAACGTTTAATTATTCGAATCTATCAACAGAATTATTTGATTTCTTCAGTTAATGATTTTAACCAAAATGGATTCCTTGGGCACAACACGTTTTTTTATTCTCATTTTTATTCTCAAATTATATCAGAAAGTCTTACAATTATTGTAGAAATTCCATTCTCGCTCCGATTAGTATCTNTTTGTGAAGAAAAAGAAATACCAAAATATCATAATTTACGA…	AATNTCTGGCAATATTATTTTCGCTTTTGGTCTCGACCGTACAGAATTCATATAAATCATTTATCAAACTATTCCTTCTATTTTCTAGGTTATCTTTCAAGTCTACTAATAAATTCTTCGGCGGTAAGGAATCAAATGTTAGAGAATTCATTTCTAATGGATACCGTTA	AJ512298	TTTAAAGCTGGTGTTAAAGATNACAGATTGACTTATTATACTCCTGACTACGAAACCAAAGATACTGATATCTTGGCAGCATTCCGAGTAACTCCTCAACCCGGAGTTCCCCCTGAAGAAGCAGGGGCTGCGGTAGCTGCCGAGTCTTCTACTGGTACATGGACAACTGTGTGGACTGATGGACTTACCAGTCTTGATCGTTACAAAGGAAGATGTTACCACATTGAGGCCGTTGCTGGGGAAGAAAATCAATTTATTGCTTACGTGGCTTATCCTTTAGACCTTTTTGAAGAAGGTTCTGTTACTAACATGTTTACTTCCATTGTAGGTAATGTATTTGGTTTCAAAGCCCTACGAGCTCTACGTCTGGAGGATCTACGAATTCCCCCTGCTTATTCC…	CCCCCTGCTTATTCCAAAACTTTCCAAGGTCCGCCTCACGGTATCCAAGTTGAAAGAGATAAATTGAACAAGTATGGTCGTCCCCTATTGGGATGTACTATTAAACCAAAATTGGGATTATCTGCAAAAAACTACGGTAGAGCGGTTTATGAATGTCTACGCGGTGGACTTGATTTTACCAAGGATGATGA	yes
Aloe	inermis	2550	AJ511379	ATGGAAGAATTACAACGATATTTAGAAAAAGATAGATCTCGGCAACAACACTTTCTATATCCGCTTCTCTTTCAAGAGTATATTTATGCACTTGCTCATGATCATGGTTTAAATAGTTCGATTTTTTACGAACCCGTGGAAATTATTGGTTATGACAATAAATCTAGTTTAGCACTTGTAAAACGTTTAATTACTCGAATCTATCAACAGAATTATTTGATTTCTTCAGTTAATGATTTTAACCAAAATAGATTCCTTGGGCANAACACGTTTTTTTATTCTCATTTTTATTCTCAAATTATATCAGAAAGTTTTACAATTATTGTAGAAATTCCATTCTCGCTCCGATTAGTATCTTTTTGTGAAGAAAAAGAAATACCAAAATATCANAATTTACGA…	CAAGAGGTGCCTCTTTTGCATTTATTGCGATTCTTTCTTCATGAATATCATAATTGTAATAGTCTTCTCATTACTCAGAACAAATCTATTTATTTTTTTTCAAAAGAAAATAAAAGACTATTTCGGTTACTATACAATTCTTATGCTTTTGAATGTGAATTTTTATTAGTTTTTTTTCGTAAACAA	AJ512276	TTTAAAGCTGGTGTTAAAGATTACAGATTGACTTATTATACTCCTGAGTACGAAACCAAAGATACTGATATCTTGGCAGCATTCCGAGTAACTCCTCAACCCGGAGTTCCTCCTGAAGAAGCAGGGGCTGCAGTAGCTGCCGAATCTTCTACTGGTACATGGACAACTGTGTGGACTGATGGACTTACCTGTCTTGATCGTTACAAAGGAAGATGCTACCACATTGAGCCCGTTGCTGGAGAAGAGAGTCAATTTATTGCTTACGTGGCTTATCCTTTAGACCTTTTTGAAGAAGGTTCTGTTACTAACATGTTTACTTCCATTGTAGGTAATGTATTTGGTTTCAAAGCCCTACGAGCTCTACGTCTGGAGGATCTACGAATTCCCCCTGCTTATTCC…	ACTTTCCAAGGTCCGCCCCACGGCATCCAAGTTGAAAGAGATAAATTGAACAAGTACGGTCGTCCCCTATTGGGATGTACTATTAAACCAAAATTGGGATTATC	yes
Aloe	pillansii	2552	AJ511383	ATGGAAGAATTACAACGATATTTAGAAAAAGATAGATCTCGGCAACAACACTTTCTATATCCGCTTCTCTTTCAAGAGTATATTTATGCACTTGCTCATGATCATGGTTTAAATAGTTCGATTTTTTACGAACCCGTGGAAATTCTTGGTTATGACAATAAATCTAGTTTAGCACTTGTAAAACGTTTAATTATTCGAATCTATCAACAGAATTATTTGATTTCTTCAGTTAATGATTTTAACCAAAATGGATTCCTTGGGCACAACACGTTTTTTTATTCTCATTTTTATTCTCAAATTATATCAGAAAGTCTTACAATTATTGTAGAAATTCCATTCTCGCTCCGATTAGTATCTTTTTGTGAAGAAAAAGAAATACCAAAATATCATAATTTACGA…	GCACTTGCTCATGATCATGGTTTAAATAGTTCGATTTTTTACGAACCCGTGGAAATTCTTGGTTATGACAATAAATCTAGTTTAGCACTTGTAAAACGTTTAATT	AJ512330	TTTAAAGCTGGTGTTAAAGATTACAGATTGACTTATTATACTCCTGAGTACGAAACCAAAGATACTGATATCTTGGCAGCATTCCGAGTAACTCCTCAACCCGGAGTTCCTCCTGAAGAAGCAGGGGCTGCAGTAGCTGCCGAATCTTCTACTGGTACATGGACAACTGTGTGGACTGATGGACTTACCTGTCTTGATCGTTACAAAGGAAGATGCTACCACATTGAGGCCGTTGCTGGAGAAGAGAGTCAATTTATTGCTTACGTGGCTTATCCTTTAGACCTTTTTGAAGAAGGTTCTGTTACTAACATGTTTACTTCCATTGTAGGTAATNTATTTGGTTTCAAAGCCCTACGAGCTCTACGTCTGGAGGATCTACGAATTCCCCCTGCTTATTCC…	TTGGCAGCATTCCGAGTAACTCCTCAACCCGGAGTTCCTCCTGAAGAAGCAGGGGCTGCAGTAGCTGCCGAATCTTCTACTGGTACATGGACAACTGTGTGGACTGATGG	yes
Aloe	scobinifolia	2554	AJ511384	ATGGAAGAATTACAACGATATTTAGAAAAAGATAGATCTCGGCAACAACACTTTCTATATCCGCTTCTCTTTCAAGAGTATATTTATGCACTTGCTCATGATCATGGTTTAAATAGTTCGATTTTTTACGAACCCGTGGAAATTCTTGGTTATGACAATAAATCTAGTTTAGCACTTGTAAAACGTTTAATTATTCGAATCTATCAACAGAATTATTTGATTTCTTCAGTTAATGATTTTAACCAAAATGGATTCCTTGGGCACAACACGTTTTTTTATTCTCATTTTTATTCTCAAATTATATCAGAAAGTCTTACAATTATTGTAGAAATTCCATTCTCGCTCCGATTAGTATCTNTTTGTGAAGAAAAAGAAATACCAAAATATCATAATTTACGA…	TCCTTTTTTGCATTNATTGCGATTCTTTCTTCATGAATATCATAATTGTAATAGTCTTCTCANTACTCAGAACAAATCTATTTATGTGTTTTCAAATGAAAATAAAAGACTATTTCGGTTACTATACAATTCTTATGCTTTTGAATGTGAATTTTTATTAGTTTTTTTTCGTAAACAATCTT	AJ512286	TTTAAAGCTGGTGTTAAAGATTACAGATTGACTTATTATACTCCTGACTACGAAACCAAAGATACTGATATCTTGGCAGCATTCCGAGTAACTCCTCAACCCGGAGTTCCCCCTGAAGAAGCAGGGGCTGCGGTAGCTGCCGAATCTTCTACTGGTACATGGACAACTGTGTGGACTGATGGACTTACCAGTCTTGATCGTTACAAAGGAAGGTGCTACCACATTGAGGCTGTTGCTGGGGAAGAAAATCAATTTATTGCTTACGTGGCTTATCCTTTAGACCTTTTTGAAGAAGGTTCTGTTACTAACATGTTTACTTCCATTGTAGGTAATGTATTTGGTTTCAAAGCCCTACGAGCTCTACGTCTGGAGGATCTACGAATTCCCCCTGCTTATTCC…	CTCCTGACTACGAAACCAAAGATACTGATATCTTGGCAGCATTCCGAGTAACTCCTCAACCCGGAGTTCCCCCTGAAGAAGCAGGGGCTGCGGTAGCTGCCGAATCTTCTACTGGTA	yes
Aloe	striata	2556	AJ511389	ATGGAAGAATTACAACGAGATTTAGAAAAAGATAGATCTCGGCAACAACACTTTCTATATCCGCTTCTCTTTCAAGAATATATTTATGCACTTGCTCATGATCATGGTTTCAATAGTTCGATTTTTTACGAACCCGTGGAAATTCTTGGTTATGACAATAAATCTAGTTTAGCACTTGTAAAACGTTTAATTATTCGAATCTATCAACAGAATTATTTCATTTCTTCAGTTAATGATTTTAACCAAAATGGATTCCTTGGGCACAACACGTTTTTTTATTCTCATTTTTATTCTCAAATTATATCAGAAAGTCTTACAATTATTGTAGAAATTCCATTCTCGCTCCGATTAGTATCTTTTTGTGAAGAAAAAGAAATACCAAAATATCATAATTTACGA…	CACTTGTAAAACGTTTAATTATTCGAATCTATCAACAGAATTATTTCATTTCTTCAGTTAATGATTTTAACCAAAATGGATTCCTTGGGCACAACACGTTTTTTTATTCTCATTTTTATTCTCAAATTATATCAGAAAGTCTTACAATTATTGTAGAAATTCCATTCTC	AJ512326	TTTAAAGCTGGTGTTAAAGATTACAGATTGACTTATTATACACCTGAGTACGAAACCAAAGCTACTGATATCTTGGCAGCATTCCGAGTAACTCCTCAACCCGGAGTTCCTCCTGAAGAAGCAGGGGCTGCAGTAGCTGCCGAGTCTTCTACTGGTACATGGACAACTGTGTGGACTGATGGACTTACCAGTCTTGATCGTTACAAAGGAAGATGCTACCACATTGAGGCTGTTGCTGGGGAAGAAAATCAATTTATTGCTTACGTGGCTTATCCTTTAGACCTTTTTGAAGAAGGTTCTGTTACTAACATGTTTACTTCCATTGTAGGTAATGTATTTGGTTTCAAAGCCCTACGAGCTCTACGTCTGGAGGATCTACGAATTCCCCCTGCTTATTCC…	GTAACTCCTCAACCCGGAGTTCCTCCTGAAGAAGCAGGGGCTGCAGTAGCTGCCGAGTCTTCTACTGGTACATGGACAACTGTGTGGACTGATGGACTTACCAGTCTTGATCGTTACAAAGGAAGATGCTACCACAT	yes
Aloe	verecunda	2559	AJ511395	ATGGAAGAATTACAACGATATTTAGAAAAAGATAGATCTCGGCAACAACACTTTCTATATCCGCTTCTCTTTCAAGAGTATATTTATGCACTTGCTCATGATCATGGTTTAAATAGTTCGATTTTTTACGAACCCGTGGAAATTCTTGGTTATGACAATAAATCTAGTTTAGCACTTGTAAAACGTTTAATTATTCGAATCTATCAACAGAATTATTTGATTTCTTCAGTTAATGATTTTAACCAAAATAGATTCCTTGGGCACAACACGTTTTTTTATTCTCATTTTTTTTCTCAAATTATATCAGAAAGTCTTACAATTATTGTAGAAATTCCATTCTCGCTCCGATTAGTATCTTTTTGTGAAGAAAAAGAAATACCAAAATATCATAATTTACGA…	GGTTCAAATCCTTCAATGCCGGATTCAAGATGTTCCTTTTTTGCATTTATTGCGATNCTTTCTTCATGAATATCATAATTGTAATAGTCTTCTCATTACTCATNACAAATCCATTTATGTTTTTTCAAATGAAAATAAAAGACTATTTCGGTTACTATACAA	AJ512288	TTTAAAGCTGGTGTTAAAGATTACAGATTGACTTATTATACTCCTGACTACGAAACCAAAGATACTGATATCTTGGCAGCATTCCGAGTAACTCCTCAACCCGGAGTTCCCCCTGAAGAAGCAGGGGCTGCGGTAGCTGCCGAATCTTCTACTGGTACATGGACAACTGTGTGGACTGATGGACTTACCAGTCTTGATCGTTACAAAGGAAGGTGCTACCACATTGAGGCTGTTGCTGGGGAAGAAAATCAATTTATTGCTTACGTGGCTTATCCTTTAGACCTTTTTGAAGAAGGTTCTGTTACTAACATGTTTACTTCCATTGTAGGTAATGTATTTGGTTTCAAAGCCCTACGAGCTCTACGTCTGGAGGATCTACGAATTCCCCCTGCTTATTCC…	GTTAAAGATTACAGATTGACTTATTATACTCCTGACTACGAAACCAAAGATACTGATATCTTGGCAGCATTCCGAGTAACTCCTCAACCCGGAGTTCCCCCTGAAGAAGCAGGGGCTGCGGTAGCTGCCGAATCTTCTACTGGTACATGGACAACTGTGTGGACTGATGGACTTACCAGTCTTGATCGTTACAAAGGAA	yes
Alopecurus	pratensis	3900	EF137481	GCTTCTTCTCTCTGATTTAAGTAGAAATACAAATGGAAAAATTCGAAGGGTATTCAGAAAAACACAAATCTCGTCAACAATATTTTGTCTACCCACTACTCTTTCAGGAGTATATTTATGCATTTGCCCATGATTATGGATTAAATGATTCCGAACCTGTGGAAATTGTTAGTTGTAATAACAAGAAATTTAGTTCACTACTTGTGAAACGTTTAATTATTCGAATGTATCAGCAGAATTTTGGGATTAACTCGGTTAATCATCCTAACCAAGATCGATTGTTGGATTACAAAATTAGTTTTTATTCTGAGTTTTATTCTCAGATTCTATCTGAGGGATTTGCAATCGTTGTAGAAATCCCATTCTCGCTACGAGAATTACCTTGTTCGAAAGAAAAAG…	ACCTGTGGAAATTGTTAGTTGTAATAACAAGAAATTTAGTTCACTACTTGTGAAACGTTTAATTATTCGAATGTATCAGCAGAATTTTGGGATTAACTCGGTTAATCATCCTAACCAAGATCGAT	EF125141	TAAAGCAAGTGTTGGATTTAAAGCTGGTGTTAAAGATTATAAATTGACTTACTACACCCCGGAGTATGAAACCAAGGATACTGATATCTTGGCAGCATTCCGAGTAACTCCTCAGCCTGGGGTTCCCCCGGAAGAAGCAGGGGCTGCAGTAGCTGCCGAATCTTCTACTGGTACATGGACAACTGTTTGGACTGATGGACTTACCAGTCTTGATCGTTATAAAGGACGATGCTATCACATCGAGCCTGTTGCTGGGGAAGACAACCAATGGATCTGTTATGTAGCTTATCCATTAGACCTATTTGAAGAGGGTTCCGTTACTAACATGTTTACTTCCATTGTGGGTAACGTATTTGGTTTCAAAGCCCTACGTGCTCTACGTCTGGAGGATCTACGAAT…	TATTTGGTTTCAAAGCCCTACGTGCTCTACGTCTGGAGGATCTACGAATTCCCGTTGCTTATGCAAAAACTTTCCAAGGCCCGCCTCATGGTATCCAAGTTGAAAGAGATAAGTTGAACAAGTATGGTCGTCCTTTATTGGGATGTACTATTAAACCAAAATTGGGATTAT	yes
Alsomitra	macrocarpa	2747	DQ536632	ATGGATCCATTTTGTTGGAAAATTTTGGTTATGACAAAAAATCCAGTTTACTAATGGTAAAACATTTAATTACTCGAATGTATCAACAGAATCATTTTTTTTTTTCCACTAATTATTATAACAATAATCAATTTTGGGGGTACAACAAAAATTTGTATTCTCAAATGCTATCAGAAGGGTTYGCAGTCATTGTGGAAATTCCATTTTCCCTACGATTAGTATCTTCCTTAGAAGAAGTGGAAATCCCAAAATCTTATAATTTACGATCAAGTCATTCAATATTTCCTTTTTTAGAGGATAAATTCCCACATTTTAATTATGTGTCAGATGTATTAATACCCTATCCTCTCCATCTGGAAATTTTAGTTCAAATCCTTCGCTCCTGGGTGAAAGATGCCT…	TTAATACCCTATCCTCTCCATCTGGAAATTTTAGTTCAAATCCTTCGCTCCTGGGTGAAAGATGCCTCTTCTTTTCATTTATTACGGTTTTTTTTTCACGAGTATTGTAATTGGAATAGTCTTAGTACTCCAAAAAAATTGATTTCTTTTTTTTCAAAAAGA	DQ535780	TTAAAGATTATAAATTGACTTATTATACTCCTGACTATGAAACCAAAGATACTGATATCTTGGCAGCATTCCGAGTAACTCCTCAACCCGGAGTTCCACCCGAGGAAGCAGGGGCTGCTGTAGCTGCTGAATCTTCTACTGGTACATGGACAACTGTGTGGACCGATGGGCTTACCAGTCTTGATCGTTACAAAGGACGATGCTACGACATTGAGCCTGTTGCTGGAGAAGAAAATCAATATATTGCTTATGTAGCTTATCCCTTAGACCTTTTTGAAGAAGGTTCTGTTACTAACATGTTTACTTCCATTGTGGGTAATGTATTTGGGTTCAAGGCCCTGCGCGCTCTACGTCTGGAGGATTTGCGAATCCCTCCTGCTTATTCTAAAACTTTCCAAG…	CCCGGAGTTCCACCCGAGGAAGCAGGGGCTGCTGTAGCTGCTGAATCTTCTACTGGTACATGGACAACTGTGTGGACCGATGGGCTTACCAGTCTTGATCGTTACAAAGGACGATGCTACGACATTGAGCCTGTT	yes
Amana	edulis	3257	AB024388	ATGGAAGAATTACAAGGGTATTTCAAAAAAGCTAGATCTCCGCAACAACACTTCCTATATCCGCTTCTCTTGCAGGAGTTTATTTACACACTTGCTTATGATGATGGTTTAAAAGGTTCAATTTTTTATGAACCCATAGAATTTATTGGTTATGACAATAAATCTAGTTTAGTACTTATAAAACGTTTAATTACTCGAATGTATCAACAGAATTTTTTGATTTATTCGGTTAATGATTCTAACCAAAATGGACTCCGTGGGCACATCAATTATTTTTATTCTCATTTTTTTTATTCCCAAATAGTATCTGAGGGTTTTTCAGTCATTGTGGAAATTCCATTCTCGCTGCGATTAGTATCTTCCCCCGAAGAAAAAGAAATACCAAAATCTCAGAATTTA…	ATAAAACTATTTATGTTTTTTCAAAAGAAAATAAAAGACTATTTTGGTTCCTCTACAATTCTTATGTATCTGAATGTGAATTTTTATTGGTTTTTCTTCGTAAACAATCCTGTTATTTACGATCAACATCT	AB024385	ATGTCACCACAAACAGAGACTAAAGCAAGCGCTGGATTTAAAGCTGGTGTTAAAGATTACAAATTGACTTATTATACTCCTGACTATGAAACCAAAGATACTGATATCTTGGCAGCATTTCGAGTAACTCCTCAACCCGGAGTTCCACCCGAAGAAGCAGGGGCAGCGGTAGCCGCCGAATCTTCCACTGGTACATGGACAACTGTGTGGACTGATGGACTTACCAGTCTTGATCGTTACAAAGGGCGATGCTACCACATCGAGAGCGTTGTTGGGGAGGAAAGTCAATTTATTGCTTATGTAGCTTATCCTTTAGACCTTTTTGAAGAAGGTTCTGTTACTAACATGTTTACTTCCATTGTGGGTAATGTATTTGGTTTCAAAGCCCTACGAGCTCTA…	ATTGACTTATTATACTCCTGACTATGAAACCAAAGATACTGATATCTTGGCAGCATTTCGAGTAACTCCTCAACCCGGAGTTCCACCCGAAGAAGCAGGGGCAGCGGTAGCCGCCGAATCTTCCACTGGTACATGGACAACTGTGTGGA	yes
Amaranthus	hybridus	2200	EF590393	TTTATTACGATACTTTCTTTACGAGTATCGTAATTGGAATAGTCTTATTAGGCCAAAAGAATCCATTTCCCCTTTTTCAAAAAGGAATCGAAGATTCTTTTTGTTCCTATATAATCTTCTTGTATATGAATACGAATCCATTTTTGTTATTCTACGCAAGCAATCCTCTTATTTACGATCAACGTCTTTTGGAGCCCTTCTTGAACGAATCCATTTTTACGGAAAGATAAAATATCTAGTAAAAGTCAAAGTTAAGGTTTTTGGGGTTATCCTATGGCTTTTCAAAGAACCTTTTCTGCATTATGTTCGGTATCAAGGAAAATGCCTTCTGGCTTCAAAAGGGACATCCTTTCTGATGTATAAATGGAAATATTACTTTATCGCTTTCTGGCAATGTCA…	CGAATCCATTTTTACGGAAAGATAAAATATCTAGTAAAAGTCAAAGTTAAGGTTTTTGGGGTTATCCTATGGCTTTTCAAAGAACCTTTTCTGCATTATGTTCGGTATCAAGGAAAATGCCTTCTGGCTTCAAAAGGGACATCCTTTCTGATGTATAA	EF590495	GTTGGATTTAAAGCTGGTGTTAAAGATTACCGATTGACTTATTATACTCCTGAGTATGAAACCCTAGATACTGATATCTTGGCAGCATTCCGAGTAAGTCCTCAACCTGGAGTTCCACCTGAAGAAGCGGGGGCTGCAGTAGCTGCCGAATCTTCTACTGGTACATGGACAAGTGTATGGACCGACGGACTTACCAATCTTGATCGTTACAAAGGACGATGCTACAACATCGAGCCCGTTGCTGGAGAAGAAAATCAATATATTTGTTATGTAGCGTATCCTTTAGACCTTTTTGAAGAAGGTTCTGTTACTAACATGTTTACTTCCATTGTGGGTAACGTATTTGGGTTCAAAGCTTTGCGTGCTCTACGTTTGGAAGATTTGCGAATCCCTGTTGCT…	CGACGGACTTACCAATCTTGATCGTTACAAAGGACGATGCTACAACATCGAGCCCGTTGCTGGAGAAGAAAATCAATATATTTGTTATGTAGCGTATCCTTTAGACCTTTTTGAAGAAGGTTCTGTTACTAACATGTTTACTTCCATTGTGGGTAACGTATTTGGGTTCAAAGCTTTGCGTGCT	yes
Amaranthus	spinosus	2201	EF590394	GCCTCTTCCTTGCATTTATTACGATACTTTCTTTACGAGTATCGTAATTGGAATAGTCTTATTAGGCCAAAAGAATCCATTTCCACTTTTTCAAAAAGGAATCGAAGATTCTTTTTGTTCCTATATAATCTTCTTGTATATGAATACGAATCCATTTTTGTTATTCTACGCAAGCAATCCTCTTATTTACGATCAACGTCTTTTGGAGCCCTTCTTGAACGAATCCATTTTTACGGAAAGATAAAATATCTAGTAAAAGTCAAAGTTAAGGTTTTTGGGGTTATCCTATGGCTTTTCAAAGAACCTTTTCTGCATTATGTTCGGTATCAAGGAAAATGCCTTCTGGCTTCAAAAGGGACATCCTTTCTGATGTATAAATGGAAATATTACTTTATCGCT…	GAATCGAAGATTCTTTTTGTTCCTATATAATCTTCTTGTATATGAATACGAATCCATTTTTGTTATTCTACGCAAGCAATCCTCTTATTTACGATCAACGTCTTTTGGAGCCCTTCTTGAA	EF590496	GTTGGATTTAAAGCTGGTGTTAAAGATTACCGATTGACTTATTATACTCCTGAGTATGAAACCCAAGATACTGATATCTTGGCAGCATTCCGAGTAAGTCCTCAACCTGGAGTTCCACCTGAAGAAGCGGGGGCTGCAGTAGCTGCCGAATCTTCTACTGGTACATGGACAAGTGTATGGACCGACGGACTTACCAATCTTGATCGTTACAAAGGACGATGCTACAACATCGAGCCCGTTGCTGGAGAAGAAAATCAATATATTTGTTATGTAGCGTATCCTTTAGACCTTTTTGAAGAAGGTTCTGTTACTAACATGTTTACTTCCATTGTGGGTAACGTATTTGGGTTCAAAGCTTTGCGTGCTCTACGTTTGGAAGATTTGCGAATCCCTGTTGCT…	ATTCCGAGTAAGTCCTCAACCTGGAGTTCCACCTGAAGAAGCGGGGGCTGCAGTAGCTGCCGAATCTTCTACTGGTACATGGACAAGTGTATGGACCGACGGACTTACCAATCTTGATCGTTA	yes
Amblostoma	armeniacum	3523	AF263748	GTGCCTCTCTTTTTTAGTTACAGTAGAAATGTATTTAAATGGCAGGATTACAAGGATATTTAGATTGAAAAAAGATAGATTTCGGCAACAAAACTTCCTATATCCGCTACTCTTTCAGGAATATATTTACTCACTTGCTCATTATCATAACTTCAATAGTTTGATTTTTTACGAACCTGTGGAAATTATTGGTTATGACAATAAATCTAGTTTAGTACTTGTGAAACGTTTAATTACTCGAATGTATCAACAGAAATCTTTGATTTCTTCGGTGAATGATTCTAACCAAAATGGATTTTGGGGGCACAAGAATTCTTTTTCTTCTCATTTTTCTTCTCAAATGGTATCAGAAGGTTTTGGAGTCATTCTGGAAATTCCATTCTCGTCGCGATTAGTATC…	AATATATTTACTCACTTGCTCATTATCATAACTTCAATAGTTTGATTTTTTACGAACCTGTGGAAATTATTGGTTATGACAATAAATCTAGTTTAGTACTTGTGAAACGTTTAATTACTC	AF518058	AAAGCTGGTGTTAAAGATTACAAATTGACTTATTATACTCCTGACTACGAAACCAAAGATACTGATATCTTGGCAGCATTCCGAGTAACTCCTCAACCGGGAGTTCCGCCTGAAGAAGCGGGGGCTGCGGTAGCTGCCGAATCTTCTACTGGTACATGGACAACTGTGTGGACTGATGGACTTACCAGTCTTGATCGTTACAAAGGACGATGCTACCACATCGAGGTCGTTGTTGGGGAGGAAAATCAATATATTGCTTATGTAGCTTATCCTTTAGACCTTTTTGAAGAAGGTTCTGTTACTAACATGTTTACTTCCATTGTGGGTAATGTATTTGGTTTCAAAGCCCTGCGAGCTCTACGTCTGGAAGATCTGCGAATTCCCACTTCTTATTCCAAA…	GCTACCACATCGAGGTCGTTGTTGGGGAGGAAAATCAATATATTGCTTATGTAGCTTATCCTTTAGACCTTTTTGAAGAAGGTTCTGTTACTAACATGTTTACTTCCATTGTGGGTAATGTATTTGGTTTCAAAGCCCTGCGAGCT	yes
Amborella	trichopoda	4345	AJ506156	GAACGAGTACCCGATCTAATTAGACGTTAAAAAGGGATTAGTACCTGGTGCGGGAAAGAGTTCTCCTGTGAGTGGATCGTCAATTCTTTTTTTTTTCAAAAACGAATCCTAACTATTCACTATTTTCCATAAGCTGCTGGAGTAGAGACAAATGTGTATAAGAAACAGTGTACTGATAAAGAATATTCATTCCAAAATCAGAAGAGCGATTAGGTTGCCAAAATAAAGGATTGCTAATACACCATCTCTTGTAACTATAGCATAAGGAGCACAAAAAAAATTGGATGGAAAAAGAAAGCACCCGTCGATTAGACTACCCGGGGTCTCTATTGGTATTCCCATATATTATAGATCTTGCTTGTTCCGACCCTATCGCACTATGTATCATTTGATAATCTA…	ATAAGAAACAGTGTACTGATAAAGAATATTCATTCCAAAATCAGAAGAGCGATTAGGTTGCCAAAATAAAGGATTGCTAATACACCATCTCTTGTAACTATAGCATAAGGAGCACAAAAAAAATTGGATGGAAAAAGAAAGCACCCGTCGATTAGACTAC	AJ506156	ATGTCACCAAAAACAGAGACTAAAGCAAGCGCTGGATTCAAAGCCGGTGTTAAAGATTACAGATTGACTTATTATACTCCTGACTATGAAACCCTAGCTACTGATATCTTGGCAGCATTCCGAGTAACTCCTCAACCTGGAGTTCCACCTGAGGAAGCAGGAGCTGCAGTAGCTGCCGAATCTTCCACTGGTACATGGACAACTGTGTGGACCGATGGACTTACCAGCCTTGATCGTTACAAAGGTCGATGCTACCACATCGAACCCGTTGCTGGGGAAGAAAATCAATATATTGCTTATGTAGCTTATCCTTTGGACCTTTTTGAGGAAGGTTCTGTTACTAACATGTTTACTTCCATCGTAGGTAATGTATTTGGGTTCAAAGCCCTACGAGCTCTA…	CTTATCCTTTGGACCTTTTTGAGGAAGGTTCTGTTACTAACATGTTTACTTCCATCGTAGGTAATGTATTTGGGTTCAAAGCCCTACGAGCTCTACGTCTAGAGGATCTGCGAATTCCTCCTGCTTATTCCAAAAGTTTCCAAGGC	yes
Ambrosina	basii	2395	AM920620	ATGGAAGAATTAAAGGGATATTTAGAAAAAAGTAGATCTAAACAACAACACTTCCTATATCCGCTACTCTTTCAAGAGTATATTTACGCACTTGCTCATGATCATGGTTTAAATAGAAATGGTTCAATTTTTTACGAACCCGCAGAGATTTCAGGTTATGACAAGAAATTTTGTTCATTACTTGTGAAACGTTTAATTACTCGAATGTACCAACAGAATTATTTGATCAGTTCTGTTAATGATTCTAAACAAAATAGATTCATTGGGTATAACAAGAATTTTTATTCTCAAATGATATCAGAGGGTTTTGCTGCCATTGTGGAAATTCCTTTCTCATTGGGATTAGTATCTTCCCTCGAAGAAAAAAAAGAAATACCAAAATCTCAGAATTTACGATCT…	TTTCAAGTGTACCAATAAATCCTTCAGCAGTAAAGAGTCAAATGCTAGAGAATTCTTTTTTAATAGATACTGTTACTAAAAAATTCGAAACTATAGTTCCAATTATTCCTATGATTGGATCA	AM905798	TCAAAGCTGGTGTTAAAGATTACAAATTGACTTATTATACTCCTGACTATGAGACAAAAGATACTGATATCTTGGCAGCATTCCGAGTAACTCCTCAACCCGGAGTTCCGCCTGAAGAAGCAGGGGCTGCAGTAGCTGCCGAATCTTCCACTGGTACATGGACAACTGTGTGGACTGATGGACTTACCAGTCTTGATCGTTACAAAGGCCGATGCTACCACATCGAAGCCGTTGTTGGGGAGGAAAGTCAATTTATTGCTTATGTAGCTTACCCTTTAGACCTTTTTGAAGAAGGTTCTGTTACTAACATGTTTACTTCTATTGTAGGTAATGTATTTGGGTTTAAAGCTTTACGAGCTCTACGTCTGGAGGATTTGCGAATTCCTCCTGCTTATTCCA…	TATACTCCTGACTATGAGACAAAAGATACTGATATCTTGGCAGCATTCCGAGTAACTCCTCAACCCGGAGTTCCGCCTGAAGAAGCAGGGGCTGCAGTAGCTGCCGAATCTTCCACTGGTACATGGACAACTGTGTGGACTGATGGACTTACCAGTCTTGAT	yes
Amorphophallus	hottae	2396	AM920607	ATGGAAGAATTAAAAGGATATTTAGAAAAAAGTAGATCGAAACAACAACACTTCCTATATCCGCTTCTCTTTCAAGAGTATATTTACGCACTTGCTCATGATCATGGTTTAAATGTAAATGGATCCTTTTTTTATGAACCCGCGGAAATTTCAGGTTATGACAAAAAATTTAGCTCATTACTTGTGAAACGTTTAATTACTCGAATGTACCAACAGAATTATTTGATCAATTCTGTTAATGATTCTAATCAAAATGGATTCGTTGGGCATAACAAGAATTTTTATTCTCAAATGATATCAGAGGTTTTTGCTGTCATTGTGGAAATTCCTTTCTCGTTGCGATTAGTATCCTCCCTCGAAGAAAAAAAAGAAATACCAAAATCTCAGAATTTACGATCT…	GGATCCACATAAACCAATTCTCAAATTTTTCTTTCTATTTTCTGGGTTATCTTTCAAGTGTACCAATAAATCCTTCAGCGGTAAAGAGTCAAATGCTAGAGAATTCTTTTTTAGTGGATACTGTTACTAAAAAATTCGAAACTATAGTTCCAATTATTCCTA	AM905785	TCAAAGCTGGTGTTAAAGATTACAAATTGACTTATTATACTCCTGACTATGAGACAAAAGATACTGATATCTTGGCAGCATTCCGAGTAACTCCTCAACCCGGAGTTCCGCCTGAAGAAGCAGGGGCTGCAGTAGCTGCCGAATCTTCTACTGGTACATGGACAACTGTGTGGACTGATGGACTTACCAGTCTTGATCGTTACAAAGGACGGTGCTACCACATCGAACCCGTTGTTGGGGAGGAAAATCAATATATTGCTTATGTAGCTTACCCTTTAGACCTTTTTGAAGAAGGTTCTGTTACTAACATGTTTACTTCTATTGTAGGTAATGTATTTGGGTTTAAAGCTTTACGAGCTCTACGTCTGGAGGATTTGCGAATTCCTCCCGCTTATTCCA…	GACTTATTATACTCCTGACTATGAGACAAAAGATACTGATATCTTGGCAGCATTCCGAGTAACTCCTCAACCCGGAGTTCCGCCTGAAGAAGCAGGGGCTGCAGTAGCTGCCGAATCTTCTACTGGTACATGGACAACTGTGTGGACTGATGGACTTACCAGTCTTGATCGTTACAAAGGACGGTGCTA	yes
Ampelosicyos	humblotii	2748	DQ521608	ATTATCCCCCTTATCTTTCAGGAGTATATTTATGCATTTTCTCATGATCATTTTTTAAATGGATCCATTTTGTTGGAAAATTATGGTTATGACAAAAAATCCAGTTTACTAATGGTAAAACATTTAATTACTCGAATGTATCACCAGAATCATTTTTTTTTTTTCCACGAATTATTATAACAAAAATCCATTTTGGGGGTACAACAAAAATTTGTATTCTCAAATGCTCTCAGAAGGGTTTGCAGTCATTGTGGAAATTCAATTTTCCCTACGATTAGTATCTTCTTTAGAGGAAGAAGAAATCGCAAAATCTTATAATTGACGATCAAGTCATTCAATATTTCCTTTTTTAGAGGATAAATTCCCACATTTAAATTATGTGTCAGATGTATTAATACC…	CTATAAACCAATTATCCAAGCGTTCTCTTGACTTTTTGGGCTATATTTCAAGTGTACGACTAAATCCTTCAGTGGTATGGAGTCAGATGCTAGAAAATTCATTTCTAATAGATAATGCTACGAAGAAACTCGATACACTAGTTCCTATTATTACTCTGCTTGGATCATTGGCTAAAGCGAAATTTTGTAACGTATT	DQ501254	ACTTATTATACTCCTGAATATCAAACCAAAGATACTGATATCTTGGCAGCATTCCGAGTAACTCCTCAACCGGGAGTTCCACCCGAGGAAGCAGGGGCAGCTGTAGCTGCTGAATCTTCTACTGGTACATGGACAACTGTGTGGACCGATGGGCTTACCAGTCTTGATCGTTACAAAGGACGATGCTATGGCATCGAGCCTGTTGCTGGAGAAGAAAATCAATATATTGCTTATGTAGCTTATCCCCTAGACCTTTTTGAAGAAGGTTCTGTTACTAACATGTTTACTTCCATTGTGGGTAATGTATTTGGATTCAAGGCTCTGCGCGCTCTACGTCTGGAGGATTTGCGAATCCCTCCTGCTTATATTAAAACTTTCCAAGGCCCACCTCATGGTATC…	CTGATATCTTGGCAGCATTCCGAGTAACTCCTCAACCGGGAGTTCCACCCGAGGAAGCAGGGGCAGCTGTAGCTGCTGAATCTTCTACTGGTACATGGACAACTGTGTGGACCGATGGGCTTACCAGTCTTGATCGTTACAAAGGACGATGCTATGGCATC	yes
Ampelosicyos	scandens	2749	EF066331	ATGGTTATGACAAAAAATCCAGTTTACTAATGGTAAAACATTTAATTACTCGAATGTATCACCAGAAGCATTTTTTTTTTTTTTTTTCNCTAAATTATTACAACAAAAATCCATTTTGGGGGTACAACAAAAATTTGTATTCTCAAATGCTCTCAGAAGGGTTTGCAGTCATTGTGGAAATTCCATTTTCCCTACGATTAGTATCTTCTTTAGAGGAAGAAGAAATCGCAAAATCTTATAATTTACGATCAAGTCATTCAATATTTCCTTTTTTAGAGGATAAATTCCCACATTTAAATTATGTGTCAGATGTATTAATACCCTATCCCCTCCATCTGGAAATTTTAGTTCAAATCCTTCGTTCCTGGGTGAAAGATGCCTCTTCTTTTCATTTATTAC…	ATAAGTGGAAATATTACCTTGTCAATTTATGGCAATGTCATTTTTATGTGTGGTCACAACCAGAAAGGATCTCTATAAACCAATTATCCAAGCGTTCTCTTGACTTTTTGGGCTATATTTCAAGTGTACGACTAAATCCTT	EF066337	TTGACTTATTATACTCCTGAATATCAAACCAAAGATANNGATATCTTGGCAGCATTCCGAGTAACTCCTCAACCGGGAGTTCCACCCGAGGAAGCAGGGGCTGCTGTAGCTGCTGAATCTTCTACTGGTACATGGACAACTGTGTGGACCGATGGGCTTACCAGTCTTGATCGTTACAAAGGACGATGCTATAACATCGAGCCTGTTGCTGGAGAAGAAAATCAATATATTGCTTATGTAGCTTATCCCCTAGACCTTTTTGAAGAAGGTTCTGTTACTAACATGTTTACTTCCATTGTGGGTAATGTATTTGGATTCAAGGCTCTGCGCGCTCTACGTCTGGAGGATTTGCGAATCCCTCCTGCTTATATTAAAACTTTCCAAGGCCCACCTCATGGT…	GTACATGGACAACTGTGTGGACCGATGGGCTTACCAGTCTTGATCGTTACAAAGGACGATGCTATAACATCGAGCCTGTTGCTGGAGAAGAAAATCAATATATTGCTTATGTAGCTTATCCCCTAGACCTTTTTGAAGAAGGTTCTGTTACTAACATGTTTACTTCCATT	yes
Amphirrhox	surinamensis	4294	AB354476	ATATTTATACATTTGCTCATGATCGTGGTTTAAATAGATCTATTTTGTTGGAAAATGTGGGTTACGACATTAAATCTAGTTTACTAATTGTAAAACATTTAATTACTCGAATGTATCAACAGAATCATTTGATTTTTTCTGTTAATGATTCTAACCAAAATCCATTTTTTAGGTACAACAAAAATTTGCATTCTCAAATGATATCCGGGGGGGTTGCAGTCATTGTCGAAATGCCATTTTCCCAACGATTAGTATCCCTTTTAAAAAGGTCAGAAATAGTCAAATCTCATAATTTACAATCAATTCATTCAATATTTCCTTTTTTAGAGGGTAAGTTTCCACATTTAAATTTTGTGTCAGATGTATTAATACCTTACCCCATCCATATAGAAAAATTGG…	AGTGCACGCCTAAACCCCTTAGTGGTACGGAGTCAAATGCTCGAAAATTCATTTATAATATATAATACCATAAATAAACTCGATACAATCGTTCCAATTCTTCCTTTGATTGAATCATTGGCAAAAATGAGATTTTGTAATGCAATAGGACATCC	AB354404	AGTGTTGGATTCAAAGCTGGGGTTAAAGATTATAAATTGACTTATTATACTCCTGACTATGAAACCAAGGATACTGATATCTTGGCAGCATTCCGAGTAACTCCTCAACCTGGAGTTCCGCCTGAGGAAGCAGGGGCTGCGGTAGCTGCTGAATCTTCTACTGGTACATGGACAACTGTGTGGACCGATGGGCTTACCAGCCTTGATCGTTATAAAGGACGATGCTACGACATCGAGCCCGTTGCTGGAGAAGAAAATCAATATATTGCTTATGTAGCTTACCCCTTAGACCTTTTTGAAGAAGGGTCTGTTACTAACATGTTTACTTCCATTGTGGGTAATGTATTTGGGTTCAAAGCCCTACGGGCTTTACGTTTGGAGGATTTGCGAATCCCTCCT…	TATCTTGGCAGCATTCCGAGTAACTCCTCAACCTGGAGTTCCGCCTGAGGAAGCAGGGGCTGCGGTAGCTGCTGAATCTTCTACTGGTACATGGACAACTGTGTGGACCGATGGGCTTACCAGCCTTGATCGTTATAAAGGACGATGCTACGAC	yes
Amydrium	humile	2397	AM920567	ATGGAAGAATTCAAAGGATATTTAGAAATAGAAAAAAGTAGATCTAAACAACAACACTTCCTATATCCGCTTCTCTTTCAAGAGTATATTTACGCACTTGTTCATGATCATGGTTTAAATGTAAATGGATCAATATCCATTTTTTATGAACCCACGGAAATTTCAGGTTATGACAATAAATCTAGCTCATTACTTGTGAAACATTTAATTACTCGAATGTACCAACAGAATTATTTGATCAATTCTTTTAATGATTCTAATAAAAATAGATTCGTTGGTCACAACCAGAATTTTTATTCTCAAATGATATCAGAGGGTTTTGCTTTCATTGTGGAAATTCCTTTCTCACTGCGATTACTATCCTCCCTCGAAGAAAAAAAAGAAATACCAAAATCTCAG…	AAATCCATTCTAGCTTCAAAAGGGCCTCATCTTTTGATGAATAAATGGAAATTTTACTTTGTCAATTTTTGGCAATGTCATTTTCACTTTTGGTTTCAACCCTGTAGGATCCACATAAACCA	AM905745	TCAAAGCTGGTGTTAAAGATTACAAATTGACTTATTATACTCCTGACTATGAGACAAAAGATACTGATATCTTGGCAGCATTCCGAGTAACTCCTCAACCCGGAGTTCCGCCTGAAGAAGCAGGGGCTGCAGTAGCTGCCGAATCTTCTACTGGTACATGGACAACTGTGTGGACTGATGGACTTACCAGCCTTGATCGTTACAAAGGACGATGCTATCACATCGAACCCGTTGTTGGGGAGGAAGATCAATTTATTGCTTATGTAGCTTACCCTTTAGACCTTTTTGAAGAAGGTTCTGTTACTAACATGTTTACTTCCATTGTGGGTAATGTATTTGGGTTTAAAGCTTTACGAGCTCTACGTCTGGAGGATTTGCGAATTCCTACTTCTTATTCCA…	TTCCGAGTAACTCCTCAACCCGGAGTTCCGCCTGAAGAAGCAGGGGCTGCAGTAGCTGCCGAATCTTCTACTGGTACATGGACAACTGTGTGGACTGATGGACTTACCAGCCTTGATCGTTACAAAGGACGATGCTATCACATCGAACCCGTTGTTGGGGAGGAAGATCAATTTATTGCTTATGTAGCT	yes
Anacolosa	papuana	4129	EF464516	TGATCGTGGACGTAATAGATCGATTTTGTTAGAAAATGTAGGTTATGACAATAAATTCAATTCAATAATTGTGAAACGTTTAATTATTCGAATGTATCAACAGAATCATTTGTTTATTTCCGCTAATAATTCTAACCAAAATCCATTTTTTGGACACAACAAAACTTTGTATTCTCAAATGATATTAGAGGGATTTGGAGTTATTGTGGAAATTCCATTTGCCCTACGATTAGTATCTTACCTAGAAGATAAAAAAATAGTAAACTTTCATAATTTACGATCAATTCATTCAATCTTTCCTTTTTTAGAAGACAAATTCTCCCATTTAAATTATGTGTCAAATATACTAATACCCTATCCTGTTCATCTGGAAATCTTGGTTCAAATTCTTCGCTACTG…	AAGGATTTTCAGGCCGTGCCATGGTTGCTCAAGGACCCTTTCATGCATTATCTTAGGTATCAAGGAAAAGCAATTCTGGCTTCAAAGGGGACGGCTCTTCTAATGAATAAATGGAAATATTACCTTGCCCGCTTTTGGCAATGTCGTTTTTATGTGTGGTCTCGGCCTCAACTAGCAAAGATCTATA	DQ790144	ATGTCACCACAAACAGAGACTAAAGCAAGTGTTGGATTCAAAGCTGGTGTTAAAGATTACAAATTGACTTATTATACTCCTGACTATGAAACCAAAGATACTGATATCTTAGCAGCATTCCGAGTAACTCCTCAACCTGGAGTTCCACCTGAGGAAGCAGGTGCCGCGGTAGCTGCCGAATCTTCTACTGGTACATGGATAACTGTGTGGACCGATGGACTTACCAGCCTTGATCGTTACAAAGGACGATGCTACCACATTGAGCCTGTTGCTGGAGAAGAAAATCAATATATTGCTTATGTAGCTTACCCCTTAGACCTTTTTGAAGAAGGTTCTGTTACTAACATGTTTACTTCCATTGTGGGTAATGTATTTGGGTTCAAAGCCCTGCGCGCTCTA…	TCCTCAACCTGGAGTTCCACCTGAGGAAGCAGGTGCCGCGGTAGCTGCCGAATCTTCTACTGGTACATGGATAACTGTGTGGACCGATGGACTTACCAGCCTTGA	yes
Anadendrum	sp	2398	AM920547	ATGGAAGAATTCAAAGGATATTTAGAAATAGAAAAAAGTAGATCTAAACAACAACACTTCCTATATCCGCTTCTCTTTCAAGAGTATATTTACGCACTTGTTCATGATCATGGTTTAAATGTAAATGGATCAATATCCATTTTTTATGAACCCACGGAAATTTCAGGTTATGACAATAAATCTAGCTCATTACTTGTGAAACGTTTAATTACTCGAATGTACCAACAGAATTATTTGATCAATTCTGTTAATGATTCTAATCAAAATAGATTCGTTGGGCACAACCAGAATTTTTATTCTCAAATGATATCAGAGGGTTTTACTTTCATTGTGGAAATTCCTTTCTCACTGCGATTACTATCCTCCCTCGAAGAAAAAAAAGAAATACCAAAATCTCAG…	CAATATTTCCATTTTTAGAGGATAAATTATCACATTTAAATTATGTATCAGATATACTAATACCCTATCTCGTCCATCTAGAAATCCTGGTTCAAATTCTACAATGC	AM905740	TCAAAGCTGGTGTTAAAGATTACAAATTGACTTATTATACTCCTGACTATGAGACAAAAGATACTGATATCTTGGCAGCATTCCGAGTAACTCCTCAACCCGGAGTTCCGCCTGAAGAAGCAGGGGCTGCAGTAGCTGCCGAATCTTCTACTGGTACATGGACAACTGTGTGGACTGATGGACTTACCAGCCTTGATCGTTACAAAGGACGATGCTACCACATCGAAGCCATTGTTGGGGAGGAAGATCAATATATTGCTTATGTAGCTTACCCTTTAGACCTTTTTGAAGAAGGTTCTGTTACTAACATGTTTACTTCCATTGTGGGTAATGTATTTGGGTTTAAAGCTTTACGAGCTCTACGTCTGGAGGATTTGCGAATTCCTACTTCTTATTCCA…	TCAATATATTGCTTATGTAGCTTACCCTTTAGACCTTTTTGAAGAAGGTTCTGTTACTAACATGTTTACTTCCATTGTGGGTAATGTATTTGGGTTTAAAGCTTTACGAGCTCTACGTCTGGAGGATTTGCGAATTCCTACTTCTTATTCCAAAACTTTCCAAGGCCCGCCTCA	yes
Anaphyllopsis	americana	2399	AM920575	ATGGAAGAATTAAAAGGATATTTAGAAAAAAGTAGATCTAAACAGCAACATTTCCTATATCCGCTTCTTCTTCAAGAGTATATTTACGCACTTGCTCATGATCATGGTTTAAATGTAAATGGATCAATTTTTTATGATCCCACGGAAATTTCAGGTTATGACAATAAATCTAGCTCATTACTTGTGAAACGTTTAATTATTCGAATGTACCAACAGAATTATTTGATCAATTCTTTTAATAATTCCAACCAAAATAGATTCGTTGGGCACAACAAGAATTTTTATTCTCAAATGATATCAGAGGGTTTTGCTGTCATTGTGGAAATTCCTTTCTCGCTGCGATTAGTATCCTCCCTCGAAGAAAAAAAAGAAATACCAAAATTTCAGAATTTACGATCT…	TTATCTTTCAAGTGTACCAATAAGTACTTCAGCGGCAAAGAGTCAAATGCTAGAGAATTCTTTTTTAATAGATACTGTTACTAAAAAATTCGAAACTATAGTTCCAATTATTCCTATGATTGGATCATTGTCAAAAGCTCAATTTTGTAACGTATCGGGGAATCCTATT	AM905753	TCCAAGCTGGTGTTAAAGATTACAAATTGACTTATTATACTCCTGACTATGAGACAAAAGATACTGATATCTTGGCAGCATTCCGAGTAACTCCTCAACCTGGAGTTCCGCCTGAAGAAGCAGGGGCTGCAGTAGCTGCCGAATCTTCTACGGGTACATGGACAACTGTGTGGACTGATGGACTTACCAGCCTTGATCGTTACAAAGGACGATGCTACCACATCGAAGCCGTTGTTGGGGAGGAAAATCAATATATTGCTTATGTAGCTTACCCTTTAGACCTTTTTGAAGAAGGTTCTGTTACTAACATGTTTACTTCTATTGTGGGTAATGTATTTGGGTTTAAAGCTTTACGAGCTCTACGTCTGGAGGATTTGCGAATTCCTCCCTCTTATTCCA…	TTCCGAGTAACTCCTCAACCTGGAGTTCCGCCTGAAGAAGCAGGGGCTGCAGTAGCTGCCGAATCTTCTACGGGTACATGGACAACTGTGTGGACTGATGGACTTACCAGCCTTGATCGTTACAAAGGACGATGCTACCACATCGAAGCCGTTGTTGGGGAGGAAAATCAATATATTGCTTATGTAGCTTACCCTTT	yes
Anchietea	parvifolia	4295	AB354477	ATATTTATACATTTGCTCATAATCATGGTTTAAATAAATCTCTTTTGTTCGAAAATGTGGGTTATGATATTAAATCAAGTTTACTAATTGTAAAACATTTAATTACTCGAATGTATCAACAGAATCATTTGATTTTTTCTGTTAATGATTCTAATAAAAATCCCATTGTTAGGTACAACAATAATTTGCATTTTCAAATGATATCGGGGGTGGTTACAGTCATTGTAGAAATTCCATTTTCTCGGCGATTAGTATCCCTTTTTGAAAGGTCAGAAATAGTAAAATCTCAGAATTTACAATCAATTCATTCAATATTTCCTTTTTTAGAGGGAAAATTTCCACATTTAAATTATGTGTCAGATGGCTTAATACCTTACCCCATCCATATAGAAAAATTGG…	ATGCTCGAAAATTCATTTATAATCGATAATACCATAAATAAACTTGATACAATCATTCCAATTCTTCCTTTGATTGAATCATTGGAAAAAATGAAATTTTGTAATGCAATAGGACATCCCATTGGTAAACCGACTCGGGCGGATTCA	AB354405	AGTGTTGGATTCAAGGCTGGGGTTAAAGATTATAAATTGACTTATTATACTCCTGACTATGAAACCAAAGATACTGATATCTTGGCAGCATTCCGAGTAACTCCTCAACCTGGAGTTCCGCCCGAGGAAGCAGGAGCCGCGGTAGCTGCTGAATCTTCTACTGGTACATGGACAACTGTGTGGACCGACGGGCTTACCAGTCTTGATCGTTATAAAGGACGATGCTACGACATCGAGCCCGTTGCTGGAGAAGAAAATCAATTTATTGCTTATGTAGCTTATCCCTTAGACCTTTTTGAAGAAGGGTCTGTTACTAACATGTTTACTTCCATTGTGGGTAATGTATTTGGGTTTAAAGCCCTACGGGCTTTACGTTTGGAGGATTTGCGAATTCCGACT…	ATTTGGGTTTAAAGCCCTACGGGCTTTACGTTTGGAGGATTTGCGAATTCCGACTTCTTATACTAAAACTTTCCAAGGTCCGCCTCATGGTATCCAAGTTGAGAGAGATAAATTGAACAAGTATGGTCGCCCCCTATTGGGCTGCACTATTAAACCTAAATTGGGGTTATCCGCTAAGAATTATGGGAGAGCTGTTTAT	yes
Anchietea	salutaris	4296	AB354478	ATATTTATACATTTGCTCATAATCATGGTTTAAATAAATCTCTTTTGTTGGAAAATGTGGGTTATGATATTAAATCAAGTTTACTAATTGTAAAACATTTAATTACTCGAATGTATCAACAGAATCATTTGATTTTTTCTGTTAATGATTCTAATAAAAATCCCATTGTTAGGTACAACAATAATTTGCATTTTCAAATGATATCGGGGGTGGTTACAGTCATTGTAGAAATTCCATTTTCTCGGCGATTAGTATCCCTTTTTGAAAGGTCAGAAATAGTAAAATCTCAGAATTTACAATCAATTCATTCAATATTTCCTTTTTTAGAGGGAAAATTTTCACATTTAAATTATGTGTCAGATGTACTAATACCTTACCCTATCCATTTAGAAAAATTGG…	GAAAAATGGAAGATTTTGCTGAAATCTTTATCTTTGCTAATGATTTTCATACAATCCTATCCTTGGTCAAGGATTCTTTCATACATTATTTTAGATATCAAGAAAAAGCAATTCTGGCTTCAAAAGATCCGCCCTTTCCGATGAAAAGGTGGAAATATTATCTTGTCAATGTATGTCAACGTC	AB354406	TAAAGCAAGTGTTGGATTCAAGGCTGGGGTTAAAGATTATAAATTGACTTATTATACTCCTGACTATGAAACCAAAGATACTGATATCTTGGCAGCATTCCGAGTAACTCCTCAACCTGGAGTTCCGCCCGAGGAAGCAGGAGCCGCGGTAGCTGCTGAATCTTCTACTGGTACATGGACAACTGTGTGGACCGACGGGCTTACCAGTCTTGATCGTTATAAAGGACGATGCTACGACATCGAGCCCGTTGCTGGAGAAGAAAATCAATTTATTGCTTATGTAGCTTATCCCTTAGACCTTTTTGAAGAAGGTTCTGTTACGAACATGTTTACTTCCATTGTGGGTAATGTATTTGGGTTCAAAGCCGTATGGGCATTACGTTTGGAGGATTTCCAAAT…	AACCAAAGATACTGATATCTTGGCAGCATTCCGAGTAACTCCTCAACCTGGAGTTCCGCCCGAGGAAGCAGGAGCCGCGGTAGCTGCTGAATCTTCTACTGGTACATGGACAACTGTGTGGACCGACGGGCTTACCAGTCTTGATCGTTATAAAGGACGATGCTACGACATCGAGCCCGTTGC	yes
Anchietea	selloviana	4297	AB354479	ATATTTATACATTTGCTCATAATCATGGTTTAAATAAATCTCTTTTGTTGGAAAATGTGGGTTATGATATTAAATCAAGTTTACTAATTGTAAAACATTTAATTACTCGAATGTATCAACAGAATCATTTGATTTTTTCTGTTAATGATTCTAATCAAAATCCCATTGTTAGGTACAACAAGAATTTGCATTTTCAAATGATATCGGAGGTGGTTACAGTCATTGTAGAAATTCAATTTTCTCGGCGATTAGTATCCCTTTTTGAAAGGTCAGAAATAGTCAAATCTCAGAATTTACAATCAATTCATTCAATATTTCTTTTTTTAGAGGGTAAATTTCCACATTTAAATTATGTATCAGATGTACTAATACCTTACCCTATCCATTTAGAAAAATTGG…	TTTGCATTTTCAAATGATATCGGAGGTGGTTACAGTCATTGTAGAAATTCAATTTTCTCGGCGATTAGTATCCCTTTTTGAAAGGTCAGAAATAGTCAAATCTCAGAATTTACAATC	AB354407	TAAAGCAAGTGTTGGATTCAAGGCTGGGGTTAAAGATTATAAATTGACTTATTATACTCCTGACTATGAAACCAAAGATACTGATATCTTGGCAGCATTCCGAGTAACTCCTCAACCTGGAGTTCCGCCCGAGGAAGCAGGAGCCGCGGTAGCTGCTGAATCTTCTACTGGTACATGGACAAGTGTGTGGACCGACGGGCTTACCAGTCTTGATCGTTATAAAGGACGATGCTACGACATCGAGCCCGTTGCTGGAGAAGAAAATCAATTTATTGCTTATGTAGCTTATCCCTTAGACCTTTTTGAAGAAGGTTCTGTTACGAACATGTTGACTTCCATTGTGGGTAATGTATTTGGGTTTAAAGCCCTACGGGCATTACGTTTGGAGGATTTGCGAAT…	GAATCCCTCCTGCTTATTCTAAAACTTTCCAAGGTCCGCCTCATGGTATCCAAGTTGAGAGAGATAAATTGACCAAGTATGGTCGCCCCCTATTGGGCTGCACTATTAAACCTAAATTGAGGTTATCCGCTAAGAATTATGGGAG	yes
Anchomanes	difformis	2400	AM920583	ATGGAAGAATTCAAAGGATATTTAGAAAAAAGTAGATCTAAACAACAACACTTCCTATATCCGTTTCTCTTTCAAGAGTATATTTACGCACTTGCTCATGATCATGGTTTAAATGTAAATGGATCCATTTTTTATGAACCCGCAGAAATTTCAGGTTATGACAATAAATTTAGCTCATTACTTGTGAAACGTTTAATTACTCGAATGTACCAACAGAATTATTTAATCAATTCTGTTAATGATTCTAACCAAAATAGATTCGTTGGGCACAACAAGAATTTTTATTCTCAAATGATATCAGAGGGTTTTGCTGCCATTGTGGAAATTCCTTTCTCGCTGCGATTAGCATCCTCCCTCGAAGAAAAAAAAGAAATACCCAAATCTCAGAATTTACGATCT…	ATTGGAATAATCTCATTACTCAAAAGAAATCTAGTTATGGTTTTTCAAAAGAGAATCCAAGACTATTTTGGTTCCTATATAATTCTTATGTAGTTGAATGTGAATCTATA	AM905761	TCAAAGCCGGTGTTAAANNTTACAAATTGACTTATTATACTCCCGACTATGAGACAAAAGATACTGATATCTTGGCAGCATTCCGAGTAACTCCTCAACCCGGAGTTCCGCCTGAAGAAGCAGGGGCTGCAGTAGCTGCCGAATCTTCTACTGGTACATGGACAACTGTGTGGACTGATGGACTTACCAGTCTTGATCGTTACAAAGGACGATGCTACCACATCGAACCTGTTGCTGGGGAGGAAAATCAATATATTGCTTATGTAGCTTATCCTTTAGACCTTTTTGAAGAAGGTTCTGTTACCAACATGTTTACTTCTATTGTGGGTAATGTATTTGGGTTTAAAGCTTTACGAGCTCTACGTCTGGAGGATTTGCGAATTCCTACCTCTTATTCCA…	CATGTTTACTTCTATTGTGGGTAATGTATTTGGGTTTAAAGCTTTACGAGCTCTACGTCTGGAGGATTTGCGAATTCCTACCTCTTATTCCAAAACTTTCCAAGGCCCGCCTCACGGCATCCAAGTTGAGAGAGATA	yes
Ancistrochilus	rothschildianus	3524	AF263620	GGCAACAAAACTTCCTATATCCGCTGCTCCTTCAGGAGTATATTTACTCACTTGCTCATTATCATAGCTTCAATAGTTTGATTTTTTACGAACCTGTGGAAATTCTCGGTTATGACAATAAATCTAGTTTAGTACTTGTGAGACGTTTAATTACTCGAATGTATCAACAGAAATCTTTGATTTCTTCGGTGAATGATTCTAACAAAAATAGATTTTGGGGGCACAAGAATTCTTTTTCTTCTCATTTTTCTTCTCAAATGGTATCAGAAGGTTTTGGAGTCATTCTGGAAATTCCATTCTCGTCGCGATTAGTATCTTCCCTTGAAGAAAAAAGAATACCAAAATCTCAGAATTTACGATCTATTCATTCAATATTTCCCTTTTTAGAGGATAAATTAT…	ATACTTTCATACATTATGTTCAATATCAAGGAAAAGCAATTCTGGCTTCAAAAGGAACTCTTATTCTGATGAAGAAATGGAAATTTCATCTTGTGAATTTT	AF264152	TTGGATTTAAAGCTGGTGTTAAAGATTACAAATTGACTTATTATACTCCTGACTACGAAACCAAAGATACTGATATCTTGGCAGCATTCCGAGTAACTCCTCAACCGGGAGTTCCGCCTGAAGAAGCGGGGGCTGCGGTAGCTGCCGAATCTTCTACTGGTACATGGACAACTGTGTGGACTGATGGACTTACCAGTCTTGATCGTTACAAAGGACGATGCTACCACATCGAGGTCGTTCTTGGGGAGGAAAATCAATATATTGCTTATGTAGCTTATCCTTTAGACCTTTTTGAAGAAGGTTCTGTTACTAACATGTTTACTTCCATTGTGGGTAATGTATTTGGTTTCAAAGCCCTGCGAGCTCTACGTCTGGAAGATCTGCGAATTCCCACTTCTT…	AGTAACTCCTCAACCGGGAGTTCCGCCTGAAGAAGCGGGGGCTGCGGTAGCTGCCGAATCTTCTACTGGTACATGGACAACTGTGTGGACTGATGGACTTACCAGTCTTGA	yes
Angelica	archangelica	2291	EF590395	TTTATTAAGATTCTTTCTCCACGAGTATCGTATTTGGAATACTCCAAATAAAGCCAGTTCTTGTTTTTCAAAAATAAATCAAAGGTTTTTCTTCGTCCTATATAATTCTCATCTATGTGAATACGAATCCATCTTCGTCTTTCTTCGTAACAAATCTTCTCATTTATGCTCAACGTCTTCTGGAACCCTTCTTGAACGAATCTTTTTATATGGAAAACTAAAACATCTTGGACTTGTAGAAGCTTTTGCTAAGGCCTTTCAGGACAATCTATGGTTGTTTAAGGACCCTTTCATGCATTATATTAGTTATCAAGGAAAATCCATTCTCGCTTCAAAAGGGACGCCCCTTTTGATGAAAAAATGGATATATTATTTTGTCAATTTATGGAAATGTCATTT…	CTTGGACTTGTAGAAGCTTTTGCTAAGGCCTTTCAGGACAATCTATGGTTGTTTAAGGACCCTTTCATGCATTATATTAGTTATCAAGGAAAATCCATTCT	EF590501	AATTGACTTATTATACTCCTGACTATGAAACCAAAGATACTGATATCTTGGCAGCATTCCGAGTAACTCCTCAACCTGGAGTTCCACCTGAAGAAGCGGGGGCCGCGGTAGCTGCCGAATCTTCTACTGGTACATGGACCACTGTGTGGACCGATGGACTTACCAGCCTTGATCGTTACAAAGGGCGCTGCTACGGAATCGAGCCCGTTGCTGGAGAAGAAAATCAATTTATCGCTTATGTAGCTTACCCATTAGACCTTTTTGAAGAAGGTTCTGTTACTAACATGTTTACTTCCATTGTAGGTAATGTATTTGGGTTCAAAGCCCTGCGCGCTCTACGTCTGGAAGATCTGCGAATCCCCGTTGCTTATGTTAAAACTTTCCAAGGACCGCCTCATGG	CGGGGGCCGCGGTAGCTGCCGAATCTTCTACTGGTACATGGACCACTGTGTGGACCGATGGACTTACCAGCCTTGATCGTTACAAAGGGCGCTGCTACGGAATCGAGCCCGTTGCTGGAGAAGAAAATCAATTTATCGCTTATGTAGCTTACCC	yes
Angelica	dahurica	2292	EF590396	CCAAATAAAGCCAGTTCTTGTTTTTCAAAAAGAAATCAAAGGTTTTTCTTCGTCCTATATAATTCTCATCTATGTGAATACGAATCCATCTTCGTCTTTCTTCGTAACAAATCTTCTCATTTATGCTCAACGTCTTCTGGAACCCTTCTTGAACGAATCTTTTTATATGGAAAACTAAAACATCTTGGACTTGTAGAAGCTTTTGCTAAGGCCTTTCAGGACAATCTATGGTTGTTTAAGGACCCTTTCATGCATTATATTAGTTATCAAGGAAAATCCATTCTCGCTTCAAAAGGGACGCCCCTTTTGATGAAAAAATGGACATATTATTTTGTCAATTTATGGAAATGTCATTTTTACCTATGGTCTCAGCCGGGACGGATCTGTATAAACCAATTA…	ACTTGTAGAAGCTTTTGCTAAGGCCTTTCAGGACAATCTATGGTTGTTTAAGGACCCTTTCATGCATTATATTAGTTATCAAGGAAAATCCATTCTCGCTTCAAAAGGGACGCCCCTTTTGATGAAAAAATGGACATATTATTTTGTCAATTTATGGAAAT	EF590502	AATTGACTTATTATACTCCTGACTATGAAACCAAAGATACTCATATCTTGGCAGCATTCCGAGTAACTCCTCAACCTGGAGTTCCACCTGAAGAAGCGGGGGCCGCGGTAGCTGCCGAATCTTCTACTGGTACATGGACCACTGTGTGGACCGATGGACTTACCAGCCTTGATCGTTACAAAGGGCGCTGCTACGGAATCGAGCCCGTTGCTGGAGAAGAAAATCAATTTATCGCTTATGTAGCTTACCCATTAGACCTTTTTGAAGAAGGTTCTGTTACTAACATGTTTACTTCCATTGTAGGTAATGTATTTGGGTTCAAAGCCCTGCGCGCTCTACGTCTGGAAGATCTGCGAATCCCCGTTGCTTATGTTAAAACTTTCCAAGGACCGCCTCATG…	TATCGCTTATGTAGCTTACCCATTAGACCTTTTTGAAGAAGGTTCTGTTACTAACATGTTTACTTCCATTGTAGGTAATGTATTTGGGTTCAAAGCCCTGCGCGCTCTACGTCTGGAAGATCTGCGAATCCCCGTTGCTTATGTTAAAACTTTCCAAGGACCGCCTCATGGCATCCAAGTTGAGAGAGATAAAT	yes
Angelica	lucida	2316	U58545	ATGGAAGNATTCCAAAGATATTTAAAGCTAAATAGATCTCAACAACACTACTTCTTATATCCACTTATCTTTCAGGAGTATATTTATGCACTTGCGCATGATCATGGTTTAAATATAAATAGATCCGTTTTGTTGGAAAATGCAGGTTCTAATAAGTTCAGCTTACTAATTGTGAAACGTGTAATTGAGCGAATGTATCAGTATGAACAGAATCATTTGATTCTTTTTGCTAATGATTTTACCCAAAATACCTTTTTTGGGCGCAACAAAAATTTTAATTTTCAAATGATATCAGAAGGATTTGCAGTNATNGTAGAAATTCNGTTTTATCTNCGNTTATTATCTTCGCTAGAAAGGAAAGGNATAGTTAAATCTCAGNATTTACGATCAATTCATTCA…	GGACTTGTAGAAGCTTTTGCTAAGGCCTTTCAGGACAATCTATGGTTGTTTAAGGACCCTTTCATGCATTATATTAGTTATCAAGGAAAATCNATTCTCGCTTCA	U50221	AGTGTTGGATTCNAAGCTGGGGTTANAGATTACAAATTGACTTATTATACTCCTGACTATGAAACCAAAGATACTGATATCTTGGCAGCATTCCGAGTAACTCCTCAACCTGGAGTTCCACCTGAAGAAGCGGGGGCCGCGGTAGCTGCCGAATCTTCTACTNGTACATGGACCACTGTGTGGACCGATGGACTTACCAGCCTTGATCGTTACAAAGGGCGCTGCTACGAAATCGAGCCCGTTGCTGGAGAAGAAAATCAATNTATCGCTTATGTAGCTTACCCATTAGACCTTTTTGAAGAAGGTTCTGTTACTAACATGTTTACTTCCATTGTAGGTAATGTATTTGGGTTCAAAGCCCTGCGCGCTCTACGTCTGGAAGATCTGCGAATCCCCGTT…	TGCTGGAGAAGAAAATCAATNTATCGCTTATGTAGCTTACCCATTAGACCTTTTTGAAGAAGGTTCTGTTACTAACATGTTTACTTCCATTGTAGGTAATGTATTTGGGTTCAAAGCCCTGCGCGCTCTACGTCTGGAAGATCTGCGAATCCCCGT	yes
Angelica	sylvestris	2293	DQ133783	ATGGAAGAATTCCAAAGATATTTAAAGCTAAATAGATCTCAACAACACTACTTCTTATATCCACTTATCTTTCAGGAGTATATTTATGCACTTGCGCATGATCATGGTTTAAATATAAATAGATCCGTTTTGTTGGAAAATGCAGGTTCTAATAAGTTCAGCTTACTAATTGTGAAACGTGCAATTGAGCGAATGTATCAGTATGAACAGAATCATTTGATTCTTTTTGCTAATGATTTTACCCAAAATACCTTTTTTGGGCGCAACAAAAATTTTAATTTTCAAATGATATCAGAAGGATTTGCAGTCATTGTAGAAATTCCGTTTTATCTCCGATTATTATCTTCGCTAGAAAGGAAAGGAATAGTTAAATCTCATAATTTACGATCAATTCATTCA…	CAATATTCCCTTTTTTAGAGGACAAATTTTCACATTTAATTTATGTGTTAGAGATACTAATACCCTACCCAGTCCATCTGGAAATATTAGTTCAAACTCTTCGCTACTGGGT	DQ133798	AGGTGTTGGATTCAAAGCTGGGGTTAAAGATTACAAATTGACTTATTATACTCCTGACTATGAAACCAAAGATACTGATATCTTGGCAGCATTCCGAGTAACTCCTCAACCTGGAGTTCCACCTGAAGAAGCGGGGGCCGCGGTAGCTGCCGAATCTTCTACTGGTACATGGACCACTGTGTGGACCGATGGACTTACCAGCCTTGATCGTTACAAAGGGCGCTGCTACGGAATCGAGCCCGTTGCTGGAGAAGAAAATCAATTTATCGCTTATGTAGCTTACCCATTAGACCTTTTTGAAGAAGGTTCTGTTACTAACATGTTTACTTCCATTGTAGGTAATGTATTTGGGTTCAAAGCCCTGCGCGCTCTACGTCTGGAAGATCTGCGAATCCCCGT…	GGAATCGAGCCCGTTGCTGGAGAAGAAAATCAATTTATCGCTTATGTAGCTTACCCATTAGACCTTTTTGAAGAAGGTTCTGTTACTAACATGTTTACTTCCATTGTAGGTAATGTATTTGGGTTCAAAGCCC	yes
Anginon	rugosum	2317	U58546	ATGGAGGAATTCCAAAGATATTTAAAACTAAATAGATCTCAACAACACTACTTCTTATATCCACTTATCTTTCAGGAGTATATTTATGCACTTGCGCATGATCATGGTTTAAACAGAAATAGATCCATTTTGTTGGAAAATGCAGGTTATAATAAATTCAGCTTACTAATTGTGAAACGTGCAATTGAGCGAATGTATCAGTCTGAACAGAATCATTTTCTTCTTTTTGCTAATGATTTTAACCAAAATATCTTTTTTGGACGCAACAAGAATTTGAATTTTCAAATGATATCAGAAGGGTTTGCAGTCATTGTGGAAATTCCATTTTATCTCCGATTAATATCTTCGCTAGAAAGGAAAGCAATAGTAAAATCTCAGAATTTACGATCAATTCATTCA…	AACGTGCAATTGAGCGAATGTATCAGTCTGAACAGAATCATTTTCTTCTTTTTGCTAATGATTTTAACCAAAATATCTTTTTTGGACGCAACAAGAATTTGAATTTTCAAATGATATCAGAAGGGTTTGCAGTCATTGTGGAAAT	U50222	GTTGGATTCAAAGCTNGGGTTAAAGATTACAAATTGACTTATTATACTCCTGATTATGAAACCAAAGATACTGATATCTTGGCAGCATTCCGAGTAACTCCTCAACCTGGAGTTCCACCTGAAGAAGCGGGGGCCGCGGTAGCTGCCGAATCTTCTACTGGTACATGGACAACTGTGTGGACCGATGGACTTACCAGCCTTGATCGTTACAAAGGGCGATGCTACGAAATCGAGCCCGTTGCTGGAGAAGAAAATCAATTTATCGCTTATGTAGCTTACCCATTAGACCTTTTTGAAGAAGGTTCTGTTACTAACNTGTTTACTTCCANNGTAGGTAATGTATTTGGGTTCAAAGCCCTGCGCGCTCTACGTCTGGAAGATCTGCGAATCCCCGTTGCT…	TGTTTACTTCCANNGTAGGTAATGTATTTGGGTTCAAAGCCCTGCGCGCTCTACGTCTGGAAGATCTGCGAATCCCCGTTGCTTATGTTAAAACTTTCCAAGGACCGCCTCATGGCATCCAA	yes
Angiopteris	evecta	4347	DQ821119	TCTCTCTACTGATTAGTAGTTAGAACTGAATCAGTAACTAATAGGAGAGAGGTTTGTTCGTCCCTAGATTCTTGGGACGATGCTACCGCAGATGGATCCTAAATACTCGACAAAATGTGTAAAATAACCAGTGTGCTAACTAAATAAGAGTCTTCTCTTAGAAGTTGGGAGAGCAATCAATCTCAGAATAATTAATTCAATTCATTATGATAATGAAGTGTTGTATCTAGAATTTATTCAGATTCTATACGATAGAGATAAAAAAATCATGAATTTTATTAATTAGTTGAATAGATTGCACTATGTAATATCTCGGATTATTTCTATGAAAAACAGAGATAGAATCTTAGTCAAGATTGATAAATTACGAGAAAAAAGAGACATTCTATGTCAACAACG…	GTTTATTGATTCTTCTCTGGAATTACTATGTATACGAGTTTGAGTATCTAGTAGTTTCTTCATGGAAACGATTTTCCCGGTTACAATCGATATTTTCCCTGGATCGAATTGATCGAA	DQ821119	ATGTCACCACAAACGGAGACTAAAACAGGCTTTGGATTCAAAGCTGGTGTTAAAGATTATCGATTGAATTATTACACTCCTGAGTATGATACTAAGGATACTGATATCCTGGCAGCATTCCGAATGACTCCTCAACCTGGAGTACCGCCTGAAGAAGCGGGAGCTGCAGTAGCTGCCGAATCTTCTACCGGTACTTGGACTACTGTATGGACAGATGGGCTTACTAGCCTTGATCGTTACAAAGGTCGATGCTATGATATCGAACCTGTTGCTGGCGAAGAAAATCAATATATTGCTTATGTAGCTTATCCTTTGGATCTATTCGAAGAAGGTTCTGTCACCAATATGTTTACCTCTATCGTAGGTAACGTATTCGGATTCAAAGCTTTACGAGCTTTG…	GTCACCAATATGTTTACCTCTATCGTAGGTAACGTATTCGGATTCAAAGCTTTACGAGCTTTGCGATTAGAGGACTTAAGAATTCCTCCTGCTTATTCGAAAACTTTCCAA	yes
Angraecum	sesquipedale	3525	AF263621	GGCAACAAAACTTCCTATATCTGCTACTCCTTCAGGAGTATATTTACTCACTTGCTCATTATCATAGCTTCAATAGTTTGATTTTTTATGAACCTGTGGAAATTCTCGGTTATGACAATAAATCTAGTTTAGTACTTGTGAAACGTTTAATTACGCGAATGTATCAACAGAAATATTTGATTTCTTCGGTGAAGGATTTTAATCAAAATGGATTTTCGGGGCACAAGAATTCTTTTTCTTATCATTTTTATTCTCAAATGGTATCAGAAGGTTTTGGAGTCATTCTGGAAATTTCATTCTCGTCGCGATTAGTATCTTCCCTTGAAGAAAAAAGACTACCAAAATCTCAGAATTTACGATCTATTCATTCAATATTTCCCTTTTTAGAGGATAAATTAT…	TATTCTGGCTTCAAAAGGAACTCTTATTCTGATGAATAAATGGAAATTTCATCTTGTGAATTTTTGGCAATCTTATTTTCACTTTTGGTTTCAACCTTATAGGATCCATATAAAGCAATTACCCAACTATTCCTTCTCTTTTCTGGGGTATT	AF074106	GGTGTTAAAGATTACAAATTGACTTATTATACTCCTGATTACGAAACCAAAGATACTGATATCTTGGCAGCATTCCGAGTAACCCCTCAACCGGGAGTTCCGCCTGAAGAAGCGGGGGCTGCGGTAGCTGCCGAATCTTCTACTGGTACATGGACAACTGTGTGGACTGATGGACTTACCAGTCTTGATCGTTACAAAGGACGATGCTACCACATCGAGGTCGTTGTTGGGGAGGAAAATCAATATATTGCTTATGTAGCTTATCCTTTAGACCTTTTTGAAGAAGGTTCTGTTACTAACATGTTTACTTCCATTGTGGGTAATGTATTTGGTTTCAAAGCCCTGCGAGCTCTACGTCTGGAAGATCTGCGAATTCCCACTTCTTATTCCAAAACTTTC…	TGCGAGCTCTACGTCTGGAAGATCTGCGAATTCCCACTTCTTATTCCAAAACTTTCCAAGGTCCGCCTCATGGCATCCAAGTTGAAAGAGATAAATTGAACAAGTATGGTCGTCCCCTATTGGGATGTACTATTAAACCAAAATTGGGATT	yes
Anigozanthos	flavidus	3113	AB088796	ATGAAAGAATTGCAAAATCTTTTAGAAAAAAATGGGTCTTGGCAACAATATTTTCTATATCCGCTTCTCTTTCAGGAGTATATTTATGTATTTGCTCATGATCATGGTTTAAATGGTTCAATCTTTTACCAACCCGTAAGATTTTTGGGTTATGACAATAAATATAGTTCAATACTTGTGAAACGTTTAATTATTCGAATGTATCAACAAAATAATTTGATTAATTCGTTTAATCATTCTAATCAGAAGCGATTCGTTGGGCACAATTCTTTTTTTTATTCCCATTTTTTTTCTCAAATGATATCAGAGGGTTTCGCAGTCATTCTAGAAATTCCATTTTCGTTTAAATTAGTATCCTCCCTAGAACAAAAAGAGATATCAAAATCTCATAATTTACGA…	AATACCTCATCCCATCCATAAGGAAGTCTTGGTTCAAATACTTCAATTCCGGATCCGGGATGTTCCCTCTTTGCATTTATTGCGGTTCTTTCTTCACGAATATTATAATTGGAATAGTCTTACCACTCCGAATAAATCTGTTTATATATTTTCAAAAGAAAATAAAAGACTATTTTGGTTC	AB088829	AAAGCAAGTGCTGGATTTAAAGCTGGTGTTAAAGATTACAAATTGACTTATTATACTCCTGAGTATGAAACCAAGGATACTGATATCTTGGCAGCATTCCGAGTAACTCCTCAACCTGGAGTTCCGCCTGAAGAAGCAGGGGCAGCCGTAGCTGCTGAATCTTCTACTGGTACATGGACAACTGTGTGGACTGATGGTCTTACNAGTCTTGATCGTTACAAAGGACGATGCTATCACATCGAGCCCGTTCTTGGGGAGGAAAATCAATATATTGCTTATGTTGCTTATCCTTTAGACCTTTTTGAAGAGGGTTCTGTTACTAACATGTTTACTTCCATTGTGGGTAATGTATTTGGTTTCAAAGCCCTGCGAGCTCTACGTTTGGAGGATTTACGAATT…	CTTGGGGAGGAAAATCAATATATTGCTTATGTTGCTTATCCTTTAGACCTTTTTGAAGAGGGTTCTGTTACTAACATGTTTACTTCCATTGTGGGTAATGTATTTGGTTTC	yes
Anisophyllea	fallax	2210	AY935923	ATTTATGCATTTGCTCATAAAAATTTTTTAAATAGATCTATTTTGTTGGAAAATGCGGGTTCTGACAAGAAATTCAGTTTACTACTTGTAAAACGTTTAATTACTCGAATGTATCAACAGAATCATTTGATTGTTTCCACTAAACAAAATACTTTTGAGGGGTACAACAAAGATTTCGATTCTCAAATGTTATCAGAAGGGTTTTCATTCATTGTGGAAATTCCATTTTCCCTACGTTTAGTATCTTCTGTAGCGGGAGCCGAAATCGCAGAATCTTATAATTTACGATCAATTCATTCAATATTTCCCTTTTTCGAGGATAAATTCCCACATTTTAATTATGTGTCAAATGTATTAATACCATACCCCGTCCATCTGGAAATTTTGGTTCAAATTTTT…	AGATAATGCTATGAAGAAACTCGATACATTGGTTCCAATTATTCCTCTGCTCGGATCATTGTCTAAAGCGAAATTTTGTAACGTATTAGGGCATCCCATTAGTAAGTCCGCCTGGGCGGATTCGTCGGATTTTGATATTATCGATCGATTTCTGCGT	AY935742	AGTGTTGGATTCAAAGCAGGTGTTAAAGAGTATAAATTAACTTATTATACTCCTGAGTATCAAACCAAGGATACTGATATCTTGGCAGCATTCCGAGTAACTCCTCAACCCGGAGTTCCACCTGAAGAAGCAGGTGCCGCTGTAGCTGCTGAATCTTCTACCGGTACATGGACAACTGTGTGGACCGATGGTCTTACCAGTCTTGATCGTTACAAAGGACGATGCTACGGCATCGAGCCTATTCCTGGAGAAGAAAGTCAATTTATTGCTTATGTAGCTTATCCCTTAGACCTTTTTGAAGAAGGTTCCGTTACCAACATGTTTACTTCCATTGTGGGTAATGTATTTGGGTTCCAAACCCTACGCGCTCTACTTCTGGAAGATTTACGAATCCCTCCT…	TTGGCAGCATTCCGAGTAACTCCTCAACCCGGAGTTCCACCTGAAGAAGCAGGTGCCGCTGTAGCTGCTGAATCTTCTACCGGTACATGGACAACTGTGTGGACCGATGGTCTTACCAGTCTTGATCGTTACAAAGGACGATGCTACGGCATCGAGCC	yes
Annickia	chlorantha	2211	AY841393	GTGACACATATACTAATACCTCACCCCGTCCATCTGGAAATCTTGGTTCAAATACTTCACTCTTGGATACAAGATGCTCCCTCTTTGCATTTATTGCGATTCTTTCTCCACGACTATCAGAATTCGAATAGTCTCAATGCTCCAAAGAAATCCATTTCCCTTTGTTCAAAAGAGAATCGAAGATTCTTCTTGTTCATATATAATTTTCATGTATATGAATGTGAATCGGTATTTGTTTTTCTCCGTAAACAATCTTCTCATTTACGATCAACATCCTTTGGAACTGTTCTTGAGCGAACACATTTCTATGGAAAAATAGAACATCTTGTAGTAGTGCTTCATAATGATTTTCAGAAGACCCTATGGTTGTTCAAGGACCCTTTTATGCATTATGTCAGA…	AACACATTTCTATGGAAAAATAGAACATCTTGTAGTAGTGCTTCATAATGATTTTCAGAAGACCCTATGGTTGTTCAAGGACCCTTTTATGCATTATGTCAGATATCAAGGAAAATCCATTCTGGCTTCAAAGGGGACTCATCTTTGGATGAAGAAATGGAAATCTTACCTTGTCCGTTTTTGGCAATCTCAT	AY841594	CAAACAGAAACTAAAGCAAGTGTTGGATTCAAAGCTGGTGTTAAAGAGTACAAATTGACTTATTATACTCCTGAATATGAAACCAAAGATACTGATATCTTGGCAGCATTCCGAGTAACTCCTCAACCCGGAGTTCCGCCTGAGGAAGCAGGGGCTGCGGTAGCTGCCGAATCTTCTACTGGTACATGGACAACTGTGTGGACCGATGGACTTACCAGCCTTGATCGTTACAAAGGACGATGCTACCACATCGAGCCCGTTGCTGGGGAGGAAAATCAATATATTGCTTATGTAGCTTACCCTTTAGACCTTTTTGAAGAGGGTTCTGTTACTAACATGTTTACTTCCATTGTAGGTAATGTATTTGGGTTCAAAGCTCTACGAGCTCTACGTCTGGAG…	ATGAAACCAAAGATACTGATATCTTGGCAGCATTCCGAGTAACTCCTCAACCCGGAGTTCCGCCTGAGGAAGCAGGGGCTGCGGTAGCTGCCGAATCTTCTACTGGTACATGGACAACTGTGTGGAC	yes
Annickia	pilosa	2212	AY743488	GTGACACATATACTAATACCTCACCCCGTCCATCTGGAAATCTTGGTTCAAATACTTCACTCTTGGATACAAGATGCTCCCTCTTTGCATTTATTGCGATTCTTTCTCCACGACTATCAGAATTCGAATAGTCTCAATGCTCCAAAGAAATCCATTTCCCTTTGTTCAAAAGAGAATCGAAGATTCTTCTTGTTCATATATAATTTTCATGTATATGAATGTGAATCGGTATTTGTTTTTCTCCGTAAACAATCTTCTCATTTACGATCAACATCCTTTGGAACTGTTCTTGAGCGAACACATTTCTATGGAAAAATAGAACATCTTGTAGTAGTGCTTCATAATGATTTTCAGAAGACCCTATGGTTGTTCAAGGACCCTTTTATGCATTATGTCAGA…	CATTCTGGCTTCAAAGGGGACTCATCTTTGGATGAAGAAATGGAAATCTTACCTTGTCCGTTTTTGGCAATCTCATTTTTACTTGTGGTCTCAACCGGACAGGATCCATATAAACCAATTATACAATCATTCTTTCTA	AY743450	CAACAGAAACTAAAGCAAGTGTTGGATTCAAAGCTGGTGTTAAAGAGTACAAATTGACTTATTATACTCCTGAATATGAAACCAAAGATACTGATATCTTGGCAGCATTCCGAGTAACTCCTCAACCCGGAGTTCCGCCTGAGGAAGCAGGGGCTGCGGTAGCTGCCGAATCTTCTACTGGTACATGGACAACTGTGTGGACCGATGGACTTACCAGCCTTGATCGTTACAAAGGACGATGCTACCACATCGAGCCCGTTGCTGGGGAGGAAAATCAATATATTGCTTATGTAGCTTACCCTTTAGACCTTTTTGAAGAGGGTTCTGTTACTAACATGTTTACTTCCATTGTAGGTAATGTATTTGGGTTCAAAGCTCTACGAGCTCTACGTCTGGAGG…	GACTTATTATACTCCTGAATATGAAACCAAAGATACTGATATCTTGGCAGCATTCCGAGTAACTCCTCAACCCGGAGTTCCGCCTGAGGAAGCAGGGGCTGCGGTAGCTGCCGAATCTTCTACTGGTACATGGACAACTGTGTGGACCGATGGAC	yes
Ansellia	gigantea	3526	AY368392	TTTAGATTTAAAAAAAGATATATTTTGGGAACAAAACTTCCTCTATCCGCTACTCCTTCAGGAGTATATTTACTCACTTGCTCATTATCATAGCTTCAATAGTTTGATTTTTTATGAACCTGTGGAAATTCTCGGTTATGACAAGAAATCTAGTTTAGTACTTGTGAAACGTTTAATTACTCGAATGTATCAACAGAAATCTTTGATTTCTTCGGTGAATGATTCTAACCAAAATGTATTTTGGGGTCACAAGAATTCTTTTTCTTCTCATTTTTATTCTCAAATGGTATCAGAAGGTTTTGGAGTCATTCTGGAAATTCCATTCTCATCGCGATTAGTATCTTCCCTTGAAGAAAAAAGAATACCAAAATATCAGAATTTACGATCTATTCATTCAAT…	TCTATTCATTCAATATTTCCCTTTTTAGAGGATAAATTATCACATTTAAATTATGTGTCAGATCTACTAATACCCTATCCCATCCATCTGGAAATCTTGGTTCAAATCCTTCAATGCTGGATC	AF074107	AACGTTGGATTTAAAGCTGGTGTTAAAGATTACAAATTGACTTATTATACTCCTGACTACGAAACCAAAGATACTGATATCTTGGCAGCATTCCGAGTAACTCCTCAACCGGGAGTTCCGCCCGAAGAAGCGGGGGCTGCGGTAGCAGCCGAATCTTCTACTGGTACATGGACAACTGTGTGGACTGATGGACTTACCAGTCTTGATCGTTACAAAGGACGATGCTACCACATCGAGGCCGTTGTTGGGGAGGAAAATCAATATATTGCTTATGTAGCTTATCCTTTAGACCTTTTTGAAGAAGGTTCTGTTACTAACATGTTTACTTCCATTGTGGGTAATGTATTTGGTTTCAAAGCCCTGCGAGCTCTACGTCTGGAAGATTCGCGAATTCCCACT…	AGCTGGTGTTAAAGATTACAAATTGACTTATTATACTCCTGACTACGAAACCAAAGATACTGATATCTTGGCAGCATTCCGAGTAACTCCTCAACCGGGAGTTCCGCCCGAAGAAGCGGGGGCTGCGGTAGCAGCCGAATCTTCTACTGGTACATGGACAACTGTGTGGACTGATGGAC	yes
Anthobolus	leptomerioides	4130	EF584615	CAGGAGTATATTTATGCACTTATGCATGATCGTGATTTAACTAGATCAATTTTTGTAAAAAATGTAGGTTATGGAAATAAATTCAGTTTACAAATTGTAAAACGTTTAATTAGTCGAATGTATCAACAGAATCATGTGCTTATTTCCGCTAATGATCTTAACCTCAATCCACTTTTCGAGCATAACAAAAAGTTGTATTTTCAAATGATACTGGGGGGATTTGCAGTTATTTTGGAAATTCCTTTTTTCCTACGTTTAGGATCTTCACGAGAAAGGAAAAAAATAGAAAAATGTTATAATTTACGATCCATTCATTCAATATTTCCGTTTTTAGAAGACAAATTTTCCCATTTAAATTATGTGTCAAATATACTAATACCCTATCCTGTCCATCTGGAA…	ATCTTCACGAGAAAGGAAAAAAATAGAAAAATGTTATAATTTACGATCCATTCATTCAATATTTCCGTTTTTAGAAGACAAATTTTCCCATTTAAATTATGTGTCAAATATACTAATACCCTATCCTGTCCATCTG	EF584589	GCAAGTGTTGGATTCAAAGCTGGTGTTAAAGATTACAAATTGACTTATTATACTCCTGATTATGAAACCAAAGATACTGATATCTTGGCAGCATTCCGAGTAACTCCTCAACCTGGAGTTCCGCCCGAGGAAGCAGGAGCCGCAGTAGCTGCTGAATCTTCTACCGGTACATGGACAACCGTGTGGACCGATGGACTTACTAGCCTTGATCGTTATAAAGGACGGTGCTACCACATCGAACCCGTTACTGGCGAAGAAAATCAATATATTGCTTATGTAGCTTACCCCTTAGACCTTTTTGAAGAAGGTTCTGTTACTAACATGTTTACTTCCATTGTGGGTAATGTATTTGGGTTCAAAGCCCTTCGTGCTCTACGGCTGGAGGATCTGCGAATCCCT…	CCGGTACATGGACAACCGTGTGGACCGATGGACTTACTAGCCTTGATCGTTATAAAGGACGGTGCTACCACATCGAACCCGTTACTGGCGAAGAAAATCAATATATTGCTTATGTAGCTTACCCCTTAGACCTTTTTGAAGAAGGTTCTGTTACTAACATGTTTACTTCCATTGTGGGTAATGTATTTGGGTTCAA	yes
Anthoceros	formosae	4348	AB086179	TTCTTTTACTAACTAGAGGTTAAAAGCTATTTAGTAGCCAATACAATAAAAAAGAGGTTTATTCCTATTCATTAAGTATAAATAGGTTTTTTGATTAAAAATGAATCCTAAATACTCATACATTTGTTAAGAATTACAAGTTTGCTGACTGAATAAAATAGTTTGTAAGTCAGAAGAGCAATCGGTTATCAAGAAAAAACTTCTTTCTTTTTTTCCCTCCTATCTTTCTCCACTTGAATTTAGTTTCATCTAAAGAAGAAAATGTTTTTTTTATAAGAGAATTCTATTGACAAAATTTTAGTATTTCTAAATCTAGTAATAGAATTTCCTTGTTTAATCCCTATTTGATTTTTCATAGATTGCACTATGTATCATCTCATATTTCAAAACGTTGCTCCT…	ATATTTTTATTATAGCTTCAAGAGATACTATCTATTTAAATAAGAAGTGGAACCAATATTTCCTCCAAATTTGGCAATATTACTCTCATTTTTGGTTTGAACCACATAGGGTTATTTTCAAAAAATTATT	AB086179	ATGTCACCACAAACGGAGACTAAAGCAGGTGTTGGATTTAAAGCTGGTGTTAAAGATTATAGATTAACCCATTATACCCCTGATTACGAGACCAAGGATACTGATATTTTGGCAGCGTCTTGAATGACTCCTTAACCAGGGGTGCCACCTGAAGAAGCAGGAGCCGCAGTAGCTGCTGAATCTTCAACTGGTACATGGACTACTGTTTGGACCGATGGACTTACCAGCCTTGACCGTTACAAAGGTCGATGCTACGACATTGAACCTGTTGCTGGAGAGGAAAATCAATATATTGCTTATGCTGCTTATTCTTTAGATTTGTTTGAGGAGGGTTCTGTTACCAACATGTTCACTTCCATTGTAGGTAATGTTTTTGGATTTAAAGCTTTACGAGCTTCA…	AAGCAGGTGTTGGATTTAAAGCTGGTGTTAAAGATTATAGATTAACCCATTATACCCCTGATTACGAGACCAAGGATACTGATATTTTGGCAGCGTCTTGAATGACTC	yes
Anthogonium	gracile	3527	AF263622	GGCAACAAAACTTCCTATATCCGCTACTCCTTCAGGAGTATATTTACTCGCTTGCTCATTATCATAGCTTCAATAGTTTGATTTTTTACGAACCTGTGGAAATTATCGGTTATGACAATAAATCTAGTTTAGTACTTGTGAAACGTTTAATTACTCGAATGTATCAACAGAAATCTTTGATTTCTTCGGTGAATGATTCTAACCAAAATGAATTTTGGGGACACAAGAATTCTTTTTATTCTCATTTTTCTTCTCAAATGGTATCAGAAGGTTTTGGAGTCATTCTGGAAATTCCATTCTCGTCGCGATTAGTATCTTCCCTTGAAGAAAAAAGAATACCAACATCTCAGAATTTACGATCTATTCATTCAATATTTCCCTTTTTAGAGGATAAATTAT…	CTTCTTATTTACGATCAATATCTTATGTAGTCTTTCTTGAGCGAACACATTTCTATGGAAAAATAGAATATCTTAAAGTCGTGTGTTGTAATTCTTTTAAGAAGATCCTATGGTTCCTCAAAGATACTTTCATACATTATGTTCGATATCAAGGAAAAGCAATT	AF264153	TTGGATTTAAAGCTGGTGTTAAAGATTACAAATTGACTTATTATACTCCTGACTACGAAACCAAAGATACTGATATCTTGGCAGCATTCCGAGTAACTCCTCAACCGGGAGTTCCGCCTGAAGAAGCGGGGGCCGCGGTAGCTGCCGAATCTTCTACTGGTACATGGACAACTGTGTGGACTGATGGACTTACCAGTCTTGATCGTTACAAAGGACGATGCTACCACATCGAGGTCGTTGTTGGGGAGGAAAATCAATATATTGCTTATGTAGCTTATCCTTTAGACCTTTTTGAAGAAGGTTCTGTTACTAACATGTTTACTTCCATTGTGGGTAATGTATTTGGTTTCAAAGCCCTGCGAGCTCTACGTCTGGAAGATCTACGAATTCCCACTTCTT…	ATCGAGGTCGTTGTTGGGGAGGAAAATCAATATATTGCTTATGTAGCTTATCCTTTAGACCTTTTTGAAGAAGGTTCTGTTACTAACATGTTTACTTCCATTGT	yes
Anthurium	acaule	2401	AM920557	ATGGAAGAATTCAAAGAATATTTAGAAAAAGGTAGATCTAAACAACGACACTTCCTATATCCGCTTCTCTTTCAAGAGTATATTTACGCACTTATTCATGATCGTGGTTTAAATGTAAATGGACCTTTTTTTTATGAACCCGCGGAAATTTCAGGTTATGACAAAAAATCTAGCTCATTACTTGTGAAACGTTTAATTATTCGAATGTACCAACAGAATTATTTGATCAATTCTGTTAATGATTCTAATCAAAATAGATTCGTTGGGCACAGCCGTAATTTGGATTCTCAAATGATATCAGAGGGTTTTGCTTTCATTGTGGAAATTCCTTTCTCGCTGCGATTAGTATCCCCCCTCGAAGAAAAAAAAGAAATACCAAAATTTCAGAATTTACGATCT…	GACAAAAAATCTAGCTCATTACTTGTGAAACGTTTAATTATTCGAATGTACCAACAGAATTATTTGATCAATTCTGTTAATGATTCTAATCAAAATAGATTCGTTGG	AM905735	TCAAAGCTGGTGTTAAAGATTACAAATTGACTTATTATACTCCTGACTATGAGACAAAAGATACTGATATCTTGGCAGCATTCCGAGTAACTCCTCAACCCGGAGTTCCGCCTGAAGAGGCAGGGGCTGCAGTAGCTGCCGAATCTTCTACTGGTACATGGACAACTGTGTGGACTGATGGACTTACCAGTCTTGATCGTTACAAAGGACGATGCTACCACATTGAAGCCGTTGTTGGGGAGGAAAATCAATATATTGCTTATGTAGCTTACCCCTTAGACCTTTTTGAAGAAGGTTCTGTTACTAACATGTTTACTTCCATTGTGGGTAATGTATTTGGGTTTAAAGCTTTACGAGCTCTACGTCTGGAGGATTTGCGAATTCCTACTTCTTATTCCA…	CATGGACAACTGTGTGGACTGATGGACTTACCAGTCTTGATCGTTACAAAGGACGATGCTACCACATTGAAGCCGTTGTTGGGGAGGAAAATCAATATATTGCTTATGTAGCTTACCCCTTAGACCTTTTTGAAGAA	yes
Antidaphne	viscoidea	4131	EF464500	CAGGAGTATATTTATGCACTTACTCATGATCGTGGTTTAACTAGATCAATTATGTTAGAAACTGTAGGTTCTGACAATAAATGTAGTTTACTAATTGTGAAACGTTTAATTACTCAAATGCATCAACAGAATCCTTTTTTTTCTGCTAATGATTCTAACCAAAATCCATTTTTAGGGCATAACAAATTTTTTGTTTTTAAAATGATACCAGAGTCATTTGCAGTCGTTGTGGAAATTCAATTTTCCCTACGCTTAGTATCTTCTCTAGAAGCCCAAAAAAGAGAAGAATCTCATAATTTACGATCAATTTTTTCAACATTTACTTTTTTTGAGGAAAAATTTGCACGTTTAAATTATGTGTCAAATGTACTAATAGCTTATCCTGTCCATCTTGAAATC…	TAATAAGGATTTTAAAGCCATTCCACGGTTGTTAAAGGATCCTTTCATGCACTATGTTAGGTATCAAGGAAAAGCAATTCTGGCTTCAAAAGGGACGCCTCTTCTGATGAATAAATGGAAAT	L26068	CACCACAAACAGAAACTAAAGCAAGTGTTGGATTCAAAGCTGGGGTTAAAGATTACAAATTGACTTATTATACTCCTGATTATGAAACCAAAGATACTGATATCTTGGCAGCATTCCGAGTAACCCCTCAACCTGGAGTTCCACCCGAGGAAGCAGGGGCCGCGGTACGTGCAGAATCTTCTACTGGTACATGGACAACTGTGTGGACCGATGGACTTACCAACCTTGATCGTTACAAAGGACGATGCTACCACATCGAACCCGTTGCTGGAGAAGAAAATCAATTTATTGCATATGTGGCTTACCCCTTAGACCTTTTTGAAGAAGGTTCTGTTACTAACATGTTTACTTCCATTGTGGGTAATGTTTTTGGGTTCAAAGCCCTGCGTGCTCTAAGGC…	ATCTTGGCAGCATTCCGAGTAACCCCTCAACCTGGAGTTCCACCCGAGGAAGCAGGGGCCGCGGTACGTGCAGAATCTTCTACTGGTACATGGACAACTGTGTGGACCGATGGACTTACCAACCT	yes
Anubias	barteri	2402	AM920578	ATGGAAGAATTAAAAGGATATTTAGAAAAAAGTACATCTAAACAACAACACTTCCTATATCCGCTTCTCTTTCAAGAGTCTATTTACGCACTTGCTCATGATCATGGTTTAAATGTAAATGGATCAATTTTTTATGAACCCGCGGAAATTTCAGGTTATGACAATAAATTTAGCTCATTACTTGTGAAACGTTTAATTACTCGAATGTACCAACAGAATTATTTGATCAATTCTGTTAATAATTCTAACCAAAATAGATTCATTGGGCACAACAAGAATTTTGATTCTCAAATGATATCAGAGGGTTTTGCTGTCATTGTGGAAATTCCTTTCTCGCTGCGATTAGTATCCTCCCTCGAAGAAAAAAAAGAAATACCAAAATCTCAGAATTTACGATCT…	CCTCTTATTTACGATCAACATCTTCTGGAACCTTTCTTGAGCGAACCCATTTCTATGAAAAAATAGAACAACATCTTGTAGTACTTTGTTGTAATGATTTTCAGAAAACCCTATGGTTGTTCAAAGATCCTTTCATGCATTATGTTAGATATCAAGGAAAATC	AM905756	TCAAGGCTGGTGTTAAAGATTACAAATTGACTTATTATACTCCTGACTATGAGACAAAAGATACTGATATCTTGGCAGCATTCCGAGTAACTCCTCAACCCGGAGTTCCGCCTGAAGAAGCAGGGGCTGCAGTAGCTGCCGAATCTTCTACTGGTACATGGACAACTGTGTGGACTGATGGACTTACCAGTCTTGATCGTTACAAAGGACGATGCTACCACATCGAAGCCGTTGTTGGGGAGGAAAATCAATATATTGCTTATGTAGCTTACCCTTTAGACCTTTTTGAAGAAGGTTCTGTTACTAACATGTTTACTTCTATTGTGGGTAATGTATTTGGGTTTAAAGCTTTACGAGCTCTACGTCTGGAGGATTTGCGAATTCCTACCTCTTATTCCA…	CCCTTTAGACCTTTTTGAAGAAGGTTCTGTTACTAACATGTTTACTTCTATTGTGGGTAATGTATTTGGGTTTAAAGCTTTACGAGCTCTACGTCTGGAGGATTTGCGAATTCCTACCTCTTATTCCAAAACTTTCCAAGGC	yes
Apatzingania	arachoidea	2751	DQ536633	TATTTCCTTTTTTAGAGGATAAATTCCCACATTTAAATTATGTGTCAGATGTATTAATACCCTATCCCCTCCATCTGGAAATTTTAGTTCAAATCCTTCGCTACTGGGTGAAAGATGCCTCTTCTTTTCATTTATTACGGTTCTTTTTTCACGAGTATTGTAATTGGAATAGTCTTAGNACTTCAAAAAAATTTCTTTTTTTTTTTTCAAAAAGAAATCGAAGATTAGTCCTGTTCCTATATAATTCTTATCTATGTGAATACGAATCCATTTTCCTTTTTCTACGTAACCAATCTTCTCATATACGATTAACTTCTTATAGGAGCTTTTTTGAGCGAATATATTTCTATGGAAAAATTGAACATCTTGTCAAAGTGTTTGCTAATTATTTTTCGGCGA…	TCTTCTCATATACGATTAACTTCTTATAGGAGCTTTTTTGAGCGAATATATTTCTATGGAAAAATTGAACATCTTGTCAAAGTGTTTGCTAATTATTTTTCGGCGATCTTACGGGTCTTCAAGGATCCTTTCATGCATTATGTTAGATATCAAGGAAAATG	DQ535739	GAGGAAGCAGGGGCCGCTGTAGCTGCTGAATCTTCTACTGGTACATGGACAACTGTGTGGACCGATGGGCTTACCAGTCTTGATCGTTACAAAGGACGATGCTATGGCATCGAGCCTGTTGCTGGAGAAGAAAATCAATATATTGCTTATGTAGCTTATCCCCTAGACCTTTTTGAAGAAGGTTCTGTTACTAACATGTTTACTTCCATTGTGGGTAATGTATTTGGATTCAAGGCTCTACGCGCTCTACGTCTGGAGGATTTGCGAATCCCTACTGCTTATGTTAAAACTTTCCAAGGCCCACCTCACGGTATCCAGGTTGAAAGAGATAAATTGAACAAGTATGGTCGCCCTCTATTGGGATGTACTATTAAACCAAAATTGGGATTATCCGCTAAA…	AAGCAGGGGCCGCTGTAGCTGCTGAATCTTCTACTGGTACATGGACAACTGTGTGGACCGATGGGCTTACCAGTCTTGATCGTTACAAAGGACGATGCTATGGCATCGAGCCTGTTGCTGGAGAAGAAAATCAATATATTGCTTATGTAGCTTA	yes
Apera	interrupta	3901	EF137485	TTATCTCTGATTCAGTAGAAATAAAAATGGAAAAATTCGAAGGGTATTCAGAAAAACACAAATCTCGTCAACAATATTTTGTCTACCCACTACTCTTTCAGGAGTATATTTATGCATTTGCCCATGATTATGGATTAAATGATTCCGAACCTGTGGAAATTATTAGTTGTAATACCAAGAAATTTAGTTCACTACTTGTGAAACGTTTAATTATTCGAATGTATCAGCAGAATTTTGGGATTAACTCGGTTAATCATCCTAACCAAGATCGATTGTTGGATTACAAAATTAGTTTTTATTCTGAGTTTTATTCTCAGATTCTATCTGAGGGATTTGCAATCGTTGTAGAAATCCCATTCTCGCTACGAGAATTACCTTGTCCGAAAGAAAAAGAAATAC…	AAATAAAAGACTATTTCGATTTCTATATAACTCTTATGTATCAGAATATGAATTTTTCTTGTTGTTTCTTCGTAAACAATCTTCTTGCTTACCATTAGCATCTTCTGGAACTT	EF125147	GCAAGTGTTGGATTTCAAGCTGGTGTTAAAGATTATAAATTGACTTACTACACCCCGGAGTATGAAACCAAGGATACTGATATCTTGGCAGCATTCCGAGTAACTCCTCAGCCTGGGGTTCCCCCGGAAGAAGCAGGGGCTGCAGTAGCTGCCGAATCTTCTACTGGTACATGGACAACTGTTTGGACTGATGGACTTACCAGTCTTGACCGTTACAAAGGACGATGCTATCACATCGAGCCTGTTGCTGGGGAAGACAACCAATGGATCTGTTATGTAGCTTATCCATTAGACCTATTTGAAGAGGGTTCCGTTACTAACATGTTTACTTCCATTGTGGGTAACGTATTTGGTTTCAAAGCCCTACGTGCTCTACGTCTGGAGGATCTACGAATTCCC…	TCTACGAATTCCCGTTGCTTATGCAAAAACTTTCCAAGGCCCGCCTCATGGTATCCAAGTTGAAAGAGATAAGTTGAACAAGTATGGTCGTCCTTTATTGGGATGTACTATTAAACCAAAATTGGGATTATCC	yes
Aphanamixis	polystachya	3371	AY128178	CATTTAAATTATGTCTTAGATGTACTAATACCCCACCCCACTCGCCCTGAAATCTTGGTTCAACCCCTTCGCTACTGGGTAAAAGATGCCTCTTCTTTACATTTATTACGGTTCTTTCTCCACGAGCATTTTAATTGGAATAGTCTTATTATTCCAAAGAACTCCATTTCTATTTTTTCAAAAAGGAATCCAAGATTATTATTGTTTCTATATAATTCTCATGTATATGAATATGAATCCATCTTCTTTTTTCTCTGTAACCAATCTTCTCATTTACGATCAACATCCTCTGGAGTCCTTGTTGAGCGAATATTTTTCTATAGAAAAGTCGAACATCTTGTGGAAGTCTTTACTAATGATTTTCAGGACATCTTATGGTTGTTCAAGGATCCTTTTATG…	AACCAGGAATGTCTCATATAAATCACTTAGACAAGCACTCTATCAACTTTCTGGGCTATCTTTCTAGTGTGCGACTAAATCCTTTGGTGGTACGGAGCCAAATGCTAGAAAATTCATTTCTAATAGATAATACTGTGAAGAAGGTTGATACAACCGTTCCAATTAGTC	AY128213	ATTCAAAGCCGGTGTTAAAGATTATAAATTGACTTATTATACTCCTGAATATGTAACCAAAGATACTGATATCTTGGCAGCATTCCGAGTAACTCCTCAACCCGGAGTTCCGCCCGAGGAAGCAGGAGCTGCGGTAGCTGCGGAATCTTCTACTGGTACATGGACAACTGTGTGGACCGATGGGCTTACTAGCCTTGATCGTTACAAAGGACGATGCTACAACATTGAGCCCGTTGCTGGAGAAGAAAATCAATATATATGTTATGTAGCTTACCCTTTAGACCTTTTTGAAGAAGGTTCTGTTACTAACATGTTTACGTCCATTGTGGGTAATGTATTTGGGTTCAAAGCCCTGCGCGCTCTACGTCTAGAGGATCTACGAATCCCTACCGCATATAT…	GGGTAATGTATTTGGGTTCAAAGCCCTGCGCGCTCTACGTCTAGAGGATCTACGAATCCCTACCGCATATATTAAAACTTTCCAAGGTCCACCTCATGGGATCCAAGTTGAGAGAGATAAATTGAACAAGTATGGCCGTCCCCTATTGGGATGTACTATTAAACCAAAATTGGGGTTAT	yes
Apiopetalum	velutinum	2318	AF271740	TNNNNNAANTNNANANATATTTANAGCTAAATAKATCTCAACAACACTACTTCTTATATCCACTTATCTTTCAGGAGTATATTTATGCACTTGCGCATGATCATGGTTTAAATAGATCGATTTTGTTGGAAAATGCGGGTTATGACAATAAATCCAGCTTACTAATTGTGAAACGTTTAATTGCTCGAATGTATCAGTATCAACAGAATCATTTGATTCTTTCTGCTAATGATTTTAACCAAAATATCTTTTTTGGGCGCAACAAGAATTTGTATTCTCAAATGATATCAGAGGGGGTTGCAGTCATTGTGGAAATTCCCTTTTCTCTACGATTAATATCTTCCCTAGAAAGACGATTAATATCTTCCCTAGAAAGGAAAGGGATAGTCAAATCTCATA…	CAACAACACTACTTCTTATATCCACTTATCTTTCAGGAGTATATTTATGCACTTGCGCATGATCATGGTTTAAATAGATCGATTTTGTTGGAAAATGCGGGTTATGACAA	AY188413	CAAATTGACTTATTCTACTCCTGGCTGTCAAACCCTTGATACTGATGTCTCGGCAGCATTCCTAGTTACTGCTCAGCCTGAACTACCACCTGCAGAAGCAGGGGCCGAGGCAGCTGCCGAATCTTCTACTGGTACATGGACAACTGTGTGGACCGATGGACTTACCATCCTTGATCGTTACAAAGGGCGATGCTACGACATCGATCCCGCTGCTGGAGAAGAAAATCAATATATTGCTTATGATACTAACCCATTATACCTTTTAGAAGAAGGCTCTGCCACTAACATGTTTACTTCCATTGCATGTAATGTATTAGGGTTCAAAGCCCTGCGCGCCCTACGTCTGGAAGATCTGCGAATCCCTGTTGCTTATGTTAAAACTTTCCAAGGCCCGCCTCA…	TTTACTTCCATTGCATGTAATGTATTAGGGTTCAAAGCCCTGCGCGCCCTACGTCTGGAAGATCTGCGAATCCCTGTTGCTTATGTTAAAACTTTCCAAGGCCCGCCTCATGGCATCCAAGTTGAGAGAGATAAATTGAACAAGTATGGTCGTCCCCTGTTGGGATGTACTATTAAACCTA	yes
Aplectrum	hyemale	3528	AF263623	TTTTTCTTCTCAAATGGTATCAGAAGGTTTTTTAGTAATTCTAGAAATTCCATTCTCATCGCGATTAGCATCTTCCCTTGAAGAAAAAAGAATACCAAAATCTCAGAATTTACGATCTATTCATTCAATATTTCCCTTTTTAGAGGAGAAATTCTCACATTTCCATTATGTGTCAGATCTACTAATACCCCATCCCATCCATCTGGAGATCTTGGTKCAAATCCTCAATGCTGGATCAACGATGTTCCTTCTTTGCATTTCTTGCGATTGTTTTTCCACGAATATCACAATTTGAATAGTCTCACTACTTCAAAGAAATCTCTTTACGTCTTTTCAAAAAGAAATAAAAGATTCTTTTGGTCCTTACATAATTCTTATGTATATGAATGCGAATATCTA…	ATGTATATGAATGCGAATATCTATTCCTGTTTCTTCGYAAAAAGTCTTCTCATTTACGATCAATATCTYCTGGAGTCTTTCTTGAGCGAACACATTTCTATGGAAAAATAGAATATCTTCTAGTCGCGTGTTGTAA	AF074108	GATTACAAATTGACTTATTATACTCCTGAGTACGAAACCAAAGATACTGATATCTTGGCAGCATTCCGAGTAACTCCTCAACCGGGAGTTCCGCCTGAAGAAGCGGGGGCTGCGGTAGCTGCCGAATCTTCTACTGGTACATGGACAACTGTGTGGACTGATGGACTTACCAGTCTTGATCGTTACAAAGGACGATGCTACCACATCGAGGTCGTTGTTGGGGAGGAAAATCAATTTATTGCTTATGTAGCTTATCCTTTAGACCTTTTTGAAGAAGGTTCTGTTACTAACATGTTTACTTCCATTGTGGGTAATGTTTTTGGTTTCAAAGCCCTGCGAGCTCTACGTCTGGAAGATCTGCGAATTCCCACTTCTTATTCCAAAACTTTCCAAGGTCCG…	ACCGGGAGTTCCGCCTGAAGAAGCGGGGGCTGCGGTAGCTGCCGAATCTTCTACTGGTACATGGACAACTGTGTGGACTGATGGACTTACCAGTCTTGATCGTTACAAAGGACGATGCTACCACATCGAGGTCGTTGTTGGGGAGG	yes
Apodanthera	mandonii	2752	DQ536634	TTTTTTAAATGGATCCGTTTTGTTGGAAAATTCCGGTTCCGGTTATGACAAAAAATCCAGTTTACTAATGGTAAAACATTTAATTACTCGAATGTATCACCAGAATCATTTTTTTTTTTTCACTAATTATTATAACAAANATCCNTTTTGGGGGTACANCAAAAATTTTTATTCTCAAATGCTATCAGAAGGCTTCGCAGTCATTGTGGAAATTCCATTTTCCCTACGATTAGTATCTTCCTTAGAAGAAGAAGAAATCGCAAAATCTTATAATTTACGATCAAGTCATTCAATATTTCCTTTTTTAGAGGATCAATTCCCACATTTAAATTATGTGTCAGATGTATTAATACCCTATCCCCTCCATCTGGAAATTTTAGTTCAAATCCTTCGCTCCTG…	TATCAAGGAAAATCTATTCTGGTTTCAAAAGATACGCCACTTCTGATGAATAAGTGGAAATATTACCTTGTCAATTTATGGCAATGTCATTTTTATGTGTGGTCACAACCAGAAAGGATCCATATAAACCAATTATCCA	DQ535782	GTTGGATTCAAAGCTGGTGTTAAGGATTATAAATTGACTTATTATACTCCTGAATATGAAACCAAAGATACTGATATCTTGGCAGCATTCCGAGTAACTCCTCAACCCGGAGTTCCACCCGAGGAAGCAGGGGCCGCTGTAGCTGCTGAATCTTCTACTGGTACATGGACAACTGTGTGGACCGATGGGCTTACCAGTCTTGATCGTTACAAAGGACGATGCTATGGAATCGAGCCTGTTCCTGGAGAAGAAAGTCAATTTATTGCTTATGTAGCTTATCCGCTAGACCTTTTTGAAGAAGGTTCTGTTACTAACATGTTTACTTCCATTGTGGGTAATGTATTTGGATTCAAGGCTCTGCGTGCTCTACGTCTGGAGGATTTGCGAATCCCTACTGCT…	GCTTATCCGCTAGACCTTTTTGAAGAAGGTTCTGTTACTAACATGTTTACTTCCATTGTGGGTAATGTATTTGGATTCAAGGCTCTGCGTGCTCTACGTCTGG	yes
Aponogeton	fenestralis	2388	AB088779	ATGGAAGAATTAGAAAGATATTTAGAAAAAGATAAATATTGGCAACAGCACTTCCTATATCCACTTCTATTTCAGGAATATATCTACGCACTTGCTCATGATTATGGTTTAAATGGATCGGTTTGTTACGAATCCTTGGAAATTTTAGATTATGACAATAAATCCAGTTTAGTACTTGCGAAACGCTTAATTATTCGAATGTATCAACAAAATTATTTGATTAATTCGTTTAATGATTCTAACCAAAATAAATTTTTTGGACACAAGAATCCTTTTTTTTCTCAAATGATATCAGGGGGCTTTACTGTTATTGTAGAAATTCCTTCCTCGCAGTTATCTTTTCTTGAGGAAAAAAAAGAAATACCCAAATTTCAGAATTTACGATCTATTCATTCGCTA…	TCAAAAGAGAATCAAAGACTATTTCAGTTCCTATATAATTCGTATGTATCGGAATATGAATCCGTATTTTGTTTTCTTCGTAAGCATTCTTCTTATTTACTATCAACA	AB088808	GTGCTGGATTCANNGCTGGTGTTAANGATNNCAAATTGACTTATTATACTCCTGAATATGAAACCAAAGATACTGATATCTTGGCAGCATTTCGAGTAACTCCTCAACCCGGAGTTCCACCTGAAGAAGCAGGGGCCGCAGTTGCTGCCGAATCTTCTACTGGTACATGGACAACTGTGTGGACTGATGGACTTACTAGCTTGGATCGCTACAAAGGACGATGCTACTACATCGAGCCCGTTGTCGGGGAGGAAAATCAATTTATTGCTTATGTAGCTTATCCTTTAGACCTTTTTGAAGAAGGTTCCGTTACCAACATGTTTACTTCCATTGTGGGTAATGTATTTGGATTCAAAGCTCTACGAGCTCTACGTCTGGAGGATTTGCGAATTCCTCCTG…	GATGCTACTACATCGAGCCCGTTGTCGGGGAGGAAAATCAATTTATTGCTTATGTAGCTTATCCTTTAGACCTTTTTGAAGAAGGTTCCGTTACCAACATGTTTACTTCCATTGTGGGTAATGTATTTGGATTCAAAGCTCTACGAGCTCTACGTCTGGA	yes
Appendicula	cornuta	3530	AY121739	TATCATTTCTAACACAAGAAGTGCCTCCCTTTTTTGGTTACAGTATAAATGCATTTAAATGGCAGAATTACAGGGATATTTAGATTGAAAAAAGATAGATTTCGTCAACAAAACTTCCTATATACGCTACTCCTTCAGGAGTATATTTATTCACTTGCTCATTATCATAGGTTCAATAGTTTGGAACCTGTGGAAATTCTTGGTTATGACAATAAATCTAGTTTAGTACTTGTGAAACGTTTAATTACTCGAATGTATCAACAGAAATCTTTTATTTCTTCGATGAATGATTCTAACCAAAATGAATTTTGGGGTCACAAGAATTCTTTTTCTTCTCAAATGGTATCAGAAGGTTTTGGAGTCATTCTGGAAATTCCATTCTCGTCGCGATTAGTATCT…	TATAGCCGTATATTGTAATTCTTTTCATAGGATCCTATGGTTCCTCAAAGATACTTTCATACATTATGTTCGATATCAAGGAAAAGCGATTCTGGCTTCAAAAGGAACTCTTATTCTGATGAATAAATGGAAATTTCATCTTGTGAATCTTTGGCAATCTTATTTTCACTTTTGGTTTCAACCTGATA	AF518050	CTAAAGCAAGCGTTGGATTTAAAGCTGGTGTTAAAGATTACAAATTGACTTATTATACTCCTGATTACGAAACCAAAGATACTGATATATTGGCAGCATTCCGAGTAACTCCTCAACCGGGAGTTCCGCCTGAAGAAGCGGGGGCTGCGGTAGCTGCCGAATCTTCTACTGGTACATGGACAAGTGTGTGGACTGATGGACTTACCAGTCTTGACCGTTACAAAGGACGATGCTACCACATCGAGGCCGTTATTGGGGAGGAAAATCAATATATTGCTTATGTGGCTTATCCTTTAGACCTTTTTGAAGAAGGTTCTGTTACTAACATGTTTACTTCCATTGTGGGTAATGTATTTGGTTTCAAAGCCCTGCGAGCTCTACGTCTGGAAGATCTGCGAA…	TCCTGATTACGAAACCAAAGATACTGATATATTGGCAGCATTCCGAGTAACTCCTCAACCGGGAGTTCCGCCTGAAGAAGCGGGGGCTGCGGTAGCTGCCGAATCTTCTACTGGTACATGGACAAGTGTGTGGACTGATGGACTTACCAGTCTTGACCGTTACAAAGGACGATGCTACCACATCGAGGCC	yes
Appendicula	cornuta	3531	AY368393	TATCATTTCTAACACAAGAAGTGCCTCCCTTTTTTGGTTACAGTATAAATGCATTTAAATGGCAGAATTACAGGGATATTTAGATTGAAAAAAGATAGATTTCGTCAACAAAACTTCCTATATACGCTACTCCTTCAGGAGTATATTTATTCACTTGCTCATTATCATAGGTTCAATAGTTTGGAACCTGTGGAAATTCTTGGTTATGACAATAAATCTAGTTTAGTACTTGTGAAACGTTTAATTACTCGAATGTATCAACAGAAATCTTTTATTTCTTCGATGAATGATTCTAACCAAAATGAATTTTGGGGTCACAAGAATTCTTTTTCTTCTCAAATGGTATCAGAAGGTTTTGGAGTCATTCTGGAAATTCCATTCTCGTCGCGATTAGTATCT…	TACCATAGTCCCAGTTATTTCTCTTATAGGATCATTGTCGAAAGCTCAATTTTGTACTGTATTGGGTCATCCTATTAGTAAACCGATCTGGACCGATTTATCGGATTCTGATATTCTTGATCGATTTTGT	AY368352	CTAAAGCAAGCGTTGGATTTAAAGCTGGTGTTAAAGATTACAAATTGACTTATTATACTCCTGATTACGAAACCAAAGATACTGATATATTGGCAGCATTCCGAGTAACTCCTCAACCGGGAGTTCCGCCTGAAGAAGCGGGGGCTGCGGTAGCTGCCGAATCTTCTACTGGTACATGGACAAGTGTGTGGACTGATGGACTTACCAGTCTTGACCGTTACAAAGGACGATGCTACCACATCGAGGCCGTTATTGGGGAGGAAAATCAATATATTGCTTATGTGGCTTATCCTTTAGACCTTTTTGAAGAAGGTTCTGTTACTAACATGTTTACTTCCATTGTGGGTAATGTATTTGGTTTCAAAGCCCTGCGAGCTCTACGTCTGGAAGATCTGCGAA…	TAAAGCTGGTGTTAAAGATTACAAATTGACTTATTATACTCCTGATTACGAAACCAAAGATACTGATATATTGGCAGCATTCCGAGTAACTCCTCAACCGGGAGTTCCG	no
Aptandra	tubicina	3488	DQ790178	TCGATTTTGTTAGAAAATGTGGGTTATGACAAAAAATTCAGTTCACGAATTGTGAAACGTGTAATTACTCAAATGTATCAACGGAATCTTTTGTTTATTTCCGCTAATAATTCTAACCAAAATCCATTTTTTGGACACAAGAAAAATCTCTATTCTCAAATGATATTAGAGGCATTTGGGGTTGTTGTAGAAATTCCATTTTCCCTACGATTAGTATCTCTCCTAGAAGTTAACAAAATAGCAAAATCTCAGAATTTTCGATCAATTCATTCAGTATTTACTTTTTTAGAAGACAAATTCTCTCATTTAAATTATGTGTCAAATAGATTAATACCTTATCCCATCCATCTGGAAATCTTGGTTCAAATTCTTCGCTATTGGGTGAAAGATGCCTCTTAT…	TGGTTTCAAAGGGGGCATCTCTTCTAATGAAGAAATGGAAATATTACCTTTCCTTTTTTGGGGAATGTCGTTTTTATGTGTGGTCTCGGCCTCAATTAGGAACGAGCTATATAAACCAATTATCTAATGATTCCTTTGACTTT	DQ790141	ATGTCACCACAAACAGAGACTAAAGCAAGTGTTGGATTTAAAGCCGGTGTTAAAGATTACAAATTGACTTATTATACTCCTGACTATGAAACCAAAGATACTGATATCTTGGCAGCATTCCGAGTAACTCCTCAACCTGGAGTTCCACCTGAGGAAGCAGGGGCCGCGGTAGCTGCTGAATCTTCTACTGGTACATGGACAACTGTGTGGACCGATGGACTTACCAGCCTTGATCGTTACAAGGGACGATGCTACCACATCGAGCCCGTTGCTGGAGAAGAAAATCAATATATTGCTTATGTAGCTTATCCCTTAGACCTTTTTGAAGAGGGTTCTGTTACTAACATGTTTACTTCCATTGTGGGTAATGTATTTGGGTTCAAAACCCTGCGTGCTCTA…	GATTTAAAGCCGGTGTTAAAGATTACAAATTGACTTATTATACTCCTGACTATGAAACCAAAGATACTGATATCTTGGCAGCATTCCGAGTAACTCCTCAACCTGGAGTTCCACCTGAGGAAGCAGGGGCCGCGGTAGCTGCTGAATCTTCTACTGGTACATGGACAA	yes
Arabidopsis	thaliana	4349	AP000423	GAAAAATTACCCCAACTAATTAAATGTTAAAAATAGATTAGTGCCTAATACGGGTATGGGAAGGCATTTTTTTCTTGCGTGTTATTATCAATTTTTTCATGAGTCCTAATTATTGTTTTAACTAGTCCATTTGGATTAGGTTGGAGTGTGTAAAAGAAGCAGTATATTGATAAAAAATATATATATTTCCAAAATCAAAAGAGCGATTAGGTTAAAAAAATAAAGGATTTCTAATAATCTTGTTTTGTTATTCTATAATATAACGAACAGAAACCTATTAAAGATAGAGAATCCGGTTAGCAGTCTACCTGTTTATGAGGTATCTATATCTATAGCTTTCGTAGTCTAATACCTTATTTTGACTGTATCGCACTATGTGTCATTTCAGAACTCAAGAAA…	GTACGTAGTCAAATGCTAGAAAACTCATTTCTAATAGATAATGTTAGAATCAAATTGGATAGCAAAATTCCAATTTCTTCTATTATTGGATCGTTGGCTAAAGATAAATTTTGTAATGTATTAGGGCATCCCATTAGTAAAGCAACCTGGACGGATTCATCAGATTCTGATATTCTCAACCGATTTGTGCGG	AP000423	ATGTCACCACAAACAGAGACTAAAGCAAGTGTTGGGTTCAAAGCTGGTGTTAAAGAGTATAAATTGACTTACTATACTCCTGAATATGAAACCAAGGATACTGATATCTTGGCAGCATTCCGAGTAACTCCTCAACCTGGAGTTCCACCTGAAGAAGCAGGGGCTGCGGTAGCTGCTGAATCTTCTACTGGTACATGGACAACTGTGTGGACCGATGGGCTTACCAGCCTTGATCGTTACAAAGGACGATGCTACCACATCGAGCCCGTTCCAGGAGAAGAAACTCAATTTATTGCGTATGTAGCTTATCCCTTAGACCTTTTTGAAGAAGGTTCGGTTACTAACATGTTTACCTCGATTGTGGGTAATGTATTTGGGTTCAAAGCCCTGGCTGCTCTA…	CTGCTGAATCTTCTACTGGTACATGGACAACTGTGTGGACCGATGGGCTTACCAGCCTTGATCGTTACAAAGGACGATGCTACCACATCGAGCCCGTTCCAGGAGAAGAAACTCAATTTATTGCGTATGTAGCTTATCCCTTAGACCTTTTTGAAGAAGGTTCGGTTACTAACATGTTTACCTCGATTGTGGGT	yes
Arabis	hirsuta	4350	AP009369	GAAAAATTACCCGATCTAATTAAATGTTAAAAATCAATTAGTGCCTAATACGGGTATGGGAAGGAATTTTTTTCTTGCGTGTTATTATCAATTTTTTCATGAGTCCTAATTATTTTTTCCCTAGTCCGTTTGGGTTAGGTTGGAGATTGATGTGTAAAAGAAGCAGTATATTGATAAAAAAATATATATTTCCAAAATCAAAAGAGCGATTAGGTTAAAAAAAAATAAAGGATTTCTAATCATCTTGTTTTGTTATTCTATAATATAATGAACAGAAACTTATTAGAGAATCTGGTTAGCAGTCTACCTGTTTATGAGGTATTTATTGCTTTCGTAATCTAATACCTTATTGTGACTGTATCGCACTATGTATCATTTCAGAACTCAAGAAAATAAAGA…	GCGATTAGGTTAAAAAAAAATAAAGGATTTCTAATCATCTTGTTTTGTTATTCTATAATATAATGAACAGAAACTTATTAGAGAATCTGGTTAGCAGTCTACCTGTTTATGAGGTATTTATTGCTTTCGTAATCTAATACCTTATTGTGACTGTATCGCACTATGTATCATTTCAGAACTCAAGAAAAT	AP009369	ATGTCACCACAAACAGAGACTAAAGCAAGTGTTGGATTCAAAGCTGGTGTTAAAGAATATAAATTGACTTATTATACTCCTGAATATGAAACCAAGGATACTGATATCTTGGCAGCATTCCGAGTAACTCCTCAACCCGGAGTTCCACCTGAAGAAGCAGGGGCTGCGGTAGCTGCTGAATCTTCTACTGGTACATGGACAACTGTGTGGACCGATGGGCTTACCAGCCTTGATCGTTACAAAGGACGATGCTACCACATTGAACCCGTTCCAGGAGAAGAAACTCAATTTATTGCATATGTAGCTTACCCCTTAGACCTTTTTGAAGAAGGTTCGGTTACTAACATGTTTACCTCGATTGTGGGTAATGTATTTGGGTTCAAAGCCCTGGCGGCTCTA…	GATATCTTGGCAGCATTCCGAGTAACTCCTCAACCCGGAGTTCCACCTGAAGAAGCAGGGGCTGCGGTAGCTGCTGAATCTTCTACTGGTACATGGACAA	yes
Aralia	spinosa	2320	U58604	ATGGAGGNATTCCAAAGATATTTAGNGCTAGATAGATCTCAACAACACTACTTCTTATATCCACTTATCTTTCAGGNGNATATTTATGCACTTGCTCATGATCATGGTTTANATATAAATAGATCTATTTTGTTGGNAAATGCGGNTTATGACAAAAAATTCAGTTTACTAATTGTGNAACGNTNAATTGCTCGAANGTATCAACAGNATCATTTGATTCTTTCTACTAATGATTCTAACCAANATCAATTTTTGAGGCGCAACAAGAATTNGTATTCTCAAATGATATCAGAGGGGTTTGCAGTCATTGTGGAAATTCCATTTTCTCTACAATTAAAATCTTCCCTAGNAAGCAAAGGNATAGTCAAATCTNATNATTTACGATCAATTCATTCAATA…	TCAAATCTNATNATTTACGATCAATTCATTCAATATTTCCTTTTTTAGAGGACAAAATTTCACATTTAANTTATGTNTTAGAGATACTAATACCCTACCCAATCCATCTGGA	L11166	GTTGGATTCAAAGCTGGTGTTAAAGNTTACAAATTGACTTNTTATACTCCTGANTATGACCCCAAAGATACTGATATCTTGGCAGCATTCCGGGTAACTCCTCAACCTGGAGTTCCACCTGAAGAAGCAGGGGCCGCGGTAGCTGCCGAATCTTCTACTGGTACATGGACAACTGTGTGGACCGATGGACTTACCAGCCTTGATCGTTACAAAGGGCGATGCTACAAAATCGAGCCCGTTGCTGGAGAAGAAACTCAATTTATTGCTTATGTAGCTTACCCATTAGACCTTTTTGAAGAAGGTTCTGTTACTAACATGTTTACTTCCATTGTCGGTAATGTATTTGGGTTCAAAGCCCTGCGTGCTCTACGTCTGGAAGATCTGCGAATCCCTGTTGCT…	GAAGATCTGCGAATCCCTGTTGCTTATGTTAAAACTTTCCAAGGCCCGCCTCATGGCATCCAAGTTGAGAGAGATAAATTGAACAAGTATGGTCGTCCCCTGTTGGGATGTACTATTAAACCTAAATTGGGGTTATCTGCTAAA	yes
Aralidium	pinnatifidum	2321	U58627	CTTGCTCATGATCATGGTTTAATTAGATNGATTTTGGTGGANNATGTGGGTTATGACNATAAATCCAGCTTACTAATTGTGAAACGTTTAATTGTTCGNNTGTATCAACAGAATNNTNTGATTCTTTCTGCTAATGATTCTAACCAAAATCTATTTTTTGGGCGCAACAAGAATTTGTATTCTCAAATGANATCAGANGGGTTTGCAGTCATTGTGGAAATTCCATTTTCTCTACGATTAATATCTTCNCTAGNAAGGAAAGGGATAGTAAAATCTCATAATTTGCGATCAATTCATTCAATATTTCCTTTTTTAGAGGACAAATTTTCACATTTAATTTATGTGTTAGAGATAGTAATACCCTACCCAGTCCATCTGGAAATCTTGGTTCAAACTCTT…	TGTGGAAATTCCATTTTCTCTACGATTAATATCTTCNCTAGNAAGGAAAGGGATAGTAAAATCTCATAATTTGCGATCAATTCATTCAATATTTCCTTTTTT	AF299087	AAACTAAAGCAAGTGTTGGATTCAAAGCTGGTGTTAAAGATTACAAATTGACTTNTTATACTCCTGACTATGAAACCAAAGATACTGATATCTTGGCAGCATTCCGNGTAACTCCTCAACCTGGAGTTCCACCTGAAGAAGCGGGGGCCGCGGTAGCTGCCGNATCTTCTACTGGTACATGGACAACTGTGTGGACCGATGGACTTACCAGCCTTGATCGTTACAAAGGGCGATGCTACGAAATCGAGCCCGTTGCTGGAGAAGAAAATCAATATATTGCTTATGTAGGTTATCCCTTAGACCTTTTTGAAGAAGGTTCTGTTACTAACATGTTTACTTCCATTGTAGGTAATGTATTTGGGTTCAAAGCCCTGCGCGCTCTACGTCTGGAAGATCTGC…	GCCCGCCTCATGGCATCCAAGTTGAGAGAGATAAATTGAACAAGTATGGTCGTCCCCTGTTGGGANGTACTATTAAACCTAAATTGGGGTTATCTGCTAAAAACTAC	yes
Araucaria	araucana	2493	AM920136	CGTTGTCCTATGGATCTTTTCCCGATCGAACTCATTTTGATCGAAAGATCAAACATATTCTAATATTTCCGCGTAAAAATTCAAGGAAAAAGATCTGGTTGTTAAAGGATCCTTTCATTCACTATGTGAGATATGGAGAAAGATCCCTTATAGCTCTGAAGGGTACTCACCTTCAAGTGAAAAAATGTAGATATCATCTTCTAAACTTTTGGCAATGTTATTTCCATCTTTGGTTCCAACCGTATAGGGTATGGATTCTTGAATTATCCAAGAATTGTTCCTCTTTTCTAGGTTTTTTTCTGAGTGTTAAAATGAAATCTCTCATGGTTAGGACCAAAAAGGTAGATGATTTAATGATTACCTATATCATTACGAATGAATTGGATCCAATAGCCCCTA…	CGATCGAACTCATTTTGATCGAAAGATCAAACATATTCTAATATTTCCGCGTAAAAATTCAAGGAAAAAGATCTGGTTGTTAAAGGATCCTTTCATTCACTATGTGAGATATGGAGAAAGATCCCTTATAGCTCTGAAGGGTA	FJ173660	TGGTGTTAAAGATTATAGATTAACTTATTATACTCCGGAATATCAGACCAAAGATACGGATATCTTGGCAGCATTCCGAGTCACTCCTCAACCCGGAGTGCCCCCCGAGGAAGCAGGAGCAGCAGTAGCGGCTGAATCTTCTACCGGTACATGGACAACTGTTTGGACCGATGGACTTACCAGTCTTGATCGTTACAAGGGGCGATGCTATGACATCGAGCCTGTTCCTGGAGAGGAAACTCAATTTATTGCCTATGTAGCTTACCCCTTAGACCTTTTTGAAGAAGGTTCTGTTACCAACCTGTTCACTTCCATTGTGGGTAATGTATTTGGATTCAAAGCCCTACGGGCTCTACGTCTGGAAGATCTGCGAATTCCTCCTGCTTATTCCAAAACTTT…	TTGGATTCAAAGCCCTACGGGCTCTACGTCTGGAAGATCTGCGAATTCCTCCTGCTTATTCCAAAACTTTCCAAGGTCCACCCCATGGTATTCAAGTTGAAAGAGATAAATTAAACAAATATGGCCGTCCCTTGTTGGGGTGTACTATAAAACCAAAATTGGGTCTATCTGCCAAAAATTATGGTAGAG	yes
Araucaria	bernieri	2494	AM920137	CGTTGTCCTATGGATCTTTTCCCGATCGAACTCATTTTGATCGAAAAATCCAAAATATTCTCATATTTCCGCGTAAAAATTCAAGTAAAAAGATCTGGTTGTTAAAGGATCCTTTCATTCACTATGTGAGATATGGAGAAAGATCCCTTATAGCTCTGAAGGGTACTCACCTTCAAGTGAAAAAATGTAGATATCATCTTCTAAACTTTTGGCAATGTTATTTCCATCTTTGGTTCCAACCGTATAGGGTATGTATTCTTGAATTATCCAAGAATTGTTCCTCTTTTCTAGGTTTTTTTCTGAGTGTTAAAATGAAATCTCTCATGGTTAGGACCAAAATGGTAGATGATTTATTGATTACCTATATCATTACGAATGAATTCGATGCAATAGCCCCTA…	GACCAAAATGGTAGATGATTTATTGATTACCTATATCATTACGAATGAATTCGATGCAATAGCCCCTATTAGATCCATAATAGGATTATTAGCTAAAGAAAGGTTCTGCGACATCTCAGGGCGACCAATTAGTAAATTGGCTTGGACCAGTTTATCAGATGATGATATCCTCGATCGATTCGAT	AM920226	TATTATACTCCGCAATATCAGACCAAAGATACGGATATCTTGGCAGCATTCCGAGTCACTCCTCAACCCGGAGTGCCCCCCGAGGAAGCAGGAGCAGCAGTAGCGGCTGAATCTTCTACCGGTACATGGACAACTGTTTGGACCGATGGACTTACCAGTCTTGATCGTTACAAGGGGCGATGCTATGACATCGAGCCTGTTCCTGGAGAGGAAACTCAATTTATTGCCTATGTAGCTTACCCCTTAGACCTTTTTGAAGAAGGTTCTGTTACCAACCTGTTCACTTCCATTGTAGGTAATGTATTTGGATTCAAAGCCCTACGGGCTCTACGTCTGGAAGATCTGCGAATTCCTCCTGCTTATTCCAAAACTTTCCAAGGTCCACCCCATGGTATTCAA…	TATTGCCTATGTAGCTTACCCCTTAGACCTTTTTGAAGAAGGTTCTGTTACCAACCTGTTCACTTCCATTGTAGGTAATGTATTTGGATTCAAAGCCCTACGGGCTCTACGTCTGGAAGATCTGCGAATTCCTCCTGCTTATTCCAAAACTTTCCAAGGT	yes
Araucaria	biramulata	2495	AM920142	CGTTGTCCTATGGATCTTTTCCCGATCGAACTCATTTTGATCGAAAAATCCAAAATATTCTCATATTTCCGCGTAAAAATTCAAGTAAAAAGATCTGGTTGTTAAAGGATCCTTTCATTCACTATGTGAGATATGGAGAAAGATCCCTTATAGCTCTGAAGGGTACTCACCTTCAAGTGAAAAAATGTAGATATCATCTTCTAAACTTTTGGCAATGTTATTTCCATCTTTGGTTCCAACCGTATAGGGTATGTATTCTTGAATTATCCAAGAATTGTTCCTCTTTTCTAGGTTTTTTTCTGAGTGTTAAAATGAAATCTCTCATGGTTAGGACCAAAATGGTAGATGATTTATTGATTACCTATATCATTACGAATGAATTCGATGCAATAGCCCCTA…	TTCTGCGACATCTCAGGGCGACCAATTAGTAAATTGGCTTGGACCAGTTTATCAGATGATGATATCCTCGATCGATTCGATCGAATTTGGAGAAATCTTTTTCATTACTACAGTGGATCCATCAATCAAGATGGTTTATATTGTATAAAG	FJ173665	AAAGCTGGTGTTAAAGATTATAGATTAACTTATTATACTCCGCAATATCAGACCAAAGATACGGATATCTTGGCAGCATTCCGAGTCACTCCTCAACCCGGAGTGCCCCCCGAGGAAGCAGGAGCAGCAGTAGCGGCTGAATCTTCTACCGGTACATGGACAACTGTTTGGACCGATGGACTTACCAGTCTTGATCGTTACAAGGGGCGATGCTATGACATCGAGCCTGTTCCTGGAGAGGAAACTCAATTTATTGCCTATGTAGCTTACCCCTTAGACCTTTTTGAAGAAGGTTCTGTTACCAACCTGTTCACTTCCATTGTAGGTAATGTATTTGGATTCAAAGCCCTACGGGCTCTACGTCTGGAAGATCTGCGAATTCCTCCTGCTTATTCCAAA…	AAGCCCTACGGGCTCTACGTCTGGAAGATCTGCGAATTCCTCCTGCTTATTCCAAAACTTTCCAAGGTCCACCCCATGGTATTCAAGTTGAAAGAGATAAATTAA	yes
Araucaria	columnaris	2496	AM920143	CGTTGTCCTATGGATCTTTTCCCGATCGAACTCATTTTGATCGAAAAATCCAAAATATTCTCATATTTCCGCGTAAAAATTCAAGTAAAAAGATCTGGTTGTTAAAGGATCCTTTCATTCACTATGTGAGATATGGAGAAAGATCCCTTATAGCTCTGAAGGGTACTCACCTTCAAGTGAAAAAATGTAGATATCATCTTCTAAACTTTTGGCAATGTTATTTCCATCTTTGGTTCCAACCGTATAGGGTATGTATTCTTGAATTATCCAAGAATTGTTCCTCTTTTCTAGGGTTTTTTCTGAGTGTTAAAATGAAATCTCTCATGGTTAGGACCAAAATGGTAGATGATTTATTGATTACCTATATCATTACGAATGAATTCGATGCAATAGCCCCTA…	ATCCCTTATAGCTCTGAAGGGTACTCACCTTCAAGTGAAAAAATGTAGATATCATCTTCTAAACTTTTGGCAATGTTATTTCCATCTTTGGTTCCAACCGTATAGGGTATGTATTCTTGAATTATCCAAGAATTGTTCCTC	AM920229	AAGCTGGTGTTAAAGATTATAGATTAACTTATTATACTCCGCAATATCAGACCAAAGATACGGATATCTTGGCAGCATTCCGAGTCACTCCTCAACCCGGAGTGCCCCCCGAGGAAGCAGGAGCAGCAGTAGCGGCTGAATCTTCTACCGGTACATGGACAACTGTTTGGACCGATGGACTTACCAGTCTTGATCGTTACAAGGGGCGATGCTATGACATCGAGCCTGTTCCTGGAGAGGAAACTCAATTTATTGCCTATGTAGCTTACCCCTTAGACCTTTTTGAAGAAGGTTCTGTTACCAACCTGTTCACTTCCATTGTAGGTAATGTATTTGGATTCAAAGCCCTACGGGCTCTACGTCTGGAAGATCTGCGAATTCCTCCTGCTTATTCCAAAA…	TGGACCGATGGACTTACCAGTCTTGATCGTTACAAGGGGCGATGCTATGACATCGAGCCTGTTCCTGGAGAGGAAACTCAATTTATTGCCTATGTAGCTTACCCCTTAGAC	yes
Araucaria	columnaris	2497	AM920144	CGTTGTCCTATGGATCTTTTCCCGATCGAACTCATTTTGATCGAAAAATCCAAAATATTCTCATATTTCCGCGTAAAAATTCAAGTAAAAAGATCTGGTTGTTAAAGGATCCTTTCATTCACTATGTGAGATATGGAGAAAGATCCCTTATAGCTCTGAAGGGTACTCACCTTCAAGTGAAAAAATGTAGATATCATCTTCTAAACTTTTGGCAATGTTATTTCCATCTTTGGTTCCAACCGTATAGGGTATGTATTCTTGAATTATCCAAGAATTGTTCCTCTTTTCTAGGGTTTTTTCTGAGTGTTAAAATGAAATCTCTCATGGTTAGGACCAAAATGGTAGATGATTTATTGATTACCTATATCATTACGAATGAATTCGATGCAATAGCCCCTA…	GATCCATAATAGGATTATTAGCTAAAGAAAGGTTCTGCGACATCTCAGGGCGACCAATTAGTAAATTGGCTTGGACCAGTTTATCAGATGATGATATCCTCGATCGATTCGATCGAATTTGGAGAAATCTTTTTCATTACTACAGTGGATCCA	AM920230	AGGTGTTGGATTTAAAGCTGGTGTTAAAGATTATAGATTAACTTATTATACTCCGCAATATCAGACCAAAGATACGGATATCTTGGCAGCATTCCGAGTCACTCCTCAACCCGGAGTGCCCCCCGAGGAAGCAGGAGCAGCAGTAGCGGCTGAATCTTCTACCGGTACATGGACAACTGTTTGGACCGATGGACTTACCAGTCTTGATCGTTACAAGGGGCGATGCTATGACATCGAGCCTGTTCCTGGAGAGGAAACTCAATTTATTGCCTATGTAGCTTACCCCTTAGACCTTTTTGAAGAAGGTTCTGTTACCAACCTGTTCACTTCCATTGTAGGTAATGTATTTGGATTCAAAGCCCTACGGGCTCTACGTCTGGAAGATCTGCGAATTCCTCC…	CAGTCTTGATCGTTACAAGGGGCGATGCTATGACATCGAGCCTGTTCCTGGAGAGGAAACTCAATTTATTGCCTATGTAGCTTACCCCTTAGACCTTTTTGAAGAAGGTTCTGTT	no
Araucaria	columnaris	2498	AM920145	CGTTGTCCTATGGATCTTTTCCCGATCGAACTCATTTTGATCGAAAAATCCAAAATATTCTCATATTTCCGCGTAAAAATTCAAGTAAAAAGATCTGGTTGTTAAAGGATCCTTTCATTCACTATGTGAGATATGGAGAAAGATCCCTTATAGCTCTGAAGGGTACTCACCTTCAAGTGAAAAAATGTAGATATCATCTTCTAAACTTTTGGCAATGTTATTTCCATCTTTGGTTCCAACCGTATAGGGTATGTATTCTTGAATTATCCAAGAATTGTTCCTCTTTTCTAGGGTTTTTTCTGAGTGTTAAAATGAAATCTCTCATGGTTAGGACCAAAATGGTAGATGATTTATTGATTACCTATATCATTACGAATGAATTCGATGCAATAGCCCCTA…	ATGATTTATTGATTACCTATATCATTACGAATGAATTCGATGCAATAGCCCCTATTAGATCCATAATAGGATTATTAGCTAAAGAAAGGTTCTGCGACATCTCAGGGCGACCAATTAGTAAATTGGCTTGGACCAGTTTATCAGATGATGATATCCTCGA	AM920231	TATTATACTCCGCAATATCAGACCAAAGATACGGATATCTTGGCAGCATTCCGAGTCACTCCTCAACCCGGAGTGCCCCCCGAGGAAGCAGGAGCAGCAGTAGCGGCTGAATCTTCTACCGGTACATGGACAACTGTTTGGACCGATGGACTTACCAGTCTTGATCGTTACAAGGGGCGATGCTATGACATCGAGCCTGTTCCTGGAGAGGAAACTCAATTTATTGCCTATGTAGCTTACCCCTTAGACCTTTTTGAAGAAGGTTCTGTTACCAACCTGTTCACTTCCATTGTAGGTAATGTATTTGGATTCAAAGCCCTACGGGCTCTACGTCTGGAAGATCTGCGAATTCCTCCTGCTTATTCCAAAACTTTCCAAGGTCCACCCCATGGTATTCAA…	GGGCGATGCTATGACATCGAGCCTGTTCCTGGAGAGGAAACTCAATTTATTGCCTATGTAGCTTACCCCTTAGACCTTTTTGAAGAAGGTTCTGTTACCAACCTGTTCACTTCCATTGTAGG	no
Araucaria	cunninghamii	2499	AM920146	CGTTGTCCTATGGATCTTTTCCCGATCGAACTCATTTTGATCGAAAAATCCAAAATATTCTCATATTTCCGCGTAAAAATTCAAGTAAAAAGATCTGGTTGTTAAAGGATCCTTTCATTCACTATGTGAGATATGGAGAAAGATCCCTTATAGCTCTGAAGGGTACTCACCTTCAAGTGAAAAAATGTAGATATCATCTTCTAAACTTTTGGCAATGTTATTTCCATCTTTGGTTCCAACCGTATAGGGTATGTATTCTTGAATTATCCAAGAATTGTTCCTCTTTTCTAGGTTTTTTTCTGAGTGTTAAAATGAAATCTCTCATGGTTAGGACCAAAATGGTAGATGATTTATTGATTACCTATATCATTACGAATGAATTCGATGCAATAGCCCCTA…	CCATCTTTGGTTCCAACCGTATAGGGTATGTATTCTTGAATTATCCAAGAATTGTTCCTCTTTTCTAGGTTTTTTTCTGAGTGTTAAAATGAAATCTCTCATGGTTAGGACCAAAATGGTAGATGATTTATTGATTACCTATATCATTACGAATGAATTCGATGCAATAGCCCCTATTAG	AM920232	TAGATTAACTTATTATACTCCGGAATATCAGACCCTTGATACGGATATCTTGGCAGCATTCCGAGTCACTCCTCAACCCGGAGTGCCCCCCGAGGAAGCAGGAGCAGCAGTAGCGGCTGAATCTTCTACCGGTACATGGACAACTGTTTGGACCGATGGACTTACCAGTCTTGATCGTTACAAGGGGCGATGCTATGGCATCGAGCCTGTTCCTGGAGAGGAAACTCAATTTATTGCCTATGTAGCTTACCCCTTAGACCTTTTTGAAGAAGGTTCTGTTACCAACCTGTTCACTTCCATTGTAGGTAATGTATTTGGATTCAAAGCCCTACGGGCTCTACGTCTGGAAGATCTGCGAATTCCTCCTGCTTATTCCAAAACTTTCCAAGGTCCACCCCA…	GAGCCTGTTCCTGGAGAGGAAACTCAATTTATTGCCTATGTAGCTTACCCCTTAGACCTTTTTGAAGAAGGTTCTGTTACCAACCTGTTCACTTCCATTGTAGGTAATGTATTTGGATTCAAAGCCCTACGGGCTCTACG	yes
Araucaria	heterophylla	2500	AM920148	CGTTGTCCTATGGATCTTTTCCCGATCGAACTCATTTTGATCGAAAAATCCAAAATATTCTCATATTTCCGCGTAAAAATTCAAGTAAAAAGATCTGGTTGTTAAAGGATCCTTTCATTCACTATGTGAGATATGGAGAAAGATCCCTTATAGCTCTGAAGGGTACTCACCTTCAAGTGAAAAAATGTAGATATCATCTTCTAAACTTTTGGCAATGTTATTTCCATCTTTGGTTCCAACCGTATAGGGTATGTATTCTTGAATTATCCAAGAATTGTTCCTCTTTTCTAGGTTTTTTTCTGAGTGTTAAAATGAAATCTCTCATGGTTAGGACCAAAATGGTAGATGATTTATTGATTACCTATATCATTACGAATGAATTCGATGCAATAGCCCCTA…	GTATTCTTGAATTATCCAAGAATTGTTCCTCTTTTCTAGGTTTTTTTCTGAGTGTTAAAATGAAATCTCTCATGGTTAGGACCAAAATGGTAGATGATTTATTGATTACCTATATCATTACGAATGAATTCGATGCAATAGCCCCTATTAGATCCATAATAGGATTATTAGCTAAAGAAAGGTTCTGCGA	AM920234	AAAGCTGGTGTTAAAGATTATAGATTAACTTATTATACTCCGGAATATCAGACCAAAGATACGGATATCTTGGCAGCATTCCGAGTCACTCCTCAACCCGGAGTGCCCCCCGAGGAAGCAGGAGCAGCAGTAGCGGCTGAATCTTCTACCGGTACATGGACAACTGTTTGGACCGATGGACTTACCAGTCTTGATCGTTACAAGGGGCGATGCTATGGCATCGAGCCTGTTCCTGGAGAGGAAACTCAATTTATTGCCTATGTAGCTTACCCCTTAGACCTTTTTGAAGAAGGTTCTGTTACCAACCTGTTCACTTCCATTGTAGGTAATGTATTTGGATTCAAAGCCCTACGGGCTCTACGTCTGGAAGATCTGCGAATTCCTCCTGCTTATTCCAAA…	CGAGCCTGTTCCTGGAGAGGAAACTCAATTTATTGCCTATGTAGCTTACCCCTTAGACCTTTTTGAAGAAGGTTCTGTTACCAACCTGTTCACTTCCATTGTAGGTAATGTATTTGGATTCAAAGCC	yes
Araucaria	muelleri	2501	AM920161	CGTTGTCCTATGGATCTTTTCCCGATCGAACTCATTTTGATCGAAAAATCCAAAATATTCTCATATTTCCGCGTAAAAATTCAAGTAAAAAGATCTGGTTGTTAAAGGATCCTTTCATTCACTATGTGAGATATGGAGAAAGATCCCTTATAGCTCTGAAGGGTACTCACCTTCAAGTGAAAAAATGTAGATATCATCTTCTAAACTTTTGGCAATGTTATTTCCATCTTTGGTTCCAACCGTATAGGGTATGTATTCTTGAATTATCCAAGAATTGTTCCTCTTTTCTAGGTTTTTTTCTGAGTGTTAAAATGAAATCTCTCATGGTTAGGACCAAAATGGTAGATGATTTATTGATTACCTATATCATTACGAATGAATTCGATGCAATAGCCCCTA…	TCCCGATCGAACTCATTTTGATCGAAAAATCCAAAATATTCTCATATTTCCGCGTAAAAATTCAAGTAAAAAGATCTGGTTGTTAAAGGATCCTTTCATTCACTATGTGAGATATGGAGAAAGATCCCTTATAGCTCTGAAGGGTACTCACCTTCAAGTGAAAAAATGTAGATATCATCTTCTAAACTTT	AM920242	AGGTGTTGGATTTAAAGCTGGTGTTAAAGATTATAGATTAACTTATTATACTCCGCAATATCAGACCAAAGATACGGATATCTTGGCAGCATTCCGAGTCACTCCTCAACCCGGAGTGCCCCCCGAGGAAGCAGGAGCAGCAGTAGCGGCTGAATCTTCTACCGGTACATGGACAACTGTTTGGACCGATGGACTTACCAGTCTTGATCGTTACAAGGGGCGATGCTATGACATCGAGCCTGTTCCTGGAGAGGAAACTCAATTTATTGCCTATGTAGCTTACCCCTTAGACCTTTTTGAAGAAGGTTCTGTTACCAACCTGTTCACTTCCATTGTAGGTAATGTATTTGGATTCAAAGCCCTACGGGCTCTACGTCTGGAAGATCTGCGAATTCCTCC…	TTCCATTGTAGGTAATGTATTTGGATTCAAAGCCCTACGGGCTCTACGTCTGGAAGATCTGCGAATTCCTCCTGCTTATTCCAAAACTTTCCAAGGTCCACCCCATGGTATT	yes
Araucaria	muelleri	2502	AM920162	CGTTGTCCTATGGATCTTTTCCCGATCGAACTCATTTTGATCGAAAAATCCAAAATATTCTCATATTTCCGCGTAAAAATTCAAGTAAAAAGATCTGGTTGTTAAAGGATCCTTTCATTCACTATGTGAGATATGGAGAAAGATCCCTTATAGCTCTGAAGGGTACTCACCTTCAAGTGAAAAAATGTAGATATCATCTTCTAAACTTTTGGCAATGTTATTTCCATCTTTGGTTCCAACCGTATAGGGTATGTATTCTTGAATTATCCAAGAATTGTTCCTCTTTTCTAGGTTTTTTTCTGAGTGTTAAAATGAAATCTCTCATGGTTAGGACCAAAATGGTAGATGATTTATTGATTACCTATATCATTACGAATGAATTCGATGCAATAGCCCCTA…	AAGTGAAAAAATGTAGATATCATCTTCTAAACTTTTGGCAATGTTATTTCCATCTTTGGTTCCAACCGTATAGGGTATGTATTCTTGAATTATCCAAGAATTGTTCCTCTTTTCTAGGTTTTTTTCTGAGTGTTAAAATGAAATCTCTCATGGTTAGGACCAAAATGGTAGATGATTTATT	AM920243	TTATACTCCGCAATATCAGACCAAAGATACGGATATCTTGGCAGCATTCCGAGTCACTCCTCAACCCGGAGTGCCCCCCGAGGAAGCAGGAGCAGCAGTAGCGGCTGAATCTTCTACCGGTACATGGACAACTGTTTGGACCGATGGACTTACCAGTCTTGATCGTTACAAGGGGCGATGCTATGACATCGAGCCTGTTCCTGGAGAGGAAACTCAATTTATTGCCTATGTAGCTTACCCCTTAGACCTTTTTGAAGAAGGTTCTGTTACCAACCTGTTCACTTCCATTGTAGGTAATGTATTTGGATTCAAAGCCCTACGGGCTCTACGTCTGGAAGATCTGCGAATTCCTCCTGCTTATTCCAAAACTTTCCAAGGTCCACCCCATGGTATTCAAGT…	CTGGAAGATCTGCGAATTCCTCCTGCTTATTCCAAAACTTTCCAAGGTCCACCCCATGGTATTCAAGTTGAAAGAGATAAATTAAACAAATATGGCCGTCCCTTGTTG	no
Araucaria	muelleri	2503	AM920163	GGATCCATCAATCAAGATGGTTTATATTGTATAAAGTATATACTTCTACTTTCATGTGCTAAAACTTTAGCCTGTAAACATAAAACTACGATACGCGTAGTTCGGGAAGAATTAGGTTCGGAACTCTTCACAAAATCGTTCTCAAAAGAACGAGAATTCATTTCTTCGTTCTTTTCAAAGACTCGTTCGCAGAGAGAACGATTTTGGCATTTAGATATTCTCCGGATAATTCCCTTGGCTAATTCCTGGCAAAAGATACAGAATAAAAAAAAAATAGAAAACTTATTTGACCAATGAAATGCTTATTGAGCAATTGCCAGGATCAATTCATGATCCTATTTAATTTTTTTCCACCTGGGAACGCAAATGATTATGAAATCAATACATGGAGAAAGCCGT…	TTAGGTTCGGAACTCTTCACAAAATCGTTCTCAAAAGAACGAGAATTCATTTCTTCGTTCTTTTCAAAGACTCGTTCGCAGAGAGAACGATTTTGGCATTTAGATATTCTCCGGATAATTCCCTTGGCTAATTCCTGGCAAAAGATACAG	AM920244	AGCTGGTGTTAAAGATTATAGATTAACTTATTATACTCCGCAATATCAGACCAAAGATACGGATATCTTGGCAGCATTCCGAGTCACTCCTCAACCCGGAGTGCCCCCCGAGGAAGCAGGAGCAGCAGTAGCGGCTGAATCTTCTACCGGTACATGGACAACTGTTTGGACCGATGGACTTACCAGTCTTGATCGTTACAAGGGGCGATGCTATGACATCGAGCCTGTTCCTGGAGAGGAAACTCAATTTATTGCCTATGTAGCTTACCCCTTAGACCTTTTTGAAGAAGGTTCTGTTACCAACCTGTTCACTTCCATTGTAGGTAATGTATTTGGATTCAAAGCCCTACGGGCTCTACGTCTGGAAGATCTGCGAATTCCTCCTGCTTATTCCAAAAC…	AACTCAATTTATTGCCTATGTAGCTTACCCCTTAGACCTTTTTGAAGAAGGTTCTGTTACCAACCTGTTCACTTCCATTGTAGGTAATGTATTTGGATTCAAAGCCCTACGGGCTCTACGTCTGGAAGATCTGCGAATTCCT	no
Araucaria	nemorosa	2504	AM920164	CGTTGTCCTATGGATCTTTTCCCGATCGAACTCATTTTGATCGAAAAATCCAAAATATTCTCATATTTCCGCGTAAAAATTCAAGTAAAAAGATCTGGTTGTTAAAGGATCCTTTCATTCACTATGTGAGATATGGAGAAAGATCCCTTATAGCTCTGAAGGGTACTCACCTTCAAGTGAAAAAATGTAGATATCATCTTCTAAACTTTTGGCAATGTTATTTCCATCTTTGGTTCCAACCGTATAGGGTATGTATTCTTGAATTATCCAAGAATTGTTCCTCTTTTCTAGGGTTTTTTCTGAGTGTTAAAATGAAATCTCTCATGGTTAGGACCAAAATGGTAGATGATTTATTGATTACCTATATCATTACGAATGAATTCGATGCAATAGCCCCTA…	AGTGAAAAAATGTAGATATCATCTTCTAAACTTTTGGCAATGTTATTTCCATCTTTGGTTCCAACCGTATAGGGTATGTATTCTTGAATTATCCAAGAATTGTTCCTCTTTTCTAGGGTTTTTTCTGAGTGT	AM920245	AAGATTATAGATTAACTTATTATACTCCGCAATATCAGACCAAAGATACGGATATCTTGGCAGCATTCCGAGTCACTCCTCAACCCGGAGTGCCCCCCGAGGAAGCAGGAGCAGCAGTAGCGGCTGAATCTTCTACCGGTACATGGACAACTGTTTGGACCGATGGACTTACCAGTCTTGATCGTTACAAGGGGCGATGCTATGACATCGAGCCTGTTCCTGGAGAGGAAACTCAATTTATTGCCTATGTAGCTTACCCCTTAGACCTTTTTGAAGAAGGTTCTGTTACCAACCTGTTCACTTCCATTGTAGGTAATGTATTTGGATTCAAAGCCCTACGGGCTCTACGTCTGGAAGATCTGCGAATTCCTCCTGCTTATTCCAAAACTTTCCAAGGTC…	ATCAGACCAAAGATACGGATATCTTGGCAGCATTCCGAGTCACTCCTCAACCCGGAGTGCCCCCCGAGGAAGCAGGAGCAGCAGTAGCGGCTGAATCTTCTACCGGTACATGGAC	yes
Araucaria	nemorosa	2505	AM920165	CGTTGTCCTATGGATCTTTTCCCGATCGAACTCATTTTGATCGAAAAATCCAAAATATTCTCATATTTCCGCGTAAAAATTCAAGTAAAAAGATCTGGTTGTTAAAGGATCCTTTCATTCACTATGTGAGATATGGAGAAAGATCCCTTATAGCTCTGAAGGGTACTCACCTTCAAGTGAAAAAATGTAGATATCATCTTCTAAACTTTTGGCAATGTTATTTCCATCTTTGGTTCCAACCGTATAGGGTATGTATTCTTGAATTATCCAAGAATTGTTCCTCTTTTCTAGGGTTTTTTCTGAGTGTTAAAATGAAATCTCTCATGGTTAGGACCAAAATGGTAGATGATTTATTGATTACCTATATCATTACGAATGAATTCGATGCAATAGCCCCTA…	GTTCTGCGACATCTCAGGGCGACCAATTAGTAAATTGGCTTGGACCAGTTTATCAGATGATGATATCCTCGATCGATTCGATCGAATTTGGAGAAATCTTTTTCATTACTACAGTGGATCCATCAATCAAGATGGTTTATATTGTATA	AM920246	AGGTGTTGGATTTAAAGCTGGTGTTAAAGATTATAGATTAACTTATTATACTCCGCAATATCAGACCAAAGATACGGATATCTTGGCAGCATTCCGAGTCACTCCTCAACCCGGAGTGCCCCCCGAGGAAGCAGGAGCAGCAGTAGCGGCTGAATCTTCTACCGGTACATGGACAACTGTTTGGACCGATGGACTTACCAGTCTTGATCGTTACAAGGGGCGATGCTATGACATCGAGCCTGTTCCTGGAGAGGAAACTCAATTTATTGCCTATGTAGCTTACCCCTTAGACCTTTTTGAAGAAGGTTCTGTTACCAACCTGTTCACTTCCATTGTAGGTAATGTATTTGGATTCAAAGCCCTACGGGCTCTACGTCTGGAAGATCTGCGAATTCCTCC…	TTGTAGGTAATGTATTTGGATTCAAAGCCCTACGGGCTCTACGTCTGGAAGATCTGCGAATTCCTCCTGCTTATTCCAAAACTTTCCAAGGTCCACCCCATGGTATTCAAGTTGAAAGAGATAAATTAAACAAATATGGCCGTCCCTTGTTGGGGTGTACTATAAAACCAAAATTGGGTCTATCTGCCAAAAATTATG	no
Araucaria	rulei	2506	AM920167	CGTTGTCCTATGGATCTTTTCCCGATCGAACTCATTTTGATCGAAAAATCCAAAATATTCTCATATTTCCGCGTAAAAATTCAAGTAAAAAGATCTGGTTGTTAAAGGATCCTTTCATTCACTATGTGAGATATGGAGAAAGATCCCTTATAGCTCTGAAGGGTACTCACCTTCAAGTGAAAAAATGTAGATATCATCTTCTAAACTTTTGGCAATGTTATTTCCATCTTTGGTTCCAACCGTATAGGGTATGTATTCTTGAATTATCCAAGAATTGTTCCTCTTTTCTAGGTTTTTTTCTGAGTGTTAAAATGAAATCTCTCATGGTTAGGACCAAAATGGTAGATGATTTATTGATTACCTATATCATTACGAATGAATTCGATGCAATAGCCCCTA…	GTTCCTCTTTTCTAGGTTTTTTTCTGAGTGTTAAAATGAAATCTCTCATGGTTAGGACCAAAATGGTAGATGATTTATTGATTACCTATATCATTACGAATGAATTCGATGCAATAGCCCCTATTAGATCCATAATAGGATTATTAGCTAAAGAAAGGTTCTGCG	AM920249	AGGTGTTGGATTTAAAGCTGGTGTTAAAGATTATAGATTAACTTATTATACTCCGCAATATCAGACCAAAGATACGGATATCTTGGCAGCATTCCGAGTCACTCCTCAACCCGGAGTGCCCCCCGAGGAAGCAGGAGCAGCAGTAGCGGCTGAATCTTCTACCGGTACATGGACAACTGTTTGGACCGATGGACTTACCAGTCTTGATCGTTACAAGGGGCGATGCTATGACATCGAGCCTGTTCCTGGAGAGGAAACTCAATTTATTGCCTATGTAGCTTACCCCTTAGACCTTTTTGAAGAAGGTTCTGTTACCAACCTGTTCACTTCCATTGTAGGTAATGTATTTGGATTCAAAGCCCTACGGGCTCTACGTCTGGAAGATCTGCGAATTCCTCC…	TACGTCTGGAAGATCTGCGAATTCCTCCTGCTTATTCCAAAACTTTCCAAGGTCCACCCCATGGTATTCAAGTTGAAAGAGATAAATTAAACAAATATGGCCGTCCCTTG	yes
Araucaria	rulei	2507	AM920168	CGTTGTCCTATGGATCTTTTCCCGATCGAACTCATTTTGATCGAAAAATCCAAAATATTCTCATATTTCCGCGTAAAAATTCAAGTAAAAAGATCTGGTTGTTAAAGGATCCTTTCATTCACTATGTGAGATATGGAGAAAGATCCCTTATAGCTCTGAAGGGTACTCACCTTCAAGTGAAAAAATGTAGATATCATCTTCTAAACTTTTGGCAATGTTATTTCCATCTTTGGTTCCAACCGTATAGGGTATGTATTCTTGAATTATCCAAGAATTGTTCCTCTTTTCTAGGTTTTTTTCTGAGTGTTAAAATGAAATCTCTCATGGTTAGGACCAAAATGGTAGATGATTTATTGATTACCTATATCATTACGAATGAATTCGATGCAATAGCCCCTA…	AGTAAAAAGATCTGGTTGTTAAAGGATCCTTTCATTCACTATGTGAGATATGGAGAAAGATCCCTTATAGCTCTGAAGGGTACTCACCTTCAAGTGAAAAAATGTAGATATCATCTTCTAAACTTTTGGCAATGTTATTTCCATCTTTGGTTC	AM920250	AGGTGTTGGATTTAAAGCTGGTGTTAAAGATTATAGATTAACTTATTATACTCCGCAATATCAGACCAAAGATACGGATATCTTGGCAGCATTCCGAGTCACTCCTCAACCCGGAGTGCCCCCCGAGGAAGCAGGAGCAGCAGTAGCGGCTGAATCTTCTACCGGTACATGGACAACTGTTTGGACCGATGGACTTACCAGTCTTGATCGTTACAAGGGGCGATGCTATGACATCGAGCCTGTTCCTGGAGAGGAAACTCAATTTATTGCCTATGTAGCTTACCCCTTAGACCTTTTTGAAGAAGGTTCTGTTACCAACCTGTTCACTTCCATTGTAGGTAATGTATTTGGATTCAAAGCCCTACGGGCTCTACGTCTGGAAGATCTGCGAATTCCTCC…	GTGTTGGATTTAAAGCTGGTGTTAAAGATTATAGATTAACTTATTATACTCCGCAATATCAGACCAAAGATACGGATATCTTGGCAGCATTCCGAGTCACT	no
Araucaria	schmidii	2508	AM920171	CGTTGTCCTATGGATCTTTTCCCGATCGAACTCATTTTGATCGAAAAATCCAAAATATTCTCATATTTCCGCGTAAAAATTCAAGTAAAAAGATCTGGTTGTTAAAGGATCCTTTCATTCACTATGTGAGATATGGAGAAAGATCCCTTATAGCTCTGAAGGGTACTCACCTTCAAGTGAAAAAATGTAGATATCATCTTCTAAACTTTTGGCAATGTTATTTCCATCTTTGGTTCCAACCGTATAGGGTATGTATTCTTGAATTATCCAAGAATTGTTCCTCTTTTCTAGGTTTTTTTCTGAGTGTTAAAATGAAATCTCTCATGGTTAGGACCAAAATGGTAGATGATTTATTGATTACCTATATCATTACGAATGAATTCGATGCAATAGCCCCTA…	ATTCAAGTAAAAAGATCTGGTTGTTAAAGGATCCTTTCATTCACTATGTGAGATATGGAGAAAGATCCCTTATAGCTCTGAAGGGTACTCACCTTCAAGTGAAAAAATGTA	AM920251	AAGCTGGTGTTAAAGATTATAGATTAACTTATTATACTCCGCAATATCAGACCAAAGATACGGATATCTTGGCAGCATTCCGAGTCACTCCTCAACCCGGAGTGCCCCCCGAGGAAGCAGGAGCAGCAGTAGCGGCTGAATCTTCTACCGGTACATGGACAACTGTTTGGACCGATGGACTTACCAGTCTTGATCGTTACAAGGGGCGATGCTATGACATCGAGCCTGTTCCTGGAGAGGAAACTCAATTTATTGCCTATGTAGCTTACCCCTTAGACCTTTTTGAAGAAGGTTCTGTTACCAACCTGTTCACTTCCATTGTAGGTAATGTATTTGGATTCAAAGCCCTACGGGCTCTACGTCTGGAAGATCTGCGAATTCCTCCTGCTTATTCCAAAA…	AGCTTACCCCTTAGACCTTTTTGAAGAAGGTTCTGTTACCAACCTGTTCACTTCCATTGTAGGTAATGTATTTGGATTCAAAGCCCTACGGGCTCTACGTCTGGAAGATCTGCGAATTCCTCCTGCTTATTCCAAAACTTTCCAAGGTCCACCCCATGGTATTCAAGTTGAAAGAGATAAATTAAACAA	yes
Araucaria	subulata	2509	AM920176	CGTTGTCCTATGGATCTTTTCCCGATCGAACTCATTTTGATCGAAAAATCCAAAATATTCTCATATTTCCGCGTAAAAATTCAAGTAAAAAGATCTGGTTGTTAAAGGATCCTTTCATTCACTATGTGAGATATGGAGAAAGATCCCTTATAGCTCTGAAGGGTACTCACCTTCAAGTGAAAAAATGTAGATATCATCTTCTAAACTTTTGGCAATGTTATTTCCATCTTTGGTTCCAACCGTATAGGGTATGTATTCTTGAATTATCCAAGAATTGTTCCTCTTTTCTAGGTTTTTTTCTGAGTGTTAAAATGAAATCTCTCATGGTTAGGACCAAAATGGTAGATGATTTATTGATTACCTATATCATTACGAATGAATTCGATGCAATAGCCCCTA…	TGGTTGTTAAAGGATCCTTTCATTCACTATGTGAGATATGGAGAAAGATCCCTTATAGCTCTGAAGGGTACTCACCTTCAAGTGAAAAAATGTAGATATCATCTTCTAAACT	AM920253	ATTATACTCCGCAATATCAGACCAAAGATACGGATATCTTGGCAGCATTCCGAGTCACTCCTCAACCCGGAGTGCCCCCCGAGGAAGCAGGAGCAGCAGTAGCGGCTGAATCTTCTACCGGTACATGGACAACTGTTTGGACCGATGGACTTACCAGTCTTGATCGTTACAAGGGGCGATGCTATGACATCGAGCCTGTTCCTGGAGAGGAAACTCAATTTATTGCCTATGTAGCTTACCCCTTAGACCTTTTTGAAGAAGGTTCTGTTACCAACCTGTTCACTTCCATTGTAGGTAATGTATTTGGATTCAAAGCCCTACGGGCTCTACGTCTGGAAGATCTGCGAATTCCTCCTGCTTATTCCAAAACTTTCCAAGGTCCACCCCATGGTATTCAAG…	AGCAGTAGCGGCTGAATCTTCTACCGGTACATGGACAACTGTTTGGACCGATGGACTTACCAGTCTTGATCGTTACAAGGGGCGATGCTATGACATCGAGCCTGTTCCTGGAGAGGAAACTCAATTTATTGCCTATGTAGCTTACCCCTTAGACCTTTTTGAAGAAGGTTCTGTTACCAACCTGTTCACTTCCATT	yes
Arctopus	echinatus	2322	AF271761	ATGGAGGAATTCCAAAGATATTTAAAGCTAAATAGATCTCAACAACACTACTTCTTATATCCACTTATCTTTCAGGAGTATATTTATGCACTTGCGCATGATCATGGTTTAAATATAAATAGATCCATTTTGTTGCAAAATGCAGGTTATGACAATAAATTCAGCTTACTAATTGTGAAACGTTTAATTGCTCGAATGTATCAGTATCAACAGAATCATTTTATTCTTTCTGCTAATGATTTTAACCAAAATGTATTTTTTGGACGCAACAAGAATTTGTATTCTCAAATGATATCAGAGGGATTTGCAGTCATTGTGGAAATTCCATTTTCTCTACGATTAATATCTTCGCTAGAAAGGAAAGGGATAGTCAAATCTCATAATTTACGATCAATTCAT…	TTAATATCTTCGCTAGAAAGGAAAGGGATAGTCAAATCTCATAATTTACGATCAATTCATTCAATATTTCCATTTTTAGAGGACAAATTTTCACATTTAATTTATGTGTTAGAGA	AY188414	CAGAGTGAATTATTATACTCCTGACTATGAAACCAAAGATACTGATATCTTGGCAGCATTCCGAGTAAGTCCTCAACCTGGAGTTCCACCTGAAGAAGCAGGGGCCGCGGTAGCTGCCGAATCTTCTACTGGTACATGGACAACTGTGTGGACTGATGGACTTACCAGCCTTGATCGTTACAAAGGGCGATGCTACGAAATCGAGCCCGTTGCTGGAGAAGAAAATCAATATATTGCTTATGTAGCTTACCCATTAGACCTTTTTGAAGAAGGGTCTGGTACTAACATGGTTACTTCCATTGGAGGTAATGTATTTGGGTTCAAAGCCCTGCCCGCTCTACGCCTGGAAGATCTGCGAATCCCTGTTGCTTATGTTAAAACTTTCCAAGGACCGCCTCA…	TTGATCGTTACAAAGGGCGATGCTACGAAATCGAGCCCGTTGCTGGAGAAGAAAATCAATATATTGCTTATGTAGCTTACCCATTAGACCTTTTTGAAGAAGGGTCTGGTACTAACATGGTTACTTCCATTGGAGGTAATGTATTTGGGTTCAAAGCCCTGCCCGCTCTACG	yes
Arethusa	bulbosa	3532	AF263624	GGCAACAAAACTTCCTATATCCGCTACTCCTTCAGGAGTCTATTTATTCACTTGCTCATTATCATAGCTTCAATAGTTTGATTTTTTACGAACCTGTGGAAATTCTCGGTTATGACAATAAATCTAGTTTAGTACTTGTGAAACGTTTAATTACTCGAATGTATCAACAGAAATCTTTGATTCCTTCGGTGAATGATTCTAACCAAAATGGATTTTGGGGACACAACAATTCTTTTTCTTCTCCTTTTTATTCTCAAATGGTATCAGAAGGTTTTGGATTCATTCTGGAAATTCCATTCTCGTCGCGATTAGTATCTTCCCTTGAAGAAAAAAGAATACCAAAATCTCAGAATTTACAATCTATTCATTCAATATTTCCCTTTTTAGAGGATAAATTAT…	TGACAATAAATCTAGTTTAGTACTTGTGAAACGTTTAATTACTCGAATGTATCAACAGAAATCTTTGATTCCTTCGGTGAATGATTCTAACCAAAATGGATTTTGGGGACACAACAATTCTTTTTCTTCTCCTTTTTATTCTCAAATGGTATCAGAAGGTTTTGGATTCATTCTGGAA	AF264154	TTGGATTTAAAGCTGGTGTTAAAGATTACAAATTGCCTTATTATGCTCCTGACTACGAAAACATCGATACTGATATCTTGGCAGCATTCCAAGTAACTCCTCAACCGGGAGTTCCGCCTGAAGAAGCGGGGGCTGCGGTAGCTGCCGAATCTTCTACTGGTACATGGACAACTGTGTGGACTGATGGACTTACCAGTCTTGATCGATACAAAGGACGATGCTACCACATCGAGGTCGTTGTTGGGGAGGAAAATCAATATATTGCTTATGTAGCTTATCCTTTAGACCTTTTTGAAGAAGGTTCTGTTACTAACATGTTTACTTCCATTGGGGGTAATGTATTTGGTTTCAAAGCCCTGCGAGCTCTACGTCTNNNNNNNNNNNNNNNNNNNNNNNNNN…	GATTTAAAGCTGGTGTTAAAGATTACAAATTGCCTTATTATGCTCCTGACTACGAAAACATCGATACTGATATCTTGGCAGCATTCCAAGTAACTCCTCAACCGGGAGTTCCGCCTGAAGAAGCGGGGGCTGCG	yes
Aridarum	nicholsonii	2403	AM920606	ATGGAAGAATTAAAAGGATATTTAGAAAAAACTAGATCTAAACAACAACACTTCCTATATCCGCTTCTCTTTCAAGAGTATATTTATGCACTTGCTCATGATCATGGTTTAAATGTAAATGGATCAAATTTTGATGAACCTGCGGAAATTTCAGATTATGACAATAAATTTAGCTCATTACTTGTGAAACGTTTAATTACTCGAATGTACCAACAGAATTATTTGATCAATTCTGTTAATGATTCTAACAAAAATAGATTCGTTGGGCACAACAAGAATTTTTATTCTCCAACGATATCAGAGAGTCTTGCTGTCATTGTGGAAATTCCTTTCTCGCTGCGATTAGTATCCTCCTTCGAAGAAAAAAAAGAAATACCAAAATCTCAGAATTTACGATCT…	AAGAAATACCAAAATCTCAGAATTTACGATCTATTCATTCAATATTTCCATTTTTTGAGGACAAATTATCACATTTAAATTATGTATCAGATATACTAATACCCTATCCCGTCCATCTAGAAATCTTGGTTCAAATTCTACAATGCTGGATACAAGATGTTC	AM905784	TCAAAGCTGGTGTTAAAGATTACAAATTGACTTATTATACTCCTGACTATGAGACAAAAGATACTGATATCTTGGCAGCATTCCGAGTAACTCCTCAACCCGGAGTTCCGCCTGAAGAAGCAGGGGCTGCAGTAGCTGCCGAATCTTCTACTGGTACATGGACAACTGTGTGGACTGATGGACTTACCAGTCTTGATCGTTACAAAGGACGATGCTACCACATCGAACCCGTTGCTGGGGAGGAAAATCAATATATTGCTTATGTAGCTTACCCTTTAGACCTTTTTGAAGAAGGTTCTGTTACTAACATGTTTACTTCTATTGTGGGTAATGTATTTGGGTTTAAAGCTTTACGAGCTCTACGTCTGGAGGATTTGCGAATTCCTCCCTCTTATTCCA…	GCTGCAGTAGCTGCCGAATCTTCTACTGGTACATGGACAACTGTGTGGACTGATGGACTTACCAGTCTTGATCGTTACAAAGGACGATGCTACCACATCGAACCCGTTGCTGGGGAGGAAAATCAATATATTGCTTATGTAGCTTACCCTTTAGACCTTTTTGAAGAAGGTT	yes
Ariopsis	peltata	2404	AM920626	TGGAAGAATTAAAGGGATATTTAGAAAAAAGTAAATCTATACAACAACACTTCCTATATCCGCTTCTCTTTCAAGAATATATTTACGCACTTGCTCATAATCATGGTTTAAATGTAAATGGGTCCATTTTTTGTGAACCCCCTGAAATTTCAGGTTATGACAATAAATTAAGCTCATTACTTGTGAAACGTTTAATTACTCGAATGGACCAACAGAATTATTTGATCAATTCTGTTAATGATTCTAACCAAAATAGATTCGTTGGGCATAACAAGAATTTTTATTCTCAAATGATATTAGAGGGTTTTGCTGTCATTGTGGAAATTCCTCTCTCATTGCGATTAGTATCTTCCCTCGAAGAAAAAAAAGAAATACAAAAATCTCAGAATTTACGATCTA…	GTAAACAATCCTCTTATTTACGATCAACATCTTCTGGAACCTTTCTTGAGCGAACACATTTCTATGAAAAAATAGAACAACATCTCGTAGTACCTTGTTGTAATGATTTTCAGAAAACCCTATGGTTGTTCAAGGATCCTTTCATACATTATGTTCGATATCAAGGAAAATCAATTCTGG	AM905804	TCAAAGCTGGTGTTAAAGATTACAAATTGACTTATTATACTCCTGACTATGAGACAAAAGATACTGATATCTTGGCAGCATTCCGAGTAACTCCTCAACCCGGAGTTCCGCCTGAAGAAGCAGGGGCTGCAGTAGCTGCCGAATCTTCTACTGGTACATGGACAACTGTGTGGACTGATGGACTTACCAGTCTTGATCGTTACAAAGGACGATGCTACCACATCGAAGCCGTTCCTGGGGAGGAAAATCAATATATTGCTTATGTAGCTTACCCTTTAGACCTTTTTGAAGAAGGTTCTGTTACCAACATGTTTACTTCTATTGTAGGTAATGTTTTTGGGTTTAAAGCTTTACGAGCTCTACGTCTAGAGGATTTGCGAATTCCTCCCGCTTATTCCA…	CTACTGGTACATGGACAACTGTGTGGACTGATGGACTTACCAGTCTTGATCGTTACAAAGGACGATGCTACCACATCGAAGCCGTTCCTGGGGAGGAAAATCAATATATTGCTTATGTAGCTTACCCTTTAGACCTTTTTGAAG	yes
Arisaema	franchetianum	2405	AM920628	ATGGAAGAATTAAGAGGATATTTAGAAAAGAGTAGATCTATACAACAACACTTCCTATATCCGCTTCTCTTTCAAGAGTATATTTACGCACTTGCTCATAATCATGGTTTAAATGTAAATGGGTCAATTTTTTATGAACCCCCTGAAATTTCAGGTTATGACAAAAAATTTAGCTCATTACTTGTGAAACGTTTAATTACTCGAATGTACCAACAGAATTATTTGATCAATTCTGTTAATGATTCTAACCAAAATGGATTCGTTGGGCATAACAAGAATTTTTATTCTCAAATGATATCAGAGGGTTTTGCTGTCATTGTGGAAATTCCTTTCTCATTGCGATTAGTATCCTCCCTCGAAGAAAAAAAAGAAATACCAAAATCTCAGAATTTACGATCT…	AGAATTTTTATTCTCAAATGATATCAGAGGGTTTTGCTGTCATTGTGGAAATTCCTTTCTCATTGCGATTAGTATCCTCCCTCGAAGAAAAAAAAGAAATACCAAAATCTCAGAATTTACGATCTATTCATTCA	AM905806	TCAAAGCTGGTGTTAAAGATTACAAATTGACTTATTATACTCCTGACTATGAGACAAAAGATACTGATATCTTGGCAGCATTCCGAGTAACTCCTCAACCTGGAGTTCCGCCTGAAGAAGCAGGGGCTGCAGTAGCTGCCGAATCTTCTACTGGTACATGGACAACTGTGTGGACTGATGGACTTACCAGTCTTGATCGTTACAAAGGACGATGCTACCACATCGAAGCCGTTCCTGGGGAGGAAACTCAATTTATTGCTTATGTAGCTTACCCTTTAGACCTTTTTGAAGAAGGTTCTGTTACCAACATGTTTACTTCTATCGTAGGTAATGTTTTTGGGTTTAAAGCTTTACGAGCTCTACGTCTAGAGGATTTGCGAATTCCTCCCGCTTATTCCA…	AAGATTACAAATTGACTTATTATACTCCTGACTATGAGACAAAAGATACTGATATCTTGGCAGCATTCCGAGTAACTCCTCAACCTGGAGTTCCGCCTGAAGAAGCAGGGGCTGCAGTAGCTGCCGAATCTTCTACTGGTACATGGACAACTGTGTGGACTGATGGA	yes
Arisarum	vulgare	2406	AM920619	ATGGAAGAATTAAAGGGATATTTAGAAAAAAGTAGATCTAAACAACAACACTTCCTATATCCGCTTCTCTTTCAAGAGTATATTTACGCACTTGCTCATGATCATGGTTTAAATGTAAATGGTTTTTATGAACCCGCGGAGATTTCAGGTTATGACAATAAATTGAGTTCATTACTTGTGAAACGTTTAATTACTCGAATGTACCAACAGAATTATTTGATCAATTCTGTTAATGATTCTAAACAAAATAGATTCATTGGGCATAACAATAATTTTTATTCTCAAATGATATCAGAGGGTTTTGCTGTCATTGTGGAAATTCCTTTCTCATTGGGATTAGTATCTTCCCTCGAAGAAAAAAAAGAAATACCAAAATCTCAGAATTTACGATCTATTCAT…	CTAAACAACAACACTTCCTATATCCGCTTCTCTTTCAAGAGTATATTTACGCACTTGCTCATGATCATGGTTTAAATGTAAATGGTTTTTATGAACCCGCGGAGATTTCAGGTTATGACAATAAATTGAGTTCATTACTTGTGAAACGTTTAATT	AM905797	TCAAAGCTGGTGTTAAAGATTACAAATTGACTTATTATACTCCTGACTATGAGACAAAAGATACTGATATCTTGGCAGCATTCCGAGTAACTCCTCAACCCGGAGTTCCGCCTGAAGAAGCAGGGGCTGCAGTAGCTGCCGAATCTTCTACTGGTACATGGACAACTGTGTGGACTGATGGACTTACCAGTCTTGATCGTTACAAAGGCCGATGCTACCACATCGAAGCCGTTGTTGGGGAGGAAAGTCAATTTATTGCTTATGTAGCTTACCCTTTAGACCTTTTTGAAGAAGGTTCTGTTACTAACATGTTTACTTCTATTGTAGGTAATGTATTTGGGTTTAAAGCTTTACGAGCTCTACGTCTGGAGGATTTGCGAATTCCTCCTGCTTATTCCA…	GCTCTACGTCTGGAGGATTTGCGAATTCCTCCTGCTTATTCCAAAACTTTCCAAGGGCCGCCTCACGGTATCCAAGTTGAAAGAGATAAATTGAACAAGTATGGTCGTCCC	yes
Aristolochia	albida	2517	AB211566	ATGTACTTGCTCATAATCATGATTTAAATGGATCGATTGTTTACGAATCGATGGAAAATTTAGGTTATGACAAAAAATTCAGTTCACTAATTGTGAAACGTTTAATTATTCGAATGCATCAACAGAACCTTTTTTCGGTTACCAATTTTCACCAAAAAAGATGCGTTAGGAAAAGAAAAAATGTGTATTCTCAAACCATATCAGAGGCTTTTGCAGTCATTATGGAAATTCCACTCTCCCTGCAATTAGTATCTTGCCTGGAAGAAAAAGAAATAGCAAAATATCATAATTTACGATCTATTCATTCAATATTTCCCTTTTTTGAGGACAAATTATCACATTTAAATCATGTGTTAGATATCCTAATACCCCACCCCATCCATCTGGAAATTTTGGTTC…	TCAAAGAAATCCATTTATTTTTTCTCATTCTCAAAAGAGAATCAAAGATTATTCTTGTTCCTATATAATTCTCATGTATATGAATGCGAATCCATATTAGTTTTTCTCGGTAAACAAGTCTCTCGTTTACGATCAACATCCCTTGGAGCCTTTCTTGAGCGAACATTTTTCTATGGAAA	AB205585	GTTGGATTCCAAGCTGGTGTTAAAGATTACAAATTGACTTATTATACTCCTGAATATAAAACCAAAGATACTGATATCTTGGCAGCATTCCGAGTAACTCCTCAACCGGGGGTTCCGCCTGAGGAAGCAGGGGCTGCAGTAGCCGCCGAATCTTCTACTGGTACATGGACAACTGTGTGGACTGATGGACTTACTAGCCTTGATCGTTACAAAGGACGATGCTACCACATCGAGCCCGTTCCTGGGGAGGAAACTCAATTTATTGCTTATGTAGCTTACCCTTTAGACCTTTTTGAAGAAGGTTCTGTTACTAACATGTTTACTTCCATTGTAGGTAATGTGTTTGGGTTCAAAGCCTTACGAGCTTTACGTCTGGAGGATCTACGAATTCCTACCGCG…	GGACAACTGTGTGGACTGATGGACTTACTAGCCTTGATCGTTACAAAGGACGATGCTACCACATCGAGCCCGTTCCTGGGGAGGAAACTCAATTTATTGCTTATGTAGCTTACCCTTTAGACCTTTTTGAAGAAGGTTCTGTTACTAACATGTTTACTTCCATTGTAGGTAAT	yes
Aristolochia	arborea	2518	AB060739	ACGTACTTGCTTATAATCATGGTTTAAATGGATCGACTGTTTACGAATCGATGGAAAATTTAGGTTATGACAATAAATTTAGTTCACTAATTGTGAAACGTTTAGTTATTCGAATGCATCAACAGAACCCTTTTAATTTGATTATTTCGGGTAACGATTTTCACCAAAATGGATTCGTTAGGAAAATCAATAATTTGGATTCTCAAATCATATCAGAAGCTTTTGCAGTCATTATGGAAATTCCACTCTCCCTGCAATTAGTATCTTGCCTGGAAGAAAAAGAAGTAGCAAAATCTCATAATTTACGATCTATTCATTCAATATTTCCCTTTTTCGAGGACAAATTAACACATTTAAATCATGTGTTAGATATCTTAATACCCCACCCTATCCATCTGG…	CTACGAATAGGCCCTTCGATGGTAAGGAGTCAAATGCTAGAAAATGCATTTCTAATAGATACTTCTATTAATAGATTTGAGACCCTAGTCCCCATTTTTTCTCTAATTAGTTCCTTGG	AB205586	GTTGGATTCAAAGCTGGTGTTAAAGATTACAAATTGACTTATTATACTCCTGAATATCAAACCAAAGATACTGATATCTTGGCAGCATTCCGAGTATCTCCTCAACCGGGGGTTCCGCCTGAGGAAGCAGGGGCTGCAGTAGCTGCCGAATCTTCTACTGGTACATGGACAACTGTGTGGACTGATGGACTTACTAGCCTTGATCGTTACAAAGGACGATGCTACGACATCGAGCCCGTTCCTGGGGAGGAAAATCAATATATTGCTTATGTAGCTTACCCTTTAGATCTTTTTGAAGAAGGTTCTGTTACTAACATGTTTACTTCCATTGTAGGTAATGTATTTGGGTTCAAAGCCTTACGAGCTTTGCGTCTGGAGGATCTACGAATTCCTCCTGCT…	GTATTTGGGTTCAAAGCCTTACGAGCTTTGCGTCTGGAGGATCTACGAATTCCTCCTGCTTATATCAAAACTTTCCAAGGCCCTCCTCATGGTATCCAAGTTGAGAGAGATAAATTGAACAAGTATGGTCGTCCTCTGTTGGGATGTACTATTAAACCCAA	yes
Aristolochia	burelae	2519	AB060788	ATGTACTTGCTCATAATCATGATTTAAATGGATCAAGTGTTTACGAATCGATGGAAAATTTAGGTTATGACAAAAAATTCAGTTCACTAATTGTGAAACGCTTAATTATTCGAATGCATCAACAGAACCATTTTCTTATTTCGGTTACTAATTTTCACCAAAATCGATTCGTTAGGAAAAGCAAGAATTTGGATTCTCAAACCCTATCAGAGGCTTTTGCAGTCATTATGGAAATTCCACTCTCCCTGCAATTTGTATCTTGCCTGGAAGAAAAAGAAATAGCAAAATCTCATAATTTACGATCTATTCATTCAATATTTCCTTTTTTTGAGGACAAATTATCACATTTAAATCATGTGTTAGATATCCTAATACCCCACCCCATCCATCTGGAAATCT…	TTGTGAAACGCTTAATTATTCGAATGCATCAACAGAACCATTTTCTTATTTCGGTTACTAATTTTCACCAAAATCGATTCGTTAGGAAAAGCAAGAATTTGGATTCTCAAACCCTATCAGAGGCTTTTGCAGTCATTATGGAAATTCCACTCTCCCTGCAATTT	AB205587	GTTGGATTCCAAGCTGGTGTTAAAGATTACAAATTGACTTATTATACTCCTGAATATGAAACCAAAGATACTGATATCTTGGCAGCATTCCGAGTAACTCCTCAACCGGGGGTTCCGCCTGAGGAAGCAGGGGCTGCAGTAGCTGCCGAATCTTCTACTGGTACATGGACAACTGTGTGGACTGATGGACTTACTAGCCTTGATCGTTACAAAGGACGATGCTACCACATCGAGCCCGTTCCTGGGGAGGAAAATCAATATATTGCTTATGTAGCTTACCCTTTAGACCTTTTTGAAGAAGGTTCTGTTACTAACATGTTTACTTCCATTGTAGGTAATGTATTTGGGTTCAAAGCCTTACGAGCTTTACGTCTGGAGGATCTACGAATTCCTCCCGCT…	TTCCTCCCGCTTATATCAAAACTTTCCAAGGCCCTCCCCACGGTATCCAAGTTGAGAGAGATAAATTGAACAAGTACGGTCGTCCTCTATTGGGATGTACAATTAAACCAAAA	yes
Aristolochia	caudigerum	2520	AB211553	ACGCATTTGCTCATGATCATGGTTTAAATGGATCGACTCTTTACGAATCCATGGAAAATTTAGGTTATGACAATAAATCCAGTTTAGTAATAGTGAAACGTTTAATTAGGCGAATGCACCAACGGAATCATTTTATTATTTCGATTAATGATTTTCACGAAAATCGATTCGTTGGGAACAGCAAGAATTTGGATTCTCAAATCATATCAGAGGGTTTTGCAGTCATTGTGGAAATTCCATTCTCCCTGCAATTAGTATCTTGCCTAGAAGAAAAAAAAATAGCAAAATCTCATAATTTAGGATCTATTCATTCAATATTTCCCTTTTTAGAGGACAAATTATCACATTTAAATCATGTGTCAGATATACCAATACCCCACCCCATCCATCTGGAAATCT…	GAGCCTTTCTTGAGCGAACACATTTCTATGGGAAAATAGAGCATCTTGTAGTAGTGCTTTGTAATGATTTTCAGAGGGCCTTGCGGTTGTTCAAGGATCCTTTCATGAATTATCTCAGATATCAAGGAAAATCAATTCTGG	AB205608	GTTGGATTCAAAGCTGGTGTTAAAGATTACAAATTGACTTATTATACTCCTGACTATGAAACCTTAGCTACTGATATCTTGGCAGCATTCCGAGTAACTCCGCAACCCGGAGTTCCGCCTGAGGAAGCAGGGGCTGCGGTAGCTGCCGAATCTTCTACTGGTACATGGACAACTGTGTGGACCGATGGACTTACCAGCCTGGATCGTTACAAAGGACGATGCTACCATATCGAGCCTGTTGCTGGGGAGGAAAGTCAATTTATTGCTTATGTAGCTTACCCTTTAGACCTTTTTGAAGAAGGTTCTGTTACTAACATGTTTACTTCTATTGTGGGTAATGTATTTGGATTCAAAGCCCTACGAGCTCTACGTCTGGAGGATCTACGAATTCCTCCTGCT…	GCAACCCGGAGTTCCGCCTGAGGAAGCAGGGGCTGCGGTAGCTGCCGAATCTTCTACTGGTACATGGACAACTGTGTGGACCGATGGACTTACCAGCCTGGATCGTTACAAAGGACGATGCTACCATATCGAGCCTGTTGCTGGGGAGGAAAG	yes
Aristolochia	clematitis	2521	AB060767	ATGTACTTGCTCATAATCATGATTTAAATGGATCGATTGTTTACGAATCGATGGAAAATTTAGGTTATGACAAAAAATTCAGTTCACTAATTGTGAAACGTTTAATTATTCGAATGCATCAACAGAACCTTTTTATTATTTCGGTTACCAATTTTCACCAAAAAGGATTCATTAGGAAAAGCAAGAATTTTGATTCTCAAACCATATCAGAGGCTTTTGCAGTCATTATGGAAATTCCACTCTCCCTGCAATTTGTATCTTGCCTGGAAGAACAAGAAATAGCAAAATCTCATAATTTACGATCTATTCATTCAATATTTCCTTTTTTTGAGGACAAATTATCACATTTAAATCATGTGTTAGATATCCTAATACCCCACCCCATCCATCTGGAAATCT…	TCTTTTTTATGGGCTATCTCTCAAGTCTACGAAAGGTTCCTTCGATGGTAAGGAGTCAAATGCTAGAAAATTCATTTATAATAGATACTTCTTTTAAGAGATTCGAGACCATAGTTCCCTTTTTTTCTCTAAT	AB205588	GTTGGATTCCAAGCTGGTGTTAAAGATTACAAATTGACTTATTATACTCCTGAATATGAAACCAAAGATACTGATATCTTGGCAGCATTCCGAGTAACTCCTCAACCGGGGGTTCCGCCTGAGGAAGCAGGGGCTGCAGTAGCTGCCGAATCTTCTACTGGTACATGGACAACTGTGTGGACTGATGGACTTACTAGCCTTGATCGTTACAAAGGACGATGCTACCACATCGAGCCCGTTCCTGGGGAGGAAAGTCAATTTATTGCTTATGTAGCTTACCCTTTAGACCTTTTTGAAGAAGGTTCTGTTACTAACATGTTTACTTCCATTGTAGGTAATGTATTTGGGTTCAAAGCCTTACGAGCTTTACGTCTGGAGGATCTACGAATTCCTCCCGCT…	CTTACCCTTTAGACCTTTTTGAAGAAGGTTCTGTTACTAACATGTTTACTTCCATTGTAGGTAATGTATTTGGGTTCAAAGCCTTACGAGCTTTACGTCTGGAGGATCTACGAATTCCTCCCGCTTATATCAAAACTTTCCAAGGCCCTCCCCACGGTATCCAAGTT	yes
Aristolochia	convolvulacea	2522	AB211557	ATGTACTTGCTTATAATCATGGTTTAAATGGATCGACTGTTTACGAATCGATGGAAAATTTGGGTTATGACAAAAAATTTAGTTCACTAATTGTGAAACGCTTAATTATTCGAATGCATCAACAGAACCCTTTTAATTTGATTATTTCGGGTAACGATTTTAACCAAAATAGATTCGTTAGGAAAATCCAAAATTTTGATTCTCAAATCATATCAGAAGCTTTTGCAGTCATTATGGAAATTCCACTCTCCCTGCAATTAGTATCTTGCCTGGAAGAAAAAGAAGTAGCAAAATCTCATAATTTACGATCTATTCATTCAATATTTCCCTTTTTCGAGGACAAATTCTCACATTTAAATCATGTGTTAGATATCTTAATACCCCACCCTATCCATCTGG…	TTCAAACCCTTAACTGCTGGATACAAGATGCTCCTTCTTTGCATTTATTGAGATTTTTTCTCCACGAGTATCGTAATTCGAATAGTCTCGTTAGTTCAAAGAAATCCATTCCTTTTTTTTTCTCAAAAGAAAATCAAAGATTATTCTTGTTTCTATATAAT	AB205589	GTTGGATTCAAAGCTGGTGTTAAAGATTACAAATTGACTTATTATACTCCTGAATATCAAACCAAAGATACTGATATCTTGGCAGCATTCCGAGTAAGTCCTCAACCGGGGGTTCCGCCTGAGGAAGCAGGGGCTGCAGTAGCTGCCGAATCTTCTACTGGTACATGGACAACTGTGTGGACTGATGGACTTACTAGCCTTGATCGTTACAAAGGACGATGCTACCACATCGAGCCCGTTCCTGGGGAGGAAAATCAATTTATTGCTTATGTAGCTTACCCTTTAGACCTTTTTGAAGAGGGTTCTGTTACTAACATGTTTACTTCCATTGTAGGTAATGTATTTGGGTTCAAAGCCTTACGAGCTTTACGTCTGGAGGATCTACGAATTCCTCCTGCT…	GATATCTTGGCAGCATTCCGAGTAAGTCCTCAACCGGGGGTTCCGCCTGAGGAAGCAGGGGCTGCAGTAGCTGCCGAATCTTCTACTGGTACATGGACAACTGTGTGGACTGATGGACTTACT	yes
Aristolochia	eriantha	2523	AB211564	ATGTACTTGCTCATAATCATGATTTAAATGGATCAATTGTTTACGAATCGATGGAAAATTTAGGTTATGACAAAAGATTCAGTTCACTAATTGTGAAACGTTTAATTATTCGAATGCATCAACAGAACCATTTTTTTATTTCGGTTACCAATTTTCACCAAAAAAGATTCGTTAGGAAAAGCAAAAATTTGGATTCTCAAATCATATCAGAGGCTTTTGCAGTCATTATGGAAATTCCACTCTCCCTGCAATTAGTATCTTGCCTGGAAGAAAAAGAAATAGCAAAATCTCATAATTTACGATCTATTCATTCAATATTTCCCTTTTTCGAGGACAAATTATCACATTTAAATCATGTGTTAGATATCCTAATACCCCACCCCGTCCATCTGGAAATCT…	AAGAGAATCAAAGAAAAGAGAATCAAAGATTATTCTTGTTCCTATATAATTCTCATGTATATGAATGCGAATCTATATTCGTTTTTCTCGGTAAACAAGCCTCTCGTTTACGATCAACATCCC	AB205590	GTTGGATTCCAAGCTGGTGTTAAAGATTACAAATTGACTTATTATACTCCTGAATATGAAACCAAAGATACTGATATCTTGGCAGCATTCCGAGTAACTCCTCAACCGGGGGTTCCGCCTGAGGAAGCAGGGGCTGCAGTAGCTGCCGAATCTTCTACTGGTACATGGACAACTGTGTGGACTGATGGACTTACTAGCCTTGATCGTTACAAAGGACGATGCTACCACATCGAGCCCGTTGCTGGGGAGGAAAATCAATATATTGCTTATGTAGCTTACCCTTTAGACCTTTTTGAAGAAGGTTCTGTTACTAACATGTTTACTTCCATTGTAGGTAATGTATTTGGGTTCAAAGCCTTACGAGCTTTACGTCTGGAGGATCTACGAATTCCTCCCGCT…	TGAATATGAAACCAAAGATACTGATATCTTGGCAGCATTCCGAGTAACTCCTCAACCGGGGGTTCCGCCTGAGGAAGCAGGGGCTGCAGTAGCTGCCGAATCTTCTACTGGTACATGGACAACTGTGTGGACTGATGGACTTACTAGCCTTGATCGTTACAAAGGACGA	yes
Aristolochia	gigantea	2524	AB060793	ATGTACTTGCTCATAATCATGATTTAAATGGATCAATTGTTTACGAATCGATGGAAAATTTAGGTTATGACAAAAGATTCAGTTCACTAATTGTGAAACGTTTAATTATTCGAATGCATCAACAGAACCATTTTATTATTTTGGTTACCAATTTTCACCAAAATGGATTCGTTAGGAAAAGCAAAAATTTTGATTATCAAACCATATCAGAGGCTTTTGCAGTCATTATGGAAATTCCACTCTCCCTGCAATTAGTATCTTGCCTGGAAGAAAAAGAAATAGCAAAATCTCATAATTTACGATCTATTCATTCAATATTTCCCTTTTTCGAGGACAAATTATCACATTTAAATCATGTGTTAGATATCCTAATACCCCACCCCGTCCATCTGGAAATCT…	ACCAAAATGGATTCGTTAGGAAAAGCAAAAATTTTGATTATCAAACCATATCAGAGGCTTTTGCAGTCATTATGGAAATTCCACTCTCCCTGCAATTAGTATCTTGCCTGGAA	AB205591	GTTGGATTCCAAGCTGGTGTTAAAGATTACAAATTGACTTATTATACTCCTGAATATGAAACCAAAGATACTGATATCTTGGCAGCATTCCGAGTAACTCCTCAACCGGGGGTTCCGCCTGAGGAAGCAGGGGCTGCAGTAGCTGCCGAATCTTCTACTGGTACATGGACAACTGTGTGGACTGATGGACTTACTAGCCTTGATCGTTACAAAGGACGATGCTACCACATCGAGCCCGTTGCTGGGGAGGAAAATCAATATATTGCTTATGTAGCTTACCCTTTAGACCTTTTTGAAGAAGGTTCTGTTACTAACATGTTTACTTCCATTGTAGGTAATGTATTTGGGTTCAAAGCCTTACGAGCTTTACGTCTGGAGGATCTACGAATTCCTCCCGCT…	TTCCAAGGTCCTCCCCATGGTATCCAAGTTGAGAGAGATAAATTGAACAAGTATGGTCGTCCTCTATTGGGATGTACTATTAAACCAAAATTGGGGTTATCGGCGAAGAACTACGGTAGAGCGGTTTATG	yes
Aristolochia	holostylis	2525	AB211568	ATGTACTTGCTCATAATCATGATTTAAATGGATCAATTGTTTACGAATCGATGGAAAATTTAGGTTATGACAAAAGATTCAGTTCACTAATTGTGAAACGTTTAATTATTCGAATGCATCAACAGAACCATTTTATTATTTCGGTTACCCATTTTAACCAAAATAGATTCGTTAGGAAAAGCAAGAATTTGGATTCTCAAACCATATCAGAGGCTTTTGCAGTCATTATGGAAATTCAACTCTCCCTGCAATTAGTATCTTGCCTGGAAGAAAAAGAAATAGCAAAATCTCATAATTTACGATCTATTCATTCAATATTTCCCTTTTTCGAGGACAAATTATCACATTTAAATCATGTGTTAGATATCCTAATACCCCACCCCGTCCATCTGGAAATCT…	ATAATTCTCATGTATATGAATGCGAATCCATATTCGTTTTTCTCGGTAAACAAGCCTCTCGTTTACGATCAACATCCCCTGGAGCCTTTCTTGAGCGAACATATTTCTATGGAAA	AB205600	GTTGGATTCCAAGCTGGTGTTAAAGATTACAAATTGACTTATTATACTCCTGAATATGAAACCAAAGATACTGATATCTTGGCAGCATTCCGAGTAACTCCTCAACCGGGGGTTCCGCCTGAGGAAGCAGGGGCTGCAGTAGCTGCCGAATCTTCTACTGGTACATGGACAACTGTGTGGACTGATGGACTTACTAGCCTTGATCGTTACAAAGGACGATGCTACCACATCGAGCCCGTTGCTGGGGAGGAAAATCAATATATTGCTTATGTAGCTTACCCTTTAGACCTTTTTGAAGAAGGTTCTGTTACTAACATGTTTACTTCCATTGTAGGTAATGTATTTGGGTTCAAAGCCTTACGAGCTTTACGTCTGGAGGATCTACGAATTCCTCCCGCT…	CGATGCTACCACATCGAGCCCGTTGCTGGGGAGGAAAATCAATATATTGCTTATGTAGCTTACCCTTTAGACCTTTTTGAAGAAGGTTCTGTTACTAACATGTTTACTTCCATTGTAGG	yes
Aristolochia	kaempferi	2526	AB060743	ACGTACTTGCTTATAATCATGGTTTAAATGGATCGACTGTTTACGAATCGATGGAAAATTTAGGTTATGACAATAAATTTAGTTCACTAATTGTGAAACGTTTAATTATTCGAATGCATCAACAGAACCCTTTTAATTTTTTTATTTCGGATAACGATTTTCACCAAAATAGATTCGTTAGGAAAAGTAAGAATTTGGATTCTCAAATCATATCAGAAGCTTTTGCAGTCATTATGGAAATTCCACTCTCCCTGCAATTAGTATCTTGCCTGGAAGAAAAAGAAGTAGCAAAATCTCAAAATTTACGATCTATTCATTCAATATTTCCCTTTTTCGAGGACAAATTATCACATTTTAATCATGTGTTAGATATCTTAATACCCCACCCTATCCATCTGG…	GAATTTGGATTCTCAAATCATATCAGAAGCTTTTGCAGTCATTATGGAAATTCCACTCTCCCTGCAATTAGTATCTTGCCTGGAAGAAAAAGAAGTAGCAAAATCTCAAAATTTACGATCTATTCATTCAATATTTCCCTTTTTCGAGGA	AB205593	GTTGGATTCAAAGCTGGTGTTAAAGATTACAAATTGACTTATTATACTCCTGAATATCAAACCAAAGATACTGATATCTTGGCAGCATTCCGAGTATCTCCTCAACCGGGGGTTCCGCCTGAGGAAGCAGGGGCTGCAGTAGCTGCCGAATCTTCTACTGGTACATGGACAACTGTGTGGACTGATGGACTTACTAGCCTTGATCGTTACAAAGGACGATGCTACCACATCGAGCCCGTTCCTGGGGAGGAAAATCAATATATTGCTTATGTAGCTTACCCTTTAGATCTTTTTGAAGAGGGTTCTGTTACTAACATGTTTACTTCCATTGTAGGTAATGTATTTGGGTTCAAAGCCTTACGAGCTTTGCGTCTGGAGGATCTACGAATTCCTACTGCT…	ATACTCCTGAATATCAAACCAAAGATACTGATATCTTGGCAGCATTCCGAGTATCTCCTCAACCGGGGGTTCCGCCTGAGGAAGCAGGGGCTGCAGTAGCTGCCGAATCTTCTACTGGTACATGGACAACTGTGTGGACTGATGGACTTACTAGCCTTG	yes
Aristolochia	maxima	2527	AB060783	ATGTACTTGCTCATAATCATGATTTAAATGGATCAATTGTTTACGAATCGATGGAAAATTTAGGTTATGACAAAAAATTAAGTTCACTAATTGTGAAACGTTTAATTATTCGAATGCATCAACAGAACCATTTTATTATTTCAGTTACCAATTTTCACCAAAATAGATTCATTAGTAAAAGCAATAATTTTGATTCTCAAATCATATCAGAGGCTTTTGCAGTCATTATGGAAATGCCACTCTCCCTGCAATTAGTATCTTGCCTGGAAGAAAAAGAAATAGCAAAATCTCATAATTTACGATCTATTCATTCAATATTTCCCTTTTTCGAGGACAAATTATCACATTTAAATCATGTGTTAGATATCCTAATACCCCACCCCATCCATCTGGAAATCT…	AAAATGCATTTCTAATAGATACTTCTATTAAGAGATTAGAGACCCTAGTTCCAATTTTTTCTTTAATTAGTTCCTTGTCTAAAGCGAAATTTTGTAATGTATCAGGACATCCCATTAGTAAGCCGGCTCGGTCTGATTCGTCTGATTTTGATATTATCGATCGATTTGGCCGTATATGCAGAAATCTTTCTC	AB205594	GTTGGATTCCAAGCTGGTGTTAAAGATTACAAATTGACTTATTATACTCCTGAATATCAAACCAAAGATACTGATATCTTGGCAGCATTCCGAGTAACTCCTCAACCGGGGGTTCCGCCTGAGGAAGCAGGGGCTGCAGTAGCTGCCGAATCTTCTACTGGTACATGGACAACTGTGTGGACTGATGGACTTACTAGCCTTGATCGTTACAAAGGACGATGCTACCACATCGAGCCCGTTGCTGGGGAGGAAAATCAATATATTGCTTATGTAGCTTACCCTTTAGACCTTTTTGAAGAAGGTTCTGTTACTAACATGTTTACTTCCATTGTAGGTAATGTATTTGGGTTCAAAGCCTTACGAGCTTTACGTCTGGAGGATCTACGAATTCCTACCGCT…	CTACGAATTCCTACCGCTTATATCAAAACTTTCCAAGGCCCTCCCCATGGTATCCAAGTTGAGAGAGATAAATTGAACAAGTATGGTCGTCCTCTATTGGGATGTACTATTAA	yes
Aristolochia	pentandra	2528	AB211565	ATGTACTTGCTCATAATCATGATTTAAATGGATCGAGTGTTTACGAATCGATGGAAAATTTAGGTTATGACAAAAAATTTAGTTTACTAATTGTGAAACGCTTAATTATTCGAATGCATCAACAGAACCATTTTCTTATTTCGGTTACCCATTTTCACCAAAATAGATTCGTTAGGAAAAGGAAAAATTTGGATTCTCAAACCATATCAGAGGCTTTTGCAGTCATTATGGAAATTCCACTCTCCCTGCAATTAGTATCTTGCCTGGAAGAAAAAGAAATAGCAAAATCTCATAATTTACTATCTATTCATTCAATATTTCCTTTTTTCGAGGACAAATTATCACATTTAAATCATGTGTTAGATATCCTAATACCCTACCCCATCCATCTGGAAATCT…	AATCCATATAAAACGATTATACAATCATTCCTTCCATTTTTTGGGCTATCTCTCAAGTCTACGAATGGTCCCTTCGATGGTAAGTAGTCAAATGCTAGAAAATTCATTTTTAATAGATACTTCTATTAAGAGATTCGAGACCCTAGT	AB205596	GTTGGATTCCAAGCTGGTGTTAAAGATTACAAATTGACTTATTATACTCCTGAATATGAAACCAAAGATACTGATATCTTGGCAGCATTCCGAGTAACTCCTCAACCGGGGGTTCCGCCTGAGGAAGCAGGGGCTGCAGTAGCTGCCGAATCTTCTACTGGTACATGGACAACTGTGTGGACTGATGGACTTACTAGCCTTGATCGTTACAAAGGACGATGCTACCACATCGAGCCTGTTGCTGGGGAGGAAAATCAATATATTGCTTATGTAGCTTACCCTTTAGACCTTTTTGAAGAAGGTTCTGTTACTAACATGTTTACTTCCATTGTAGGTAATGTATTTGGGTTCAAAGCCTTACGAGCTTTACGTCTGGAGGATCTACGAGTTCCTCCCGCT…	GCTGCAGTAGCTGCCGAATCTTCTACTGGTACATGGACAACTGTGTGGACTGATGGACTTACTAGCCTTGATCGTTACAAAGGACGATGCTACCACATCGAGCCTGTTGCTGGGGAGGAAAATCAATATATTGCTTATGTAGCTTACCCTTTAGACCTTTTTGAAGA	yes
Aristolochia	pistolochia	2540	AF543724	ATGGAGGAATTMCAAGGATATTTAGAAATGGGTAGATCTCCACAAAAACACTTCCTATATCCACTTCTCTTTCAGGAGTCTATCTATGGACTTGCTCATAATCATGATTTAAAAGGATCAATTGTTTACGAATCGATGGAAAATTTAGGTTATGACAAAAAATTCAGTTCACTAATTGTGAAACGTTTAATTATTCGAATGCATCAACAGAACCATTTTATTATTTCGGTTACCTATTTTAACCAAAATGGATTCGTTAGGAAAAGCAATAATTTGGATTCTCAAACCATATCAGAGGCTTTTGCAGTCATTATGGAAATTCCACTCTCTCTGCAATTAGTATCTTGCCTGGAAGAACAAGAGATAGCAAAATCTCATAATTTACGATCTATTCATTCA…	ATCATTTTCAGAAGACCCTGTGGTTACTTAAGGATCCTTTTGCGCATTATGTCAGATACCAAGGAAAATCAATTATGGCTTCAAAGGGAACTTATCTTATGATGAAGAAATGGAAATATTATCTTG	DQ182332	GTTGGATTCCAAGCTGGTGTTAAAGATTACAAATTGACTTATTATACTCCTGAATATCAAACCAAAGATACTGATATCTTGGCAGCATTCCGAGTAACTCCTCAACCGGGGGTTCCGCCTGAGGAAGCAGGGGCTGCAGTAGCTGCCGAATCTTCTACTGGTACATGGACAACTGTGTGGACTGATGGACTTACTAGCCTTGATCGTTACAAAGGACGATGCTACCACATCGAGCCCGTTCCTGGGGAGGAAAGTCAATTTATTGCTTATGTAGCTTACCCTTTAGACCTTTTTGAAGAAGGTTCTGTTACTAACATGTTTACTTCCATTGTAGGTAATGTGTTTGGGTTCAAAGCCTTACGAGCTTTACGTCTGGAGGATCTACGAATTCCTCCCGCT…	CCTTACGAGCTTTACGTCTGGAGGATCTACGAATTCCTCCCGCTTATATCAAAACTTTCCAAGGCCCTCCCCACGGTATCCAAGTTGAGAGAGATAAATTGAACAAGTATGGTCGTCCTCTATTGGGATGTACTATTAAACCAAAATTGGGGTTATCGGCGAAGAACTACGGTAGAGCGGTTTATGAATG	yes
Aristolochia	praevenosa	2529	AB211589	ATGTACTTGCTCATAATCATGATTTAAATGGATCGATTGTTTACGAATCGATGGAAAATTTAGGTTATGACAATAAATTCAGTTCACTAATTGTGAAACGTTTAATTATTCGAATGCATCAACAGAACCATTTTATTATTTCGGTTAACAATTTTCACCAAAATAGATTCGTTAGGAAAAGCAAGAATTTGGATTCTCAAATCATATCAGAGGCTTTTGCAGTCATTATGGAAATTCCACTCTCCCTGCAATTAGTATCTTGTCTGGAAGAAAAAGAAATAGCAAAATCTCATAATTTACGATCTATTCATTCAATATTTCCCTTTTTCGAGGACAAATTATCACATTTAAATCATGTGTTAGATATCCTAATACCCCACCCCATCCATCTGGAAATCT…	TAACAATTTTCACCAAAATAGATTCGTTAGGAAAAGCAAGAATTTGGATTCTCAAATCATATCAGAGGCTTTTGCAGTCATTATGGAAATTCCACTCTCCCTGCAATTAGTATCTTGTCTGGAAGAAAAAGAAATAGCAAAATC	AB205601	GTTGGATTCCAAGCTGGTGTTAAAGATTACAAATTGACTTATTATACTCCTGAATATCAAACCAAAGATACTGATATCTTGGCAGCATTCCGAGTAAGTCCTCAACCGGGGGTTCCGCCTGAGGAAGCAGGGGCTGCAGTAGCTGCCGAATCTTCTACTGGTACATGGACAACTGTGTGGACTGATGGACTTACTAGCCTTGATCGTTACAAAGGACGATGCTACTACATCGAGCCCGTTCCTGGGGAGGAAAATCAATATATATGTTATGTAGCTTACCCTTTAGACCTTTTTGAAGAAGGTTCTGTTACTAACATGTTTACTTCCATTGTAGGTAATGTATTTGGGTTCAAAGCCTTACGAGCTTTACGTCTGGAGGATCTACGAATTCCTCCCGCT…	CTGCAGTAGCTGCCGAATCTTCTACTGGTACATGGACAACTGTGTGGACTGATGGACTTACTAGCCTTGATCGTTACAAAGGACGATGCTACTACATCGAGCCCGTTCCTGGGGAGGAAAA	yes
Aristolochia	serpentaria	2531	AB211558	ATGTACTTGCTTATAATCATGGTTTAAATGGATCGACTGTTTACGAATCGATGGAAAATTTGGGTTATGACAAAAAATTTAGTTCACTAATTGTGAAACGCTTAATTATTCGAATGCATCAACAGAACCCTTTTAATTTGATTATTTCGGGTAACGATTTTAACCAAAATAGATTCGTTAGGAAAATCCAAAATTTTGATTCTCAAATCATATCAGAAGCTTTTGCAGTCATTATGGAAATTCCACTCTCCCTGCAATTAGTATCTTGCCTGGAAGAAAAAGAAGTAGCAAAATCTCATAATTTACGATCTATTCATTCAATATTTCCCTTTTTCGAGGACAAATTCTCACATTTAAATCATGTGTTAGATATCTTAATACCCCACCCTATCCATCTGG…	GCTTCAAAAGGGGCTCATCTTATGATGAAGAAATGGAAATATCACCTTGTCAATTTATGGCAGTGCCATTTTTACTTGTGGTCTCAACCGGGCAGAATCCATATAAACCGATTATACAATCATTCCTTCTATTTTATGGGCTATCTCTCAAGTCTACGAATAGGCCCTTCGATGGTAAGGAGTCAAATG	AB205597	GTTGGATTCAAAGCTGGTGTTAAAGATTACAAATTGACTTATTATACTCCTGAATATCAAACCAAAGATACTGATATCTTGGCAGCATTCCGAGTAAGTCCTCAACCGGGGGTTCCGCCTGAGGAAGCAGGGGCTGCAGTAGCTGCCGAATCTTCTACTGGTACATGGACAACTGTGTGGACTGATGGACTTACTAGCCTTGATCGTTACAAAGGACGATGCTACCACATCGAGCCCGTTCCTGGGGAGGAAAATCAATTTATTGCTTATGTAGCTTACCCTTTAGACCTTTTTGAAGAGGGTTCTGTTACTAACATGTTTACTTCCATTGTAGGTAATGTATTTGGGTTCAAAGCCTTACGAGCTTTACGTCTGGAGGATCTACGAATTCCTCCTGCT…	GGTACATGGACAACTGTGTGGACTGATGGACTTACTAGCCTTGATCGTTACAAAGGACGATGCTACCACATCGAGCCCGTTCCTGGGGAGGAAAATCAATTTATTGCTTATGTAGCTTACCCTTTAGACCTTTTTGAAGAGGGTTCTGTTACTAACATGTTTACTTCCATTGTAGGTA	yes
Aristolochia	tomentosa	2532	AB071814	ACGTACTTGCTTATAATCATGGTTTTAATGGATCGACTGTTTACGAATCGATGGAAAATTTAGGTTATGACAATAAATTTAGTTCACTAATTGTGAAACGCTTAATTATTCGAATGCATCAACAGAACCCTTTTAATTTTTTTATTTCGGGTAACGATTTTCACCAAAATCGATTCGTTAGGAAAAGCAAGAATTTGGATTCTCAAATCATATCAGAAGCTTTTGCAGTCATTATGGAAGTTCCACTCTCCCTGCAATTAGTATCTTGCCTGGAAGAAAAAGAAGTAGCAAAATCTCATAATTTACGATCTATTCATTCAATATTTCCCTTTTTCGAGGACAAATTATCACATTTAAATCATGTGTTAGATATCTTAATACCCCACCCTATCCATCTGG…	GTTAGTTCAAAGAAATCCATTCCTTTTTTTTTCTCAAAAGAGAATCAAAGATTATTCTTGTTTCTATATAATTCTCATGTATATGAATGCGAATCCATATTCGTTTTTCTCGGTAAACAAGCCTCTCGTTTACGATCAACATCCTCTGGAGCCTTTCTTGAGCGAACATATTTCTATGGAAAAATAGAGA	AB205598	GTTGGATTCAAAGCTGGTGTTAAAGATTACAAATTGACTTATTATACTCCTGAATATCAAACCAAAGATACTGATATCTTGGCAGCATTCCGAGTATCTCCTCAACCGGGGGTTCCGCCTGAGGAAGCAGGGGCTGCAGTAGCTGCCGAATCTTCTACTGGTACATGGACAACTGTGTGGACTGATGGACTTACTAGCCTTGATCGTTACAAAGGACGATGCTACCACATCGAGCCCGTTCCTGGGGAGGAAAATCAATATATTGCTTATGTAGCTTACCCTTTAGATCTTTTTGAAGAGGGTTCTGTTACTAACATGTTTACTTCCATTGTAGGTAATGTATTTGGGTTCAAAGCCTTACGAGCTTTGCGTCTGGAGGATCTACGAATTCCTCCTGCT…	CATCGAGCCCGTTCCTGGGGAGGAAAATCAATATATTGCTTATGTAGCTTACCCTTTAGATCTTTTTGAAGAGGGTTCTGTTACTAACATGTTTACTTCCATTGTAGGTAATGTATTTGGGTTCAAAGCCTTACGAGCTTTGCGTCTGGAGGATCTACGAATTCCTCCTGCTTATATCAAAACTTTCCAAGGCCCTCCT	yes
Aristolochia	triactina	2533	AB211588	ATGTACTTGCTCATAATCATGATTTAAATAGATCGATTGTTTACGAATCGATGGAAAGTTATAACAAAAAATTCAGTTCACTAATTGTGAAACGTTTAATTATTCGAATGCATCAACAGAACCATTTTTTTATTTCGGTTAACAATTTTCACCAAAATAGATTCGTTAGGAAAAGCAAGAATTTGGATTCTCAAACCATATCAGAGGCTTTTGCAGTCATTATGGAAATTCCATTCTCCCTGCAATTAGTATCTTGCCTGGAAGAAAAAGAAATAGTAAAATCTCATAATTTACGATCTATTCATTCAATATTTCCCTTTTTCGAAGACAAATTATCACATTTAAATCATGTGTTAGATATCCTAATACCCCACCCCATCCATCTGGAAATCTTGGTTC…	AGTATCTTGCCTGGAAGAAAAAGAAATAGTAAAATCTCATAATTTACGATCTATTCATTCAATATTTCCCTTTTTCGAAGACAAATTATCACATTTAAATCATGTGTTAGATATCCTAATACCCCACCCCATCCATCTGGAAATCTTGGTTCAAACCCTTC	AB205603	GTTGGATTCCGAGCTGGTGTTAAAGATTACAAATTGACTTATTATACTCCTGAATATCAAACCAAAGATACTGATATCTTGGCAGCATTCCGAGTAACTCCTCAACCGGGGGTTCCGCCTGAGGAAGCAGGGGCTGCAGTAGCTGCCGAATCTTCTACTGGTACATGGACAACTGTGTGGACTGATGGACTTACTAGCCTTGATCGTTACAAAGGACGATGCTACCACATCGAGCCCGTTCCTGGCGAGGAAAGTCAATTTATTGCTTATGTAGCTTACCCTTTAGACCTTTTTGAAGAAGGTTCTGTTACTAACATGTTTACTTCCATTGTAGGTAATGTATTTGGGTTCAAAGCTTTACGAGCTTTACGTCTGGAGGATCTACGAATTCCTCCTACT…	CCTTGATCGTTACAAAGGACGATGCTACCACATCGAGCCCGTTCCTGGCGAGGAAAGTCAATTTATTGCTTATGTAGCTTACCCTTTAGACCTTTTTGAAGAAGGTTCT	yes
Aristolochia	yakusimense	2534	AB060737	ACGCATTTGCTCATGATCATGGTTTAAATGGATCGACTCTTTACGAATCCATGGAAAATTTAGGTTATGACAATAAATCCAGTTTAGTAATAGTGAAACGTTTAATTAGGCGAATGCACCAACGGAATCATTTTATTATTTCGATTAATGATTTTCACGAAAATCGATTCGTTGGGAACAACAAGAATTTGGATTCTCAAATCATATCAGAGGGTTTTGCAGTCATTGTGGAAATTCCATTCTCCCTGCAATTAGTATCTTGCCTAGAAGAAAAAAAAATAGCAAAATCTCATAATTTAGGATCTATTCATTCAATATTTCCCTTTTTAGAGGACAAATTATCACATTTAAATCATGTGTCAGATATACCAATACCCCACCCCATCCATCTGGAAATCT…	GTCATATGCTAGATAATTCGTTTCTAATGGATATTCCTATTAATAAATTCGAGACCATAGTCCCAATTATTTCTCTGATTGGCTCATTGGCAAAAGCCCATTTTTGTAACGTATCAGGGCACCCCATTAGTAAGCCGTT	AB205609	GTTGGATTCAAAGCTGGTGTTAAAGATTACAAATTGACTTATTATACTCCTGACTATGAAACCTTAGCTACTGATATCTTGGCAGCATTCCGAGTAACTCCGCAACCCGGAGTTCCGCCTGAGGAAGCAGGGGCTGCGGTAGCTGCCGAATCTTCTACTGGTACATGGACAACTGTGTGGACCGATGGACTTACCAGCCTTGATCGTTACAAAGGACGATGCTACCATATCGAGCCTGTTGCTGGGGAGGAAAATCAATTTATTGCTTATGTAGCTTACCCTTTAGACCTTTTTGAAGAAGGTTCTGTTACTAACATGTTTACTTCTATTGTGGGTAATGTATTTGGATTCAAAGCCCTACGAGCTCTACGTCTGGAGGATCTACGAATTCCTCCTGCT…	CTACGAGCTCTACGTCTGGAGGATCTACGAATTCCTCCTGCTTATTCCAAAACTTTCCAAGGTCCTCCCCATGGTATCCAAGTTGAGAGAGATAAATTGAACAAGTATGGTCGTCCCCTATTGGGATGTACTATTAAACCAAAATTGGGGTTATCGGCCAAGAA	yes
Aristolochia	zollingeriana	2535	AB071817	ATGTACTTGCTCATAATCATGATTTAAATGGATCGATTGTTTACGAATCGATGGAAAATTTAGGTTATGACAAAAAATTCAGTTCACTAATTGTGAAACGTTTAATTTTTCGAATGCATCAACAGAACCATTTTATTATTTCGGTTACCAATTTTCACCAAAATAGATTCGTTAGGAAAAGAAAAAATTGGGATTATCAAACCATATCAGAGGCTTTTGCAGTCATTATGGAAATTCCACTCTCCCTGCAATTAGTATATTGCCTGGAAGAAAAAGAAATAGCAAAATCTCATAATTTACGATCTATTCATTCAATATTTCCCTTTTTTGAGGACAAATTATCACATTTAAATCATGTGTTAGATATCCTAATACCCCACCCCATCCATCTGGAAATCT…	TATGGCTTCAAAGGGGACTCATCTTATGATGAAGAAATGGAAATATTATCTTGTCAATTTATGGCAGTGTCATTTTCACTTGTGGTCTCAACCGGGCAGAATCCATATAAACCGATTATACAATCATTCCTTCTATTTTATGGGCTATCTCTCAAGTCTACGAATGGTCGCTTCGA	AB205599	GTTGGATTCCAAGCTGGTGTTAAAGATTACAAATTGACTTATTATACTCCTGAATATCAAACCAAAGATACTGATATCTTGGCAGCATTCCGAGTAACTCCTCAACCGGGGGTTCCGCCTGAGGAAGCAGGGGCTGCAGTAGCTGCCGAATCTTCTACTGGTACATGGACAACTGTGTGGACTGATGGACTTACTAGCCTTGATCGTTACAAAGGACGATGCTACCACATCGAGCCCGTTCCTGGGGAGGAAAGTCAATTTATTGCTTATGTAGCTTACCCTTTAGACCTTTTTGAAGAAGGTTCTGTTACTAACATGTTTACTTCCATTGTAGGTAATGTGTTTGGGTTCAAAGCCTTACGAGCTTTACGTCTGGAGGATCTACGAATTCCTCCCGCT…	TACGTCTGGAGGATCTACGAATTCCTCCCGCTTATATCAAAACTTTCCAAGGCCCTCCCCACGGTATCCAAGTTGAGAGAGATAAATTGAACAAGTATGGTCGTCCTCTATTGGGATGTACTATTAAACCAAAATTGGGGTTATCGGCGAAGAACTACGGTAGAGCGGTTTATGAATGTCTCCGCGGTG	yes
Arjona	tuberosa	4132	EF464513	TTATGCCGATAAATTCAATTTTCTAATTGCGAAATGCTTAATTAGTCAAATGGATCAACAGAATTTTTTGTTTAGTTACATTAATGATTCTAACGCAAATCCATTTTTTGGCCACGACAAGAGCTCACATTTTAAGATAATACCCGGGGGATTTACTGTCATTGTAGAAATCCCATTTTTCCTATGCTTCGCATCTTCTTTAGAAGGCAAAAAAAAGATATCGGCATCTTATAATTTACGATCCATTCATTCTATATTTTCTTTTTTAGAGGACAGATTTTCTCACTTAAATTATGTGTCAAATATAATAATACCCTATCCTGCTCACCTGGAAATAGTGGTTCAAATTCTGCGTTATCGGGTTAAAGATGTCTCTTCCTTACATTTTTTACGATTCTT…	CTCACCTGGAAATAGTGGTTCAAATTCTGCGTTATCGGGTTAAAGATGTCTCTTCCTTACATTTTTTACGATTCTTTTTCTACGAAAACCGTAATTGGGATACTTT	EF464532	GCTGGTGTTAAGGAGTACAAATTGACTTATTATACTCCTGATTATGAAACCAAAGATACTGATATCTTGGCAGCATTCCGAGTAACTCCTCAACCCGGAGTTCCACCCGAGGAAGCGGGGGCCGCGGTAGCTGCTGAATCCTCTACTGGAACATGGACAACTGTGTGGACCGATGGACTTACCAGCCTTGATCGTTATAAAGGAAGATGCTACGACATTGAGCCTGTTGCTGGCGAAGAAAATCAATATATTGCTTATGTCGCTTATCCCTTAGACCTTTTTGAAGAAGGCTCTGTTACTAACATGTTTACTTCCATTGTAGGTAATGTATTTGGGTTTAAAGCCTTGCGTGCCCTGCGTTTAGAAGACCTGAGAATCCCCCCTGCTTATGCTAAAACG…	CTTACCAGCCTTGATCGTTATAAAGGAAGATGCTACGACATTGAGCCTGTTGCTGGCGAAGAAAATCAATATATTGCTTATGTCGCTTATCCCTTAGACCTTTTTGAAGAAGGCTCTGTTACTAACATGTTTACTTCCATTGTAGG	yes
Arophyton	buchetii	2407	AM920642	ATGGAAGAATTAAAGGGATATTTAGAAAAAAGTAGATCTAAACAACAACACTTCCTATATCCGCTTCTCTTTCAAGAGTATATTTACGCACTTGCTCATGATCGTGGTTTAAATGTAAATGGATCAATTTTTTATGAACCCGCGGAAATTTCAGGTTATGACAAAAAATTTAGCTCATTACTTGTGAAACGTTTAATTACTCGAATGTACCAACAGAATTTTTTGATCAATTCTGTTAATGATTCTAAACAAAATAGATTCGTTGGGCATAACAAGAATTTTTATTCTCAAATGATATCAGAGGTTTTTGCTGTCATTGTGGAAATTCCTTTCTCATTGCGATTAGTATCTTCCCTCGAAGAAAAAAAAGAAATACCAAAATCTCAGAATTTACGATCT…	AATTGTGTATCAGATATACTAATACCCTATCCCGTACATCTAGAAATCTTGGTTCAAATTCTACAATGCTGGATACAAGATGTTCCCTCTTTACATTTATTACGATTCTTTTTTC	AM905820	TCAAAGCTGGTGTTAAAGATTACAAATTGACTTATTATACTCCTGACTATGAGACAAAAGATACTGATATCTTGGCAGCATTCCGAGTAACTCCTCAACCCGGAGTTCCACCTGAAGAAGCAGGGGCTGCAGTAGCTGCCGAATCTTCTACTGGTACATGGACAACTGTGTGGACTGATGGACTTACCAGTCTTGATCGTTACAAAGGCCGATGCTACCACATCGAAGCCGTTGTTGGGGAGGAAAATCAATATATTGCTTATGTAGCTTACCCTTTAGACCTTTTTGAAGAAGGTTCTGTTACTAACATGTTTACTTCTATTGTAGGTAATGTATTTGGGTTTAAAGCTTTACGAGCTCTACGTCTGGAGGATTTGCGAATTCCTCCCGCTTATTCCA…	TAGCTGCCGAATCTTCTACTGGTACATGGACAACTGTGTGGACTGATGGACTTACCAGTCTTGATCGTTACAAAGGCCGATGCTACCACATCGAAGCCGTTGTTG	yes
Arpophyllum	giganteum	3533	AF265485	AAGGATATTTAGATTGAAAAAAGATATATTTCGGCAACAAAACTTCGTATATCCGCTACTCCTTCAGGAGTATATTTACTCACTTGCTCATTATCATAGCTTCAATAGTTTGATTTTTTACGAACCTGTGGAAATTATTGGTTATGACAATAAATTTAGTTTAGTACTTGTGAAACGTTTAATTACTCGAATGTATCAACAGAAATCCTTGATTTCTTCGGTGAATGATTCTAACCAAAATGAATTTTGGGGGCACAAGAATTCTTTTTCTTCTCATTTTTCTTCTCAAATGGTATCAGAAGGTTTTGGAGTCATTCTGGAAATTCCATTCTCGTCGCGATTAGTATCTTCCCTTGAAGAAAAAAGAATACCAAAATCTCAGAATTTACGATCTATTCA…	TATCTTCTGGAGTCTTTCTTGAGCGAACACATTTCTATGGAAAAATAGAATATCTTACAGTCGTGTGTTGTAATTCTTTTCAGAGGATCCTATGGTTCCTCAAAGATACTTTCATACATTATGTTCGATATCAAGGAAAAGCGATTC	AF074110	AAGCAAGCGTTGGATTTAAAGCTGGTGTTAAAGATTACAAATTGACTTATTATACTCCTGACTACGAAACCAAAGATACTGATATCTTGGCAGCATTCCGAGTAACTCCTCAACCGGGAGTTCCGCCTGAAGAAGCGGGGGCTGCGGTAGCTGCCGAATCTTCTACTGGTACATGGACAACTGTGTGGACTGATGGACTTACCAGTCTTGATCGTTACAAAGGACGATGCTACCACATCGAGGTCGTTGTTGGGGAGGAAAATCAATATATTGCTTATGTAGCTTATCCTTTAGACCTTTTTGAAGAAGGTTCTGTTACTAACATGTTTACTTCCATTGTGGGTAATGTATTTGGTTTCAAAGCCCTGCGAGCTCTACGTCTGGAAGATCTGCGAATTC…	GACAACTGTGTGGACTGATGGACTTACCAGTCTTGATCGTTACAAAGGACGATGCTACCACATCGAGGTCGTTGTTGGGGAGGAAAATCAATATATTGCTTATGTAGCTTATCCTTTAGACCTTTTTGAAGAAGGTTCTGTTACTAACATGTT	yes
Arracacia	aegopodioides	2323	U58549	ATGGAAGNATTCCANAGATATTTAAAGCTANATAGATCTCAACAACACTACTTCTTATATCCACTTATCTTTCAGGAGNATATTTATGCACTTGCGCATGATCATGGTTTAAATAGAAATAGATCCGTTTTGTTGGAAAATGCAGGTTCTAATAAGTTCAGCTTACTAATTGTGAAACGTGCAATTGAGCGAATGTATCAGTATGAACAGAATCATTTGATTCTTTTTGCTAATGATTTTACCCAAAATCCCTTTTTTGGGCGCAACAAAAATTTTAATTTTCAAATGATATCAGAAGGATTTGCAGTCATTGTAGAAATTCCGTTTTATCTCCGATTATTATCTTCGCTAGAAAGTAAAGGAATAGTTAAATCTCATAATTTACGATCAATTCATTCA…	TCGTCCTATATAATTCTCATCTATGTGAATACGAATCCATCTTCGTCTTTCTTCGTAACAAATCTTCTCATTTATGCTCAACGTCTTCTGGAACCCTTCTT	U50223	AAACTAAANNNNNTGTTGGATTCAAAGCTGGGGTTAAAGNTTACAAATTGACTTATTATACTCCTGNNTATGAAACCAAAGATACTGATATCTTGGCAGCATTCCGAGTAACTCCTCAACCTGGAGTTCCACCTGAAGAAGCGGGGGCCGCGGTAGCTGCCGAATCTTCTACTGGTACATGGACCACTGTGTGGACCGATGGACTTACCAGCCTTGATCGTTACAAAGGGCGCTGCTACGAAATCGAGCCCGTTGCTGGAGAAGAAAATCAATTTATCGTCTATGTAGCTTACCCATTAGACCTTTTTGAAGAAGGTTCTGTTACTAACATGTTTACTTCCATTGTAGGTAANGTATTTGGGTTCAAAGCCCTGCGCGCTCTACGTCTGGAAGATCTGC…	TTGAAGAAGGTTCTGTTACTAACATGTTTACTTCCATTGTAGGTAANGTATTTGGGTTCAAAGCCCTGCGCGCTCTACGTCTGGAAGATCTGCGAATCCCCGTTGCTTATGTTAAAACTTTCCAAGGACCGCCTC	yes
Arthraxon	sp	3902	EF137454	GATTCAGTTACAATACAAATGGAAAAATTCGAAGGGTATTCATAAAAACAGAAATCTCGTCAACACTACTTCGTCTACCCACTTCTCTTTCAGGAATATATTTATGCATTTGCTCATGATTATGGATTAAATGGTTCTGAACCCGTGGAAATTTTTGGTTGTAATAACAAGAAATTTAGTTCACTACTTGTGAAACGTTTAATTATTCGAATGTATCAGCAGAATTTTTTGATTAATTCGGTTAATCATCCTAACCAAGATCGGTTGTTGGATCACCGCAATTATTTTTATTCTGAGTTTTATTCTCAGATTCTATCTGAGGGGTTTGCGATCGTTGTAGAAATCCCACTCTCGTCAGGGCAACTATCTTGTCCGGAAGAAAAAGAAATACCAAAGTTT…	TTCTCAGATTCTATCTGAGGGGTTTGCGATCGTTGTAGAAATCCCACTCTCGTCAGGGCAACTATCTTGTCCGGAAGAAAAAGAAATACCAAAGTTTCAAAATTTACAATCTATTCATTCAATATTTCCCTTTTTAGAAGACAAATTTTTGCATTTACATTATCTATCCCATATAGAAATACCTTATCCTATCCA	EF125114	GTCACCACAAACAGAAACTAAAGCAAGTGTTGGATTTAAAGCTGGTGTTAAGGATTATAAATTGACTTACTACACCCCGGAGTACGAAACCAAGGATACTGATATCTTGGCAGCATTCCGAGTAACTCCTCAGCTCGGGGTTCCGCCTGAAGAAGCAGGAGCTGCAGTAGCTGCGGAATCTTCTACTGGTACATGGACAACTGTTTGGACTGATGGACTTACCAGTCTTGATCGTTACAAAGGACGATGCTATCACATCGAGCCCGTTCCTGGGGATCCAGATCAATATATCTGTTATATAGCTTATCCATTAGACCTATTTGAAGAGGGTTCTGTTACTAACATGTTTACTTCCATTGTGGGTAACGTATTTGGTTTCAAAGCCTTACGCGCTCTACG…	GGACGATGCTATCACATCGAGCCCGTTCCTGGGGATCCAGATCAATATATCTGTTATATAGCTTATCCATTAGACCTATTTGAAGAGGGTTCTGTTACTAACATGTTTACTTCCATTGTGGGTAACGTATTTGGTTTCAAAGCCTTAC	yes
Arthrophyllum	mackeei	2324	AY188395	TGGAGGAATTCCAAAGATATTTAGAGCTNNATAGATCTCAACAACACTACTTCTTATATCCACTTATCTTTCAGGAGTATATTTATGCACTTGCTCATGATCATGGTTTAAATAGAAATAGATCTATTTTGTTGGAAAATGCGGGTTATGCTAATAAATTCAGTTTACTAATTGTGAAACGTTTAATTGCTCGAATATATCAGTATCAACAGAATCNTTTGATTCTTTCTACTAAGGATTCTAACCAAAATCTATTTTTGAGGCGCAACAAGAATTTGTATTCTCAAATGATATCAGAGGGGTTTGCAGTCATTGTGGAAATTCCATTTTCTCTACAATTAATATCTTCCCTAGAAAGCAAAGGGATAGTCAAATCTCATAATTTACGATCAATTCATT…	CGCTTCAAAAGGGACGCCCTTTTTAATGAAAAAATGGACATATTACTTTGTTAATTTATGGCAATGTCATTTTTACCTGTGGTCTCAACCGGGAAGAATCTGTATAAACCAATTATACAATAATTCCCTCGACCTTC	AY188415	AAACTAAAGNAAGNGTTGGATTCAAAGCTGGTGTTAAAGNTTACAAATTGACTTNTNATACTCCTGACTATGAAACCAAAGATACTGATATCTTGGCAGCATTCCGNGTAACTCCTCAACCTGGAGTTCCACCTGAAGAAGCAGGGGCTGCGGTAGCTGCCGNATCTTCTACTGGTACATGGACAACTGTGTGGACCGATGGACTTACCAGCCTTGATCGTTACAAAGGGCGATGCTACGGNATCGAGCCCGTTACTGGAGAAGAAAATCAATATATTGCTTATGTAGCTTACCCATTAGACCTTTTTGAAGAGGGTTCTGTTACTNATATGTTTACTTCCATNGTAGGTAANGTATTTGGGTTCAAAGCCCTGNGTGCTCTACGTCTGGAAGATCTGC…	TTACCCATTAGACCTTTTTGAAGAGGGTTCTGTTACTNATATGTTTACTTCCATNGTAGGTAANGTATTTGGGTTCAAAGCCCTGNGTGCTCTACGTCTGGAAGATCTGCGNGTCCCTGTTGNTNATATNAAAACTNTCNAAGGANC	yes
Arthrophyllum	pinnatum	2489	U58605	ATGGAGGAATTCCAAAGATATTTAGAGCTNNATAGATCTCAACAACACTACTTCTTATATCCACTTATCTTTCAGGAGTATATTTATGCACTTGCTCATGATCATGGTTTAAATAGAAATAGATCTATTTTGTTGGAAAATGCGGGTTATGCTAATAAATTCAGTTTACTAATTGTGAAACGTTTAATTGCTCGAATATATCAGTATCAACAGAATCNTTTGATTCTTTCTACTAAGGATTCTAACCAAAATCTATTTTTGAGGCGCAACAAGAATTTGTATTCTCAAATGATATCAGAGGGGTTTGCAGTCATTGTGGAAATTCCATTTTCTCTACAATTAATATCTTCCCTAGAAAGCAAAGGGATAGTCAAATCTCATAATTTACGATCAATTCAT…	ATTCTCGCTTCAAAAGGGACGCCCTTTTTAATGAAAAAATGGACATATTACTTTGTTAATTTATGGCAATGTCATTTTTACCTGTGGTCTCAACCGGGAAGAATCTGTATAAACCAATTATACAATAATTCCCTCGACCTTCTGGGCTATCTATCAAGTG	U50240	AAACTAAAGNAAGNGTTGGATTCAAAGCTGGTGTTAAAGNTTACAAATTGACTTNTNATACTCCTGACTATGAAACCAAAGATACTGATATCTTGGCAGCATTCCGNGTAACTCCTCAACCTGGAGTTCCACCTGAAGAAGCAGGGGCTGCGGTAGCTGCCGNATCTTCTACTGGTACATGGACAACTGTGTGGACCGATGGACTTACCAGCCTTGATCGTTACAAAGGGCGATGCTACGGNATCGAGCCCGTTACTGGAGAAGAAAATCAATATATTGCTTATGTAGCTTACCCATTAGACCTTTTTGAAGAGGGTTCTGTTACTNATATGTTTACTTCCATNGTAGGTAANGTATTTGGGTTCAAAGCCCTGNGTGCTCTACGTCTGGAAGATCTGC…	CTATGAAACCAAAGATACTGATATCTTGGCAGCATTCCGNGTAACTCCTCAACCTGGAGTTCCACCTGAAGAAGCAGGGGCTGCGGTAGCTGCCGNATCTTCTACTGGTACATGGACAACTGTGTGGACCGATGGACTTACCAGCCTTGATCGTTACAAAGGGCGATGCTACGGNATCGAGCCCGTTACTGGAGAAGA	yes
Arum	hygrophilum	2408	AM920631	ATGGAAGAATTAAAAGGATATTTAGAAAAGAGTAGATCTATACAACAACACTTCCTATATCCGCTTCTCTTTCAAGAGTATATTTACGCACTTGCTCATAATCATGGTTTAAATGTAAATGGGTCAATTTTTTATGAACCCCCAGAAATTTCAGGTTATGACAAAAAATTTAGCTCATTACTTGTGAAACGTTTAATTACTCGAATGTACCAACACAATTTTTTGATCCATTCTGTTAATGATTCTAACCAAAATAGATTCGTTGGGCATAACAATAATTTTTATTCTCAAACGATATCAGAGGGTTTTGCTGTCATTATGGAAATTCCTTTCTCATTGCGACTAGTATCCTCCCTCGAAGAAAAAAAAGAAATACAAAAATCTCAGAATTTACGATCT…	GTAAAGAGTCAAATGCTAGAGAGTTCTTTTTTAATAGATACTGTTACTAAAAGATTCGAAACTATAGTTCCAATTATTCCAATGATTGGATCATTGTCAAAAGCTAAATTTTGTAACGTATC	AM905809	TCAAAGCTGGTGTTAAAGATTACAAATTGACTTATTATACTCCTGACTATGAGACAAAAGATACTGATATCTTGGCAGCATTCCGAGTAACTCCTCAACCCGGAGTTCCGCCTGAAGAAGCAGGGGCTGCAGTAGCTGCCGAATCTTCTACTGGTACATGGACAACTGTGTGGACTGATGGACTTACCAGTCTTGATCGTTACAAAGGACGATGCTACCACATCGAAGCCGTTCCTGGGGAGGAAAATCAATATATTGCTTATGTAGCTTACCCTTTAGACCTTTTTGAAGAAGGTTCTGTTACCAACATGTTTACTTCTATTGTAGGTAATGTTTTTGGGTTTAAAGCTTTACGAGCTCTACGTCTAGAGGATTTGCGAATTCCTCCCGCTTATTCCA…	CCGCCTCACGGTATCCAAGTTGAAAGAGATAAATTGAACAAGTATGGTCGTCCCCTATTGGGATGTACGATTAAACCAAAATTGGGATTATCCGCGAAAAACTACGGTAGAGCGTGTTATGAATGTCTCCG	yes
Arundina	graminifolia	3534	AF263626	GGCAACAAAACTTCCTATATCCGCTACTCCTTCAAGAGTATATTTACTCACTTGCTCATTATCATAGCTTCAATAGTTTGATTTTTTACAAACCTGTGGAAATTATCGGTTATGACAATAAATCTAGTTTAGTACTTGTGAAACGTTTAATTACTCGAATGTATCAACAGAAATATTTGATTTCTTCGGTGAATGATTCTAACCAAAATGGATTTTGGGGGCACAAGAATTCTTTTTCTTCTCATTTTTCTTCTCAAATGGTATCAGAAGGTTTTGGAGTCATTCTGGAAATTCCATTCTCGTCGCAATTAGTATCTTCCCTTGAAGATAACAGAATACCAAAATTTCAGAATTTACTATCTATTCATTCAATATTTCCCTTTTTAGAGGATAAATTAT…	GGAGTCTTTCTTGAGCGAACACATTTCTATGGAAAAATAGAATATCTTATAGTCGTGTGTTGTAATTCTTTTCAGAGGATCCTATGGTTCCTCAAAGATACTTTCATACATTATGTTCGATATCAAGGAAAAACAATTCTGGTT	AF074111	AAGCGTTGGATTTAAAGCTGGTGTTAAAGATTACAAATTGACTTATTATACTCCTGACTACGAAACCAAAGATACTGATATCTTGGCAGCATTCCGAGTAACTCCTCAACCGGGAGTTCCGCCTGAAGAAGCGGGGGCTGCGGTAGCTGCCGAATCTTCTACTGGTACATGGACAACTGTGTGGACTGATGGACTTACCAGTCTTGATCGTTACAAAGGACGATGCTACCACATCGAGGTTGTTGTTGGGGAGGAAAATCAATATATTGCTTATGTAGCTTATCCTTTAGACCTTTTTGAAGAAGGTTCTGTTACTAACATGTTTACTTCCATTGTGGGTAATGTATTTGGTTTCAAAGCCCTGCGAGCTCTACGTCTGGAAGATCTACGAATTCCCCC…	ACCTTTTTGAAGAAGGTTCTGTTACTAACATGTTTACTTCCATTGTGGGTAATGTATTTGGTTTCAAAGCCCTGCGAGCTCTACGTCTGGAAGATCTACGAATTCCCCCTTCTTATTCCAAAACT	yes
Asparagus	cochinchinensis	2541	AB029804	AAGCAACGAGCTTCTATTCTTAAATTTGAATAATTACCCGATCTAATTAGACGTTAAAAAAAAATTAGTGCCTGATGCGGGGAAGGGTTCTCCTGTGAGTGGTCCTTTGATTCTTTTTTTTCTTTAAAAAAATCCTAACTATTCTCTATTATGGATTGGAAACGAATGTGTAGAAGAAACAGTATACTGACAAAAAGAATCTGTTCCAAAGTCAAAAGAGCGATAGGGTTGCAAAAATAAAAGATTTTTGAACCTCTAGTAATTATAAAATAAGGAAGATAAATCTAGGGGAAAAGAAAAAGATCTGTTGATTGGACTTCCTGTTTCCGGGGTATATATTTTTTCCATACATACCCTGTTCTGACCATATTGCACTATGTATAATTTGATTACCCAAGA…	CAGGATGTTCCTTTTTTACATTTATTGCGATTTTTTCTTCACGAATATCATAATTGGAATAGTCTTCTCATTTCTCAGAAGAAATCTATTTACCGTTTTTCAAAAGAAAATAAAAGATTATTTCGGTTCCTATAC	AB029849	AAAGCAAGTGTTGGATTTAAAGCTGGTGTTAAAGATTACAGATTGACTTATTATACTCCTGAGTACGAAACCAAAGATACTGATATCTTGGCAGCATTCCGAGTAACTCCTCAACCCGGAGTTCCCCCTGAAGAAGCGGGCGCTGCAGTAGCTGCCGAATCTTCTACTGGTACATGGACAACTGTGTGGACTGATGGACTTACCAGTCTTGATCGTTACAAAGGACGATGCTACCACATCGAGCCCGTTATTGGGGAGGCGGATCAATTTATTGCTTATGTAGCTTATCCTTTAGACCTTTTTGAAGAAGGTTCTGTTACTAACATGTTTACTTCCATTGTGGGTAATGTATTTGGTTTCAAAGCCCTACGAGCTCTACGTTTGGAGGATCTGCGAATT…	CGAAACCAAAGATACTGATATCTTGGCAGCATTCCGAGTAACTCCTCAACCCGGAGTTCCCCCTGAAGAAGCGGGCGCTGCAGTAGCTGCCGAATCTTCTACTGGTACATGGACAACTGTGTGGACTGATGGACTTACCAGTCTTG	yes
Asphodelus	aestivus	2562	AJ511415	ATGGAAGAATTACAAGGATATTTAGAAAAAGATAGATCGGGACAACAACACTTTCTATATCCGCTTCTCTTTCAGGAGTATATTTATGCACTTGCTCATGATCATGGTTTAAATAGTTCGATTTTTTACGAACCTGTGGAAATTTTTGGTTATGACAATAAATCTAGTTTAGCACTTGTAAAACGTTTAATTACTCGAATCTATCAACAGAATTATTTGATTTCTTCAGTTAATGATTCTAACCAAAACCGATTCCTTGAGCACAAGAGGTTTTTTTATTCTCATTTTTATTCTCAAATTATATCAGAAAGTNTTGCAATTATTGTAGAAATTCCATTCTCGCTCCGATTAGTATCTTTTTTTGNAGAAACAGAAATACCAAAATATCATAATTTACGA…	GAAAGATAAGACAGCTTCGAATAGAACATTTTGCCGTAGTATGTCGTAACTATTTTCATAGAACTTTNTGGTTCTTAAAAAATCCTTTCATGCATTATGTTCGATATCAAAGAAAGGCAATTCTTGCTTCAAGG	AJ512292	TTTAAAGCTGGTGTTAAAGATTACAGATTGACTTATTATACTCCTGACTACGAAACCAAAGATACTGATATCTTGGCAGCATTCCGAGTAACTCCTCAACCCGGAGTTCCCCCTGAAGAAGCAGGGGCTGCGGTAGCTGCCGAATCTTCTACTGGTACATGGACAACTGTGTGGACTGATGGACTTACCAGTCTTGATCGTTACAAAGGAAGATGCTACCACATTGAGGCCGTTGCTGGGGAAGAAAATCAATTTATTGCTTACGTGGCTTATCCTTTAGACCTTTTTGAAGAAGGTTCTGTTACTAACATGTTTACTTCCATTGTAGGTAATGTATTTGGTTTCAAAGCCCTACGAGCTCTACGTCTGGAGGATCTACGAATTCCCCCTGCTTATTCC…	CCCCCTGAAGAAGCAGGGGCTGCGGTAGCTGCCGAATCTTCTACTGGTACATGGACAACTGTGTGGACTGATGGACTTACCAGTCTTGATCGTTACAAAGGAAGATGCTACCACATTGAGGCCGTTGCTGGGGAAGAAAATCAATTTATTGCTTACGTGGCTTATCCTTTAGACCTTTTTGAAGAAGGTTCTGTT	yes
Aspicarpa	brevipes	3304	AF344526	CCGAAGATATTTAAAAAAAAATAGATCTCGAAAAAAGGACTTCCTATACCCACTTCTCTTTCGAGAATATATTTATACACTTGCTCATGATCATGGTTTAAATAGATCTATTTTGTTGGAAAATGTGGGTTATGACAATAAATTTAGTTTACTAATTGTAAAACGTTTAATCATTCGAATGTATCAACAGATAGATTGGGTCATTCTTGCTAATGATTCTAAACAAAATAGATTTTTTAGGTACAACAAGAATTTGTATTTTCAAATGATATCCGAGGGGTTTGCAGTCATTGTGGAAATTCCGTTTGCCCCTCGATTAGTATCTTCCTTAGAAAGGTCAGGAATACAAAAATCCCCCAATTTACGATCAATTCATTCAATATTTCCTTTTTTAGAGGA…	TACGGTTGTTCAACGATCCTTTCATGCATTATGTTAGATATCAAGGAAAGGGCATTCTGGCTTCAAAAAGTACACTTCTTCTGATGAAAAAATGGAAATATTTCTTTGTCAATTTATGTCAATTTCATTTTT	AF344456	TAAGGCAAGTGTTGGATTCAAGGCTGGTGTTAAAGATTATAAATTGACTTATTATACTCCTGACTATGAAACCAAAGATACTGATATCTTGGCAGCATTCCGAGTAACTCCTCAACCTGGAGTTCCACCTGAGGAAGCAGGCGCTGCGGTAGCTGCTGAATCTTCTACTGGTACATGGACAACTGTGTGGACCGATGGACTTACCAGTCTTGATCGTTATAAAGGGCGATGCTACCATATCGAGCCCGTTGCTGGAGAAGAAACTCAATTTATTGCTTATGTAGCTTACCCCTTAGACCTTTTTGAAGAAGGTTCTGTTACTAACATGTTTACTTCCATTGTGGGTAATGTATTTGGGTTCAAAGCCCTACGCGCTCTCCGTCTGGAGGATTTGCGAAT…	AGACCTTTTTGAAGAAGGTTCTGTTACTAACATGTTTACTTCCATTGTGGGTAATGTATTTGGGTTCAAAGCCCTACGCGCTCTCCGTCTGGAGGATTTGCGAATCCCTCCTGCTTATACGAAAACTTTCCAAGGCCCG	yes
Aspicarpa	pulchella	3305	AF344528	TTTGTAGCACTTTTTACTAATGATTTTAAGGCTAACCTACGGTTGTTCAACGATCCTTTCATGCATTATGTTAGATATCAAGGAAAGGGCATTCTGGCTTCAAAAAGTACACTTCTTCTGATGAAAAAATGGAAATATTTCTTTGTCAATTTATGTCAATTTCATTTTTATGTGTGGGTTCATCCAAAACCGATCTATTTGAAGTCATTATCCAACCATTCTCTTGACTTTTTGGGTTATCTTTCAAGTATACGAAATAATCTTTCAGTGGTACGGAGTCAAATGCTAGAAAATTCATTTCTAATAGATAAGATTATGAAGAAACTTGATTCAAGAGTTCCAATTATTCCTTTGATTGGATCATTGTCAAAAACCAAATTTTGTAACGCCGTAGGGCAT…	TTTCAGTGGTACGGAGTCAAATGCTAGAAAATTCATTTCTAATAGATAAGATTATGAAGAAACTTGATTCAAGAGTTCCAATTATTCCTTTGATTGGATCATTGTCAAAAACCAAATTTTGTAACGCCGTAGGG	AF344458	TAAAGCAAGTGTTGGATTCAAGGCTGGTGTTAAAGATTATAAATTGACTTATTATACTCCTGACTATGAAACCAAAGATACTGATATCTTGGCAGCATTCCGAGTAACTCCTCAACCTGGAGTTCCACCTGAGGAAGCAGGCGCTGCGGTAGCTGCTGAATCTTCTACTGGTACATGGACAACTGTGTGGACCGATGGACTTACCAGTCTTGATCGTTATAAAGGGCGATGCTACCATATCGAGCCCGTTGCTGGAGAAGAAAATCAATATATTGCTTATGTAGCTTACCCGTTAGACCTTTTTGAAGAAGGTTCTGTTACTAACATGTTTACTTCCATTGTGGGTAATGTATTTGGGTTCAAAGCCCTACGTGCTCTCCGTCTGGAGGATTTGCGAAT…	TTACTTCCATTGTGGGTAATGTATTTGGGTTCAAAGCCCTACGTGCTCTCCGTCTGGAGGATTTGCGAATCCCTCCTGCTTATACGAAAACTTTCCAAGGCCCGCCTCATGGTATCCAAGTTGAGAGAGATAAATTGAACAAGTATGGTCGCCCCCTAT	yes
Aspicarpa	sp	3306	AF344527	GAAGATATTTAAAAAAAAATAGATCTCGAAAAAAGGACTTCCTATACCCACTTCTCTTTCGAGAATATATTTATACACTTGCTCATGATCATGGTTTAAATAGATCTATTTTGTTGGAAAATGTGGGTTATGACAATAAATTTAGTTTACTAATTGTAAAACGTTTAATCATTCGAATGTATCAACAGATAGATTGGGTTATTCTTGCTAATGATTCTAAACAAAATAGATTTTTTAGGTACAACAAGAATTTGTATTTTCAAATGATATCCGAGGGGTTTGCAGTCATTGTGGAAATTCCGTTTGCCCCTCGATTAGTATCTTCCTTAGAAAGGTCAGGAATACAAAAATCCCCCAATTTACGATCAATTCATTCAATATTTCCTTTTTTAGAGGACA…	GGAAATTCCGTTTGCCCCTCGATTAGTATCTTCCTTAGAAAGGTCAGGAATACAAAAATCCCCCAATTTACGATCAATTCATTCAATATTTCCTTTTTTAGAGGACAAATTTCCACATTTAAATTATGTGTCTGATCCACTAATACCTTACCCCATCCATCTAGA	AF344457	TAAAGCAAGTGTTGGATTCAAGGCTGGTGTTAAAGATTATAAATTGACTTATTATACTCCTGACTATGAAACCAAAGATACTGATATCTTGGCAGCATTCCGAGTAACTCCTCAACCTGGAGTTCCACCTGAGGAAGCAGGCGCTGCGGTAGCTGCTGAATCTTCTACTGGTACATGGACAACTGTGTGGACCGATGGACTTACCAGTCTTGATCGTTATAAAGGGCGATGCTACCATATCGAGCCCGTTGCTGGAGAAGAAACTCAATTTATTGCTTATGTAGCTTACCCCTTAGACCTTTTTGAAGAAGGTTCTGTTACTAACATGTTTACTTCCATTGTGGGTAATGTATTTGGGTTCAAAGCCCTACGCGCTCTCCGTCTGGAGGATTTGCGAAT…	ATTCAAGGCTGGTGTTAAAGATTATAAATTGACTTATTATACTCCTGACTATGAAACCAAAGATACTGATATCTTGGCAGCATTCCGAGTAACTCCTCAACCTGGAGTTCCACCTGAGGAAGCAGGCGCTG	yes
Aspidopterys	elliptica	3307	AF344529	ATGGGAGAATATCGAAGATATTTAAAAATAAATAGATCTCGAAGAAAGGACTTCCTATACCCACTTCTCTTTCGGGAGTATATTTATATACTTGCTCATGTAAATAGATCTATTTTGTTGGAAAATGTGGGTTATGACAATAAATCTAGTTTACTAATTGTAAAACGTTTAATCATTCGAATGTATCAACAGATAGATTTGGTTATTCCTGTTAATGATTCTAAACAAAATCGATTTTTTAGGTACAACAAGAATTTGTATTTTCAAATGATATCCGAGGGGTTTGCAGTTATTGTGGAAATTCCGTTTCCCCCTCGATTAGTATCGTCCTTAGAAAGNNNNNNNNNNNNNNNNNNNNNNNNNNNNNNNNNNNNNNNNNNNACATTTCCTTTTTTAGAG…	GAAGATATTTAAAAATAAATAGATCTCGAAGAAAGGACTTCCTATACCCACTTCTCTTTCGGGAGTATATTTATATACTTGCTCATGTAAATAGATCTATTTTGTTGGAAAATGTGGGTTATGACAATAAATCTAGTTTACTAATTGTAAAACGTTTAATCA	AF344459	TAAAGCAAGTGTTGGATTCAAGGCTGGTGTTAAAGATTATAAATTGACTTATTATACTCCTGACTATGAAACCAAAGATACTGATATCTTGGCAGCATTCCGAGTAACTCCTCAACCTGGAGTTCCGCCTGAGGAAGCAGGTGCTGCGGTAGCTGCTGAATCTTCTACTGGTACATGGACAACTGTGTGGACCGATGGGCTTACCAGTCTTGATCGTTATAAAGGGCGATGCTACGGCATCGAGCCCGTTGCTGGAGAAGAAAATCAATATATTGCTTATGTAGCTTACCCCTTAGACCTTTTTGAAGAAGGTTCTGTTACTAACATGTTTACTTCCATTGTGGGTAATGTATTTGGGTTCAAAGCCCTACGCGCTCTCCGTCTGGAGGATTTGCGAAT…	GCGATGCTACGGCATCGAGCCCGTTGCTGGAGAAGAAAATCAATATATTGCTTATGTAGCTTACCCCTTAGACCTTTTTGAAGAAGGTTCTGTTACTAACATGTTTACTTCCATTGTGGGTAATGTATTTGGGTTCAAAGCCCTACGCGCTCTCCGTCTGGAGGATTTGCGAATCCCTACTGC	yes
Astelia	alpina	2597	AY368372	TAGAATGCGGCTGCTTCTGGTACAAGTAGAGCTGTATATGGAAGGATTACAAGGATATGTAGAATAGGATAGATCTCGGCAACAACACTTACTATATCCACTTCTCTTTCAGGAGTATATTTACGCACTTGCTCATGATCATGGTTTAAATGGTTCGATTTTTTACGAACCCGTGGAAATTTTTGATTATGACAATAAATTTAGTTCAGTACTTGTGAAACGGTTAATTACTCGAATGTATCAACAGAATTATGTGATTTATTCTGTTAATGATTCTAACCAAAATGGATTCGTTGGGCACAACCACAACAATTTTATTTATTCTTATTTTTATTCTCAAATGATATCAGAGGGTTTTGCAGTCATTGTGGAAATTCCATTCTCGCTGCGATTAGTATC…	AGCAATTCTGGCTTCAAAAGGGACTCATCTTCTGATGAAGAAATGGAAATGTTATCTTGTCAATTTCTGGCAATATTATTTTCATTTTTGGTCTCAACCGTACAGGATCCATATAAACCAATTATCAAA	Z77261	AAATGTTGGATTTAAAGCTGGTGTTAAAGATTACAAATTGACTTATTATACTCCTGACTACGAAACCAAAGATACTGATATCTTGGCAGCATTCCGAGTAACTCCTCAACCCGGAGTTCCGCCTGAAGAAGCAGGGGCAGCGGTAGCTGCCGAATCTTCTACTGGTACATGGACAACTGTGTGGACTGATGGACTTACCAGTCTTGATCGTTACAAAGGACGATGCTACCACATCGAGGCCGTTGTTGGGGAGGAAAATCAATATATTGCTTATGTAGCTTATCCTTTAGACCTTTTTGAAGAAGGTTCTGTTACTAACATGTTTACTTCCATTGTGGGTAATGTATTTGGTTTCAAAGCCCTACGAGCTCTACGTCTGGAGGATCTGCGAATTCCCCC…	GAAGCAGGGGCAGCGGTAGCTGCCGAATCTTCTACTGGTACATGGACAACTGTGTGGACTGATGGACTTACCAGTCTTGATCGTTACAAAGGACGATGCTACCACATCGAGGCCGTTGTTGGGGAGGAAAATCAATATATTGCTTATGTAGCTTATCCT	yes
Asteriscium	chilense	2294	DQ133784	ACGACATAAACCATTCATTTAAATGGAAAAGAGAGGGTAGAGATCTGTTGAGAAGTTTACCTGTATCCGAGGTATCTATTCGTTTCGTTTCTTACTAGAATACCTTGTTTTGACTGTATCGCACTATGTATCATTTGATCATCCCCAAAATCCTCTACCTTTAGTTCAACTAGAATTTCAAATGGAGGAATTCCAAAGATATTTAGAGCTAAATAGATCTCAACAACACTACTTCTTATATCCACTTATCTTTCAGGAGTATATTTATGCACTTGCGCATGATCATAGTTTAAATAGAAATAGATCTTTTTTGTTGGAAAATGCAGGTTATGACAAGAAATTCGGCTTACTAATTGTGAAACGTTTAATTGTTCGAATGTATCAGTATCAACAGAATCA…	TTCGGCTTACTAATTGTGAAACGTTTAATTGTTCGAATGTATCAGTATCAACAGAATCATTTGATTCTTTCTGCTAATGATTTTAACCAAAATCTTTTTTTTGGACGCAACAAGAATTTTTATTCTCAAATTATATCAGAGGGGTTTTCAGTCATTGTGGAAATTCCATTTTATCT	DQ133799	AGGTGTTGGATTCAAAGCTGGGGTTAAAGATTACAAATTGACTTATTATACTCCTGACTATGAAACCAAAGATACTGATATCTTGGCAGCATTCCGAGTAACTCCTCAACCTGGAGTTCCGCCTGAAGAAGCAGGGGCCGCGGTAGCTGCTGAATCTTCTACTGGTACATGGACAACTGTGTGGACCGATGGACTTACCAGCCTTGATCGTTACAAAGGGCGATGCTACGAAATCGAGCCCGTTCCTGGAGAAGAAAATCAATTTATTGCTTATGTAGCTTACCCATTAGACCTTTTTGAAGAAGGTTCTGTTACTAACATGTTTACTTCCATTGTAGGTAATGTATTTGGGTTCAAAGCCCTGCGCGCTCTACGTCTGGAAGATCTGCGAATCCCTGT…	CCATTGTAGGTAATGTATTTGGGTTCAAAGCCCTGCGCGCTCTACGTCTGGAAGATCTGCGAATCCCTGTTGCTTATGTTAAAACTTTCCAAGGACCGCCTCATGGCATCCAAGTTGAGAGAGATAAATTGAA	yes
Asterostigma	pavonii	2409	AM920590	ATGGAAGAATTCAAAGGATATTTAGAAAAAAGTCGATCTAAACAACAACACTTCCTATATCCGCTTCTCTTTCAAGAGTATATTTACGCACTTGCTCATGATCATGGTTTAAATGTAAATGGGTCAATTTTTTATGAACCCGCGGAATTTTCAGGTTATGACAATAAATTTAGCTCATTACTTGTGAAACGTTTAATTACTCGAATGTACCAACAGAATTATTTGATCAATTCTGTTAATGATTCTAACAAAAATAGATTCGTTGGGCACAACAAGAGTTTTTATTCTCAAATGATATCAGAGGTTTTTGCTGTCATTGTGGAAATTCCTTTTTCGCTGCGATTAGTATCCTCCCTCGAAGAAAAAAAAGAAATACCAAACTTTCAGAATTTACGATCT…	TACTTTGTTGTAATGATTTTCAGAAAACCCTAGGGTTGTTCAAGGATCCTTTCATGCATTATGTTAGATATCAAGGAAAATCCATTCTGGCTTCAAAAGGGACTCATCTTCTGATGAAGAAATGGAAATCTTACTTTGTCAATTTTT	AM905768	TCAAAGCTGGTGTTAAAGATTACAAATTGACTTATTATACTCCTGACTATGAGACAAAAGATACTGATATCTTGGCAGCATTCCGAGTAACTCCTCAACCCGGAGTTCCGCCTGAAGAAGCAGGGGCAGCAGTAGCTGCCGAATCTTCTACTGGTACATGGACAAGTGTGTGGACTGATGGACTTACCAGTCTTGATCGTTACAAAGGACGATGCTACCACATCGAAGCCGTTGTTGGGGAGGAAAATCAATATATTGCTTATGTAGCTTACCCTTTAGACCTTTTTGAAGAAGGTTCCGTTACTAACATGTTTACTTCAATTGTGGGTAACGTATTTGGGTTTAAAGCTTTACGAGCTCTACGTCTGGAGGATTTGCGAATTCCTACCTCTTATTCCA…	CTTCAATTGTGGGTAACGTATTTGGGTTTAAAGCTTTACGAGCTCTACGTCTGGAGGATTTGCGAATTCCTACCTCTTATTCCAAAACTTTCCAAGGCCCACCTCACGGCATCCAAGTTGAGAGAGATAAATTGAACAAGTATGGTCGTCCCCTATTGGGATGTACGATTAAACCA	yes
Astrantia	rosenimfonie	2325	U58585	ATGGAGGAATTCCAAAGATATTTAAATTTAAAGCTAAATAGATCTCAACAACACTACTTCTNATATCCACTTATCTTTCAGGAATATATTTATGCACTTGCGCATGTACATGGTTTAAATAGAAATAGATCCTTTTTGTTGGAAAATACAGATTATGACAATAAATTCAGCTTACTAATTGTGAAACGTTTAATTGCTCGAATGTATCAGTATCAACAGAATAATTTGACTCTTTCTGCTAATTATTTTAACCAAAATAGATTTTTGGGGCGCAACAAGAATTTGTATTCTCAAATGATATCAGAGGGGTTTGCAGTCATTGTGGAAATTCCATTTTCGCTACGATTAATATCTTCGCTAGNAAGGNAAGGAATAGTAAAATCTCATAAGTTACGATCA…	GCATTTTTTACGATTCTTTCTCCACGAGTATNGTAGTTGGNATACTCCAAATAAGGCCAGTTCTTTTTTTTCAAAAAGAAATCAAACNNNNTNCNNCGTCCNAGATNANNCTCATCTANNTG	U50230	ANAAATCAAAGNAAGTGTTGGATTCAAAGCTGGGGTTAAAGATTACAAATTGACTTATTATACTCCTGACTATGAAACCAAAGATACTGATATCTTGGCAGCATTCCGAGTAACTCCTCAACCTGGAGTTCCACCTGAAGAAGCAGGGGCCGCGGTAGCTGCCGNATCTTCTACTGGTACATGGACAACTGTGTGGACCGATGGACTTACCAGTCTTGATCGTTACAAAGGGCGATGCTACGAAATCGAGCCCGTGGCTGGAGAAGAAAATCAATTTATTGCTTATGTAGCTTACCCATTAGACCTTTTTGAAGAAGGTTCTGTTACTAACATGTTTACTTCCATTGTAGGTAATGTATTTGGGTTCAAAGCCCTGCGCGCTCTACGTCTGGAAGATCT…	CAAAGATACTGATATCTTGGCAGCATTCCGAGTAACTCCTCAACCTGGAGTTCCACCTGAAGAAGCAGGGGCCGCGGTAGCTGCCGNATCTTCTACTGGTACATGGACAACTGTG	yes
Astroloba	corrugata	2564	AJ511410	ATGGAAGAATTACAACGATATTTAGAAAAAGATAGATCTCGGCAACAACACTTTCTATATCCACTTCTCTTTCAAGAGTATATTTATGCACTTGCTCATGATCATGGTTTAAATAGTTCGATTTTTTACGAACCCGTGGAAATTATTGGTTATGACAATAAATCTAGTTTAGCACTTGTAAAACGTTTAATTACTCGAATCTATCAACAGAATTATTTGATTTCTTCAGTTAATTATTTTAACCAAAATAGATTCCTTGGGCACAACACGTTTTTTTATTCTCATTTTTATTCTCAAATTATATCAGAAAGTCTTACAATTATTGTAGAAATTCCATTCTCGCTCCGATTAGTATCTTTTTGTGAAGAAATACCAAAATATCATAATTTACGATCTATT…	CTAGGTTATCTTTCAAGTCTACTAATAAATTCTTCGGCGGTAAGGAATCAAATGTTAGAGAATTCATTTCTAATGGATACCGTTACTAAGAAATTTGATACCATAGTCCCAGTNATTCTTCTTATTGAATCCTTGTCTAAAGCTAAATTTTGTACNGTANCAGGCCATCCTATTAGTAAGCCGATCTGGGCCG	AJ512293	TTTAAAGCTGGTGTTAAAGATTACAGATTGACTTATTATACTCCTGACTACGAAACCAAAGATACTGATATCTTGGCAGCATTCCGAGTAACTCCTCAACCCGGAGTTCCCCCTGAAGAAGCAGGGGCTGCGGTAGCTGCCGAATCTTCTACTGGTACATGGACAACTGTGTGGACTGATGGACTTACCAGTCTTGATCGTTACAAAGGAAGATGCTACCACATTGAGGCCGTTGCTGGGGAAGAAAATCAATTTATTGCTTACGTGGCTTATCCTTTAGACCTTTTTGAAGAAGGTTCTGTTACTAACATGTTTACTTCCATTGTAGGTAATGTATTTGGTTTCAAAGCCCTACGAGCTCTACGTCTGGAGGATCTACGAATTCCCCCTGCTTATTCC…	GTTACAAAGGAAGATGCTACCACATTGAGGCCGTTGCTGGGGAAGAAAATCAATTTATTGCTTACGTGGCTTATCCTTTAGACCTTTTTGAAGAAGGTTCTGTTACTAACATGTTTACTTCCATTGTAGGTAATGTATTTGGTTTCAAAGCCCTACGAGCTCTACGTCTGGAGGAT	yes
Astrotricha	pterocarpa	2326	AY188396	AATGGAGGAATTCCAAAGATATTTAGAGCTAGATAGATCTCAACAACACTATTTCTTATATCCACTTATCTTTCAGGAGTATATTTATGCACTTGCTCATGATCATGGTTTAAATATAAACAGATCCGTTTTGTTGAAAAATGCGGGTTATGACAATAAATTCAGTTTACTAATTGTGAAACGTTTAATTGCTCGAATGTATCAGTATCAACAGAATCATTTGATTCTTTCTACTAATGATTCTAAACAAAATCTATTTTTGAGGCGCAACAAGAATTTGTATTCTCAAATGATATCAGAGGGTTTTTCAGTCATTGTGGAAATTCCATTTTCTCTACAATTAATCTCTTCCCTAGAAAGCAAAGGGATAGTAAAATCTCATAATTTACGATCAATTCA…	TATCTTTCAGGAGTATATTTATGCACTTGCTCATGATCATGGTTTAAATATAAACAGATCCGTTTTGTTGAAAAATGCGGGTTATGACAATAAATTCAGTTTA	AY188416	TATACTCCAGACTATGAAACCAAAGATACTGATATCTTGGCAGCATTCCGAGTAACTCCTCAACCTGGAGTTCCACCTGAAGAAGCAGGGGCCGCGGTAGCTGCCGAATCTTCTACTGGTACATGGACAACTGTGTGGACCGATGGACTTACCAGCCTTGATCGTTACAAAGGGCGATGCTACGGAATCGAGCCCGTTGCTGGAGAAGAAAATCAATATATTGCTTATGTAGCTTACCCATTAGACCTTTTTGAAGAAGGTTCTGTTACTAACATGTTTACTTCCATTGTAGGTAATGTATTTGGGTTCAAAGCCCTGCGTGCTCTACGTCTGGAAGATCTGCGAATCCCTGTTTCTTATGTTAAAACTTTCCAAGGCCCGCCTCATGGCATCCAAGTT…	AAGCCCTGCGTGCTCTACGTCTGGAAGATCTGCGAATCCCTGTTTCTTATGTTAAAACTTTCCAAGGCCCGCCTCATGGCATCCAAGTTGAGAGAGATAAATTGAACAAGTATGGTCGTCCCCTGTTGGGATGTACTATTAAACCTAAATT	yes
Atkinsonia	ligustrina	4133	DQ787444	GAAAATGTAGGTTATGACAAAAAATTTAGGTTACTAATTGTGAAACGCTTAATTACTCGAATGTATCAACAGAATTCTTTGCTTATTTCTACTAATGATTCTAACCAAAATCCCTTTTTTGGGCACAACAAACATTTTTATTTTCAAATCATATCGGGTAAATTAGCAGTTATTGTGGAAATTAAACTTTCCCTATGCTTAGTATCTTCCCTCGAAGATAAGAAAATAGACGAATCTCAAAATTTACGATCAATTCATTCCATATTTCCCTTTTTAGAAGAAAAATTCTCCCATTTAAATTATGTGTCAAATATACTAATACCCTATCCTGTTCATCTTGAAATCTTGATTCTAATTCTTCGTTACTGGGTGAAAGATGCCTCTTCTTTGCATTTTTTA…	AGATGCCTCTTCTTTGCATTTTTTACGATTCGTTTTCCACGAGAATCGTAATTGGAACCATTTTTTTTTCCCAAAGAAATATATTTCCACTCTTTCAAAAAGAAATCAAAGATTATTCTTATTCTTATATAATTCTCA	EF464526	GAGTACAAATTGACTTATTATACTCCTGATTATGAAACTAAAGATACTGATATCTTGGCAGCATTCCGAGTAACTCCTCAACCTGGAGTTCCACCCGAGGAAGCGGGGGCCGCGGTAGCTGCCGAATCTTCTACTGGTACATGGACCACTGTGTGGACCGATGGACTTACTAGCCTTGATCGTTACAAAGGACGATGCTATCACATCGAGCCCGTTGCTGGAGAAGAAAATCAATATATTGCTTATGTAGCTTACCCTTTAGACCTTTTTGAAGAAGGTTCTGTTACTAACATGTTTACTTCCATTGTGGGTAATGTATTTGGGTTTAAAGCCCTACGTGCTCTACGTCTGGAGGATCTTCGAATCCCCCCTGCTTATTCTAAAACTTTCCAAGGCCCG…	AGAAGAAAATCAATATATTGCTTATGTAGCTTACCCTTTAGACCTTTTTGAAGAAGGTTCTGTTACTAACATGTTTACTTCCATTGTGGGTAATGTATTTGGGTTTAAAGCCCTACGTG	yes
Atropa	belladonna	4351	AJ316582	GAATGATTCCCGATCTAATTAGACGTTAAAAATTTATTAGTGCCTGATGCGGGAAGGGTTTCTTGTCCCATGAGTGGATTCTCGATTTTTTTAATGAATCCTAACTATTACCATTTTCTATTATGGAGATGTGTGTGTAGAAGAAACAGTATATTGATAAAGAAAGTTTTTTCCGAAGTCAAAAGAGCGATTAGGTTGAAAAAATAAAGGATTTCTAACCATCTTATTATCCTATAACACTATAACATAGACCAATTAAATGAAACGAAAAAAAAAAGAGATGATAGAGAATCCGTTGAGAAGTTTACCTGTATCCAAGGTATCTATTCTTACTCAAGGTATCTATTCTTACTATAATACTTTGGTTTAACTGTATCGCACTATGTATCATTTGATAAC…	AAAAGATGCCTCTTCTTTACATTTATTACGATTCTTTCTCCACGAATATTGGAATTTGAATAGTCTTATTACTTCAAAGAAGCCCGGTTACTCCTTTTCAAAAAAAAATAAAAGATTCTTCTTTTTCTTATATAATTCTTATGTATATGAATGCGAATCCACTTTCGTCTT	AJ316582	ATGTCACCACAAACAGAGACTAAAGCAAGTGTTGGATTCAAAGCTGGTGTTAAAGAGTACAAATTGACTTATTATACTCCTGAGTACCAAACCAAGGATACTGATATATTGGCAGCATTCCGAGTAACTCCTCAACCTGGAGTTCCACCTGAAGAAGCAGGGGCCGCGGTAGCTGCCGAATCTTCTACTGGTACATGGACAACTGTATGGACCGATGGACTTACCAGCCTTGATCGTTACAAAGGGCGATGCTACCGCATCGAGCGTGTTGTTGGAGAAAAAGATCAATATATTGCTTATGTAGCTTACCCTTTAGACCTTTTTGAAGAAGGTTCTGTTACCAACATGTTTACTTCCATTGTAGGTAATGTATTTGGGTTCAAAGCCCTGCGCGCTCTA…	TAGCTTACCCTTTAGACCTTTTTGAAGAAGGTTCTGTTACCAACATGTTTACTTCCATTGTAGGTAATGTATTTGGGTTCAAAGCCCTGCGCGCTCTACGTCTGGAAGATCTGCGAATCCCTCCTGCTTATGTTAAAACTTTCCAAGGTCCGCCTCATGGGATCCAAGTTGAAAGAGATAAA	yes
Averrhoa	carambola	3741	AY935924	ATGGAAAAATTTCAAAGCTATTTCAAACTAGATAGATCTTGGCAACATGACTTCCTATACCCACTTATCTTTCGGGAGTATATTTATGCACTTGCTCATGATCATTTAGTAAATATAAATAGATCGGTTTTGTTGGAAAATAGAGATTATGACAATAAATCTAGTTTACTAATTGTAAAACGTTTAATTCCGCGAATGTATCAACAGAATCATTTGATTTTTTCTGCTAATGATTCTAGCCAAAATCCTTTTTTTTTGTACAATAAGAATTTCTATTCTCAAATGATATCAGAGGGACTTGCGGTTATTGTGGAAATTCCATTTTCCTTACGATTAGTATCCTCTTTAGAAAGTTCAGAGATAGTAAAATCTCATAATTTACGATCAATTCATTCAATA…	TGCAAAAGTCTTTGCTAATGATTTTCGGGTTATCCTATGGATATTGAAAGATCCTTTTATGCATTATGTTAGATATCAAGGAAAATCTATTTTGGCTTCAA	AY935743	GTTGGATTCAAGGCTGGTGTTAAAGATTATAAATTGACTTATTATACTCCTGACTATGAAACCAAAGATACTGATATCTTGGCAGCATTCCGAGTAACTCCTCAACCTGGAGTTCCTCCTGAGGAAGCCGGGGCAGCGGTAGCTGCTGAATCTTCTACTGGTACATGGACAACTGTGTGGACCGATGGGCTTACCAGTCTTGATCGTTACAAAGGACGATGCTACCACATCGAGCCTGTTGCTGGAGAAGAAAATCAATATATTGCTTATGTAGCTTACCCCTTAGACCTTTTTGAAGAAGGTTCTGTTACTAACATGTTTACTTCCATTGTGGGTAATGTGTTTGGGTTCAAGGCGCTGCGGGCTCTACGTCTGGAGGATTTGCGAATCCCTCCTGCT…	ATTGACTTATTATACTCCTGACTATGAAACCAAAGATACTGATATCTTGGCAGCATTCCGAGTAACTCCTCAACCTGGAGTTCCTCCTGAGGAAGCCGGGGCAGCGGTAGCTGCTGAATCTTCTACTGGTACATGGACAACTGTGTGGACCGATGGGCTTACCAGTCTTGATCGTTACAAAG	yes
Axonopus	compressus	3903	EF137455	CTCTGATTCAGTAGAAATACAAATGGAAAAATTCGAAGGGTATTCAGAAAAACAGAAATCTCGTCAACAATACTTCGTTTATCCACTTCTCTTTCAGGAATATATTTATGCATTTGCCCATGATTATAGATTAAATGATTCCGAACCTGTGGAAATTTTTGGTTGTAATAACAAGAAATTTAGTTCACTACTTGTGAAACGTTTAATTATTCGAATGTATCAGCAGAATTTTAGGATTAATTCGGTTAATCATCCTAACCAGGATCGATTGTTGGATCACAGCAATTATTTTTATTCTGAGTTTTATTCTCAGATTCTATCTGAGGGGTTTGCGATCGTTGTAGAAATCCCACTCTCGCTAAGGCAACTATCTTGTCCGGAAGATAAAGAAATACCAAC…	ATTTACATTATCTATCACATATAGAAATACCCTATCCTATCCATTTAGAAATCCTGGTTCAACTCCTTGAATACCGGATTCCAGATGTTCCGTCTTTGCATTTATTGCGATTCTTTCTCAACTATTATTCGAATTGGAATAGTCTT	EF125127	GCAAGTGTTGGATTAAAGCTGGTGTTAAGGATTATAAATTGACTTACTACACCCCAGAGTACGAAACCAAGGATACTGATATCTTGGCAGCATTCCGAGTAACTCCTCAGCCCGGGGTTCCGCCTGAAGAAGCAGGGGCTGCAGTAGCTGCGGAATCTTCTACTGGTACATGGACAACTGTTTGGACTGATGGACTTACCAGTCTTGATCGTTACAAAGGACGATGCTATCACATCGAGCCCGTTCCTGGGGAGGCGGATCAATATATCTGTTATATAGCTTATCCATTAGACCTATTTGAAGAGGGTTCTGTTACTAATATGTTTACTTCCATTGTGGGTAACGTATTTGGTTTCAAAGCCTTACGCGCTCTACGTTTGGAGGATCTACGAATTCCCC…	AGCATTCCGAGTAACTCCTCAGCCCGGGGTTCCGCCTGAAGAAGCAGGGGCTGCAGTAGCTGCGGAATCTTCTACTGGTACATGGACAACTGTTTGGACTGATGGACTTACCAGTCTTGATCGTTACAAAGGACGATGCT	yes
Azadirachta	indica	3372	AY128179	CATTTAAATTATGTGTTAGATGGACTAATACCCCACTACATTCGCCCCGAAATCTTGGTTCAACTCCTTCGCTACTGGGTAAAAGACGCCTCTTCTTTACATTTATTACGGTCCTTTCTCCACGAGCATTTTAATTTGAATTGGAATAGTCTTATTAGTTCAAAGAACTCCATTTCCTTTTTTTCAAACAGGAATTCAAGATTATTATTGTTTCTATATAATTCTCATGTATATGAATATGAATCCATCTTCTTTGGTCTCTGTAACCAATTTTCTCATTTACGATCAACATCCTCTGGAGCCCTTGTTGAGCGAATAGATTTTTATAGAAAAGTCGACGATCTTGCCGAAGTCTTTACTAATGATTTTCCGGGCATCTTATGGTTGTTCAAGGATCCT…	AAATGGAAATATTATCTTGTCAATTTATGGCAATGGCATTTTCACGTGTGGTCTCAACCAGGAATGTCTCATATAAACCACTTAGACAAGCACTCTATCAACTTTCTGGGCTATCGTTTCAGTGTACGACTGAATCCGTTGGTGGTACGGAATCAACTGCTAGAAAATTCATTTCTAAT	AY128214	ATTCAAAGCCGGTGTTAAAGATTATAAATTGACTTATTATACTCCTGACTATGTAACCAAAGATACTGATATCTTGGCAGCATTCCGAGTAACTCCTCAACCAGGAGTTCCGCCCGAGGAAGCAGGGGCTGCGGTAGCTGCGGAATCTTCTACTGGTACATGGACAACTGTGTGGACCGATGGGCTTACTAGCCTTGATCGTTACAAAGGACGATGCTACAACATTGAGCCCGTTGCTGGAGAAGAAAATCAATATATATGTTATGTAGCTTACCCTTTAGACCTTTTTGAAGAAGGTTCTGTTACTAACATGTTTACGTCCATTGTGGGTAATGTATTTGGGTTCAAAGCCCTGCGTGCTCTACGTCTAGAGGATCTACGAATCCCTCCCGCGTATTC…	AAAGGACGATGCTACAACATTGAGCCCGTTGCTGGAGAAGAAAATCAATATATATGTTATGTAGCTTACCCTTTAGACCTTTTTGAAGAAGGTTCTGTTACTAACATGTTTACGTCCATTGTGGGTAATGTATTTGGGTTCAAAGCCCTGCGTGCTCTACGTCTAGAGGATCTACGAAT	yes
Azadirachta	indica	3373	AY128180	CATTTAAATTATGTGTTAGATGGACTAATACCCCACTACATTCGCCCCGAAATCTTGGTTCAACTCCTTCGCTACTGGGTAAAAGACGCCTCTTCTTTACATTTATTACGGTCCTTTCTCCACGAGCATTTTAATTTGAATTGGAATAGTCTTATTAGTTCAAAGAACTCCATTTCCTTTTTTTCAAACAGGAATTCAAGATTATTATTGTTTCTATATAATTCTCATGTATATGAATATGAATCCATCTTCTTTGGTCTCTGTAACCAATTTTCTCATTTACGATCAACATCCTCTGGAGCCCTTGTTGAGCGAATAGATTTTTATAGAAAAGTCGACGATCTTGTCGAAGTCTTTACTAATGATTTTCCGGGCATCTTATGGTTGTTCAAGGATCCT…	GTTTCAGTGTACGACTGAATCCGTTGGTGGTACGGAATCAACTGCTAGAAAATTCATTTCTAATAGAAAATACTATGAAGAAGGTCGATACAATCGTTCC	AY128215	ATTCAAAGCCGGTGTTAAAGATTATAAATTGACTTATTATACTCCTGACTATGTAACCAAAGATACTGATATCTTGGCAGCATTCCGAGTAACTCCTCAACCAGGAGTTCCGCCCGAGGAAGCAGGGGCTGCGGTAGCTGCGGAATCTTCTACTGGTACATGGACAACTGTGTGGACCGATGGGCTTACTAGTCTTGATCGTTACAAAGGACGATGCTACAACATTGAGCCCGTTGCTGGAGAAGAAAATCAATATATATGTTATGTAGCTTACCCTTTAGACCTTTTTGAAGAAGGTTCTGTTACTAACATGTTTACGTCCATTGTGGGTAATGTATTTGGGTTCAAAGCCCTGCGTGCTCTACGTCTAGAGGATCTACGAATCCCTCCCGCGTATTC…	CCTCCCGCGTATTCTAAAACTTTCCAAGGACCACCTCATGGGATCCAAGTTGAGAGAGATAAATTGAACAAGTATGGCCGTCCTCTATTGGGATGTACTATTAAACCTAAATT	no
Azorella	aretioides	2295	DQ133785	ATGGGGGAATTCCAAAGATATTTAGAGCTAAATAGATCTCAACAACACTACTTCTTATATCCACTTATCTTTCAGGAGTATATTTATGCACTTGCGCATGATCATGATTTAAATAGAAATAGATCTGTTTTGTTGGAAAATGCAGGTTATAACAAAAAATTCGGCTTACTAATAGTGAAACGCTTAATTGCTCGAATGTATCAGTATCAACAGAATCATTTGATTCTTTCTCCTAATGATTTTCACAAAAATATTTTTTTTGGACGCAAGAATAATTTAGATTATCAAATGATATCAGAGGGGTTTGCAGTCATTGTGGAAATTCCATTAGTAATATCTTCCCTAGACCTAGAAAGGAAAGGGATAGTCAAATCTCATAATTTACGATCAATTCATTCA…	ATCTATCAACTGCGCGGTTAACCCCTTCAATGGTACGCAGTCAAATGCTAGAAAATGCGTTTCTAATTGATAATGCTATTAAGAAGTTCGATACTATTGTTCCAATTATTCGAATTATTAGATCATTGGCTAAGGCAAAATTTTGTAACGTATTGGGACATCCTATTAG	DQ133800	AGGTGTTGGATTCAAGGCTGGGGTTAAAGATTATAAATTGACTTATTATACTCCTGACTATGAAACCAAAGATACTGATATCTTGGCAGCATTCCGAGTAACTCCTCAACCTGGAGTTCCACCTGAAGAAGCAGGGGCCGCGGTAGCTGCTGAATCTTCTACTGGTACATGGACAACTGTGTGGACCGATGGACTTACCAGCCTTGATCGTTACAAGGGGCGATGCTACGAAATCGAGCCCGTTGCTGGAGAAGAAAATCAATATATTGCTTATGTAGCTTACCCATTAGACCTTTTTGAAGAAGGTTCTGTTACTAATATGTTTACTTCCATTGTAGGTAATGTATTTGGGTTCAAAGCCCTGCGCGCCCTACGTCTGGAAGATCTGCGAATCCCTGT…	ATTCCGAGTAACTCCTCAACCTGGAGTTCCACCTGAAGAAGCAGGGGCCGCGGTAGCTGCTGAATCTTCTACTGGTACATGGACAACTGTGTGGACCGATGGACTTACCAGCCTTGATCGTTACAAGGGGCGATGCTACGAAATCGAGCCCGTTGCTGGAGAAGAAAATCAATATATTGCTTATGTAGCTTACCCATTA	yes
Azorella	monantha	2296	DQ133786	ATGGGGGAATTCCAAAGATATTTAGAGCTAAATAGATCTCAACAACACTACTTCTTATATCCACTTATCTTTCAGGAGTATATTTATGCACTTGCGCATGATCATGATTTAAATAGAAATAGATCTGTTTTGTTGGAAAATGCAGGTTCTAACCAAAAATTCGGCTTACTAACAGTGAAACGCTTAATTGCTCGAATGTATCAGTATCAACAGAATCATTTGATTCTTTCTGCTAATGATTTTCACAAAAATATTTTTTTTGGACGCAAGAAGAATTTCGATTCTCAAATGATATCAGAGGGGTTTGCGGTCATTGTGGAAATTCCATTAGGAATATCTTCCCTAGACCTAGAAAGGAAAGGGATAGTCAAATCTCATAATTTACGATCAATTCATTCA…	TAATACCCTACCCAGTCCATCTGGAAATATTGGTTCAAACTCTTCGCTACTGGGTCAAAGATGCTTCTTCTTTGCATTTATTACGGTTCTTTCTCCACGAGTATCGTAGTTGGAATACTTCAAATAAAGCCAGTTCTTGGTTTTCAA	DQ133802	AGGTGTTGGATTCAAGGCTGGGGTTAAAGATTATAAATTGACTTATTATACTCCTGAATATGAAACCAAAGATACTGATATCTTGGCAGCATTCCGAGTAACTCCTCAACCTGGAGTTCCACCTGAAGAAGCAGGGGCCGCGGTAGCTGCTGAATCTTCTACTGGTACATGGACAACTGTGTGGACCGATGGACTTACCAGCCTTGATCGTTACAAGGGGCGATGCTACGAAATCGAGCCCGTTGCTGGAGAAGAAAATCAATATATTGCTTATGTAGCTTACCCATTAGACCTTTTTGAAGAAGGTTCTGTTACTAATATGTTTACTTCCATTGTAGGTAATGTATTTGGGTTCAAAGCCCTGCGTGCCCTACGTCTGGAAGATCTGCGAATCCCTGT…	TGTTACTAATATGTTTACTTCCATTGTAGGTAATGTATTTGGGTTCAAAGCCCTGCGTGCCCTACGTCTGGAAGATCTGCGAATCCCTGTTGCTTATGTTAAAACTTTCCAAGGACCGCCTCATGGCATCCAAGTTGAGAGAGATAAATTGAACAAATA	yes
Azorella	selago	2327	AF271762	ATGGAGGAATTCCAAAGATATTTAGAGCTAAATAGATCTCAACAACACTACTTCTTATATCCACTTATCTTTCAGGAGTATATTTATGCACTTGCGCATGATCATGATTTAAATAGAAATAGATCCGTTTTGTTGGAAAATGCAGGTTATAACAAAAAATTCGGCTTACTAATAGWGAAACGCTTAATTGCTCGAATCTATCAGTATCAACAGAATCATTTGATTCTTTCTGCTAATGATTTTCACAAAAATATTTTTTTTGGACGCAAGAAGAATTTAGATTATCAAATGATATTAGAGGGGNTTGCGGTCATTGTGGAAATTCCATTAGTAATATCTTCCCTAGACCTAGAAAGGAAAGGGATAGTCAAATCTCATAATTTACAATCAATTCATTCA…	TTATATCCACTTATCTTTCAGGAGTATATTTATGCACTTGCGCATGATCATGATTTAAATAGAAATAGATCCGTTTTGTTGGAAAATGCAGGTTATAACAAAAAATTCGGCTTACT	AY188417	GTTGGATTCAAGGTTGGGGTTAAAGATTATAAATTGACTTATTATACTCCTGACTATGAAACCAAAGATACTGATATCTTGGCAGCATTCCGAGTAACTCCTCAACCTGGAGTTCCACCTGAAGAAGCAGGGGCCGCGGTAGCTGCTGAATCTTCTACTGGTACATGGACAACTGTGTGGACCGATGGACTTACCAGCCTTGATCGTTACAAGGGGCGATGCTACGAAATCGAGCCCGTTGCTGGAGAAGAAAATCAATATATTGCTTATGTAGCTTACCCATTAGACCTTTTTGAAGAAGGTTCTGTTACTAATATGTTTACTTCCATTGTAGGTAATGTATTTGGGTTCAAAGCCCTGCGCGCCCTACGTCTGGAAGATCTGCGAATCCCTGTTGCT…	GTTGCTGGAGAAGAAAATCAATATATTGCTTATGTAGCTTACCCATTAGACCTTTTTGAAGAAGGTTCTGTTACTAATATGTTTACTTCCATTGTAGGTAAT	yes
Baijiania	borneensis	2753	DQ469137	TTTTTTAAATGGATCCATTTTGGTGGAAAATTATGGTTATGACAAAAAATCCAGTTTACTAATGGTAAAACATTTAATTACTCGAATGTATCAACAGAATCATTTTTTTTTTTCCATTAATTATTATAACAAAAATCCATTTTGGGGGTACAATAAAAATTTGTATTCTCAAATGCTATCAGAAGGATTTGCAGTCATTGTGGAAATTCCATTTTCCCTACGATTAGTATCTTCTTTAGAGGAAGAAGAAATCGCAAAATCTTATAATTTACGATCAAGTCATTCAATATTTCCTTTTTTAGAGGATAAATTCCCACATTTAAATTATGTGTCAGATGTATTAATACCCTATCCCCTCCATCTGGAAATTTTAGTTCAAATCCTTCGTTCCTGGGTGAA…	GTCATTTTTATGTGTGGTCACAACCAGAAAGGATCTACATAAACCAATTATCCAAGCGTTCTCTTGACTTTTTGGGCTATATTTCAAGTGTGCGCCTAAATCCTTCAGTGGTATGGAGTCAGATGCTAGAAAATTCATTTCTAATAGATAATGCTACG	DQ535740	ACTTATTATACTCCTGACTATGAAACCAAAGATACTGATATCTTGGCAGCATTCCGAGTAACTCCTCAACCGGGAGTTCCAGCCGAGGAAGCAGGGGCCGCTGTAGCTGCTGAATCTTCTACTGGTACATGGACAACTGTGTGGACCGATGGGCTTACCAGTCTTGATCGTTACAAAGGACGATGCTATGACATCGAGCCTGTTCCTGGAGAAGAAAGTCAATTTATTGCTTATGTAGCTTATCCCCTAGACCTTTTTGAAGAAGGTTCTGTTACTAACATGTTTACTTCCATTGTGGGTAATGTATTTGGGTTCAAAGCTCTGCGCGCTCTACGTCTGGAGGATTTGCGAATCCCTACTGCTTATATTAAAACTTTCCAAGGCCCGCCTCATGGTATC…	ACATCGAGCCTGTTCCTGGAGAAGAAAGTCAATTTATTGCTTATGTAGCTTATCCCCTAGACCTTTTTGAAGAAGGTTCTGTTACTAACATGTTTACTTCCATTGTGGGTAATGTATTTGGGTTCAAAGCTCTGCGCGCTCTACGTCTGGAGGATTTGCGAATCCCTACTGCTTATATTAAAAC	yes
Banisteriopsis	hypericifolia	3308	AF344530	AGAATATCGAAGATATTTAAGAATAAATAGATCTCGAAAAAAGGACTTCCTATACCCACTTCTCTTTCGGGAGTATATTTATACACTTGCTCATGATCATGGTTTAAATAGATCTATTTTGTTGGAAAATGTGGGTTATGACAATAGATCTAGTTTACTAATTGTAAAACGTTTAATCATTCGAATGTATCAACAGATAGATTTGGTTATTCTTGCTAATGATTCTAAACAAAATCGATTTTTTAGGTACAACAAGAATTTGTATTTTCAAATGATATCCGAGGGGTTTGCAGTCATTGTGGAAATTCCGTTTGCCCCTCGATTAGTATCGACCTTAGAAAGGTCAGGAATACAAAAATCCCCTAANNNNNNNNNNNNNNATTCAATATTTCCTTTTTT…	CATTATCCAACCATTCTCTTGACTTTTTGGGTTATCTTTCAAGTATACGAAAAAATCTTTCAGTGGTACGGAGTCAAATGCTAGAAAATTCATTTCTAATAGATAATATTATGAAGAAACTCGATTCAAGAGTTCCAATTATTCCTTTGATTGGATCATTGTCAAAAACAAAATTTTGTAACACAGTAG	AF344460	GTGTTGGATTCAAGGCTGGTGTTAAAGATTATAAATTGACTTATTATACTCCTGACTATCAAACCAAAGATACTGATATCTTGGCAGCATTCCGAGTAACTCCTCAACCTGGAGTTCCGCCTGAGGAAGCAGGTGCTGCGGTAGCTGCTGAATCTTCTACTGGTACATGGACAACTGTGTGGACCGATGGACTTACCAGTCTTGATCGTTATAAAGGGCGATGCTACCACATCGAGCGCGTTGCTGGAGAAGAAAGTCAATATATTGCTTATGTAGCTTACCCCTTAGACCTTTTTGAAGAAGGTTCTGTTACTAACATGTTTACTTCCATTGTGGGTAATGTATTTGGGTTCAAAGCCCTACGCGCTCTCCGTCTGGAGGATTTGCGAATCCCTCCTG…	ACTTACCAGTCTTGATCGTTATAAAGGGCGATGCTACCACATCGAGCGCGTTGCTGGAGAAGAAAGTCAATATATTGCTTATGTAGCTTACCCCTTAGACCTTTTTGAAGAAGGTTCTGTTACTAA	yes
Barbarea	verna	4352	AP009370	GAAAAATTACCCGATCTAATTAAATGTTAAAAATAGATTAGTGCCTAATACGGGTATGGGAAGGAATTTTTTTCTTGCGTGTTATTATCAATTTTTCATGAGTCCTAATTATTTTTTTCCCTAGTCCGTTTGGGTTAGGTTGGAGATGGATGTGTAAAAGAAGCAGTATATTGATAAAAAAAAATATATATATTTCCAAAATCAAAAGAGCGATTAGGTTAAAAAAATAAAGGATTTCTAATCATCTTGTTTTGTTATTCTATAATATAACGAACAGAAACCTATTAAAGATAGAGAATCCGGTTAGCAGTCTACCTGTTTATGAGGTATCTATTGCTTTCGTACTGTAATACCTTATTTTGACTGTATCGCACTATGTGTCATTTCAGAACTCAATAA…	AGTCCTAATTATTTTTTTCCCTAGTCCGTTTGGGTTAGGTTGGAGATGGATGTGTAAAAGAAGCAGTATATTGATAAAAAAAAATATATATATTTCCAAAATCAAAAGAGCGATTAGGTTAAAAAAATAAA	AP009370	ATGTCACCACAAACAGAGACTAAAGCAAGTGTTGGATTCAAAGCTGGTGTTAAAGAGTATAAATTGACTTATTATACTCCTGAATATGAAACCAAGGATACTGATATCTTGGCAGCATTCCGAGTAACTCCTCAACCCGGAGTTCCACCTGAAGAAGCAGGGGCTGCGGTAGCTGCTGAATCTTCTACTGGTACATGGACAACTGTATGGACCGATGGGCTTACCAGCCTTGATCGTTACAAAGGACGATGCTACCACATCGAACCCGTTCCAGGAGAAGAAACTCAATTTATTGCGTATGTAGCTTACCCCTTAGACCTTTTTGAAGAAGGTTCGGTTACTAACATGTTTACCTCGATTGTGGGTAATGTATTTGGGTTCAAAGCCCTGGCTGCTCTA…	ATCCCTCCTGCTTATACTAAAACTTTCCAGGGACCACCTCATGGTATCCAAGTTGAAAGAGATAAATTGAACAAGTATGGACGTCCCCTATTAGGCTGTACTATTAAACCAAAATTGGGGTTATCCGCGAAGAACTATGGTAGAGCAGTTTATGAATGTCTACGTGGTGG	yes
Barlia	robertiana	3535	AY368382	ATGTATCATTTCAGAACACAAGAAGTGCCTTCCTTTTTTTGGTTTTAGGGTTATAGTAAAAATTATGTAAATGACAGGATTACAAGGATATTTAGATTGAAAAAAAATAAATTTCGTCAACAAAACTTTCTATATCCGCTACTCCTTCAGGAGTATATTTACTCACTTGCTCATGATCATAGCTTCAATAGTTTTATTTATTACGAACCTGTGGAAATTCTTGGTTATGACAATAAATATAGTTTAGTACTTGTGAAACGTTTAATTACTCGAATATATAGACAGAAACTTTTTTGTTCTTCGGTAAATTATTCTAACCAAAATCTATTTTGGGGGCATAAGAATTATTTTTCTTCTCATTTTTATTCTAAAATATTATCAGAAGCTTTTGGAGTCATT…	TCAAATCCTTCAATGCTGGATCAAAGATGTTTCTTCTTTGCATTTGTTGCGATTGATTTTCCACGAATATCATAATTTAAATAGTGTCATTACTTCAAAGAAAGACATTTACGTCTTTTCA	AY368337	ACATCTTGGATTTAAAGCTGGTGTTAAAGATTACAAATTGACTTATTATACTCCTGACTACGAAACCAAAGATACTGATATCTTGGCAGCATTCCGAGTAACTCCTCAACCGGGAGTTCCGCCTGAAGAAGCAGGCGCTGCGGTAGCAGCCGAATCTTCGACTGGTACATGGACAACTGTGTGGACTGATGGACTTACCAGTCTCGATCGTTACAAAGGACGATGCTACCACATCGAGGCCGTTGTTGGGGAGGAGAATCAATATATTGCTTATGTAGCTTATCCTTTAGACCTTTTTGAAGAAGGTTCTGTTACTAACATGTTTACTTCCATTGTGGGTAATGTTTTTGGTTTCAAAGCTCTGCGAGCTCTACGTCTTGAAGATCTGCGAATTCCCCC…	ATCTTGGCAGCATTCCGAGTAACTCCTCAACCGGGAGTTCCGCCTGAAGAAGCAGGCGCTGCGGTAGCAGCCGAATCTTCGACTGGTACATGGACAACTGTGTGGACTGATGGACTTACCAGTCTCGATCGTTACAAAGGACGATGCTACCACATCG	yes
Basiphyllaea	corallicola	3536	AF263627	GGCAACAAAACTTCCTATATCCGTTACTCCTTCAGGAGTATATTTACTCACTTGCTCATTATCATAGCTCCAATAGTTTGATTTTTAACGAACCTGTGGAAATTATCGGTTATGACAATAAATCTAGTTTAGTACTTGTGAAACGTTTAATTACTCGAATGTATCAACAGAAATCTTTGATTTCTTCGGTGAATGATTCTAACCAAAATGAATTTTGGGGACACAAGAATCCTTTTTCTTCTCATTTTTCTTCTCAAATGGTATCAGAAGGTTTTGGAGTCATTCTGGAGATTCCATTCTCGTCGCGATTAGTATCTTCCCTTGAAGAAAAAAGAATACCAAAATCTCAGAATTTACGATCTATTCATTCAATATTTCCCTTTTTAGAGGATAAATTAT…	AGAATATCTTCTAGTCGTGTGTTGTAATTCTTTTCAGAGGATCCTATGGTTCCTCAAAGATACTTTCATACATTATGTTCGATATCAAGGAAAAGCGATTCTGGCTTCAAAAGGGACTCTTATTCTGATGAAGAAATGGAAATTTCATCTTGTGAATTTTTGGCAATCTTATTTTCACTTTTGGT	AF264155	TTGGATTTAAAGCTGGTGTTAAAGATTACAAATTGACTTATTATACTCCTGACTACGAAACCAAAGATACTGATATCTTGGCAGCATTCCGAGTAACTCCTCAACCGGGAGTTCCGCCTGAAGAAGCGGGGGCTGCGGTAGCTGCCGAATCTTCTACTGGTACATGGACAACTGTGTGGACTGATGGACTTACCAGTCTTGATCGTTACAAAGGACGATGCTACCACATCGAGGTCGTTGTTGGGGAGGAAAATCAATATATTGCTTATGTAGCTTATCCTTTAGACCTTTTTGAAGAAGGTTCTGTTACTAACATGTTTACTTCCATTGTGGGTAATGTATTTGGTTTCAAAGCCCTGCGAGCTCTACGTCTGGAAGATCTGCGAATCCCCACTTCTT…	GAAGCGGGGGCTGCGGTAGCTGCCGAATCTTCTACTGGTACATGGACAACTGTGTGGACTGATGGACTTACCAGTCTTGATCGTTACAAAGGACGATGCTACCACATCGAGGTCGTTGTTGGGGAGGAAAATCAATATATTGCTTATGTAGCTTATCCTTTAGACCTTTTT	yes
Bayabusua	clarkei	2754	DQ536635	CATCTTATAGGGTCCTTTTTGAGCGAATATATTTCTATGGAAAAATCGANCATCTTGTCAAAGTGTTTGCTAATTATTTTGCGGCTATCTTACGGGTCTTCAAGGATCCTTTGATGCATTATGTTAGATATCAAGGAAAATCTATTCTGGTTTCAAAAGATACGCCACTTCTGATGAATAAGTGGAAATATTACCTTGTCAATTTATGGCAATGTCATTTTTATGTGTGGTCACAACCAGAAAGGATCTATATAAACCAATTGTCCAAGCGTTCTCTTGACTTTTTGGGCTATATTTCAAGTGTACGACTAAATCCTTCAGTGGTATGGAGTCAGATGTTAGAAAATTCATTTCTAATAGATAATGCTATGAAGAAACTCGATACACTAGTTCCTATTA…	TCCAAGCGTTCTCTTGACTTTTTGGGCTATATTTCAAGTGTACGACTAAATCCTTCAGTGGTATGGAGTCAGATGTTAGAAAATTCATTTCTAATAGATAATGCTATGAAGAAACTCGATACACTAGTTCCTATTATTACTCTGCTTGGATCATTGGCTAAGGCGAAATTTTGT	DQ535741	AGATTATAAATTGACTTATTATACTCCCGACTATGAAACCAAAGATACTGATATCTTGGCAGCATTCCGAGTAACTCCTCAACCCGGAGTTCCACCCGAGGAAGCAGGGGCCGCTGTAGCTGCTGAATCTTCTACCGGTACATGGACAACTGTGTGGACCGATGGGCTTACCAGTCTTGATCGTTACAAAGGACGCTGCTACGACATCGAGCCTGTTGCTGGAGAAGAAAATCAATATATTGCTTATGTAGCTTATCCCTTAGACCTTTTTGAAGAAGGTTCTGTTACTAACATGTTTACTTCCATTGTGGGTAATGTATTTGGGTTCAAGGCCCTGCGCGCTCTACGTCTGGAGGATTTGCGAATCCCTCCTGCTTATTCTAAAACTTTCCAAGGCCC…	AGGACGCTGCTACGACATCGAGCCTGTTGCTGGAGAAGAAAATCAATATATTGCTTATGTAGCTTATCCCTTAGACCTTTTTGAAGAAGGTTCTGTTACTAACATGTTTACTTCCATTGTGGGTAATGTA	yes
Beckmannia	syzigachne	3904	EF137487	TTCTTCTCTCTGATTCAGTAGAAATACAAATGGAAAAATTCGAAGGGTATTCAGAAAAACACAAATCTCGTCAACAATATTTTGTCTACCCACTACTCTTTCAGGAGTATATTTATGCATTTGCCCATGATTATGGATTAAATGATTCCGAACCTGTGGAAATTGTTAGTTGTAATAACAAGAAATTTAGTTCACTACTTGTGAAACGTTTAATTATTCGAATGTATCAGCAGAATTTTGGGATTAACTCGGTTAATCATCCTAACCAAGATCGATTGTTGGATTCCAAAATTAGTTTTTATTCTGAGTTTTATTCTCAGATTCTATCTGAAGGATTTGCAATCGTTGTAGAAATCCCATTCTCGCTACGAGAATTACCTTGTCCGAAAGAAAAAGAAA…	TCTTCTGGAACTTTTTTAGAACGAATCCACTTTTCGAGGAAGATGGAACATTTTGGGATAATGTACCCTGGTTTTTTTAGGAAAACCATATGGTTTTTTATGGATCCTCTTATGCATTATGTTCGATATCAAGGAAAGGCAATTTTTGCATCAAAAGGAACTCTTTTTTTGAACAAAAA	EF125142	ACTAAAGCAAGTGTTGGATTNCAAGCTGGTGTTAAAGATTATAAATTGACTTACTACACCCCGGAGTATGAAACCAAGGATACTGATATCTTGGCAGCATTCCGAGTAACTCCTCAGCCTGGGGTTCCCCCGGAAGAAGCAGGGGCTGCAGTAGCTGCCGAATCTTCTACTGGTACATGGACAACTGTTTGGACTGATGGACTTACCAGTCTTGATCGTTACAAAGGACGATGCTATCACATCGAGCCTGTTGCTGGGGAAGACAACCAATGGATCTGTTATGTAGCTTATCCATTAGACCTATTTGAAGAGGGTTCCGTTACTAACATGTTTACTTCCATTGTGGGTAACGTATTTGGTTTCAAAGCCCTACGTGCTCTACGTCTGGAAGATCTACGA…	TGCTCTACGTCTGGAAGATCTACGAATTCCCGTTGCTTATGCAAAAACTTTCCAAGGCCCGCCTCATGGTATCCAAGTTGAAAGAGATAAGTTGAACAAGTATGGTCGTCCTTTATTGGGATGTACTATTAAACCAAAATTGGGATTATCCGCAAAAAATTACGGTAGAGCGTGTT	yes
Begonia	evansiana	2655	AB016466	TTTGCTCATGATCATTTTTTAAATGGATCCATTTTGTTGGAAAATGTGGGTTATGACAAGAAATCCAGTTTACTAATTGTAAAACGTTTAATTACTGGAATGTATCAACAGAATCATTTGATTATTTCCACTAATTATTATAACCAAAATCATTTTTTGGGGTACAACAAAAATTTGTATTCTCAAATTCTATCAGAAGGGTTTGCACTCATTGTGGAAATTCCATTTTCCTTACGATTAGTATCTTCCTTAGAAGAAGCAGAAATCACAAAATCTTATAATTTACGATCAATTCATTCAATATTTCCTTTTTTAGAGGATAAATTCCCACATTTGAATTATGTGTCAGATGTATTAATACCATACCCCCTCCATCTGGAAATTTTGGTTCAAATTATT…	CTTATTACTCCAAATAAATTGATTTCTTTTTTTTCAAAAGAAAATCGAAGATTATTCTTGTTCCTATATAATTCTCATGTATGTGAATACGAATCTATTTTACTTTTTCTCCGTAACCAATCTTCTCATTTACGAT	AB016452	TTATAAATTGACTTATTATACTCCTGACTATCAAACCAAAGATACTGATATCTTGGCAGCATTCCGAGTAAGTCCTCAACCGGGAGTTCCACCTGAGGAAGCCGGGGCCGCTGTAGCTGCTGAATCTTCTACTGGTACATGGACAACTGTGTGGACCGATGGGCTTACCAGTCTTGATCGTTACAAAGGGCGATGCTATTACATCGAGCCTGTTGCTGGAGAAAAAAATCAATATATTGCTTATGTAGCTTATCCCTTAGACCTTTTTGAAGAAGGTTCTGTTACTAACATGTTTACTTCCATTGTGGGTAATGTATTTGGGTTCAAGGCCTTGCGCGCTCTACGTCTGGAGGATTTGCGAATCCCTACTGCTTATGTTAAAACTTTTCAAGGCCCTCC…	GCGCTCTACGTCTGGAGGATTTGCGAATCCCTACTGCTTATGTTAAAACTTTTCAAGGCCCTCCTCATGGTATCCAGGTTGAGAGAGATAAATTGAACAAGTATGGCCGCCCCCTATTGGGA	yes
Beloglottis	costaricensis	3538	AJ543920	GTATAATTTCATAACACAAGGAGTGCCTCCCTTTTTTGGTTCCAGTTAAAATGTATGTAAATGTCATTATTACAAAGATATTTAGATTGCAAAAAAATACATTTCGTCAACAAAACTTCCTATATCCGCTACTCCTTCAGGAATATATTTACTCACTTGCTTATGATCATAGCTTAAAAAGTTCTTTTTTTTACGAACCTGTGAAAATTTTTGGTTATGACAAGAAATCTAGTTTAGTACTTGTGAAACGTTTAATTACTCGAATGTCTAAACAGAAATCTTTGATTTCTTCGGTTAATTATTCTAACCTAAAGGGGTTTTGGAGGCATGAAAATCTTTTTTCTTTTCATTTTTCTTCTCAAATATTATCAGAAGGTTTTGGAGTCATTCTAGAAATTC…	GGATCCATATAAAGCAATTACCCAACTATTCCTTCTCATTTCTGGGGTATTTTTTAAGTGTACCAAAAAATGCTTTAGTAGTAAGAAATCAAATGCTTGAGAATTTCTTTCTAATA	AJ542432	AAAGCTGGTGTTAAAGATTACAAGTTGACTTACTATACTCCTGACTATGAAACCAAAGATACGGATATCTTGGCAGCATTCCGAGTAACTCCTCAACCGGGAGTTCCGCCTGAAGAAGCGGGCGCCGCGGTAGCAGCCGAATCTTCTACTGGCACATGGACAACTGTGTGGACTGATGGACTTACCAGTCTTGATCGTTACAAAGGACGATGCTACCACATTGAGGCCGTTGTTGGGGAGGAAAATCAATATATTGCTTATGTAGCTTATCCTTTAGACCTTTTTGAAGAAGGTTCTGTTACTAACATGTTTACTTCCATTGTGGGTAATGTTTTTGGTTTCAAAGCCCTGCGAGCTCTACGTCTGGAAGATCTGCGAATTCCCACTTCTTATTCCAAA…	TACTCCTGACTATGAAACCAAAGATACGGATATCTTGGCAGCATTCCGAGTAACTCCTCAACCGGGAGTTCCGCCTGAAGAAGCGGGCGCCGCGGTAGCAGCCGAATCTTCTACTGGCACATGGACAACTGTGTGGACTGATGGAC	yes
Benincasa	hispida	2755	DQ536636	AAAATACAGTTTACTAATGGTAAAACATTTAATTACTCGAATGTACCACCAGAATCATTTTTTTTTTTCCACTAATTATTATAACAAAAATCCATTTTTNNNGTCCAACAAAAATTTGTATTCTCAAATGTTATCAGAAGAGTTNACAATCATTGTGGAAATTCCATTTTCCCTACGATTAGTATCTTCCTTAGAGGAAGAAGAAATCGAAAAATCTTATAATTTACGATCACGTCATTCAATATTTCCTTTTTTAGAGGATAAATTCCCACATTTAAATTATGTGTCAGATGTATTAATACCCTATCCCCTCCATCTGGAAATTTTAGTTCAAATCCTTCGCTCCTGGGTGAAAGATGCCTCTTCTTTTCATTTATTACGGTTCTTTTTTCACGAGTA…	GAATACGAATCCATTTTCCTTTTTCTACGTAATCAATCTTCTCATATACGATTAACTTCTTATAGGGACCTTTTTGAGCGAATATATTTCTATGGAAAAATAGAACATCTTGTCAAAGTGTTTGCTAATTATTTTTCGGCTATCTTACGGGTCTTCAAGGATCCTTTCA	DQ535784	TTATTATACTCCTGAATATGAAACCAAAGATACTGATATCTTGGCAGCATTCCGAGTAACTCCTCAACCGGGAGTTCCACCTGAGGAAGCAGGGGCCGCTGTAGCTGCTGAATCTTCTACTGGTACATGGACAACTGTGTGGACCGATGGGCTTACCAGTCTTGATCGTTACAAAGGACGATGCTATGGAATCGAGCCTGTTCCTGGAGAAGAAAATCAATATATTGCTTATGTAGCTTATCCCCTAGACCTTTTTGAAGAAGGTTCTGTTACTAACATGTTTACTTCCATTGTCGGTAATGTATTTGGATTCAAGGCTCTACGTGCTCTACGTCTGGAGGATTTGCGAATCCCTACTGCTTATATTAAAACTTTCCAAGGCCCGCCTCATGGTATCCA…	ATACTGATATCTTGGCAGCATTCCGAGTAACTCCTCAACCGGGAGTTCCACCTGAGGAAGCAGGGGCCGCTGTAGCTGCTGAATCTTCTACTGGTACATGGACAACTGTGTGGACCGATGGGCTTACCAGTCTTGATCGTTACAAAGGACGATGCTATGGAATCGAGCCTGTTCC	yes
Betula	alleghaniensis	2657	EU749294	CTCCTCTTTACATTTATTGCGGTTCTTTCTTCATGAGTATTCTAATGGTAATATTCTTATTATTCTAAATAAATCTATTTCTATTTTTTCAAAAAGTAATTCAAGATTATTATTATTCCTATATAATTCTTATATATGTGAATACGAATCCGTTTTCCTTTTTCTCCGTAACCAATCTAATCATTTACGATTAACATCTTCTGGAGTCCTTTTTGAGCGAATCTATTTACATAGAAAAATGGAAGATCTTGTAGAAGTCTTTGTTAATGATTTTCAGGGCATCCTATGCTTCCTCAAGGATCCTTTCATTCATTATGTTAGATATCAAGGAAAATCAATTCTGGCTTCAAAAGATACGCCTCTTCTGATGAATAAATGGAAATATTACCTTGTCAGTTT…	TTTGTAACGCATTAGGACATCCCATTAGTAAGCCGACTTGGGCCGATTTATCGGATTTTGATATTATCAATCGATTTGTGCGTATATGCAAAAATCTTTCTCATTATTACAGCGGATCCT	EU676901	AAGTGTTGGATTCAAAGCTGGTGTTAAAGATTATAAATTGACTTATTATACTCCTGACTATGAAACCAAAGATACTGATATCTTGGCAGCGTTCCGAGTAACTCCTCAACCTGGAGTTCCGCCTGAGGAAGCAGGGGCAGCAGTAGCTGCTGAATCTTCTACTGGTACATGGACAACTGTGTGGACCGATGGACTTACTAGTCTTGATCGTTACAAAGGACGATGCTACCACATCGAGCCAGTTGCTGGAGAAGAAAGTCAATTTATTGCTTATGTAGCTTACCCCTTAGACCTTTTTGAAGAAGGTTCTGTTACTAACATGTTTACTTCCATTGTGGGTAATGTATTTGGATTCAAGGCCCTGCGTGCTCTACGTCTGGAGGATTTGCGAATCCCTCC…	GCCAGTTGCTGGAGAAGAAAGTCAATTTATTGCTTATGTAGCTTACCCCTTAGACCTTTTTGAAGAAGGTTCTGTTACTAACATGTTTACTTCCATTGTGGGTAATGTATTTGGATT	yes
Betula	alleghaniensis	2656	EU749293	CTTATTATTCTAAATAAATCTATTTCTATTTTTTCAAAAAGTAATTCAAGATTATTATTATTCCTATATAATTCTTATATATGTGAATACGAATCCGTTTTCCTTTTTCTCCGTAACCAATCTAATCATTTACGATTAACATCTTCTGGAGTCCTTTTTGAGCGAATCTATTTACATAGAAAAATGGAAGATCTTGTAGAAGTCTTTGTTAATGATTTTCAGGGCATCCTATGCTTCCTCAAGGATCCTTTCATTCATTATGTTAGATATCAAGGAAAATCAATTCTGGCTTCAAAAGATACGCCTCTTCTGATGAATAAATGGAAATATTACCTTGTCAGGTTATGGCAATGTCATTTTTTTGTATGGTCTCGCCCAGGAAGGATCTATATAAACCAA…	TTTTTCAAGTGTGCCACTAAATCCTTCAATGGTGCGGAGTCAAATGCTANAAAATTCATTTATAATAAATAATGCTCCCAAGAAGCTCGATACAATAGTTACAATTATTCCTCTGATTGGATCATTGGCTAAAGCGAAATTTTGTAACGCATTAGGACATCCCATTAGTAAG	EU676900	AAGTGTTGGATTCAAAGCTGGTGTTAAAGATTATAAATTGACTTATTATACTCCTGACTATGAAACCAAAGATACTGATATCTTGGCAGCGTTCCGAGTAACTCCTCAACCTGGAGTTCCGCCTGAGGAAGCAGGGGCAGCAGTAGCTGCTGAATCTTCTACTGGTACATGGACAACTGTGTGGACCGATGGACTTACTAGTCTTGATCGTTACAAAGGACGATGCTACCACATCGAGCCAGTTGCTGGAGAAGAAAGTCAATTTATTGCTTATGTAGCTTACCCCTTAGACCTTTTTGAAGAAGGTTCTGTTACTAACATGTTTACTTCCATTGTGGGTAATGTATTTGGATTCAAGGCCCTGCGTGCTCTACGTCTGGAGGATTTGCGAATCCCTCC…	GCGTTCCGAGTAACTCCTCAACCTGGAGTTCCGCCTGAGGAAGCAGGGGCAGCAGTAGCTGCTGAATCTTCTACTGGTACATGGACAACTGTGTGGACCGATGGACTTACTAGTCTTGATCGTTACAAAGGACGATGCTACCACATCGAGCCAGTTGCTGGAGAAGAAA	no
Betula	papyrifera	2659	EU749296	CTCCTCTTTACATTTATTGCGGTTCTTTCTTCATGAGTATTCTAATGGTAATATTCTTATTATTCTAAATAAATCTATTTCTATTTTTTCAAAAAGTAATTCAAGATTATTATTATTCCTATATAATTCTTATATATGTGAATACGAATCCGTTTTCCTTTTTCTCCGTAACCAATCTAATCATTTACGATTAACATCTTCTGGAGTCCTTTTTGAGCGAATCTATTTACATAGAAAAATGGAAGATCTTGTAGAAGTCTTTGTTAATGATTTTCAGGGCATCCTATGCTTCCTCAAGGATCCTTTCATTCATTATGTTAGATATCAAGGAAAATCAATTCTGGCTTCAAAAGATACGCCTCTTCTGATGAATAAATGGAAATATTACCTTGTCAGTTT…	AGTTTATGGCAATGTCATTTTTTTGTATGGTCTCGCCCAGGAAGGATCTATATAAACCAACTATCCAAGCATTCCCTCGACTTTTTGGGTTATTTTTCAAGTGTGCCACTAAATCCTTCAATGGTGCGGAGTCAAATGCTAGAAAATTCATTTATAATAAATAATGCTCCCAAGAAGCTCGATACA	EU676903	AAGTGTTGGATTCAAAGCTGGTGTTAAAGATTATAAATTGACTTATTATACTCCTGACTATGAAACCAAAGATACTGATATCTTGGCAGCGTTCCGAGTAACTCCTCAACCTGGAGTTCCGCCTGAGGAAGCAGGGGCAGCAGTAGCTGCTGAATCTTCTACTGGTACATGGACAACTGTGTGGACCGATGGACTTACTAGTCTTGATCGTTACAAAGGACGATGCTACCACATCGAGCCAGTTGCTGGAGAAGAAAGTCAATTTATTGCTTATGTAGCTTACCCCTTAGACCTTTTTGAAGAAGGTTCTGTTACTAACATGTTTACTTCCATTGTGGGTAATGTATTTGGATTCAAGGCCCTGCGTGCTCTACGTCTGGAGGATTTGCGAATCCCTCC…	AACATGTTTACTTCCATTGTGGGTAATGTATTTGGATTCAAGGCCCTGCGTGCTCTACGTCTGGAGGATTTGCGAATCCCTCCTGCTTATTCTAAAACTTTCCAAGGCCCGCCTCACGGCATCCAAGTTGAGAGAGATAAATTAAACAAATATGGCCGCCCCCTA	yes
Betula	papyrifera	2660	EU749297	CTCCTCTTTACATTTATTGCGGTTCTTTCTTCATGAGTATTCTAATGGTNATATTCTTATTATTCTAAATAAATCTATTTCTATTTTTTCAAAAAGTAATTCAAGATTATTATTATTCCTATATAATTCTTATATATGTGAATACGAATCCGTTTTCCTTTTTCTCCGTAACCAATCTAATCATTTACGATTAACATCTTCTGGAGTCCTTTTTGAGCGAATCTATTTACATAGAAAAATGGAAGATCTTGTAGAAGTCTTTGTTAATGATTTTCAGGGCATCCTATGCTTCCTCAAGGATCCTTTCATTCATTATGTTAGATATCAAGGAAAATCAATTCTGGCTTCAAAAGATACGCCTCTTCTGATGAATAAATGGAAATATTACCTTGTCAGTTT…	GATTATTATTATTCCTATATAATTCTTATATATGTGAATACGAATCCGTTTTCCTTTTTCTCCGTAACCAATCTAATCATTTACGATTAACATCTTCTGGAGTCCTTTTTGAGCGAATCTATTTACATAGAAAAATGGAAGATCT	EU676904	AAGTGTTGGATTCAAAGCTGGTGTTAAAGATTATAAATTGACTTATTATACTCCTGACTATGAAACCAAAGATACTGATATCTTGGCAGCGTTCCGAGTAACTCCTCAACCTGGAGTTCCGCCTGAGGAAGCAGGGGCAGCAGTAGCTGCTGAATCTTCTACTGGTACATGGACAACTGTGTGGACCGATGGACTTACTAGTCTTGATCGTTACAAAGGACGATGCTACCACATCGAGCCAGTTGCTGGAGAAGAAAGTCAATTTATTGCTTATGTAGCTTACCCCTTAGACCTTTTTGAAGAAGGTTCTGTTACTAACATGTTTACTTCCATTGTGGGTAATGTATTTGGATTCAAGGCCCTGCGTGCTCTACGTCTGGAGGATTTGCGAATCCCTCC…	TTATTGCTTATGTAGCTTACCCCTTAGACCTTTTTGAAGAAGGTTCTGTTACTAACATGTTTACTTCCATTGTGGGTAATGTATTTGGATTCAAGGCCCTGCGTGCTCTACGTCTGGAGGATTTGCGAATCCCTCCTGCTTATTCTAAAACTTTCCAAGGCCCGCCTCACGGCATCCAAGTTGAGAGAGATAAATTAAA	no
Betula	papyrifera	2658	EU749295	TTTATTGCGGTTCTTTCTTCATGAGTATTCTAATGGTAATATTCTTATTATTCTAAATAAATCTATTTCTATTTTTTCAAAAAGTAATTCAAGATTATTATTATTCCTATATAATTCTTATATATGTGAATACGAATCCGTTTTCCTTTTTCTCCGTAACCAATCTAATCATTTACGATTAACATCTTCTGGAGTCCTTTTTGAGCGAATCTATTTACATAGAAAAATGGAAGATCTTGTAGAAGTCTTTGTTAATGATTTTCAGGGCATCCTATGCTTCCTCAAGGATCCTTTCATTCATTATGTTAGATATCAAGGAAAATCAATTCTGGCTTCAAAAGATACGCCTCTTCTGATGAATAAATGGAAATATTACCTTGTCAGTTTATGGCAATGTCA…	TCTTCATGAGTATTCTAATGGTAATATTCTTATTATTCTAAATAAATCTATTTCTATTTTTTCAAAAAGTAATTCAAGATTATTATTATTCCTATATAATTCTTATATATG	EU676902	AAGTGTTGGATTCAAAGCTGGTGTTAAAGATTATAAATTGACTTATTATACTCCTGACTATGAAACCAAAGATACTGATATCTTGGCAGCGTTCCGAGTAACTCCTCAACCTGGAGTTCCGCCTGAGGAAGCAGGGGCAGCAGTAGCTGCTGAATCTTCTACTGGTACATGGACAACTGTGTGGACCGATGGACTTACTAGTCTTGATCGTTACAAAGGACGATGCTACCACATCGAGCCAGTTGCTGGAGAAGAAAGTCAATTTATTGCTTATGTAGCTTACCCCTTAGACCTTTTTGAAGAAGGTTCTGTTACTAACATGTTTACTTCCATTGTGGGTAATGTATTTGGATTCAAGGCCCTGCGTGCTCTACGTCTGGAGGATTTGCGAATCCCTCC…	CGATGGACTTACTAGTCTTGATCGTTACAAAGGACGATGCTACCACATCGAGCCAGTTGCTGGAGAAGAAAGTCAATTTATTGCTTATGTAGCTTACCCCTTAGACCTTTTTGAAGAAGGTTCTGTTACTAACATGTTT	no
Bhesa	paniculata	4353	AY935897	CCTATACCCACTTATCTTTCGGGAGTATATTTATACACTTGCTCATGATGCTGATTTAAATAGATCCATTTTGGTGAAAAATGTAGGTTATGACAAAAAATCTAGTTTACTAATTGTAAAACGTTTAATTACTCGAATGTATCAACAGAAGTCTTTGAGTATTTCTGCTAATGATTCTAACCAAAATCCATTTTTTAGGTACAACAAGAAGTTGTATTCTCAAATGATATTGGAGGGGGTTGCAGTCATTGTCGAAATTCCATTTTCCCTACAATTAGTATTTTCTTTAGAAAGGCCAGAAATAAGAAAATCCCAAAATTTACGATCAATTCATTCAATATTTCCCTTTTTAGAGGACAAATTTACGCATTTAAATTATGTGTCAGATGCACTAATACC…	GATTTAAATAGATCCATTTTGGTGAAAAATGTAGGTTATGACAAAAAATCTAGTTTACTAATTGTAAAACGTTTAATTACTCGAATGTATCAACAGAAGTCTTTGAGTATTTCTGCTAATGATTCTAACCAAAATCCATTTTTTAGGTACAACAAGAAGTTGTATTCTCAAATGATATTG	AY935722	GTTGGATTCAGGGCTGGTGTTAAAGATTATAAATTGACTTATTATACTCCTGAATATGAAACCAAAGATACGGATATCTTGGCAGCATTCCGAGTAACTCCTCAACCTGGAGTTCCGCCTGAGGAAGCGGGGGCAGCGGTAGCTGCTGAATCTTCTACTGGTACATGGACAACCGTGTGGACCGATGGGCTTACCAGTCTTGATCGTTATAAAGGACGATGCTACCACATCGAGCCCGTTGCTGGAGAAGAAAATCAATATATTGCTTATGTAGCTTACCCCTTAGACCTTTTTGAAGAAGGTTCTGTTACTAACATGTTTACTTCCATTGTGGGTAATGTATTTGGGTTCAAAGCCCTACGTGCTCTACGTCTGGAGGATTTGCGAATCCCTCCTGCT…	TTGATCGTTATAAAGGACGATGCTACCACATCGAGCCCGTTGCTGGAGAAGAAAATCAATATATTGCTTATGTAGCTTACCCCTTAGACCTTTTTGAAGAAGGTTCTGTTACTAACATGTTTACTTCCATTGTGGGTAA	yes
Bhesa	robusta	4354	AY935898	ATGGAGGAATATCAAAGATATTTAGAATTAGATAGATCTCGAGAAAATGACTTCCTATACCCACTTATCTTTCGGGAGTATATTTATACACTTGCTCATGATGKTGATTTAAATGGATCCNTTTTGTTGGAAAATGTGGGTTATGACAAAAAATCRAGTTTACTAATTGTAAAACGTTTAATTACTCSAATGTATCAACAGAAGTCTTTGAGWATTTCTGCTAATGATTCTAACCAAAATCCATTTTTTAGGTACAACAAGAAGTTGTATTCTCAAATGATATTGGAGGGGGTTGCAGTCATTGTCRAAATTCCATTTTCCCTACAATTAGWATTTTCTTTAGAAAGGCCAGAAATAATAAAATCCCAAAATTTACGATCAATTCATTCAATATTTCCC…	TAATACCTTACCCCATTCATCTAGAAAAAGTGGTTCAAACCTTTCGTTACTGGGTGAAAGATTCTTCTTATTTGCATTTATTACGACTCTTTCTTCATGAGTATTTGAATTGGATCAGTTTTAT	AY935723	GTTGGATTCAGGGCTGGTGTTAAAGATTATAAATTGACTTATTATACTCCTGAATATGAAACCAAAGATACGGATATCTTGGCAGCATTCCGAGTAACTCCTCAACCTGGAGTTCCGCCTGAGGAAGCGGGGGCAGCGGTAGCTGCTGAATCTTCTACTGGTACATGGACAACCGTGTGGACCGATGGGCTTACTAGTCTTGATCGTTATAAAGGACGATGCTACCACATCGAGCCCGTTGCTGGAGAAGAAAATCAATATATTGCTTATGTAGCTTACCCCTTAGACCTTTTTGAAGAAGGTTCTGTTACTAACATGTTTACTTCCATTGTGGGTAATGTATTTGGGTTCAAAGCCCTACGCGCTCTACGTCTGGAGGATTTGCGAATCCCTCCTGCT…	GTAATGTATTTGGGTTCAAAGCCCTACGCGCTCTACGTCTGGAGGATTTGCGAATCCCTCCTGCTTATTCTAAAACTTTCCAAGGTCCGCCTCATGGCATCCAAGTTGAGAGAGATAAATTGAACAAGTACGGTCGCCCTCTATTGGGCTGTACTATTAAACCTA	yes
Biarum	tenuifolium	2410	AM920632	ATGGAAGAATTAAAAGGATATTTAGAAAATAGTAGATCTATACAACAACACTTCCTATATCCGCTTCTCTTTCAAGAGTATATTTACGCACTTGCTCATAATCATGGTTTAAATGTAAATGGGTCAATTTTTTACGAACCCCCAGAAATTTCAGGTTATGACAAAAAATTTAGCTCATTACTTGTGAAACGTTTAATTACTCGAATGTACCAACACAAATTTTTGATCAATTCTGTTAATGATTCTAACCAAAATATATTCGTTGGGCATAACAAGAATTTTTATTCTCAAACGATATCAGAGGGTTTTGCTGTCATTATGGAAATTCCTTTCTCATTGCGACTAGTATACTCCCTCGAAGAAAAAAAAGAAATACCAAAATCTCAGAATTTACGATCT…	ATCCCGTACATCTAGAAATCTTGGTTCAAATTCTACAATGCTGGATACAAGATGTTCCTTCTTTACATTTATTACGATTCTTTTTTCACGAATATTATAATTGGAATAATCTCATTACTCTAAAGAAATCTAACTATTATGTTTTTTCGAAAGAG	AM905810	TCAAAGCTGGTGTTAAAGATTACAAATTGACTTATTATACTCCTGACTATGAGACAAAAGATACTGATATCTTGGCAGCATTCCGAGTAACTCCTCAACCCGGAGTTCCGCCTGAAGAAGCAGGGGCTGCAGTAGCTGCCGAATCTTCTACTGGTACATGGACAACTGTGTGGACTGATGGACTTACCAGTCTTGATCGTTACAAAGGACGATGCTACCACATCGAAGCCGTTCCTGGGGAGGAAAATCAATTTATTGCTTATGTAGCTTACCCTTTAGACCTTTTTGAAGAAGGTTCTGTTACCAACATGTTTACTTCTATTGTAGGTAATGTTTTTGGGTTTAAAGCTTTACGAGCTCTACGTCTAGAGGATTTGCGAATTCCGCCCGCTTATTCCA…	TTTGAAGAAGGTTCTGTTACCAACATGTTTACTTCTATTGTAGGTAATGTTTTTGGGTTTAAAGCTTTACGAGCTCTACGTCTAGAGGATTTGCGAATTCCGCCCGCTTATTCCAAAACTTTCCAAGGCCCGC	yes
Bifrenaria	harrisonae	3539	AY368394	TAGATTTTGGCAACAAAACTTCCTCTATCCGCTACTCCTTCAGGAGTATATTTACTCACTTGCTCATTATCATAACTTCAATAGTTTGATTTTTTATGAACCTATAGAAATTCTCGGTTATGACAATAAATCTAGTTTAGTACTTGTGAAACGTTTAATTACTCGAATGTATCAACAGAAATTTTTGATTTCTTCGGTGAATGATTCCAACCAAAATGGATTTTGGGGTCACAATAATTCTTTTTCTTCTCATTTTTCTTCTCAAATGGTATCAGAAGGTTTTGGAGTCATTCTGGAAATTCCATTCTCATCGCGATTAGTATCTTCCCTTGAAGAAAAAAGAATACCAAAATATCAGAATTTACGATCTATTCATTCAATATTTCCCTTTTTAGAGGA…	AATCTTATTTTCACTTTTGGTTTCAACCTTATAGGATCCATATAAAGCAATTACCTAACTATTCCTTCTCTTTTCTGGGGTATTTTTCAAGTGTACTAAAAAATCCTTTGGTAG	AF074112	AACGTTGGATTTAAAGCTGGTGTTAAAGATTACAAATTGACTTATTATACTCCTGACTACGAAACCAAAGATACTGATATCTTGGCAGCATTCCGAGTAACTCCTCAACCGGGAGTTCCGCCCGAAGAAGCGGGGGCTGCGGTAGCAGCCGAATCTTCTACTGGTACATGGACAACTGTGTGGACTGATGGACTTACCAGTCTTGATCGTTACAAAGGACGATGCTACCACATCGAGGCCGTTGTTGGGGAGGAAAATCAGTATATTGCTTATGTAGCTTATCCTTTAGACCTTTTTGAAGAAGGTTCTGTTACTAACATGTTTACTTCCATTGTGGGTAATGTATTTGGTTTCAAAGCCCTGCGAGCTCTACGTCTGGAAGATCTGCGAATTCCCACT…	TGCTTATGTAGCTTATCCTTTAGACCTTTTTGAAGAAGGTTCTGTTACTAACATGTTTACTTCCATTGTGGGTAATGTATTTGGTTTCAAAGCCCTGCGAGCTCTACGTCTGGAA	yes
Biswarea	tonglensis	2756	DQ536637	TTTTTTAAATGGATCTGTTTTGTTGGAAAATTATGGTTATGACAAAAAATCCAGTTTACTAATGGTAAAACATTTAATTACTCGAATGTATCACCAGAATCATTTTTTTTTTTTCACTAATTATTATAACAAAAATCCATTTTTGGGGTACAACAAAAATTTGTATTCTCAAATGCTATCAGAAGGGTTTGCAATCATTGTGGAAATTCCATTTTCCCTACGATTAGTATCTTCCTTCGAGGAAGAAGAAATTGCAAAATCTTATAATTTACGATCAAGTCATTCAATATTTCCTTTTTTAGAGGATAAATTCCCACATTTAAATTATGNGTCAGATGTATTANNNNNNNNNNNNNNNNNNNNNNNNNNNNNNNNNNNNNNNNNNNNNNNNNNNNNNNN…	TGGAAAATTATGGTTATGACAAAAAATCCAGTTTACTAATGGTAAAACATTTAATTACTCGAATGTATCACCAGAATCATTTTTTTTTTTTCACTAATTATTATAACAAAAATCCATTTTTGGGGTA	DQ535742	TTATAAATTGACTTATTATACTCCTGAATATGAAACCAAAGATACTGATATCTTGGCAGCATTCCGAGTAACTCCTCAACCGGGAGTTCCACCCGAGGAAGCAGGGGCCGCTGTAGCTGCTGAATCTTCTACTGGTACATGGACAACTGTGTGGACCGATGGGCTTACCAGCCTTGATCGTTACAAAGGACGATGCTATGGCATCGAGCCTGTTCCTGGAGAAGAAAATCAATATATTGCTTATGTAGCTTATCCCCTAGACCTTTTTGAAGAAGGTTCTGTTACTAACATGTTTACTTCCATTGTGGGTAATGTATTTGGATTCAAGGCTCTGCGTGCTCTACGTCTGGAGGATTTGCGAATCCCTACTGCTTATATTAAAACTTTCCAAGGCCCACC…	ACCTCATGGTATCCAGGTTGAAAGAGATAAATTGAACAAGTATGGTCGCCCTCTATTGGGATGTACTATTAAACCAAAATTGGGATTATCCGCTAAGAATTATGGTAGAGCTGTTTATGAATGTCTACGTGGTGGACTTGATTTTACCAAAGATGATGAAAACGTGAATTCCCAACCATTTATGCGT	yes
Blepharandra	heteropetala	3309	AF344532	AGAACTAGATAGATCTCGAAAAAAGGACTTCCTATACCCACTTATCTTTCGGGAGTATATTTATACACTTGCTCATGATCATGGTTTAAATAGATCTATTTTGTTGGAAAATGTGGGTTATGACAATAAATCTAGTTTACTAATTGTAAAACGTTTAATTATTCGAATGTATCAACAGAATCATTTGATTATTTCTGTTAATGATTCTAAACAAAATCGATTTTTTAGTTACAATAGGAATTTGTATTTTCAAATTCTATTCGAGGGCTTTGCAGTCATTGTGGAAATTCCCTTTGCCCCTCGATTAGTATCGTCCTTAGAAAGGTCAGGAATACAAAAATCCCCTAATTTACGATCAATTCATTCAATATTTCCTTTTTTAGAGGACAAATTTCCACA…	CAAAAACAAAATTTTGTAACGCAGTAGGACATCCCATTAGTAAACCTAGCTGGGCGGATTCACCCGATTCTGATATTATCGACCGATTTCTGCGTATATGCAAAAATC	AF344461	GTGTTGGATTCAAGGCTGGTGTTAAAGATTATAAATTGACTTATTATACTCCTGACTATGAAACCAAGGATACTGATATCTTGGCAGCATTTCGAGTAACTCCTCAACCCGGAGTTCCACCTGAGGAAGCAGGTGCTGCGGTAGCGGCTGAATCTTCTACTGGTACATGGACAACTGTGTGGACCGATGGGCTTACCAGTCTTGATCGTTATAAAGGGCGATGCTACCACATCGAGCCCGTTGCTGGAGAAGAAAATCAATATATTGCTTATGTAGCTTATCCCTTAGACCTTTTTGAAGAAGGTTCTGTTACTAACATGTTTACTTCCATTGTGGGTAATGTATTTGGGTTCAAAGCTCTACGCGCTCTACGTCTGGAGGATTTGCGAATCCCTCCTG…	CGAGCCCGTTGCTGGAGAAGAAAATCAATATATTGCTTATGTAGCTTATCCCTTAGACCTTTTTGAAGAAGGTTCTGTTACTAACATGTTTACTTCCATTGTGGGTAATGTATTTGGGTTCAAAGCTCTACGCGCTCTACGTCTGGAGGATTTGCGAATCCC	yes
Bletia	parkinsonii	3540	AF263628	GGCAACAAAACTTCCTATATCCGCTACTCCTTCAGGAGTATATTTACTCACTTGCTCATTATTATAGCTCCAATAGTTTGATTTTTTACGAACCTGTGGAAATTATTGGTTATGACAATAAATCTAGTTTAGTACTTGTGAAACGTTTAATTACTCGAATGTATCAACAGAAATCTTTGATTTCTTCGGTGAATGATTCTAACCAAAATGAATTTTGGGAACACAAGAATTCTTTTTCTTCTCATTTTTCTTCTCAAATGGTATCAGAAGGTTTTGGAGTCATTCTGGAGATTCCATTCTCGTCGCGATTAGTATCTTCCCTTGAAGAAAAAAGAATACCAAAATCTCAGAATTTACGATCTATTCATTCAATATTTCCCTTTTTAGAGGATAAATTAT…	TCACTTGCTCATTATTATAGCTCCAATAGTTTGATTTTTTACGAACCTGTGGAAATTATTGGTTATGACAATAAATCTAGTTTAGTACTTGTGAAACGTTTAATTACTCGA	AF264156	TTGGATTTAAAGCTGGTGTTAAAGATTACAAATTGACTTATTATACTCCTGACTACGAAACCAAAGATACTGATATCTTGGCAGCATTCCGAGTAACTCCTCAACCGGGAGTTCCGCCTGAAGAAGCGGGGGCTGCGGTAGCTGCCGAATCTTCTACTGGTACATGGACAACTGTGTGGACTGATGGACTTACCAGTCTTGATCGTTACAAAGGACGATGCTACCACATCGAGGTCGTTGTTGGGGAGGAAAATCAATATATTGCTTATGTAGCTTATCCTTTAGACCTTTTTGAAGAAGGTTCTGTTACTAACATGTTTACTTCCATTGTGGGTAATGTATTTGGTTTCAAAGCCCTGCGAGCTCTACGTCTGGAAGATCTGCGAATCCCCACTTCTT…	TTCTTATTCCAAAACTTTCCAAGGTCCGCCTCATGGCATCCAAGTTGAAAGAGATAAATTGAACAAGTATGGTCGTCCCCTATTGGGATGTACTATTAAACCAAAATTGGGATTATCCGCAAAAAACTACGGTAGAGCAGTTTATGAATGTCT	yes
Bletia	purpurata	3541	AF263629	GGCAACAAAACTTCCTATATCCGCTACTCCTTCAGGAGTATATTTACTCACTTGCTCATTATCATAGCTCCAATAGTTTGATTTTTTACGAACCTGTGGAAATTATTGGTTATGACAATAAATCTAGTTTAGTACTTGTGAAACGTTTAATTACTCGAATGTATCAACAGAAATCTTTGATTTCTTCGGTGAATGATTCTAACCAAAATGGATTTTGGGGACACAAGAATTCTTTTTCTTCTCATTTTTCTTCTCAAATGGTATCAGAAGGTTTTGGAGTCATTCTGGAGATTCCATTCTCGTCGCGATTAGTATCTTCCCTTGAAGAAAAAAGAATACCAAAATCTCAGAATTTACGATCTATTCATTCAATATTTCCCTTTTTAGAGGATAAATTAT…	TCCATTCTCGTCGCGATTAGTATCTTCCCTTGAAGAAAAAAGAATACCAAAATCTCAGAATTTACGATCTATTCATTCAATATTTCCCTTTTTAGAGGATAAATTATCACATTTAAATTATGTGTCAGATCTACTAAT	AF264157	TTGGATTTAAAGCTGGTGTTAAAGATTACAAATTGACTTATTATACTCCTGACTACGAAACCAAAGATACTGATATCTTGGCAGCATTCCGAGTAACTCCTCAACCGGGAGTTCCGCCTGAAGAAGCGGGGGCTGCGGTAGCTGCCGAATCTTCTACTGGTACATGGACAACTGTGTGGACTGATGGACTTACCAGTCTTGATCGTTACAAAGGACGATGCTACCACATCGAGGTCGTTGTTGGGGAGGAAAATCAATATATTGCTTATGTAGCTTATCCTTTAGACCTTTTTGAAGAAGGTTCTGTTACTAACATGTTTACTTCCATTGTGGGTAATGTATTTGGTTTCAAAGCCCTGCGAGCTCTACGTCTGGAAGATCTGCGAATCCCCCCTTCTT…	TCGAGGTCGTTGTTGGGGAGGAAAATCAATATATTGCTTATGTAGCTTATCCTTTAGACCTTTTTGAAGAAGGTTCTGTTACTAACATGTTTACTTCCATTGTGGGTAATGTATTTGGTTTCAAAGCCCTGCGAGCTCTACGTCTGGAAGATCTGCGAATCCCCCCTTCTTATTCCAAAACTTT	yes
Bletia	purpurea	3542	AY121719	ACAAAGAAGTGCCTTTCTTTTTTAGTTACAGTAGAAATGTATTGAAATGGCAGGATTCAGGATTACAAGGATATTTAGATTGAAAAAAGATAGATTTCGGCAACAAAACTTCCTATATCCGCTACTCCTTCAGGAGTATATTTACTCACTTGCTCATTATCATAGCTCCAATAGTTTGATTTTTTACGAACCTGTGGAAATTATTGGTTATGACAATAAATCTAGTTTAGTACTTGTGAAACGTTTAATTACTCGAATGTATCAACAGAAATCTTTGATTTCTTCGGTGAATGATTCTAACCAAAATGGATTTTGGGGACACAAGAATTCTTTTTCTTCTCATTTTTCTTCTCAAATGGTATCAGAAGGTTTTGGAGTCATTCTGGAGATTCCATTCTC…	AGCAATTACCCAACTATTCCTTCTCTTTTCTGGGGTATTTTTCAAGTGTACTAAAAAATCCTTTGGTAGTAAGAAATCAAATGCTAGAGAATTCATTTCTAATAAATACTCT	AF518022	AAAGATTACAAATTGACTTATTATACTCCTGACTACGAAACCAAAGATACTGATATCTTGGCAGCATTCCGAGTAACTCCTCAACCGGGAGTTCCGCCTGAAGAAGCGGGGGCTGCGGTAGCTGCCGAATCTTCTACTGGTACATGGACAACTGTGTGGACTGATGGACTTACCAGTCTTGATCGTTACAAAGGACGATGCTACCACATCGAGGTCGTTGTTGGGGAGGAAAATCAATATATTGCTTATGTAGCTTATCCTTTAGACCTTTTTGAAGAAGGTTCTGTTACTAACATGTTTACTTCCATTGTGGGTAATGTATTTGGTTTCAAAGCCCTGCGAGCTCTACGTCTGGAAGATCTGCGAATCCCCCCTTCTTATTCCAAAACTTTCCAAGGT…	TCTACGTCTGGAAGATCTGCGAATCCCCCCTTCTTATTCCAAAACTTTCCAAGGTCCGCCTCATGGCATCCAAGTTGAAAGAGATAAATTGAACAAGTATGGTCGTCCCCTATT	yes
Bletilla	striata	3543	AF263630	GGCAACAAAACTTCCTATATCCGCTACTCCTTCAGGAGTATATTTACTCACTTGCTCATTATCATAGCTTCAATAGTTTGATTTTTTACGAACCCGTGGAAATTATTGGTTATGACAATAAATCTAGTTTAGTACTTGTTAAACGTTTAATTACTCGAATGTATCAACAGAAATCTTTGATTTATTCGGTGAATGATTCTAACAAAAATGGATTTTGGGGGCACAAGAATTCTTTTTCTTCTCATTTTTCTTCTCAAATGGTATCAGAAGGTTTTGGAGTCATTCTGGAAATTCCATTCTCGTCGCGATTAGTATCTTCCCTTGAAGAAAAAAGAATACCAAAATCTCAGAATTTACGATCTATTCATTCAATATTTCCCTTTTTAGAGGATAAATTAT…	CACATTTAAATTATGTGTCAGATCTACTAATACCCCATCCCATACATCTGGAAATCTTGGTTCAAATCCTTCAATGCTGGATCAAAGATGTTTCTTCTTTGCATTTCTTGCGATTGTTTTTCCATGAATATCATAATTTGAATAGTCTCATTACT	AF074114	CGTTGGATTTAAAGCTGGTGTTAAAGATTACAAATTGACTTATTATACTCCTGACTACGAAACCAAAGATACTGATATCTTGGCAGCATTCCGAGTAACTCCTCAACCAGGAGTTCCGCCTGAAGAAGCGGGGGCTGCGGTAGCTGCCGAATCTTCTACTGGTACATGGACAACTGTGTGGACTGATGGACTTACCAGTCTTGATCGTTACAAAGGACGATGCTACCACATCGAGGTCGTTGTTGGGGAGGAAAATCAATATATTGCTTATGTAGCTTATCCTTTAGACCTTTTTGAAGAAGGTTCTGTTACTAACATGTTTACTTCCATTGTGGGTAATGTATTTGGTTTCAAAGCCCTGCGAGCTCTACGTCTGGAAGATCTACGAATTCCCCCTTC…	GAAGAAGCGGGGGCTGCGGTAGCTGCCGAATCTTCTACTGGTACATGGACAACTGTGTGGACTGATGGACTTACCAGTCTTGATCGTTACAAAGGACGATGCTACCACATCGAGGTCGTTGTTGGGGAGGAAAATCAATATATTGCTTATGTAGCTTATCCTTTAGACCTTTT	yes
Blyxa	echinosperma	3185	AB088781	ATGGAAGAATTAAAAAGATATTTAGAAAAAGATAGATATCGGCAACAACACCTCCTATATCCGCTTTTATTTCAGGAATATATCTATGCACTTGCTTATGATCATGGTTTAAATGGATCCCTTTTAAACGAATCCGCGAAAATTTCAGGTTATGATAATAAATTCAGTTTAGTACTTGTGAAACGTTTAATTATTCGAATGTATCAACAGAGTTATTTGATTAGTTCGTTTAATGATTCTAATCCAAATCGATTCGTTGGACACAGCAATCATCATTTTTTTCAAATGATATCAGGGAGTTTTGCAGTTATTGTAGAAATCCCTTTCTCAATTCCTTTCTCCCTGCCATTTTTTCTTGAAGAAAAAAAAGAAATACAAAAATATCAGAATTTACAATCC…	AATTCTTATGTATCTGAATATGAATCAGTATTTTGTTTTCTCCGTAGACATTCCTCTTATTTACTATCAACATCTTCTGGAGACTTTATTGAGCGAACACATTTCTATGGAAAAATAGAACATCTTGTAGTAGTTTGTCGTAATGAT	AB088810	AAAGCAGGCGTTGGATTCAAAGCTGGTGTTAAAGATTACAAATTGACTTATTATACTCCTGAATATGAAACCAAAGATACTGATATCTTGGCAGCATTCCGAATGACTCCGCAACCTGGAGTTCCTGCTGAAGAAGCAGGGGCCGCAGTAGCTGCCGAATCTTCTACTGGTACATGGACAACTGTGTGGACTGATGGACTTACTAGCCTTGATCGTTACAAAGGACGATGCTACCACATCGAGCCTGTTGCTGGGGAGGAAGATCAATATATTGCTTATGTAGCTTATCCTTTAGACCTTTTTGAAGAAGGTTCTGTTACCAACATGTTTACTTCCATTGTGGGTAATGTATTTGGATTCAAAGCTCTACGAGCTCTACGCTTGGAGGATCTGCGAATT…	TTTTTGAAGAAGGTTCTGTTACCAACATGTTTACTTCCATTGTGGGTAATGTATTTGGATTCAAAGCTCTACGAGCTCTACGCTTGGAGGATCTGCGAATTCCTCCTGCTTATTCCAAAACTTTCCAAGGTCCACCTCATG	yes
Blyxa	japonica	3186	AB002566	ATGTATCAACAGAGTTATTTGATTAATTCGTTTAATGATTCTAATCCAAATCGATTTGTTGGACACAGCAATCATAATCATCATTTTTCTCAAATGATATCAGGGGGTTTTGCAGTTATTGTAGAAATTCCTTTCTCCCTGCCATTTTTTCTTGAAGAAAAAAAAGAAATACAAAAATATCAGAATTTACAATCCATTCATTCGATATTCCCTTTTTTAGAGGACAAATTTTCACATTTAAATTATGTGTCAGATATAGTAATACCCTATCCTATTCATCTTGAAATCTTGATTCAAATTTTACAATCCTGGATAAAAGATGTTCCCTCTTTGCATTTATTGCGATTTTTTCTATATGAAAATGGGAATAGTTTCATTACTCTAAAGAAATCCATTTCC…	TTTTCGATTTTGGGGGTTATCTTTCAAGTGTATTAATAAATCCTTTGGCAGTAAGAAGTAAAATGCTGGAGTATTCATTTCTAATAAACACAGTTACTAAGAAATTCGATACTATAGTTCCAGTTATTCCTCTCATTGGGTCGTTGTCTAAAGCTAAATT	AB004886	GGCGTTGGATTCCAAGCTGGTGTTAAAGATTACAAATTGACTTATTATACTCCTGAATATGAAACCAAAGATACTGATATCTTGGCAGCATTCCGAGTAACTCCGCAACCTGGAGTTCCAGCTGAAGAAGCAGGGGCCGCAGTAGCTGCCGAATCTTCTACTGGTACATGGACAACTGTGTGGACTGATGGACTTACTAGCCTTGATCGTTACAAAGGACGATGCTACCACATCGAGCCTGTTGCTGGGGAGGAAGATCAATATATTGCTTATGTAGCTTATCCTTTAGACCTTTTTGAAGAAGGTTCTGTTACCAACATGTTTACTTCCATTGTGGGTAATGTATTTGGATTCAAAGCTCTACGAGCTCTACGCTTGGAGGATCTGCGAATTCCCCCT…	CTGAAGAAGCAGGGGCCGCAGTAGCTGCCGAATCTTCTACTGGTACATGGACAACTGTGTGGACTGATGGACTTACTAGCCTTGATCGTTACAAAGGACGATGCTACCACATCGAGCCTGTTGCTGGGGAGGAAGATCAATATATTGCTTATGTAGCTTATCCTTTAGACC	yes
Bognera	recondita	2411	AM920587	CATTTTTTGAGGACAAATTATCACATTTAAATTATGTATCAGATATACTAATACCCTATCCCGTCCATCTAGAAATCTTGGTTCAAATTCTACAATGCTGGATACAAGATGTTCCCTCTTTACATTTATTACGATTCTTTTTTCACGAATATCATAATTGGAATAATCTCATTACTCCAAAAAAATCTAGTTATGGTTTTTCAAAAGAGAATCAAAGACTATTTCGGTTCCTATATAACTCTTATGTAGTTGAATGCGAATCCATATTAGTTTTTCTCCGTAAACAATCCTCTTATTTACGATCAACATCTTCTGGAACCTTTCTTGAGCGAACACATTTCTATGAAAAAATAGAACAACATCTTGTAGTACTTTGTTGTAATGATTTTAAGAAAACCC…	TTTCTGGGTTATCTTTCAAATGTACCAATAAAGCCTTCGGCGGTAAAGAGTCAAATGCTAGAGAATTACTTTTTAATAGATACTGTTACTAAAAAATTCGAAACTATAGTTCCAATTATTCCTATGATCGGATCAT	AM905765	TCAAAGCTGGTGTTAAAGATTACAAATTGACTTATTATACTCCTGACTATGAGACAAAAGATACTGATATCTTGGCAGCATTCCGAGTAACTCCTCAACCCGGAGTTCCGCCTGAAGAAGCAGGGGCTGCAGTAGCTGCCGAATCTTCTACTGGTACATGGACAACTGTGTGGACTGATGGACTTACCAGTCTTGATCGTTACAAAGGACGATGCTACCACATCGAATCCGTTATTGGGGAGGACAATCAATATATTGCTTATGTAGCTTACCCTTTAGACCTTTTTGAGGAAGGTTCTGTTACTAACATGTTTACTTCAATTGTGGGTAACGTATTTGGGTTTAAAGCTTTACGAGCTCTACGTCTGGAGGATTTGCGAATTCCTACCTCTTATTCCA…	TAGCTGCCGAATCTTCTACTGGTACATGGACAACTGTGTGGACTGATGGACTTACCAGTCTTGATCGTTACAAAGGACGATGCTACCACATCGAATCCGTTATTGGGGAGGACA	yes
Bolax	gummifera	2329	AY188398	CTCTACTTTTAGTTCAACTCAAATTTCAAATGGAGGAATTACAAAGATATTTAGAGCTAAATAGATCTCAACAACACTACTTTTTATATCCACTTATCTTTCAGGAGTATATTTATGCACTTGCGCATGATCATGGTTTAAATCGAAATAGATCCGCTTTGTCGGAAAATGCAGGTTATGACAATAAATTCGGCTTACTAATTGCGAAACGTTTAATTGCTCGAATGTATCAGTATCAACAGAATCGTTTGATTCTTTCTGCTAATGATTTTCACAAAAATGTTTTATTTGGATGCAACAAGAATTTGTATTCTCAAATGATATCCGAGGGGTTTGCAGTCATTGTGGAAATCCCTTTTATCTAGGATTCAGATCTTCCCTAGAAAGGAANGGGATAGT…	TTGCGCATGATCATGGTTTAAATCGAAATAGATCCGCTTTGTCGGAAAATGCAGGTTATGACAATAAATTCGGCTTACTAATTGCGAAACGTTTAATTGCTCGAATGTA	AY188419	ATTGACTTATTATACTCCTGACTATGAAACCAAAGATACTGATATCTTGGCAGCATTCCGAGTAAGTCCTCAACCTGGAGTTCCACCTGAAGAAGCAGGGGCCGCGGTAGCTGCCGAATCTTCTACTGGTACATGGACAACTGTGTGGACCGATGGACTTACCAACCTTGATCGTTACAAAGGGCGATGCTACGAAATCGAGCCCGTTGCTGGAGAAGAAAATCAATATATTGCTTATGTAGCTTACCCATTAGACCTTTTTGAAAAGGGTTCTGTTACTAACATGTTTACTTCCATTGTAGGTACTGTATTTGGGTTCAAAGCCCTGCGTGCCATACGTCTGGAAGATCTGCGAATCCCTGTTGCTTATGTTAAAACTTTCCAAGGACCGCCTCACGG…	ACATGGACAACTGTGTGGACCGATGGACTTACCAACCTTGATCGTTACAAAGGGCGATGCTACGAAATCGAGCCCGTTGCTGGAGAAGAAAATCAATATATTG	yes
Bolbostemma	paniculatum	2757	DQ469139	CTTATCTTTCAGGAGTATATTTATGCATTTTCTCATGATCATTTTTTAAATGGATCCATTTTGTTGGAAAATTTTGGTTATGACAAAAAATCCAGTTTACTAATCGTAAAACATTTAATTACTCGAATGTATCAACAGAATCTTTTTTTTTTTTTCACTAATTATTATAAAAAAAATAAATTTTGGGGGTACAACAAAAATTTGTATTCTCAAATGTTATCAGAAGGATTTGCAGTCATTGTGGAAATTCCATTTTCGCTACGATTAGTATTTTCTTTAGAAGAAGCGGAAATCGAAAAATCTTATAATTTACGATCAAGTCATTCAATATTTCCTTTTTTAGAGGATAAATTATCACATTTAAATTATGTGTCAGATGTATTAATACCCTATCCCCTC…	TCTTTTCATTTATTACGTTTTTTTTTTCACGAGTATTGTAATTGGAATAGTCTTAGTACTCCAAAAAAATTGATTTATTTTTGTTCAAAAAGAAATCGAAGATTAGTCTTGTTCCTATATAATTCT	DQ501255	ACTTATTATACTCCTGAATATGAAACCAAAGATACTGATATCTTGGCAGCATTCCGAGTAACTCCTCAACCCGGAGTTCCACCCGAGGAAGCGGGGGCCGCTGTAGCTGCTGAATCTTCTACTGGTACATGGACAACTGTGTGGACCGATGGGCTTACCAGTCTTGATCGTTACAAAGGACGATGCTACGACATTGAGCCTGTTGCTGGAGAAGAAAATCAATTTATTGCTTATGTAGCTTATCCCCTAGACCTTTTTGAAGAAGGTTCTGTTACTAACATGTTTACTTCCATTGTGGGTAATGTATTTGGGTTCAAGGCCCTGCGCGCTCTACGTCTGGAGGATTTGCGAATCCCTCCTGCTTATACTAAAACTTTCCAAGGCCCGCCTCATGGTATC…	AGGAAGCGGGGGCCGCTGTAGCTGCTGAATCTTCTACTGGTACATGGACAACTGTGTGGACCGATGGGCTTACCAGTCTTGATCGTTACAAAGGACGATGCTACGACATTGAGCCTGTTGCTGGAGAAGAAAATCAATTTATTGCTTATGTAGCTTATCCCCTAGACCTTTTTGAAGAAGGTTCTGTTACTA	yes
Bonatea	speciosa	3544	EU214217	GTTCCTTCTTTGCATTTGTTGCGATTGATTTTCCACGAATATCATAATTTAAATAGTCTCATTACTTCTAAAAAAGACATTTACGTCTTTTCAAAAATAAATAAAAGATTTTTTTGGTTCTTACATAATTCTTATGTATATGAATGCGAATATATATTCCTGTTTCTTCGCAAACAGTCTTCTTATTTACGATCAACGTCTTTTGAAGTATTTCTTGAGCGAACACATTTCTATGGAAAAATAGAACATTTTAGAGTAATGTATTGTAATTCTTTTCAGAGGATTCTATGGTTCCTCAAAGAACCTTTCATACATTATGTTCGATATCAAGGAAAAGCAATTCTGGCTTCAAAGGGAACTCTAATTCTTATGAAGAAATGGAAATTTCATCTTGTTAAT…	TTTTGGCAATTTTATTTTCACTTTTGGTCTCAACCTTATAGGATCCATATAAAGGAATTACCCAATTATTCTTTCTCTTTTCTGGGGTATTTTTTAAGTGTACTAAAAAAGACTTTGGTAGTAAGAAATCAAATGTTGGAGAATTCATTTTTAATAAATACTCTGGCTAAGAAATTAGATACCATAGCCCCAG	EU213446	ACTAAAGCAAGCGTTGGATTTAAAGCTGGTGTTAAAGATTACAAATTGACTTATTATACTCCTGACTACGAAACCAAAGATACTGATATCTTGGCAGCATTCCGAGTAACTCCTCAACCGGGAGTTCCGCCTGAAGAAGCAGGCGCTGCGGTAGCAGCCGAATCTTCTACTGGTACATGGACAACTGTGTGGACTGATGGACTTACCAGTCTAGATCGTTACAAAGGACGATGCTACCACATCGAGGCCGTTGTTGGGGAGGAAAATCAATATATTGCTTATGTAGCTTATCCTTTAGACCTTTTTGAAGAAGGTTCTGTTACTAACATGTTTACTTCCATTGTGGGTAATGTTTTTGGTTTCAAAGCTCTGCGAGCTCTACGTCTGGAAGATCTGCGA…	ATACTCCTGACTACGAAACCAAAGATACTGATATCTTGGCAGCATTCCGAGTAACTCCTCAACCGGGAGTTCCGCCTGAAGAAGCAGGCGCTGCGGTAGCAGCCGAATCTTCTACTG	yes
Borinda	emeryi	3905	EF125167	AAATACAAATGGAAAAATTGGAAGGGTATTCAGAAAAACAGAAATCTCGTCAACAATACTTCGTTTACCCACTTCTCTTTCAGGAGTATATTTATGCATTTGCCCATGATTATGGATTAAAAGGTTCCGAACCTGTGGAAATTGTTAGTTGTAATAACAAGAAATTTAGTTCACTACTTGTGAAACGTTTAATTATTCGAATGTATCAGCAGAATTTTTGGATTAACTCGGTTAATCATCCTAACCAAGATCGATTGTTGGATTACAACAATTTTTTTTATTCTGAGTTTTATTCTCAGATTCTATCTGAGGGGTTTGCGATCGTTGTAGAAATCCCATTCTCGCTACGAGAATTATCTTGTCCGAAAGAAAAAGAAACACCAAAGTTTCAGAATTTAC…	ACTATTCGAATTGGAATAGTCTTATTACTTCAATGAAATCGATTTTTCTTTTGAAAAAAGAAAATAAAAGACTATTTCGATTCCTATATAACTCTTATGTATCAGAATATGAATTTTTCTTGTTGTTTCTTCGTAAACAATCTTCTTGCTTACCATTAA	EF125079	TAAAGCAAGTGTTGGATTTAAAGCTGGTGTTAAGGATTATAAATTGACTTACTACACCCCGGAGTATGAAACCAAGGATACTGATATCTTGGCAGCATTCCGAGTAACTCCTCAGCCGGGGGTTCCGCCCGAAGAAGCAGGGGCTGCAGTAGCTGCCGAATCTTCTACTGGTACATGGACAACTGTTTGGACTGATGGACTTACCAGTCTTGATCGTTACAAAGGACGATGCTATCACATCGAGCCCGTTGTTGGGGAGGAAAATCAATATATCGCTTATGTAGCTTATCCATTAGACCTATTTGAAGAGGGTTCTGTTACTAACATGTTTACTTCCATTGTGGGTAACGTATTTGGTTTCAAAGCCCTACGCGCTCTACGTCTGGAGGATCTGCGAAT…	TGGGTAACGTATTTGGTTTCAAAGCCCTACGCGCTCTACGTCTGGAGGATCTGCGAATTCCCCCTACTTATTCAAAAACTTTCCTAGGTCCGCCTCATGGTATCCAAGTTGAAAGGGA	yes
Borneosicyos	simplex	2758	DQ536638	TTTTTTAAATGGATCCATTTTGTTGGAAAATTCTGGTTATGACAAAAAATACAGTTTACTAATGGTAAAACATTTAATTACTCGAATGTATCACCAGAATTATTTTTTTTTCACTAATTATTATAACAAAAATCCATTTTTGGGGTACAACAAAAATTTGTATTCTCAAATGTTATCAGAAGGGTTTGCAGTCATTGTGGAAATTCCATTTTCCCTACGATTAGTATCTTCCTTAGAGGAAGAAGAAATCGCAAAATCTTATAATTTACGATCAAGTCATTCAATATTTCCTTTTTTAGAGGATAAATTCCCACATTTAAATTATGTGTCAGATGTATTAATACCCTATCCCCTCCATCTGGAAATTTTAGTTCAAATCCTTCGCTCCTGGGTGAAAGA…	AAATACAGTTTACTAATGGTAAAACATTTAATTACTCGAATGTATCACCAGAATTATTTTTTTTTCACTAATTATTATAACAAAAATCCATTTTTGGGGTACAACAAAAATTTGTATTCTCAA	DQ535785	TTAAAGATTATAAATTGACTTATTATACTCCTGAATATGAAACCAAAGATACTGATATCTTGGCAGCATTCCGAGTAACTCCTCAACCGGGAGTTCCACCTGAGGAAGCAGGGGCCGCTGTAGCTGCTGAATCTTCTACTGGTACATGGACAACTGTGTGGACCGATGGGCTTACCAGTCTTGATCGTTACAAAGGACGATGCTATGGAATCGAGCCTGTTCCTGGAGAAGAAAATCAATATATTGCTTATGTAGCTTATCCCCTAGACCTTTTTGAAGAAGGTTCTGTTACTAACATGTTTACTTCCATTGTGGGTAATGTATTTGGATTCAAGGCTCTACGTGCTCTACGTCTGGAGGATTTGCGAATCCCTACTGCTTATATTAAAACTTTCCAAG…	TTTTGAAGAAGGTTCTGTTACTAACATGTTTACTTCCATTGTGGGTAATGTATTTGGATTCAAGGCTCTACGTGCTCTACGTCTGGAGGATTTGCGAATCCCTACTGCTTATATTAAAACTTTCCAAGGCCCGCCTCATGGTATCCAGGTTGAAAGAGATAAATTGAACAAGTATGGTCGCCCTCTATTG	yes
Bothriochloa	ischaemum	3906	EF137456	TTTTTTCTCTGATTCAGTAGAAATACAAATGGAAAAATTCGAAGGGTATTCAGAAAAACAGAAATCTCGTCAACACTACTTCGTCTACCCACTTCTCTTTCAGGAATATATTTATGCATTTGCTCATGATTATGGATTAAATGGTTCCGAACCCGTGGAAATTTTTGGTTGTAATAACAGGAAATTTAGTTCAATACTTGTGAAACGTTTAATTATTCGAATGTATCAACAGAATTTTTTGATTAATTCGGTTAATTATCCTAACCAAGATCGATTGTTTGATCACCGCAATTATTTTTATTCTGAGTTTTATTCTCAGATTCTATCTGAGGGGTTTGCGATTGTTGTAGAAATCCCACTCTCGCTAGGGCAACTATCTTGTCCAGAAGAAAAAGAAAT…	TCCAGAAGAAAAAGAAATACCAAAGTTTCAAAATTTACAATCTATTCATTCAATATTTCCCTTTTTAGAAGACAAATTTTTGCATTTACATTATCTATCACATATAGAAATACCCTATCCTATCCATTTAGAAATCCTGGTTCAACTCCTTGAATACCGGA	EF125115	ATACTGATATCTTGGCAGCATTCCGAGTAACTCCTCAGCTCGGGGTTCCGCCTGAAGAAGCAGGAGCTGCAGTAGCTGCGGAATCTTCTACTGGTACATGGACAACTGTTTGGACTGATGGACTTACCAGTCTTGATCGTTACAAAGGACGATGCTATCACATCGAGCCCGTTCCTGGGGACCCAGATCAATATATCTGTTATGTAGCTTATCCATTAGACCTATTTGAAGAGGGTTCTGTTACTAACATGTTTACTTCCATTGTGGGTAACGTATTTGGTTTCAAAGCCTTACGCGCTCTACGTTTGGAGGATCTACGAATTCCCCCTGCTTATGCAAAAACTTTCCAAGGTCCGCCTCATGGTATCCAAGTTGAAAGGGATAAGTTGAACAAGTACG…	AAAGCCTTACGCGCTCTACGTTTGGAGGATCTACGAATTCCCCCTGCTTATGCAAAAACTTTCCAAGGTCCGCCTCATGGTATCCAAGTTGAAAGGGATAAGTTGAACAAGTACGGTCGTCCTTTATTGGGATGTACT	yes
Brachylaena	huillensis	2600	EU214220	TTCCTCTTTGCATTTATTAAGATTCTTTCTCCATGAGTGTCATAATTGGGATAGTCTTATTACTTCAAATTCAAAGAAAGCCAGTTCTTCTTTTTCAAAAAGAAATCACAGACTATTCTTCTTCCTATATACTTCTCATGTATGTGAATATGAATCTGGCTTCATCTTTCTCCGTAACCAATCTTCTCACTTACGATCAACATCTTCTGGAGCCCTTCTTGAACGAATATATTTCTATGGAAAAATAGAGCATCTTGCAGAAGTCTTTGCCAGGGCTTTTCAAGCTAATTTATGGTTGTTCAAAGATCCTTTCATGCATTATGTTAGGTATCAAGGAAAATCAATTCTTGCTTCAAAAGGGACGTTTCTTTTGATGAATAAATGGAAATATTACTTTGT…	GGCTTCATCTTTCTCCGTAACCAATCTTCTCACTTACGATCAACATCTTCTGGAGCCCTTCTTGAACGAATATATTTCTATGGAAAAATAGAGCATCTTGCAGAAGTCTTTGCCAGGGCTTTTCAAGCTAAT	EU213449	CTGGTGTTAAAGATTATAAATTGACTTATTATACTCCTGAATATCAAACCAAGGATACTGATATCTTGGCAGCATTTCGAGTAACTCCTCAACCTGGAGTTCCGCCTGAAGAAGCAGGGGCCGCAGTAGCTGCCGAATCTTCTACTGGTACATGGACAACTGTGTGGACCGATGGACTTACGAGCCTTGATCGTTACAAAGGGCGATGCTATGGAATCGAGCCTGTTCCTGGAGAAGAAAATCAATATATTGCTTATGTAGCTTACCCATTAGACCTTTTTGAAGAAGGTTCTGTTACTAACATGTTTACTTCCATTGTAGGTAATGTATTTGGGTTCAAAGCCCTGCGTGCTCTACGTCTGGAAGATTTGCGAATCCCTACTGCGTATGTTAAAACTT…	TAGACCTTTTTGAAGAAGGTTCTGTTACTAACATGTTTACTTCCATTGTAGGTAATGTATTTGGGTTCAAAGCCCTGCGTGCTCTACGTCTGGAAGATTTGCGAATCCCTACTGCGTATGTTAAAACTTTCCAAGGTCCGCCTCACGGCATCCAAGTTGAGAGAGA	yes
Brachylaena	huillensis	2598	EU214218	TTATTAAGATTCTTTCTCCATGAGTGTCATAATTGGGATAGTCTTATTACTTCAAATTCAAAGAAAGCCAGTTCTTCTTTTTCAAAAAGAAATCACAGACTATTCTTCTTCCTATATACTTCTCATGTATGTGAATATGAATCTGGCTTCATCTTTCTCCGTAACCAATCTTCTCACTTACGATCAACATCTTCTGGAGCCCTTCTTGAACGAATATATTTCTATGGAAAAATAGAGCATCTTGCAGAAGTCTTTGCCAGGGCTTTTCAAGCTAATTTATGGTTGTTCAAAGATCCTTTCATGCATTATGTTAGGTATCAAGGAAAATCAATTCTTGCTTCAAAAGGGACGTTTCTTTTGATGAATAAATGGAAATATTACTTTGTCAATTTCTGGAAA…	CTTTCTGGGTTATCGTTCAAGTGTGCGGCTAAAGCCTTCAATGGTACGCAGTCAAATGCTAGAAAATGCATTTCTAATCGATAATGCTATTAAGAAGTTTGATACTATTGTTCCAATTATGCCTCTGATTGGATCATTGGCTAAATCGAAATTTTGTAACGCATTGGGGCATCCTATTGGTAAGGCGATTTGGG	EU213447	ACTAAAGCAAGTGTTGGATTCAAAGCTGGTGTTAAAGATTATAAATTGACTTATTATACTCCTGAATATCAAACCAAGGATACTGATATCTTGGCAGCATTTCGAGTAACTCCTCAACCTGGAGTTCCGCCTGAAGAAGCAGGGGCCGCAGTAGCTGCCGAATCTTCTACTGGTACATGGACAACTGTGTGGACCGATGGACTTACGAGCCTTGATCGTTACAAAGGGCGATGCTATGGAATCGAGCCTGTTCCTGGAGAAGAAAATCAATATATTGCTTATGTAGCTTACCCATTAGACCTTTTTGAAGAAGGTTCTGTTACTAACATGTTTACTTCCATTGTAGGTAATGTATTTGGGTTCAAAGCCCTGCGTGCTCTACGTCTGGAAGATTTGCGA…	CTGGAGTTCCGCCTGAAGAAGCAGGGGCCGCAGTAGCTGCCGAATCTTCTACTGGTACATGGACAACTGTGTGGACCGATGGACTTACGAGCCTTGATCGTTACAAAGGGCGATGCTATGGAATCGAGCCTGTTCCTGGAGAAGAAAATCAATATATTGCTTATGTAGCTTACCCATTAGACCTTTTTGAAG	no
Brachylaena	huillensis	2599	EU214219	TATTAAGATTCTTTCTCCATGAGTGTCATAATTGGGATAGTCTTATTACTTCAAATTCAAAGAAAGCCAGTTCTTCTTTTTCAAAAAGAAATCACAGACTATTCTTCTTCCTATATACTTCTCATGTATGTGAATATGAATCTGGCTTCATCTTTCTCCGTAACCAATCTTCTCACTTACGATCAACATCTTCTGGAGCCCTTCTTGAACGAATATATTTCTATGGAAAAATAGAGCATCTTGCAGAAGTCTTTGCCAGGGCTTTTCAAGCTAATTTATGGTTGTTCAAAGATCCTTTCATGCATTATGTTAGGTATCAAGGAAAATCAATTCTTGCTTCAAAAGGGACGTTTCTTTTGATGAATAAATGGAAATATTACTTTGTCAATTTCTGGAAAT…	TTCTCCATGAGTGTCATAATTGGGATAGTCTTATTACTTCAAATTCAAAGAAAGCCAGTTCTTCTTTTTCAAAAAGAAATCACAGACTATTCTTCTTCCTATATACTTCTCATGTATGTGAATATGAATCTGGCTTCATCTTTCTCCGTAACCAATCTTCTCACTTACGATCAACATCTTCTGGAGCCCTTCTTGAAC	EU213448	GGTGTTAAAGATTATAAATTGACTTATTATACTCCTGAATATCAAACCAAGGATACTGATATCTTGGCAGCATTTCGAGTAACTCCTCAACCTGGAGTTCCGCCTGAAGAAGCAGGGGCCGCAGTAGCTGCCGAATCTTCTACTGGTACATGGACAACTGTGTGGACCGATGGACTTACGAGCCTTGATCGTTACAAAGGGCGATGCTATGGAATCGAGCCTGTTCCTGGAGAAGAAAATCAATATATTGCTTATGTAGCTTACCCATTAGACCTTTTTGAAGAAGGTTCTGTTACTAACATGTTTACTTCCATTGTAGGTAATGTATTTGGGTTCAAAGCCCTGCGTGCTCTACGTCTGGAAGATTTGCGAATCCCTACTGCGTATGTTAAAACTTTC…	ATCAATATATTGCTTATGTAGCTTACCCATTAGACCTTTTTGAAGAAGGTTCTGTTACTAACATGTTTACTTCCATTGTAGGTAATGTATTTGGGTTCAAAGCCCTGCGTGCTCTACGTCTGGAAGATTTGCGAATCCCTACTGCGTATGTTAAAACTTTCCAAGGTCCGCCTCACGGCATCCAAGTTGAG	no
Brachypodium	distachyon	4355	EU325680	AATAAAGGATGTTATGTATTGAATGTGTAAAAGAAGCAGTATATTGATAAAGAGACTTTATTCCAAAGTCAAAAGAGCGATTGGCCTGCAAAAATAAAAAAAGTGGATTAGACTCCCTTTCTTTCCAGGGTTTTTATTAAAAAATGCAACACCCTGTTCTGACCATATTGCACTATGTATCAGCATTCGATAAACCGAGAAAAGCTTCTCTCTTTCTGATTCAAGTAGAAATACAAATGGAAAAATTCGAAGAGATTTCAGAAAAACATAAATCTCGTCAACAATACTTTGTATACCCACTTCTCTTTCAGGAGTTTCTTTATGCATTTGCCCATGATTATGGATTAAATGATTCCGAACCTGTGGAAATTGTTAGTTGTAATAACAAAAAATTTAGTT…	TGCACTATGTATCAGCATTCGATAAACCGAGAAAAGCTTCTCTCTTTCTGATTCAAGTAGAAATACAAATGGAAAAATTCGAAGAGATTTCAGAAAAACATAAATCTCGTCAACAATACTTTGTATACCCACTTCTCTTTCAGGAGTTTCTTTATGCATTTGCCCATGATTAT	EU325680	ATGTCACCACAAACAGAAACTAAAGCAAGTGTTGGATTTAAAGCTGGTGTTAAAGATTATAGATTGACTTACTACACCCCGGAGTATGAAACCAAGGATACTGATATCTTGGCAGCATTCCGAGTATCTCCTCAACCTGGGGTTCCGCCCGAAGAAGCAGGGGCTGCAGTAGCTGCCGAATCTTCTACTGGTACATGGACAACTGTTTGGACTGATGGACTTACTAGTCTTGATCGTTACAAAGGACGATGCTATCACATCGAGCCTGTTCCTGGGGAAGACAGTCAATGGATCTGTTATGTAGCTTATCCATTAGATCTATTTGAAGAGGGTTCCGTTACTAACATGTTTACTTCCATTGTAGGTAACGTATTTGGTTTCAAAGCCCTACGTGCTCTA…	TCACCACAAACAGAAACTAAAGCAAGTGTTGGATTTAAAGCTGGTGTTAAAGATTATAGATTGACTTACTACACCCCGGAGTATGAAACCAAGGATACTGATATCTTGG	yes
Brachythecium	oxycladon	2661	EU749493	GGAACTAGAATTTTTTTTAATTAATCAGGGGAAAGTTTTAAATTANTTTAAATCTTTATCATATTTAACTTTATTAGATAAAACNGATTGTNTGAAAAANATGAAGCATATTATTAAGAATTCTTTATGGATGAAATTACAAATTTTTTTTTATAAAAAAAAANTGTCTTTTCATTATGTANGATATAATAATAATTATATTATCGCAATAAGAAGTTCCAATTATTTAGCAGAAAAATGGAGTTTTTTTCTTTCTAAATTTTGGCATTATTATTTTCATCATCTATTTAGACCTTCTAGAATAAACGTAAAAAGAATTTCTAAAAGCTACTTTTCTTTTTTAGGTTATCTTTTTGGA	TTTATCATATTTAACTTTATTAGATAAAACNGATTGTNTGAAAAANATGAAGCATATTATTAAGAATTCTTTATGGATGAAATTACAAATTTTTTTTTATAAAAAAAAANTGTCTTTTCATTATGTANGA	EU677118	AGGTGTTGGATTTAAAGCTGGTGTTAAAGATTACAGATTAACTTATTACACTCCAGATTATCAGACTAAAGAAACTGATATTTTAGCAGCATTTCGAATGACTCCTCAACCAGGAGTACCCGCTGAAGAGGCAGGAGCTGCAGTAGCTGCGGAATCTTCCACTGGTACATGGACCACCGTTTGGACCGATGGACTTACCAGTCTCGATCGTTATAAAGGACGATGCTATGATCTTGAAGCAGTTCCTGGAGAAGAGAATCAATATATTGCTTATGTTGCTTACCCATTAGATCTATTTGAAGAAGGTTCTGTTACCAATTTATTTACCTCTATTGTTGGTAATGTTTTTGGATTTAAAGCTTTACGAGCTTTACGTCTAGAAGATTTACGTATTCCTCC…	CAGATTATCAGACTAAAGAAACTGATATTTTAGCAGCATTTCGAATGACTCCTCAACCAGGAGTACCCGCTGAAGAGGCAGGAGCTGCAGTAGCTGCGGAATCTTCCACTGGTACATGGACCACC	yes
Brachythecium	reflexum	2663	EU749495	GTATACAAGATACTTCTTTTTCTCATTCATTACGATTAATATTTCATAAGAATAACAAGTTAGTTACTTCTAATACAAATTCTTTTTTTTCTCAAAAAGAAACTAGTAGATTATCAATATTTTTATGGCATTATTATATTCGTGAACTAGAATTTTTTTTAATTAATCAGTGGAAAGTTTTAAATTATTTTAAATCTTTATCATATTTAACTTTATTAGATAAAACAGATTGTATGAAAAAAATGAAGCATATTATTAAGAATTCTTTATGGATGAAATTACAAATTTTTTTTTATAAAAAAAAAGTGTCTTTTCATTATGTAAGATATGACAATAATTCTATTATCGCAATAAGAAGTTCTAATTATTTAGCAGAAAAATGGAGTTTTTTTCTTTCTA…	AAGTATATATTATAGAAAAAGAACTTTATTCTATTACTTTAATATCATCTTTAATTGAATTGTTAGCTAGAGAAAAATTTTGTGATACTTTGGGACATCCAATAAGTAAATTA	EU677120	AGGTGTTGGATCTAAAGCTGGTGTCAAAGATTACAGATTAACTTATTACACTCCAGATTATCAGACTAAAGAAACTGATATTTTAGCAGCATCTCGAATGACTCCTCAACCAGGAGTACCCGCTGAAGAGGCAGGAGCTGCAGTAGCTGCGGAATCTTCCACTGGTACATGGACCACTGTTTGGACCGACGGACTTACCAGTCTCGATCGTTATAAAGGACGATGCTATGATCTTGAAGCAGTTCCTGGAGAAGAGAATCAATATATTGCTTATGTTGCTTACCCATTAGATCTATTTGAAGAAGGTTCTGTTACCAATTTATTTACTTCTATTGTTGGTAATGTTTTCGGATTTAAAGCTTTACGAGCTTTACGTCTAGAAGATTTACGTATTCCTCC…	TTGTTGGTAATGTTTTCGGATTTAAAGCTTTACGAGCTTTACGTCTAGAAGATTTACGTATTCCTCCAGCTTATTCCAAAACTTTCCAAGGCCCACCTCATGGTATTCAAGTTGAGAGAGATAAATTAAACAAATATGGTCGTCCATTATTAGGATG	yes
Brachythecium	reflexum	2662	EU749494	TACAAGATACTTCTTTTTCTCATTCATTACGATTAATATTTCATAAGAATAACAAGTTAGTTACTTCTAATACAAATTCTTTTTTTTCTCAAAAAGAAACTAGTAGATTATCAATATTTTTATGGCATTATTATATTCGTGAACTAGAATTTTTTTTAATTAATCAGTGGAAAGTTTTAAATTATTTTAAATCTTTATCATATTTAACTTTATTAGATAAAACAGATTGTATGAAAAAAATGAAGCATATTATTAAGAATTCTTTATGGATGAAATTACAAATTTTTTTTTATAAAAAAAAAGTGTCTTTTCATTATGTAAGATATGACAATAATTCTATTATCGCAATAAGAAGTTCTAATTATTTAGCAGAAAAATGGAGTTTTTTTCTTTCTAAAT…	AAAAGAAACTAGTAGATTATCAATATTTTTATGGCATTATTATATTCGTGAACTAGAATTTTTTTTAATTAATCAGTGGAAAGTTTTAAATTATTTTAAATCTTTATCATATTTAACTTTATTAGATAAAACAGATTGTATGAAAAAAATGAAGCATATTATTAAGAATTCTT	EU677119	AGGTGTTGGATCTAAAGCTGGTGTCAAAGATTACAGATTAACTTATTACACTCCAGATTATCAGACTAAAGAAACTGATATTTTAGCAGCATCTCGAATGACTCCTCAACCAGGAGTACCCGCTGAAGAGGCAGGAGCTGCAGTAGCTGCGGAATCTTCCACTGGTACATGGACCACTGTTTGGACCGACGGACTTACCAGTCTCGATCGTTATAAAGGACGATGCTATGATCTTGAAGCAGTTCCTGGAGAAGAGAATCAATATATTGCTTATGTTGCTTACCCATTAGATCTATTTGAAGAAGGTTCTGTTACCAATTTATTTACTTCTATTGTTGGTAATGTTTTCGGATTTAAAGCTTTACGAGCTTTACGTCTAGAAGATTTACGTATTCCTCC…	ATTGCTTATGTTGCTTACCCATTAGATCTATTTGAAGAAGGTTCTGTTACCAATTTATTTACTTCTATTGTTGGTAATGTTTTCGGATTTAAAGCTTTACGAGCTT	no
Brachythecium	salebrosum	2664	EU749496	ACTTCTTTTTCTCATTCATTACGATTAATATTTCATGAGAATAACAAGTTAATTACTTCTAATACAAATTCTTTTTTTTCTCAAAAAGAAAGTAGTAGATTATCAATATTTTTATGGCATTATTATATTCGTGAACTAGAATTTTTTTTAATTAATCAGTGGAAAGTTTTAAATTATTTTAAATCTTTATCATATTTAACTTTATTAGATAAAACAGATTGTATGAAAAAAATGAAGCATATTATTAAGAATTCTTTATGGATGAAATTACAAATTTTTTTTTATAAAAAAAAAATGTCTTTTCATTATGTAAGATATAATAATAATTATATTATCGCAATAAGAAGTTCCAATTATTTAGCAGAAAAATGGAGTTTTTTTCTTTCTAAATTTTGGCAT…	TTATGGCATTATTATATTCGTGAACTAGAATTTTTTTTAATTAATCAGTGGAAAGTTTTAAATTATTTTAAATCTTTATCATATTTAACTTTATTAGATAAAACAGATTGTATGAAAAAAATGAA	EU677122	AGGTGTTGGATCTAAAGCTGGTGTTAAAGATTACAGATTAACTTATTACACTCCAGATTATCAGACTAAAGAAACTGATATTTTAGCAGCATTTCGAATGACTCCTCAACCAGGAGTACCCGCTGAAGAGGCAGGAGCTGCAGTAGCTGCGGAATCTTCCACTGGTACATGGACCACCGTTTGGACCGATGGACTTACCAGTCTTGATCGTTATAAAGGACGATGCTATGATCTTGAAGCAGTTCCTGGAGAAGAGAATCAATATATTGCTTATGTTGCTTACCCATTAGATCTATTTGAAGAAGGTTCTGTTACCAATTTATTTACTTCTATTGTTGGTAATGTTTTTGGATTTAAAGCTTTACGAGCTTTACGTCTAGAAGATTTACGTATTCCTCC…	GGCAGGAGCTGCAGTAGCTGCGGAATCTTCCACTGGTACATGGACCACCGTTTGGACCGATGGACTTACCAGTCTTGATCGTTATAAAGGACGATGCTATGATCTTGAAGC	yes
Brandegea	bigelovii	2759	DQ536639	TTTTTTAAATGGATCCATTTTGTTGGAAAATTATGGTTATGACAAAAAATTAAGTTTCCTAATGGTAAAACATTTAATTACTCGAATCTATCACCAGAATCATTTTTTTTTTTTCACTAATTCTTCTAACAAAAATACATTTTTGGGGTACAACAAAAATTTGTATTCTCAAATGCTATCAGAAGGGTTTGCAGTCATTGTGGAAATTCCATTTTCCCTACGATTAGTATCTTCCTTAGAGGAAGAAGAAATCGCAAAATCTTATAATTTACGATCAAGTCATTCAATATTTCCTTTTTTAGAGGATAAATTCCCACATTTAAATTATGTGTCAGATGTATTAATACCCTATCCCCTCCATCTGGAAATTGTAGTTCAAATGCTTCGCTACTGGGTGAA…	CTATGTGAATACGAATCCATTTTCCTTTTTCTACGTAACCAATCTTCTCATATACGATTAACTTCTTATAGGGGCTTTTTTGAGCGAATAGATTTCTATGGAAAAATTGAACATCTTGTCAAAGTGTTTGCTAATTATTTTTCGGCGATCTTACGGGTCTTCAA	DQ535866	AGCTGGTGTTAAAGATTATAAATTGACTTATTATACTCCTGAATATGAAACCAAAGATACTGATATCTTGGCAGCATTCCGAGTAACTCCTCAACCGGGAGTTCCACCCGAGGAAGCAGGGGCCGCTGTAGCTGCTGAATCTTCTACTGGTACATGGACAACTGTGTGGACCGATGGGCTTACCAGTCTTGATCGTTACAAAGGACGATGCTATGGCATCGAGCCTGTTGCTGGAGAAGAAAATCAATATATTGCTTATGTAGCTTATCCCCTAGACCTTTTTGAAGAAGGTTCTGTTACTAACATGTTTACTTCCATTGTGGGTAATGTATTTGGATTCAAGGCTCTACGCGCTCTACGTCTGGAGGATTTGCGAATCCCTACTGCTTATGTTAAAAC…	AGGTTCTGTTACTAACATGTTTACTTCCATTGTGGGTAATGTATTTGGATTCAAGGCTCTACGCGCTCTACGTCTGGAGGATTTGCGAATCCCTACTGCTTATGTTAAAACTTTCCAAGGCCCACCTCACGGTATCCAGGTTGAAAGAGATAAATTGAACAAGTATGGTCGCC	yes
Broughtonia	sanguinea	3545	AF263790	ATGTATCATTTCATAACACAAGAAGTGCCTCTCTTTTTTAGTTACAGTAGAAATGTATGTAAATGGCAGGATTACAAGGATATTTAGATTGAAAAAAGATAGATTTCGGCAACAAAACTTCCTATATCCGCTACTCTTTCAGGAATATATTTACTCACTTGCTCATTATCATAGCTTCAATAGTTTGATTTTTTACGAACCTGTGGAAATTATCGGTTATGACAATAAATCTAGTTTAGTACTTGTGAAACGTTTAATTACTCGAATGTATCAACAGAAATCTTTGATTTCTTCGGTGAATGATTCTAACCAAAATGAATTTTGGGGGCACAAGAATTCTTTTTCTTCTCATTTTTCTTCTCAAATGGTATCAGAAGGTTTTGGAGTCATTCTGGAAAT…	CACAAGAAGTGCCTCTCTTTTTTAGTTACAGTAGAAATGTATGTAAATGGCAGGATTACAAGGATATTTAGATTGAAAAAAGATAGATTTCGGCAACAAAACTTCCTATATCCGC	AF518068	GACTTATTATACTCCTGACTACGAAACCAAAGATACTGATATCTTGGCAGCATTCCGAGTAACTCCTCAACCGGGAGTTCCGCCTGAAGAAGCGGGGGCTGCGGTAGCTGCCGAATCTTCTACTGGTACATGGACAACTGTGTGGACTGATGGACTTACCAGTCTTGATCGTTACAAAGGACGATGCTACCACATCGAGGTCGTTGTTGGAGAGGAAAATCAATATATTGCTTATGTAGCTTATCCTTTAGACCTTTTTGAAGAAGGTTCTGTTACTAACATGTTTACTTCCATTGTGGGTAATGTATTTGGTTTCAAAGCCCTGCGAGCTCTACGTCTGGAAGATCTGCGAATTCCCACTTCTTATTCCAAAACTTTCCAAGGTCCACCTCATGGCAT…	TGTATTTGGTTTCAAAGCCCTGCGAGCTCTACGTCTGGAAGATCTGCGAATTCCCACTTCTTATTCCAAAACTTTCCAAGGTCCACCTCATGGCATCCAAGTTGA	yes
Bryonia	alba	2760	DQ536640	AGGAAGAAGAAATCGCAAAATCTTATAATTTACGATCAAGTCATTCAATATTTCCTTTTTTCGAGGATAAATTACCACATTTAAATTATGTGTCAGATGTATTAATACCCTATCCCCTCCATCTGGAAATTTTAGTTCAAATCCTTCGCTCCCGGGTGAAAGATGCCTCTTCTTTTCATTTATTACGGTTCTTTTTTCACGAGTATTTTAATTGGAATAGTCTTAGTACTTCAAAAAAATTTATTTCTTTTTTTTCAAAAAGAAATCGAAGATTAGTCTTGTTCCTATATAATTCTTATGTATGTGAATATGAATCCATTGTACTTTTTCTACGTAACCAATCTTCTCATATCCGATTAACTTCTTATAGGGGCCTTTTTGAACGAATATATTTCTATG…	TTTTCAAAAAGAAATCGAAGATTAGTCTTGTTCCTATATAATTCTTATGTATGTGAATATGAATCCATTGTACTTTTTCTACGTAACCAATCTTCTCATATCCGATTAACTTCTTATAGGGGCCTTTTTGAACGAATATATTTCTATGGAAAAA	DQ535744	AATTGACTTATTATACTCCTGAATATGAAACCAAAGATACTGATATCTTGGCAGCATTCCGAGTAACTCCTCAACCGGGAGTTCCACCCGAGGAAGCAGGGGCTGCTGTAGCTGCTGAATCTTCTACTGGTACATGGACAACTGTGTGGACCGATGGGCTTACCAGTCTTGATCGTTACAAAGGACGATGCTATGGCATCGAGCCTGTTCCTGGAGACGAAAATCAATTTATTGCTTATGTAGCTTATCCCCTAGACCTTTTTGAAGAAGGTTCTGTTACTAACATGTTTACTTCCATTGTGGGTAATGTATTTGGATTCAAGGCTCTGCGCGCTCTACGTCTGGAGGATTTGCGAATCCCTACGGCTTATGTTAAAACTTTCCAAGGCCCGCCTCATG…	GGACGATGCTATGGCATCGAGCCTGTTCCTGGAGACGAAAATCAATTTATTGCTTATGTAGCTTATCCCCTAGACCTTTTTGAAGAAGGTTCTGTTACTAACATGTTTACTTCCATTGTGGGTAATGTATTTGGATTCAAGGCTCTGCGCGC	yes
Bryonia	dioica	2761	DQ536641	TTTTTTAAANGGATCCNTTTTGTTGGAAAANTACGGNNNNGACAAAAAATACAGTTTACTAATGGTAAAACATTTAATTACTCGAATGTATCACCAGAATCATTTTTTTTTTTCCACTAATTATTCTAACAAAAATCCATTTTGGGGGTACAACAAAAATTTGTATTCTCAAATGCTATCAGAAGGGTTTGCAGTCATTGTGGAAATTCCATTTTCCCTACGATTAGTATCTTCTTTAGAGGAAGAAGAAATCGCAAAATCTTATAATTTACGATCAAGTCATTCAATATTTCCTTTTTTAGAGGATAAATTCCCACATTTAAATTATGTGTCAGATGTATTAATACCCTATCCCCTCCATCTGGAAATTTTAGTTCAAATCCTTCGCTCCCGGGTGAA…	TTTACTAATGGTAAAACATTTAATTACTCGAATGTATCACCAGAATCATTTTTTTTTTTCCACTAATTATTCTAACAAAAATCCATTTTGGGGGTACAACAAAAATTTGTATTCTCAAATGCTATCAGAAGGGTTTGCAGTCATTGTGGAAATT	DQ535786	AGATTATAAATTGACTTATTATACTCCTGAATATGAAACCAAAGATACTGATATCTTGGCAGCATTCCGAGTAACTCCTCAACCGGGAGTTCCACCCGAGGAAGCAGGGGCTGCTGTAGCTGCTGAATCTTCTACTGGTACATGGACAACTGTGTGGACCGATGGGCTTACCAGTCTTGATCGTTACAAAGGACGATGCTATGGCATCGAGCCTGTTCCTGGAGACGAAAATCAATTTATTGCTTATGTAGCTTATCCCCTAGACCTTTTTGAAGAAGGTTCTGTTACTAACATGTTTACTTCCATTGTGGGTAATGTATTTGGATTCAAGGCTCTGCGCGCTCTACGTCTGGAGGATTTGCGAATCCCTACGGCTTATGTTAAAACTTTCCAAGGCCC…	TCTTCTACTGGTACATGGACAACTGTGTGGACCGATGGGCTTACCAGTCTTGATCGTTACAAAGGACGATGCTATGGCATCGAGCCTGTTCCTGGAGACGAAAATCAATTTATTGCTTATGTAGCTTATCCCCTAGACC	yes
Bucephalandra	motleyana	2412	AM920644	ATGGAAGAATTAAAAGGATATTTAGAAAAAACTAGATCTAAACAACAACACTTCCTATATCCGCTTCTCTTTCAAGAGTATATTTATGCACTTGCTCATGATCATGGTTTAAATGTAAATGGATCAAATTTTGATGAACCTGCGGAAATTTCAGATTATGACAATAAATTTAGCTCATTACTTGTGAAACGTTTAATTACTCGAATGTACCAACAGAATTATTTGATCAATTCTGTTAATGATTCTAACAAAAATAGATTCGTTGGGCACAACAAGAATTTTTATTCTCCAATGATATCAGAGAGTCTTGCTGTCATTGTGGAAATTCCTTTCTCGCTGCGATTAGTATCCTCCTTCGAAGAAAAAAAAGAAATACCAAAATCTCAGAATTTACGATCT…	TATAATTCTTATGTAGTTGAATGCGAATCCCTATTAGTTTTTCTCCGTAAACAATCCTCTTATTTACGATCAACATCTTCTGGAACCTTTCTTGAGCGAACACATTTCTATGAAAAAATAGAACAACATCTTGTAGTACTTTGTTATAATGATTT	AM905822	TCAAAGCTGGTGTTAAAGATTACAAATTGACTTATTATACTCCTGACTATGAGACAAAAGATACTGATATCTTGGCAGCATTCCGAGTAACTCCTCAACCCGGAGTTCCGCCTGAAGAAGCAGGGGCTGCAGTAGCTGCCGAATCTTCTACTGGTACATGGACAACTGTGTGGACTGATGGACTTACCAGTCTTGATCGTTACAAAGGACGATGCTACCACATCGAACCCGTTGCTGGGGAGGAAAATCAATATATTGCTTATGTAGCTTACCCTTTAGACCTTTTTGAAGAAGGTTCTGTTACTAACATGTTTACTTCTATTGTGGGTAATGTATTTGGGTTTAAAGCTTTACGAGCTCTACGTCTGGAGGATTTGCGAATTCCTCCCTCTTATTCCA…	GACTATGAGACAAAAGATACTGATATCTTGGCAGCATTCCGAGTAACTCCTCAACCCGGAGTTCCGCCTGAAGAAGCAGGGGCTGCAGTAGCTGCCGAATCTTCTACTGGTACATGGACAACTGTGTGGACTGATGGACTTACCAGTCTTGAT	yes
Buckleya	distichophylla	4134	DQ329191	CAGGAGTATATTTATGCACTTACTCACGATCGTGGTTTAACTAGTTCCATTATGTTAGAAAATGTAAATTATGACAAAAAATTTAGTTTACTAATTGTGAAACGTTTAACTACTCAAATGTACCAACAGAACCGTTTGCTTATTTCCGCTAATGATTCTAACCAAAATATATTTTTCGGACATAACAAAAATTTTTATTTTCAAATGATATCAGATGGATTTGCAGTCATTGTGGAAATTCCTTTTTCCCTGCGCTTAATGGCTTCTATAGAAGCGAAAAAAATTAGAAGATCTCATAATTTACGATCAATTCATTCAATATTTCCTTTTTTAGAGGACAAATTCCCCTATTTAAATTTTGTGTCAAATATATTAATACCTTATCCTGTCCATCTGGAA…	TATTTTTCGGACATAACAAAAATTTTTATTTTCAAATGATATCAGATGGATTTGCAGTCATTGTGGAAATTCCTTTTTCCCTGCGCTTAATGGCTTCTATAGA	DQ329180	CTAAAGCAAGTGTTGGATTCAAAGCGGGTGTTAAAGATTATAAATTGACTTATTATACTCCTGATTACGAAACCAAAGATACTGATATCTTGGCAGCATTCCGAGTAACTCCTCAACCCGGAGTTCCACCTGAGGAAGCGGGGGCCGCGGTAGCTGCCGAATCTTCTACCGGTACATGGACGACTGTGTGGACCGATGGACTTACCAGCCTTGATCGTTACAAGGGCCGATGCTACCACATTGAGCCCGTTGCTGGAGAAGAAAATCAATATATTGCTTATGTAGCTTACCCCTTAGACCTTTTTGAAGAAGGTCGTATCAACAACATGTTTACTTCCATTGTGGGTAATGTATTTGGGTTCAAAGCCCTACGTGCTCTACGGCTAGAGGATCTCCGAA…	GAAACCAAAGATACTGATATCTTGGCAGCATTCCGAGTAACTCCTCAACCCGGAGTTCCACCTGAGGAAGCGGGGGCCGCGGTAGCTGCCGAATCTTCTACCGGTACATGGACGACTGTGTG	yes
Bulbinella	nana	2567	AJ511419	ATGGACGAATTACAACAATATTTAGAAAAAGATAGATCTCTGCAACAACACTTTCTATATCCGCTTCTCTTTCAGGAGTATATTTATGCACTTGCTCATGATCATGGTTTAAATAGTTCCATTTTTTATGAACCTGTGGAAATTATTGGTTATGACAATAAATCTAGTTTAGCACTTGTAAAACGTTTAATTACTCGAATCTATCAACAGAATTATTTGATTTCTTCAGTTAATTATTCTAACCAAAATCGATTCCTTGGGCACAACGCGTTTTTTTATTCTCATTTTTATTCTCAAATTATATCAGAAAGTTTTGCGATTCTTGTAGAAATTCCACTCTCGCTCCGATTAGTATCTCTTTTTGAAGAAAAAGATATACCNATATATCATAATGTACGC…	TTATTCTTCTTATTGGATCCTTGTCTAAAGCTAAATTTTGTACCGTATCAGGCCATCCTATTAGTAAGCCGATCTGGGCCGATTTATCAGATTCTGATATTATTGATCGATTTGGTCG	AJ512306	TTTAAAGCTGGTGTTAAAGATTACAGATTGACTTATTATACTCCTGACTACGAAACCAAAGATACTGATATCTTGGCAGCATTCCGAGTAACTCCTCAACCCGGAGTTCCCCCTGAAGAAGCAGGGGCTGCGGTAGCTGCCGAATCTTCTACTGGTACATGGACAACTGTGTGGACTGATGGACTTACCAGTCTTGATCGTTACAAAGGAAGGTGCTACCACATTGAGGCTGTTGCTGGGGAAGAAAATCAATTTATTGCTTACGTGGCTTATCCTTTAGACCTTTTTGAAGAAGGTTCTGTTACTAACATGTTTACTTCCATTGTAGGTAANGTATTTGGTTTCAAAGCCCTACGAGNTCTACGTCTGGAGGATCTACGAATTCCCCCTGCTTATTCC…	AAACCAAAGATACTGATATCTTGGCAGCATTCCGAGTAACTCCTCAACCCGGAGTTCCCCCTGAAGAAGCAGGGGCTGCGGTAGCTGCCGAATCTTCTACTGGTACATGGACAACTGTGTGGACTGATGGACTTACC	yes
Bulbophyllum	lobbii	3546	AY368395	AACACAAGAAGTGCCTCTCTTTTTTGGTTACATTAGAAATGTATTTAAATGGCAGAATTACAAGGATATTGAGATTGAAAAAAGATAGATTTCGGCAACAAAACTTCCTATATCCGCTACTCCTTCAGGAGTATATTTACTCACTTGCTCATTATCATAGCTTCAATAGTTTGAWTTTTTACGAACCTGTGGAAATTCTAGGTTATGACAATAAATCTAGTTTAGTACTTGTAAAACGTTTAATTACTCGAATGTATCAACAGAAATCTTTGATTTCTTCGGTGAATGATCCTAACCAAAATGAATTTTGGGGGCACAAGAATTCTTTTTCTTCTCATTTTTCTTCTCAAATGCTATCAGAAGGTTTTGGAGTCATTCTGGAAATTCCATTCTCGTTGC…	ACGTTTAATTACTCGAATGTATCAACAGAAATCTTTGATTTCTTCGGTGAATGATCCTAACCAAAATGAATTTTGGGGGCACAAGAATTCTTTTTCTTCTCATTTTTCTTCTCAAATGCTATCAGAAGGTTTTGGAGTCATTCTGGAAATTCCATTCTCGTTGCGATTAGTATCTTCC	AF074115	AAGCGTTGGATTTAAAGCTGGTGTTAAAGATTACAAATTGACTTATTATACTCCTGACTACGAAACCAAAGATACTGATATCTTGGCAGCATTCCGAGTAACTCCTCAACCGGGAGTTCCGCCTGAAGAAGCGGGGGCTGCGGTAGCTGCCGAATCTTCTACTGGTACATGGACAACTGTGTGGACTGATGGACTTACCAGTCTTGATCGTTACAAAGGACGATGCTACCACATCGAGGCCGTTGTTGGGGAGGAAAATCAATATATTGCTTATGTAGCTTATCCTTTAGACCTTTTTGAAGAAGGTTCTGTTACTAACATGTTTACTTCCATTGTGGGTAATGTATTTGGTTTCAAAGCCCTGCGAGCTCTACGTCTGGAAGATCTGCGAATTCCCAC…	TATACTCCTGACTACGAAACCAAAGATACTGATATCTTGGCAGCATTCCGAGTAACTCCTCAACCGGGAGTTCCGCCTGAAGAAGCGGGGGCTGCGGTAGCTGCCGAATCTTCTACTGGTACATGGACAACTGTGTGGACTGATGGACTTACCAGTCTTGATCGTTACAAAGGACGATGCTAC	yes
Bupleurum	falcatum	2330	U58552	ATGGAAGAATTCCAAAGATTTTTAAAGCTAAATATATCTCAACAACACTACTTCTTATATCCACTTATCTTTCAGGAGTCTACTTATGCACTTGCGCATGATCATGGTTTAAATATAAATAGACCCTTTTTGTTGGAAAATGCAGGTTATAATAAATTCAGCTTACTTGTTGTGAAACGTGTAATTGAGCGAATGTATGAGTATGAACAGAATCATTTGATTCTTTTTTATAATGATTTTAACCAAAAGATATTTTTTGGACGCAACAATGATTTTCATTGTCAAATGATATTAGAGGGGTTTGCAGTTATTGTGGAAATTCCATTTTTTCTCCGATTAATATCTTCGCTAAAAAGGNAAGGNATAGTCAAATCTNATAATTTACGATCAATTCATTCA…	AAAGATATTTTTTGGACGCAACAATGATTTTCATTGTCAAATGATATTAGAGGGGTTTGCAGTTATTGTGGAAATTCCATTTTTTCTCCGATTAATATCTTCGCTAAAAAGGNAAGGNATAGTCAAATCTNATAATTTACGATCAATTCATTCAATATT	U50224	GCNAGTGTTGGNTTCNNNGCTGGGGTTNNNGATTACAAATTGACTTATTATACTCCTGAATATGAAACCAAAGATACTGATATCTTGGCAGCATTCAGAGTAACTCCTCAACCAGGAGTTCCACCTGAAGAAGCGGGGGCCGCGGTAGCTGCCGAATCTTCTACTGGTACATGGACCACTGTGTGGACCGATGGACTTACCAGCCTTGATCGTTACAAAGGGCGATGCTACGGAATCGAGCCCGTTCCTGGAGAAGAAAATCAATTTATCGCTTATGTAGCTTACCCATTAGATCTTTTTGAAGAAGGTTCTGTTACTAACATGTTTACTTCCATCGTAGGTAATGTATTTGGGTTCAAAGCCCTGCGCGCTCTACGTCTGGAAGATCTGCGAATCCCC…	GGACCGATGGACTTACCAGCCTTGATCGTTACAAAGGGCGATGCTACGGAATCGAGCCCGTTCCTGGAGAAGAAAATCAATTTATCGCTTATGTAGCTTACCCATTAGATCTTTTTGAAGAAGGTTCTGTTACTAACATGTTTACTTCCATCGTAGGTAATGTATTTG	yes
Burdachia	sphaerocarpa	3310	AF344534	ATGGGGGAATATCGAAGATATTTAGAACTAGATAGATCTCGAAAAAAGGACTTCTTATACCCCCTTTTCTTTCGGGAGTATATTTATACACTTGCTCATGATCATGGTTTAAATAGATCTATTTTGTTGGAAAATGTGGGTTATGAGAATAAATCTAGTTTACTAATTGTAAAACGTTTAATCATTCGAATGTATCAACAGATACATTTGATTATTTCTGCTAATGATTCTAAACAAAATCGATTTTTTAGGTACAACAAGAATTTGTATTTTCAAACGATATCCGAGGGGTTTGCAGTCATTGTGGNNNNNNNNNNNNNNNNNNNNNNNNNNNNNNNNNNNNNNNNNNNNNNNNNNNNNNNNNNNNNNNNNNNNNNNNNNNNNNNNNNNNNNNNNNNN…	TACAAGATTTTGTAGAAATCTTTGCTAATGATTTTAAGGCTAACCTACGNNNNNNNNNNNNNNNNNNNNNNNNNNNNNNNNNNNNNNNNNNNNNNNNNNNNNNNNNNNNNNNNNNNNNNNNNNNNNNNATGAAAAAATTGAAATATTTCTTTGTCAATTTATGTCAATTT	AF344462	TAAAGCAGGTGTTGGATTCAAGGCTGGTGTTAAAGATTATAAATTGACTTATTATACTCCTGACTATGAAACCAAAGATACTGATATCTTGGCAGCATTCCGAGTAACTCCTCAACCTGGGGTTCCACCTGAGGAAGCAGGTGCTGCGGTAGCTGCTGAATCTTCTACTGGTACATGGACAACTGTGTGGACCGATGGGCTTACCAGTCTTGATCGTTATAAAGGGCGATGCTACCACATCGAGCCCGTTGCTGGAGAAGAAAATCAATATATTGCTTATGTAGCTTACCCCTTAGACCTTTTTGAAGAAGGTTCTGTTACTAACATGTTTACTTCCATTGTGGGTAATGTATTTGGGTTCAAAGCCCTACGCGCTCTCCGTCTAGAGGATTTGCGAAT…	TCCGTCTAGAGGATTTGCGAATCCCTCCTGCTTATTCGAAAACTTTCCAAGGCCCGCCTCATGGTATCCAAGTTGAGAGAGATAAATTGAACAAATATGGTCGCCCCCTATTGGGCTGTACTATTAAACCTAAATTGGGGTTATCTGCTAAGAATTACGGTAGAGCTGTTTATGAATGTCTACGCGGTGGACTTGATT	yes
Burmannia	biflora	2980	AY956483	AAATTATGTGTTACATATACTAATACCCCATCCTATACATATAGAAATCCTGGTTCAAATTCTTCAATACTGGACCCAAGATGTTTCCTTTTTACATTTATTACGATTCTTTCTCCGTCAATATCATAATCATAACCGGAATAGTTCCATTATTTCTACTTTTACTTCGAATTCGCAGAAATTTATATTATATATATTTTCAAAAGAAAAAAAAAGACTATTTCAATTCCTATATAATTTTTATATATCTGAATTTGAATTTGTATTAGTTTTTTTTCGTAAAAAATCCTGTTATTTAGGATTAACATACTTTGGAACTTTTCTTGAACGAATACATTTTTATGGAAAAATAAACAGTCTTGTAAATGTGTTTTTTAATTATTTTCATAAAAATGTATG…	AATATTATTTTCAATTTTGGTCTCATCCGCATAGGATTCATATAAACCAATTATCAAATTATTCCTTCTGTTTTCTGGGTTATCTTTCAAATGTACTAATAAATCTTTC	AF206742	TGTTGGATTTAAAGCTGGTGTTAAAGATTACAAATTGACTTATTATACTCCTGACTACGAAACAAAAGATACTGATATCTTGGCGGCATTTCGAGTAACTCCTCAACCAGGAGTTCCTGCTGAAGAAGCAGGAGCAGCGGTAGCTGCTGAATCTTCTACTGGTACATGGACAACTGTCTGGACTGATGCACTTACCAGTCTTGATCGTTACAAAGGGCGATGCTACCACATCGAGAGTGTTGTTGGTGAAGAAGACCAATATATTGCTTACGTAGCTTATCCTTTAGACCTTTTTGAAGAGGGCTCTGTTACTAACATGTTTACTTCTATTGTGGGTAATGTATTTGGTTTCAAAGCCCTACGAGCTTTACGTTTGGAAGATCTGCGAATTCCTTCTGC…	GGTGAAGAAGACCAATATATTGCTTACGTAGCTTATCCTTTAGACCTTTTTGAAGAGGGCTCTGTTACTAACATGTTTACTTCTATTGTGGGTAATGTATTTGGTTTCAAAGCCCTACGAGCTTTACGTTTGGAAGATCTGCGAATTCCTTCTGCTTA	yes
Burmannia	longifolia	2981	AY956484	ATGGAGGAATTCCGAGCATATAGAGAAAAAGATAGTCAATGGAACCTCCTATTTCCGCTTTTTTTTCAGGAGTATATATATACACTTGCTTATGATCATAGTCTAAATGGTTCGATTTTTTATGAATCCGTGGATGTGGAAATAATGGATTCTAAGGCGAAATTGAGTTTCGTACTTGTGAAACAGTTAATTACTCGAATGTATCAACAAAATTATTCAATTTATTCGGTTAATGATTTTGACCAAAATCGATTCATTGGTCATAACAAATTTTTTTTTTCTCAAATGATATCARAAAGTTTTGCAGTTATTGTARAAATCCTATTCTCGCAGCGATTAGGATATTCTTTCGAAGAAAAAGAAATACCAAAATTTCARAATTTAAAATCTATTCATTCA…	GTACCAATAAATCTTTCGTCAGTAAGAAATCAAATACTAGAGAATTCATATATAATAGAGATTGAAACTAAGAAATTTGATACGATAGTTTCAGCTGTTTCTCTTATTCAATCATTATCTAGTGCTAAATTTTGTACTGTGGCAGGGCATTCTATTAGTAAGTCAATCTGGACCGACCTATCAGATTCTGACATTAT	AF307484	TAAAGCAAGTGTTGGATTTAAAGCTGGTGTTAAAGATTACAAATTAACTTATTATACTCCTGACTACGAAACCAAAGATACTGATATCTTGGCAGCATTTCGAGTAACTCCTCAACCAGGGGTTCCTCCTGAGGAAGCAGGAGCTGCGGTTGCTGCTGAATCTTCCACTGGTACATGGACAACTGTCTGGACTGATGGACTTACCAGTCTTGATCGTTACAAAGGGCGATGTTACCACATCGAGAGTGTTGTTGGTGAAGAAGACCAATATATTGCTTACGTAGCTTATCCTTTAGACCTTTTTGAAGAAGGCTCTGTTACTAACATGTTTACTTCCATTGTGGGTAATGTATTTGGTTTCAAAGCCCTACGAGCCCTACGCCTGGAAGATCTGCGAAT…	TTACAAAGGGCGATGTTACCACATCGAGAGTGTTGTTGGTGAAGAAGACCAATATATTGCTTACGTAGCTTATCCTTTAGACCTTTTTGAAGAAGGCTCTGTT	yes
Burmannia	madagascariensis	2982	AY956485	ATGGAGGAATTCCGAGCATATAGACAAAAAGATAGTCAATGGAACCTCCTATTTCCACTTTTTTTTCAAGAGTATATGTATGTACTTGGTTATGATCATAGTCTAAATGGTTCGATTTTTTATGAACCCGTAGACATGGAAATAATGGATTATAACACGAAATTTAGTTTCGTACTTGTGAAACAGTTAATTACTCGAATGTATCAACAAAATTATTCAATTTATTCGGTTAATGATTATGACCAAAATCGATTTATTGGTCATAACAAAAATTTTTATTCTCATTTTTTTTTTCAAATGATATCAAAAAGTTTTGGAGTTATTGTAAAAATCCTATTCTCGCAAAAATTAGGATATTCTTTCGAAAAAAAAAAAATACCAAAATTTCAAAATTTACAT…	AATGCAGGACCCAAGATGTTTCCTTTTTACATTTATTACGATTCTTTCTCCGCCAATATCATAACTCTATTATTTCTATTTTTACTTCAAATTCGCAGAAATTTTTCTTATATATATTTTCAAAAGAAAAAAAAAGACTATTTCAATTTCTATATAATTTTTATATATCTGAATTTGAATTTGTATT	AF307486	AAACAGAAACTAAAGCAAGTGTTGGATTTAAAGCTGGTGTTAAAGATTACAAATTGACTTATTATACTCCTGACTACGAAACCAAAGATACTGATATCTTGGCAGCATTTCGAGTAACTCCTCAACCAGGGGTGCCTCCTGAGGAGGCAGGAGCAGCGGTTGCTGCTGAATCTTCTACTGGTACATGGACAACTGTATGGACTGATGGACTTACCAGTCTTGATCGTTACAAAGGGCGATGCTACCATATCGAGAGTGTTGTTGGTGAAGAAGACCAATATATTGCTTATGTAGCTTATCCTTTAGACCTTTTTGAAGAAGGCTCTGTTACTAACATGTTTACTTCTATTGTGGGTAATGTATTTGGTTTCAAAGCCCTACGAGCTCTACGTTTGGAAG…	ATCGAGAGTGTTGTTGGTGAAGAAGACCAATATATTGCTTATGTAGCTTATCCTTTAGACCTTTTTGAAGAAGGCTCTGTTACTAACATGTTTACTTCTATTGTGGGTAATGTA	yes
Butia	yatay	2516	AB088794	ATGGAAGAATTACAAGGATATTTAGAAAAAGATAGATCTCGGCAACAACACTTTCTATATCCGCTTCTCTTTAAGGAGTATATTTACACATTTGCTCATGATCGTGGTTTAAATGGTTCGATTTTTTACGAATCCACGGAAATTTTTGGTTATGACAATAAATCTAGTTCAGTACTTGTGAAACGTTCAATTATTCGAATGTATCAACAGAATTATTTGATTTATTCGGTTAATGATTCTAACCAAAATCGATTCGTTGGGCACAACAATTATTTTGATTTTCATTTTTATTCTCAGATGATATTGGAAGGTTTTGCAGTCATTGTGGAAATTCCATTCTTGCTGCGATTAGTATCTTCCCTCGAAGAAAAAAAAATACCAAAATCTCAGAATTTGAAT…	ATTTCGGTTCCCATATAATTCTTATGTATCTGAATGCGAATTTGTATTAGTTTTTCTTCGTAAACAATCTTCTNATTTACGATNAACATCTTCTGGAGCTTTTCTTGGGCGACCACATTTCTATGGAAAAATTGAACATCTTATAGTAGTGCCCCCG	AB088827	GCANGTGTTGGATTTAANGCTGGNGTTAANGATTNCAAATNGACTTATTATACTCCTGACTNCGAAACCAAAGATACTGATATCTTGGCAGCATTCCGANTAACTCCTCAACCCGGAGTTCCGCCTGAGGAAGCAGGGGCAGCGGTAGCTGCCGAATCTTCTACTGGTACATGGACAACTGTGTGGACTGATGGACTTACCAGTCTTGATCGTTACAAAGGACGATGCTACCACATCGAACCCGTTGTCGGGGAGGAAAGTCAATATATTGCTTATGTAGCCTATCCTTTAGACCTTTTTGAAGAAGGTTCTGTTACTAACATGTTTACTTCCATTGTGGGTAATGTATTTGGTTTCAAAGCCCTACGAGCTCTACGTCTGGAGGATCTGCGAATTCCC…	CGGAGTTCCGCCTGAGGAAGCAGGGGCAGCGGTAGCTGCCGAATCTTCTACTGGTACATGGACAACTGTGTGGACTGATGGACTTACCAGTCTTGATCGTTACAAAGGACGATGCTACCACATCGAACCCGTTGTCGG	yes
Buxus	microphylla	4356	EF380351	GAATGATTACCCGATCTAATTAGACGTTAAAAATATATTAGTGCCTGATGCGGGAAAGGGTTCTCCCATGAGTGGAGATTATTAATTTTTTTTTTAATGAATCCTAACTATTAATTATTCTCCATTATGATGGAGTAGAGATGAATGTGTAGAAGAAGCGGTATATTGATAAAGATCATTTTTTCCAAAATCAAAAGAGCGATCGCATTGCAAACATAAAGGATTTCTAACCATCTCGGTATCCTATAACGAACACAAACCAATTGGATGGAAAAAGGGAGGATAGAGAATCCGTTTATTAGATTAGTATACCTGTGTTCGAGGTATTCATTTTTTATTACTATATACCTTGTTTTGATTGTATCGCACTATGTATTTATTTCATAACCCAAGAAATTC…	TAAAGATCATTTTTTCCAAAATCAAAAGAGCGATCGCATTGCAAACATAAAGGATTTCTAACCATCTCGGTATCCTATAACGAACACAAACCAATTGGATGGAAAAAGGGAGGATA	EF380351	ATGTCACCACAAACAGAAACTAAAGCAAGTGTTGGATTCAAAGCTGGTGTTAAAGATTACAAATTGACTTATTATACTCCTGAATATCAAACCAAAGATACTGATATCTTGGCAGCATTCCGAGTAACTCCTCAACCTGGAGTTCCACCCGAGGAAGCAGGGGCCGCGGTAGCTGCCGAATCTTCTACTGGTACATGGACAACTGTGTGGACTGATGGACTTACCAGCCTTGATCGTTACAAAGGACGATGCTACCACATCGAGCCTGTTGCTGGAGAAGAAAATCAATTTATTGCTTACGTAGCTTACCCTTTAGACCTTTTTGAAGAAGGTTCTGTTACTAACATGTTTACTTCCATTGTGGGTAATGTATTTGGGTTCAAAGCCCTACGCGCTCTA…	GGTTCAAAGCCCTACGCGCTCTACGTCTGGAGGATCTGCGAGTCCCTCCTGCTTATTCTAAAACTTTCCAAGGCCCACCTCATGGCATCCAAGTTGAGAGAGATAAATTGAACAAGTATGGTCGTCCCCTATT	yes
Buxus	sempervirens	2667	AF543728	ATGAAGGAATTACAAGGATATTTAGAAATATATAGATCTCGTCAACAAGATTTCCTATATCCACTTCTCTTTCAGGAGTATATTTATGTACTTGCTCACGATCATGGTTTAAATAGATCGATTCTTTACGAATCTATGGAAAATTTAGGTTATGACAATAAATCCAGTTCATTAGTTGTGAAACGTTTAATTGCTCGAATGTATCAACAGAATCATTTGATTATTTCGGCTAATAATTCTAACCAAAATAAATTTGTTGGACACAACAAGGATTTTTATTCTCAAATGATATTAGAGGGATTTGCGGTCATTGTGGAAATTCCATTTTCACTACGATTCGTATCTTCACTAGAAGGGAAAGAAATATTAGAATCTCATAATTTACGATCAATTCATTCA…	CTCACGATCATGGTTTAAATAGATCGATTCTTTACGAATCTATGGAAAATTTAGGTTATGACAATAAATCCAGTTCATTAGTTGTGAAACGTTTAATTGCTCGAATGTATCAACAGAATCATTTGATTATTTCGGCTAA	DQ182333	ATGTCACCACAAACAGAGACTAAAGCAAGTGTTGGATTCAAAGCTGGTGTTAAAGATTACAAATTGACTTATTATACTCCTGAATATCAAACCAAAGATACTGATATCTTGGCAGCATTCCGAGTAACTCCTCAACCTGGAGTTCCACCCGAGGAAGCAGGGGCCGCGGTAGCTGCCGAATCTTCTACTGGTACATGGACAACTGTGTGGACTGATGGACTTACCAGCCTTGATCGTTACAAAGGACGATGCTACCACATCGAGCCTGTTGCTGGAGAAGAAAATCAATTTATTGCTTACGTAGCTTACCCTTTAGACCTTTTTGAAGAAGGTTCTGTTACTAACATGTTTACTTCCATTGTGGGTAATGTATTTGGGTTCAAAGCCCTACGCGCTCTA…	TGGGTTCAAAGCCCTACGCGCTCTACGTCTGGAGGATCTGCGAGTCCCTCCTGCTTATTCTAAAACTTTCCAAGGCCCACCTCATGGCATCCAAGTTGAGAGAGATAAATTGAACAAGTATGGTCGTC	yes
Caladium	lindenii	2413	AM920610	ATGGAAGAATTAAAAGGATATTTAGAAAAAAGTAGATCTAAACAACAACACTTCCTATATCCGCTTCTCTTTCAAGAGTATATTTACGTACTTGCTCATGATCATGGTTTAAATGGAAATGGATCAATTTTTTATGAACCCGCGGAAATTTCAGGTTATGACAAAAATTTTAGCTCATTACTTGTGAAACGTTTAATTACTCGAATGGACCAACAGAATTATTTGATCAATTCTGTTAATGATTCTAACCAAAATAGATTCGTTGGGCATAACAAGAATTTTTATTCTCAAATGATATCAGAGGGTTTTGCTGTCATTGTGGAAATTCCTTTCTCGTTGCGATTAGTATCCTCCCTCGAGGAAAAAAAAGAAATACCAAAATCTCAGAATTTACGATCT…	TTTCTTTCCATTTTCTGGGTTATCTTTCAAGTGTACCAATAAATCCTTCAGCGGTAAAGAGTCAAATGCTAGAGAATTTTTTTTTAATAGATACTGTTACTAAAAAATTCGAAACTATAGTTCCAATTA	AM905788	TCAAAGCTGGTGTTAAAGATTACAAATTGACTTATTATACTCCTGACTATGAGACAAAAGATACTGATATCTTGGCAGCATTCCGAGTAACTCCTCAACCCGGAGTTCCGCCTGAAGAAGCAGGGGCTGCAGTAGCTGCCGAATCTTCTACTGGTACATGGACAACTGTGTGGACTGATGGACTTACCAGTCTTGATCGTTACAAAGGACGATGCTACCACATCGAAGCCGTTGTTGGGGAGGACAATCAATATATTGCTTATGTAGCTTACCCTTTAGACCTTTTTGAAGAAGGTTCTGTTACTAACATGTTTACTTCTATTGTAGGTAATGTATTTGGGTTTAAAGCTTTACGAGCTCTACGTCTGGAGGATTTGCGAATTCCTACCTCTTATTCCA…	AACTTTCCAAGGCCCGCCTCACGGTATCCAAGTTGAAAGAGATAAATTGAACAAGTATGGTCGTCCCCTATTGGGATGTACGATTAAACCAAAATTGGGATTATCCGCGAAAAACTACGGTAGAGCGGTTTATGAATGTCTTCGCGGTGGACTTGATTTTACCAAGGAT	yes
Calanthe	calanthoides	3547	AF263632	GGCAACAAAACTTCCTATATCCACTACTCCTTCAGGAGTATATTTACTCACTTGCTCATTATCATAGCTTCGATAGTTTGATTTTTCACGAACCTATGGAAATTAGGGATTCTGACAATAAATCTAGTTTAGTACTTGTGAAACGTTTAATTACTCAAATGTATCAACAGAAATCTTTGATTTCTTCGGTGAATGATTCTAACCAAAAGGAAAATGGTTTTTGGGGGCACAAGAATTCTTTTTCTTCTCATTTTTCTTCTCAAATGGTATCAGAAGGTTTTGGAGTCATTCTGGAAATTCCATTCTCGTCGCGATTAGTATCTTCCCTTGAAGAAAAAAGAATACCAAAATCTCAGAATTTACGATCTATTCATTCAATATTTCCCTTTTTAGAGGATA…	AATAAATGGAAATTTTATCTTGTAATTTTTTGGGAATCTTATTTTCACTTTTGGTTTCAACCTTATAGGATCCATATAAAACAATTAACCAACTATTCCTTCTCTTTTCTGGGGTATTTTTCAAGTGTACTAAAAAATACTTTGGTAGTAAGAAATCAAATGCTAGAG	AF264159	TTGGATTTAAAGCTGGTGTTAAAGATTACAAATTGACTTATTATACTCCTGACTACGAAACCAAAGATACTGATATCTTGGCAGCATTCCGAGTAACTCCTCAACCGGGAGTTCCGCCTGAAGAAGCGGGGGCTGCGGTAGCTGCCGAATCTTCTACTGGTACATGGACAACTGTGTGGACTGATGGACTTACCAGTCTTGATCGTTACAAAGGACGATGCTATCACATCGAGGTCGTTGTTGGGGAGGAAAATCAATATATTGCTTATGTAGCTTATCCTTTAGACCTTTTTGAAGAAGGTTCTGTTACTAACATGTTTACTTCCATTGTGGGTAATGTATTTGGTTTCAAAGCCCTGCGAGCTCTACGTCTGGAAGATCTGCGAATTCCCCCTTCTT…	TCAACCGGGAGTTCCGCCTGAAGAAGCGGGGGCTGCGGTAGCTGCCGAATCTTCTACTGGTACATGGACAACTGTGTGGACTGATGGACTTACCAGTCTTGATCGTTACAAAGGACGATGCTATCACATCGAGGTCGTTGTTGGGGAGGAAAATCAATATATTGCTTATGTAGCTTATCCTTTAGACCT	yes
Calanthe	tricarinata	3548	AF263633	GGCAACAAAACTTCCTATATCCACTACTCCTTCAGGAGTATATTTACTCACTTGCTCATTATCATAGCTTTAATAGTTTTATTTTTTACGAACCTGTGGAAATTATTGGTTATGACAATAAATCTAGTTTAGTACTTGTGAAACGTTTAATTACTCGAATGTATCAACAGAAATCTTTGATTTCTTCGGTGAATGATTCTAACCAAAAGGAAAATGATTTTTGGGGGCACAAGAATTCTTTTTCTTCTCATTTCTCTTCTCAAATGGTATCAGAAGGTTTTGGAGTCATTCTGGAAATTCCATTCTCGTCGCGATTAGTATCTTCCCTTGAAGAAAAAAGAATACCAAAATCTCAGAATTTACGATCTATTCATTCAATATTTCCCTTTTTAGAGGATA…	ATGTTCCTTCTTTGCATTTATTGCGATTGTTTTTCCACGAATATCATAATTTGAATAGTATCATTACTTCAAAGAAATCCATTTACGTCTTTTCAAAAAAAAAGAAAAGATTCTTTTGG	AF264160	TTTAAAGCTGGTGTTAAAGATTACAAATTGACTTATTATACTCCTGACTACGAAACCAAAGATACTGATATCTTGGCAGCATTCCGAGTAACTCCTCAACCGGGAGTTCCGCCTGAAGAAGCGGGGGCTGCGGTAGCTGCCGAATCTTCTACTGGTACATGGACAACTGTGTGGACTGATGGACTTACCAGTCTTGATCGTTACAAAGGACGATGCTACCACATCGAGGTCGTTGTTGGGGAGGAAAATCAATATATTGCTTATGTAGCTTATCCTTTAGACCTTTTTGAAGAAGGTTCTGTTACTAACATGTTTACTTCCATTGTGGGTAATGTATTTGGTTTCAAAGCCCTGCGAGCTCTACGTCTGGAAGATCTGCGAATTCCCCCTTCTTATTCC…	CGTTACAAAGGACGATGCTACCACATCGAGGTCGTTGTTGGGGAGGAAAATCAATATATTGCTTATGTAGCTTATCCTTTAGACCTTTTTGAAGAAGGTTCTGTTAC	yes
Calanthe	vestita	3549	AF263634	GGGCACAAAACTTACTATATCCACTACTCCTTCAGGAGTATATTTACTCACTTGCTCATTATCATAGCTCCAATAGTTTGATTTTTTACGAACCTGTGGAAATTCTCGGTTATGACAATAAATCTAGTTTAGTACTTGTGAAACGTTTAATTACTCGAATGTATCAACAGAAATCTTTGATTTATTCGATGAATGATTCTAACCAAAAAGAAAATGGATTTTGGGGGCACAAAAATTCTTTTTATTCTAATTTTTTTTCTCAAATGGTATCAGAAGGTTTTGGAGTCATTCTGGAAATTCCATTCTCGTCGCGATTAGTATCTTCCCTTGAAGAAAAAAGAATACCAAAATATCAGAATTTACGATCTATTCATTCAATATTTCCCTTTTTAGAGGATA…	CGATCAATATCTTCTGGAGTCTTTCTTGAGCGAACACATTTCTATGGAAAAATAGAATATCTTATAGTCGTGTGTTGTAATTCTTTTCAGAGGATCCTATGGTTCCTCAAAGATACTTTAAT	AF074117	GTTAAAGATTACAAATTGACTTATTATACTCCTGACTACGAAACCAAAGATACTGATATCTTGGCAGCATTCCGAGTAACTCCTCAACCGGGAGTTCCGCCTGAAGAAGCGGGGGCTGCGGTAGCTGCCGAATCTTCTACTGGTACATGGACAACTGTGTGGACTGATGGACTTACCAGTCTTGATCGTTACAAAGGACGATGCTACCACATCGAGGTCGTTGTTGGGGAGGAAAATCAATATATTGCTTATGTAGCTTATCCTTTAGACCTTTTTGAAGAAGGTTCTGTTACTAACATGTTTACTTCCATTGTGGGTAATGTATTTGGTTTCAAAGCCCTACGAGCTCTACGTCTGGAAGATCTGCGAATTCCCACTTCTTATTCCAAAACTTTCCAA…	AGGTCCGCCTCATGGCATCCAAGTTGAAAGAGATAAATTGAACAAGTACGGTCGTCCCCTATTGGGATGTACTATTAAACCAAAATTGGGATTATCCGCAAAAAACTACGGTAGAGCGGTTTATGAATGTCTACGGGGTGGACTTGATTTTACTAAGGATGATGAAAACG	yes
Calla	palustris	2414	AM920641	ATGGAAGAATTAAAAGGATATTTAGAAAAAATTAGATCTAAACACTTCCTATATCCGCTTCTCTTTCAAGAGTATATTTACGCACTTGCTCATGATCATGGTTTAAATGTAAAAAATGGATCCATTTTTTATGAACCCTCGGAAATTTCAGGTTATAACAAAAAATTTAGCTCATTACTTGTGAAACGTTTAATTACTCGAATGTACCAACAGAATTATTTGATCAATTCTGTTAATGATTCTAATCAAAATGGATTCGTCGGACACAACAAGAATTTTTATTCTCAAATGATATCAGAGGGTTTTGCTGTCATTGTGGAAATTCCTTTCTCGCTGCGATTAGTATCCTCCCTCGAAGAAAAAAAAGAAATACCAAAATCTCAGAATTTACGATCCATT…	TATGTTAGATATCAAGGAAAATCGATTCTGGCTTCAAAAGGGACTCATCTTCTGATGAAGAAATGGAAATCTTACTTTGTCAATTTTTGGCAATGTAATTTTCACTTTTGGTCTCAACCCTGTAGGATCCACATA	AM905819	TCAAAGCTGGTGTTAAAGATTACAAATTGACTTATTATACTCCTGACTATGAGACAAAGGATACTGATATCTTGGCAGCATTCCGAGTAACTCCTCAACCCGGAGTTCCGCCTGAAGAAGCAGGGGCTGCAGTAGCTGCCGAATCTTCTACTGGTACATGGACAACTGTGTGGACTGATGGACTTACCAGTCTTGATCGTTACAAAGGACGATGCTACCACATCGAAGCCGTTGTTGGGGAGGAAACTCAATTTATTGCTTATGTAGCTTACCCTTTAGACCTTTTTGAAGAAGGTTCTGTTACTAACATGTTTACTTCCATTGTGGGTAATGTGTTTGGGTTTAAAGCTTTACGAGCTCTACGTCTGGAGGATTTGCGAATTCCTCCCGCTTATTCCA…	TTACGAGCTCTACGTCTGGAGGATTTGCGAATTCCTCCCGCTTATTCCAAAACTTTCCAAGGCCCGCCTCACGGCATCCAGGTTGAGAGAGATAAATTGAACAAGTATGGTCGTCCCCTATTGGGATGTACGA	yes
Callaeum	septentrionale	3311	AF344536	GGGAGAATATCGAAGATATTTAAAAATAAATAGATCTCGAAAAAAGGACTTCCTATACCCACTTCTCTTTCGGGAGTATATTTATACACTTGCTCATGATCATGGTTTAAATAGATCTATTTTGTTGGAAAATGTGGGTTATGACAATAAATCTAGTTTACTAATTGTAAAACGTTTAATCATTCGAATGTATCAACAGATAGATTTGGTTATTCCTGCTAATGATTCTAAACAAAATCGATTTTTTAGGTACAACAAGAATTTGTATTTTCAAATGATATCCGAGGGGTTTGCAGTCATTGTGGAAATTCCGTTTGCCCCTCGATTCGTATCGTCCTTAGAAAGGTCAGGAATACAAAAATCCCCTAATTTACGATCAATTCATTCAATATTTCCTTT…	TGTAAAACGTTTAATCATTCGAATGTATCAACAGATAGATTTGGTTATTCCTGCTAATGATTCTAAACAAAATCGATTTTTTAGGTACAACAAGAATTTGTATTTTCAAATGATATCCGAGGGGTTTGCAGTCATTGTGGAAATTCCGTTTGCCCCTCGATTCGTATCGTCCTTAGAAA	AF344463	AAGTGTTGGATTCAAGGCTGGTGTTAAAGATTATAAATTGACTTATTATACTCCTGACTATGAAACCAAAGATACTGATATCTTGGCAGCATTCCGAGTAACTCCTCAACCTGGAGTTCCGCCTGAGGAAGCAGGTGCTGCGGTAGCTGCTGAATCTTCTACTGGTACATGGACAACTGTGTGGACCGATGGGCTTACCAGTCTTGATCGTTATAAAGGGCGATGCTACCACATCGAGCCCGTTGCTGGAGAAGAAAATCAATATATTGCTTATGTAGCTTACCCCTTAGACCTTTTTGAAGAAGGTTCTGTTACTAACATGTTTACTTCCATTGTGGGTAATGTATTTGGGTTCAAAGCCCTACGCGCTCTCCGTCTGGAGGATTTGCGAATCCCTCC…	GATCGTTATAAAGGGCGATGCTACCACATCGAGCCCGTTGCTGGAGAAGAAAATCAATATATTGCTTATGTAGCTTACCCCTTAGACCTTTTTGAAGAAGGTTCTGTTACTAACATGTTTACTTCCAT	yes
Callitris	endlicherii	2907	AY988331	TATCAGATAGATATTTTTGTTCCAACTAGATCGCACCATGTATGATTTTAATAATCCAAGAGGGATACGGGGGGGGTTTCAAAAATGGATGAATTCCAAACAAACAAACATCGATCTTGGCAACAATTCTTTTTATATCCGCTTTTTTTTCGGGAAGATCTTTACGCAATTGCTCATGATCATAATTTAGATAGATCTAGTTCCTCCGAACCAACGGAGATTGCAGTTTCTCATTTTTTGAGTTTTCTAATTGTAAAACGTTCAATACGTCGAATACGTAAACAGAAAAATTCAATTAATTTCTCCGATCTAAATAAATACAATAAGAATTTTTCTTTTAAATCGATATTAGAAGGTTTTACAGTTGTTTTAGAAGTTTCGATCGCAATGCGATCAAAA…	ATGGAATAGTCTCCGATCCATTCATTGCATATTTCCTCTTATGGAGGATAAATTACCACATTCCAATTATATATCGGATATACAAGTGCCCTACTCAATTCATCCAGAAGTTTTGGTT	AY988231	TAACTTATTATACTCCCGAATATCCGACCAAAGATACTGATATCTTAGCAGCTTTCCGCGTCACTCCCCAACCTGGAGTGCCCCCCGAAGAAGCGGGAGCAGCAGTAGCGGCCGAGTCTTCCACTGGTACGTGGACCACTGTTTGGACCGATGGACTTACCAGTCTCGATCGTTACAAGGGGCGATGTTATGATATTGAACCCGTTCCTGGAGAGGAAAATCAATTTATTGCTTATGTAGCTTATCCTTTAGATCTTTTTGAAGAAGGCTCTGTTACTAACCTTTTTACTTCTATTGTCGGTAATGTATTTGGGTTCAAAGCTTTACGGGCTCTACGCCTGGAAGATTTACGAATTCCTCCTTCTTATTCAAAAACTTTTCAAGGACCCCCACACGGTA…	AGATTTACGAATTCCTCCTTCTTATTCAAAAACTTTTCAAGGACCCCCACACGGTATTCAAGTAGAAAGAGATAAATTAAACAAATATGGTCGTCCTTTGTTAGGAT	yes
Callitris	preisii	2908	AY988330	TATCAGATAGATATTTTTGTTCCAACTAGATCGCACCATGTATGATTTTAATAATCCAAGAAGGATACGGGGGGTTTTCAAAAATGGATGAATTCCAAACAAACAAACATCGATCTTGGCAACAATTCTTTTTATATCCGCTTTTTTTTCGGGAAGATCTTTACGCAATTGCTCATGATCATAATTTAGATAGATCTAGTTCCTCCGAACCAACGGAGATNGCAGTTTCTCATTTTTTGAGTTTTCTAATTGTAAAACGTTCAATACGTCGGATACGTAAACAGAAAAATTCAATTAATTTCTCCGATCTAAATAAATACAATAAGAATTTTTCTTTTAAATCGATATTAGAAGGTTTTACAGTTGTTTTAGAAGTTTCGATCGCAATGCGATCAAAAC…	AAAATGAGAAAAAAAAAAATATGGTTATTGAAGGATTGCTTCTTACATTATGTAAGATATGGAGAAAGAGCTCTTATAGCTCTGAAGGGTACGCATTTTCAAATGAAAAAATGTAGATATTATCTGTTTCATTTTTGGCAATACTATTTTCATCTTTGGTTTAAACCGTATAGGATACGGGGTCTTGAATTAT	AY988230	AGATTACAGATTAACTTATTATACTCCCGAATATCCGACCAAAGATACTGATATCTTAGCAGCCTTCCGCGTCACTCCCCAACCTGGAGTGCCCCCCGAAGAAGCGGGAGCAGCAGTAGCGGCCGAGTCTTCCACTGGTACGTGGACCACTGTTTGGACCGATGGACTTACCAGTCTCGATCGTTACAAGGGGCGATGTTATGATATTGAACCCGTTCCTGGAGAGGAAAATCAATTTATTGCTTATGTAGCCTATCCTTTAGATCTTTTTGAAGAAGGCTCTGTTACTAACCTTTTTACTTCTATTGTCGGTAATGTATTTGGGTTCAAAGCTTTACGGGCTCTACGCCTGGAAGATTTACGAATTCCTCCTTCTTATTCAAAAACTTTTCAAGGACC…	TTTACGAATTCCTCCTTCTTATTCAAAAACTTTTCAAGGACCCCCACACGGTATTCAAGTAGAAAGAGATAAATTAAACAAATATGGTCGTCCTTTGTTAGGATGTACTATCAAACCAAAATTGGGTCTATCTGCCAAGAATTATGGTAGAGCGGTTTATGAATGTCTCCGCGGTGGACTG	yes
Callitris	rhomboidea	2909	AF152180	GGGGAGATCTAAACGCAATNGNTCATGATCATAATTTAGATAGATNTAGTNCTTNCNGACCAACGGAGATTGCAGTTTCTCATTTTTTGAGTTTTCTAATTGTAAAACGTTCAATACGTCGAATACGTAAACAGAAAAATTCAATTAATTTNNNNNNNNNCTCCGATCTAAATAAANNNNNNNNNTACAATAAGAATTTTTCTTTTAAATCGATATTAGAAGGTTTTACAGTTGTTTTAGAAGTTTCGATCGCAATGCGATCAAAACATTTCATAAAAGGAATGAATGGATGGAATAGTCTCCGATCCATTCATTGCATATTTCCTCTTATGGAGGATAAATTACCACATTCCAATTATATATCGGATATACAAGTGCCCTACTCAATTCATCCAGAAG…	TAGATGATTTATTTATTACTGATTTAATTATCGATGAATTAAACCCAATATMTCCGATTAGATCAATTCTTTTTTCTTTGGCTAAAGAAAAGTTTTGTGATATCTCAGGGTGGCCAATTAGTAAATTGTCTTGG	L12537	ACTAAAGCAAGTGTTGGATTCAAAGCGGGTGTTAAAGATTACAGATTAACTTATTATACTCCCGAATATCCGACCAAAGATACTGATATCTTAGCAGCTTTCCGCGTCACTCCCCAACCTGGAGTGCCCCCCGAAGAAGCGGGAGCAGCAGTAGCGGCCGAGTCTTCCACTGGTACGTGGACCACTGTTTGGACCGATGGACTTACCAGTCTCGATCGTTACAAGGGGCGATGTTATGATATTGAACCCGTTCCTGGAGAGGAAAATCAATTTATTGCTTATGTAGCTTATCCTTTAGATCTTTTTGAAGAAGGCTCTGTTACTAACCTTTTTACTTCTATTGTCGGTAATGTATTTGGGTTCAAAGCTTTACGGGCTCTACGCCTGGAAGATTTACGA…	AAAGATACTGATATCTTAGCAGCTTTCCGCGTCACTCCCCAACCTGGAGTGCCCCCCGAAGAAGCGGGAGCAGCAGTAGCGGCCGAGTCTTCCACTGGTACGTGGACCACTGTTTGGACCGATGGACTTA	yes
Callopsis	volkensii	2415	AM920595	ATGGAAGAATTAAAAGGATATTTAGAAAAAAGTAAATCTAAACAACACTTCCTATATCCGCTTCTCTTTCAAGAGTATATTTACGCACTTGCTCATGATCATGGTTTAAATGTAAATGGATCAATTTTTTATGAACCCGCGGAAATTTTAGGTTATGACAATAAATTTAGCTCATTACTTGTGAAACGTTTAATTACTCGAATGTACCAACAGAATTATTTGATCAATTCTGTTAATGATTCTAACCAAAATAGATTCGTTGGACACAACAAGAATTTTTATTCTCAAATGATATCAGAGGGTTTTGCTGTCATCATGGAAATTCCTTTCTCGCTGCGATTAGTATCCTCCCTCGAAGAAAAAAAAGAAATACCAAAATCTCAGAATTTACGATCTATT…	TCTTTTTTCACGAATATCATGATTGGAATAATCTCATTACTCCAAAGAAATCTAGTTATGGTTTTTCAAAAGAGAATCCAAGACTATTTCGATTCCTATATAATTCTTATGTGGTTGAATGCGAATCC	AM905773	TCAAAGCTGGTGTTAAAGATTACAAATTGACTTATTATACTCCTGACTATGAGACAAAAGATACTGATATCTTGGCAGCATTCCGAGTAACTCCTCAACCCGGAGTCCCGCCTGAAGAAGCGGGGGCTGCAGTAGCTGCCGAATCTTCTACTGGTACATGGACAACTGTGTGGACTGATGGACTTACCAGTCTTGATCGTTACAAAGGACGATGCTACCACATCGAAGCCGTTGTTGGGGAGGAAAATCAATATATTGCTTATGTAGCTTACCCTTTAGACCTTTTTGAAGAAGGTTCTGTTACTAACATGTTTACTTCTATTGTGGGTAATGTATTTGGGTTTAAAGCTTTACGAGCTCTACGTCTGGAGGATTTGCGAATTCCTCCCTCTTATTCCA…	CTGACTATGAGACAAAAGATACTGATATCTTGGCAGCATTCCGAGTAACTCCTCAACCCGGAGTCCCGCCTGAAGAAGCGGGGGCTGCAGTAGCTGCCGAATCTTCTACTGGTACATGGACAACTGTGTGGACTGATGGACTTACCAGTCTTGATCGTTACAAAGGACGATGCTACCACATC	yes
Calocedrus	decurrens	2910	AF152178	TTTTAGTTTCTAATTTTGTGAGTTTCCTGACTGTAAAACGTTCAATACGTCGAATACGTAAACAGAATAATTCAATTAGTTTATTCGGGAATTCCGATTCAAATAAATTCATTGAATACAATAAGAATTTTTCTTTTAAATCGATACTAGAAGGTTTTACAATTGTCTTGGAAGTTTCGTTCGCAATGCGATCAAAACATTTCATAAAAGGAATGGATGGATGGAATAGTCTCCGATCCATCCATTGCATATTTCCTTTTATGGAGGATAAATTACCACATTCCAATTATATATCAGATATACGAGTGCCCTACTCAATTCATCCGGAAATTTTGGTTCGAATTTTTCGTCGCTGGATCCTAGATGCTCCTTCTTTGCATTTATTACGATTGATTCTCC…	CTTTGGCTAAAGAAAAGTTTTGTGACATCTCAGGGTGGCCAATTAGTAAATTGTCTTGGACCAGTCTATCAGATGATGATATTCTCGATCGATTCGATCGAATTTGGAT	L12569	ACTAAAGCAAGTGTCGGATTCAAAGCGGGTGTTAAAGATTACAGATTAACTTATTATACTCCGGAATATCAGACCAAAGATACTGATATCTTGGCAGCATTCCGAGTCACTCCTCAACCTGGAGTGCCCCCCGAAGAAGCGGGAGCAGCAGTAGCTGCCGAATCTTCCACTGGTACGTGGACCACTGTTTGGACCGATGGACTTACCAGTCTTGATCGCTACAAGGGGCGATGCTATGATATTGAACCCGTTCCTGGAGAAGAAAGTCAATTTATTGCCTATGTAGCTTACCCTTTAGATCTTTTTGAAGAAGGCTCTGTGACTAACCTGTTTACTTCTATTGTAGGTAATGTATTTGGATTCAAAGCTTTACGGGCTCTACGCCTGGAAGATTTACGA…	TTACTTCTATTGTAGGTAATGTATTTGGATTCAAAGCTTTACGGGCTCTACGCCTGGAAGATTTACGAATTCCTCCTGCTTATTCAAAAACTTTTCAAGGCCCACCACATGGTATTCAAGTAGAAAGAGATAAATTAAACAAATATGGTCGTCCTTTGTTGGGATGTACTATCAAACCAAAATTGGGTCTATCT	yes
Calycanthus	fertilis	4357	AJ428413	GAATGATTACCCGATCTAATTAGACGTTAAAAATATATTAGTGCCTGACGCGGGAAAGGGTTCTCCTGTGAGTGGATCATCGATTCCTTTTTTTTTATGAATCCTAACTATTCTCCATTATGGAGTGGAGATAAATGTGTAGAAGAAGGGGTATACTGATAAATAAAATGAATTATTCCAGAGTCAAAAGAGTGATCGGGTTGCAAAAATAAAGGATTTCTAACCATCTCTTGTAACTATAACGAACACAAACAAATTGGATGGAAAAAGAGAGATCCGTTGATTGTCCTCCATGTCCCCGGGGTATCTATTATTTTATATATACCTTGTTCTGACCGTATCGCACTATGTATCATTTGATAACCCAAGAAATCCCCCATGCTTTTGTTTGATTCAAGT…	AGTCCCAATTATTCCTCTGATTGGATCATTGGCTAAAGCAAAATTTTGTAATGGATCAGGGCATCCCATTAGTAAGCCGTTTCGGACCGATTTGTCGGATTCTGAGATTATCAATCGATTTGGTCGGATATGCAAAAATCTTTCTCATTATCACAGCGGATCCTCAAAAAAACAGAGTTTGTATCGAAT	AJ428413	ATGTCACCAAAAACAGAGACTAAAGCAGGTGTTGGATTCAAAGCTGGTGTTAAAGATTACAAATTGACTTATTATACTCCTGACTATGAAACCAAAGATACTGATATTTTGGCAGCATTCCGAGTAACTCCTCAACCTGGAGTTCCAGCGGAGGAAGCAGGGGCTGCGGTAGCTGCCGAATCTTCTACTGGTACATGGACAACTGTGTGGACCGATGGACTTACCAGCCTTGATCGTTACAAAGGACGATGCTACCACATCGAGCCCGTTGCTGGGGAGGAAAGTCAATTTATTGCCTATGTAGCTTATCCTTTAGACCTTTTTGAAGAAGGTTCTGTTACTAACATGTTTACTTCTATTGTGGGTAATGTATTTGGGTTCAAAGCCCTACGAGCTCTA…	TGACTATGAAACCAAAGATACTGATATTTTGGCAGCATTCCGAGTAACTCCTCAACCTGGAGTTCCAGCGGAGGAAGCAGGGGCTGCGGTAGCTGCCGAATCTTCTACTGGTACATGGACAACTGTGTGGACCGATGGACTTACCAGCCTTGATCGTTACAAAGGACGATGCTA	yes
Calypso	bulbosa	3550	AF263636	GGCAACAAAACTTCCTATATCCACTACTCCTTCAGGAGTATATTTACTCACTTGCTCATTATCATAGCTTCAATAGTTTGATTTTTTACGAACCTGTAGAAATTCTCGGTTATGACAATAAATCTAGTTTAGTACTTGTGAAACGTTTAATTACTCGAATGTATCAACAGAAATCTTTGATTTCTTCGGTGAATGATTCTAACCAAAATGAATTTTGGGGGTACAAGAATTCTTTTTCTTCTCATTTTTCTTCTCAAATGGTATCAGAAGGTTTTGGAGTCATTCTGGAAATTCCATTCTCATCGCGATTAGTATCTTCCCTTGAAAAAAAAAGAATACCAAAATCTCAGAATTTACGATCTATTCATTCAATATTTCCTTTTTTAGAGGATAAATTAT…	AGAAATCAAATGCTAGAGAATTCATTTCTAATAAATACTCTGACTAATAAATTAGATACCATAGCCCCAGTGATTTCTCTTATTGGATCATTGTCAAAAGCTCAATTTTGTACTTTATTGGGTCATCCTATTAGTAAACCGATCTGGACCGATTTATCGGATTCTGATATTCTTGATCGATTTTGTCGGAT	AF074120	AAATTGACTTATTATACTCCTGACTACGAAACCAAAGATACTGATATCTTGGCAGCATTCCGAGTAACTCCTCAACCGGGAGTTCCGCCTGAAGAAGCGGGGGCTGCGGTAGCTGCCGAATCTTCTACTGGTACATGGACAACTGTGTGGACTGATGGACTTACCAGTCTTGATCGTTACAAAGGACGATGCTACCACATCGAGGCTGTTGTTGGGGAGGAAAATCAATATTTTGCTTATGTAGCTTATCCTTTAGACCTTTTTGAAGAAGGTTCTGTTACTAACATGTTTACTTCCATTGTGGGTAATGTATTTGGTTTCAAAGCCCTGCGAGCTCTACGTCTGGAAGATCTGCGAATTCCCCCTTCTTATTCCAAAACTTTCCAAGGTCCGCCTCAT…	ACTGTGTGGACTGATGGACTTACCAGTCTTGATCGTTACAAAGGACGATGCTACCACATCGAGGCTGTTGTTGGGGAGGAAAATCAATATTTTGCTTATGTAGCTTATCCT	yes
Campylandra	siamensis	4094	AB029773	CAACGAGCTTCTATTCTTTATTTGAATAATTACCCGATCTAATTAGACGTTAAAAAAAATTAGTGCCTGATGCGGGAAAAGGTTCTCCTGTGAGTGGTCCTTTGATTCTTTTTTTTTTTCTTTTTAAAAAAATCCTAACTATTCTCTATTATAGATTGGAAACGAATGTGTAGAAGAAACAGTATACTGACAAAAAGAATTTGTTCCAAAGTCAAAAGAGCGATCGGGTTGCAAAAATAAAAGATTTTTGAACCTCTAGTAATTATAACGAGGATAAACCCATTAGATAGAAGGGGAGAGGAAAAAGATCTGTTGATTGGACTTTCTGTTTCCGGGGTATATATATTTTTTTATACATAATACATACCTTGTTCTGACCATATTGCACTATGTATAATT…	TCGAATCTATCAACAGAACTTTTTTATTTCTTTGGTTAATGATTCTAATCAAAATCGATTCGTTGGATACAACCACAATAATTTTTTTTTTTCTCATTTTCATTCTCAAATGATATCAGAAAGTTTTGCA	AB029835	GTTTTAAAGATTACAGATTGACTTATTANACNCCTGATTACGAAACCAAAGATACTGATATCTTGGCAGCATTCCGAGTAACTCCTCAACCCGGAGTTCCCGCTGAAGAAGCAGGGGCTGCGGTAGCTGCCGAATCCTCTACTGGTACATGGACAACTGTGTGGACTGATGGACTTACCAGTCTTGATCGTTACAAAGGACGATGCTACCACATTGAGGCCGTTGTTGGGGAAGAAAATCAATATATTTGTTATGTAGCTTATCCTTTAGACCTTTTTGAAGAAGGTTCTGTTACTAACATGTTTACTTCCATTGTGGGTAATGTATTTGGTTTCAAAGCCCTACGAGCTCTACGTCTGGAGGATCTGCGAATTCCCCCTGCTTATTCCAAAACTTTCC…	CTCAACCCGGAGTTCCCGCTGAAGAAGCAGGGGCTGCGGTAGCTGCCGAATCCTCTACTGGTACATGGACAACTGTGTGGACTGATGGACTTACCAGTCTTGATCGTTACAAAGGACGATGCTACC	yes
Cananga	odorata	2213	AY841394	GTGTCACATATACTAATACCTCACCCCGCCCATCTGGAAATCTTGGTTCAAATACTTCATTGTTGGATACAAGATGCCCCCTCTTTGCATTTATTGCGATTCTTTCTCCACGACTATCATAATTCGAAAAGTATCAATGCTCAAAAGAAATCTATTTTCGTTTGTTCAAAAGAGAATCGAAGATTCTTCTCCTTCATATATAATTTTCATGTATATGAAAGTGAATTGATGTTTGTTTTTCTCCGTAAACAATCTTCTCATTTACGATCAACATCCTTTGGAACTGTTCTTGAGCGAACACATTTCTATGGAAAAATAGAACATCTTGTAGTAGTGCTTCGTAATGATTTTCAGAAGACCCTATGGTTGTTCAAGGACCCTTTTATGCATTATGTCAGA…	CTATTTTCGTTTGTTCAAAAGAGAATCGAAGATTCTTCTCCTTCATATATAATTTTCATGTATATGAAAGTGAATTGATGTTTGTTTTTCTCCGTAAACAATCTTCTCATTTACGATCAACA	AY841602	CACAAACAGAAACTAAAGCAAGTGTTGGATTCAAAGCTGGTGTTAAAGAGTACAAATTGACTTATTATACTCCTGAATATGAAACCAAGGATACTGATATCTTGGCAGCATTCCGAGTAACCCCTCAACCCGGAGTTCCGCCTGAGGAAGCAGGGGCTGCGGTAGCTGCCGAATCTTCTACTGGTACATGGACAACTGTGTGGACCGATGGACTTACCAGCCTTGATCGTTACAAAGGACGATGCTACCACATCGAGCCCGTTGCTGGGGAGGAAAATCAATATATTGCTTATGTAGCTTACCCTTTAGACCTTTTTGAAGAGGGTTCTGTTACTAACATGTTTACTTCCATTGTAGGTAATGTATTTGGATTTAAAGCTCTACGAGCTCTACGTCTGG…	CGAATTCCTACTTCTTATATCAAGACTTTCCAGGGCCCGCCTCACGGCATCCAAGTTGAGAGAGATAAATTGAACAAGTATGGCCGTCCCCTATTGGGATGTACTATTAAACCAAAATTGGGATTATCCGCCA	yes
Cansjera	leptostachya	3489	DQ790167	CAAATTGTGAAACGTTTAATTAGTCGAATGTATCAACAGAATCATGTGTTTATTTCCACTAATGATCTTAACCAAAATCCATTTTTCGAGCATAACAAAAATTTTTATTTTCAAATAATACTGGGGGGATTTGCAGTTATTGTGGAAATTCCTTTTTTCCTACGGTTAGGATCTTCACGCGAAAGGAAAAAAATAGAAAAATTTTATAATTTACGATCACTTCATTCAATATTTCCTTTTTTAGAAGACAAATTTTCCCATTTAAATTATGTGTCCAATATACTAATACCCTACCCTGTCCATTTGGAAATCCTGGGTCAAATTCTTCGTTACTGGGTCGAAGATTCCTCTTCTTTGCATTTTTTACGCTTCTTTTTCCACGAGAGTCATAATTGGAAT…	GCTTCTTTTTCCACGAGAGTCATAATTGGAATAGTTTTATTTCTCCAAANAAATCCAGTTCCATCCTTTCAAAAAGAAATCAAAGATTGGTCCTGTTTCTATATAATTCTCATGTCTGTGAATACGAATCCATTTTCGTTTTTATCCGT	DQ790128	GTGTTGGATTCAAAGCTGGTGTTAAAGATTACAAATTGACTTATTATACTCCTGATTATGAAACCAAAGATACTGATATCTTGGCAGCATTCCGAGTAACTCCTCAACCTGGAGTTCCGCCCGAGGAAGCAGGGGCCGCAGTAGCTGCTGAATCTTCTACTGGTACATGGACAACCGTGTGGACCGATGGACTTACCAGCCTTGATCGTTATAAAGGACGGTGCTACCACATCGAACCTGTTGCTGGAGAAGAAACTCAATTCATTGCTTATGTAGCTTACCCCTTAGATCTTTTTGAAGAAGGTTCTGTTACTAACATGTTTACTTCCATTGTGGGTAATGTATTTGGGTTCAAAACCGTGCGTGCTCTACGGCTGGAGGATCTGCGAGTCCCTCCTG…	GACTTATTATACTCCTGATTATGAAACCAAAGATACTGATATCTTGGCAGCATTCCGAGTAACTCCTCAACCTGGAGTTCCGCCCGAGGAAGCAGGGGCCGCAGTAGCTGC	yes
Capsella	bursapastoris	4358	AP009371	GAAAAATTACCCGAACTAATTAAATGTTAAAAATAGATTAGTGCCTAATACGGGTATGGGAAGGCATTTTTTTCTTGCGTGTTATTATCAATTTTTTCATGAGTCCTAATTATTTTTTTACTAGTCCATTTGGATTAGGTTGGAGTGTGTAAAAGAAGCAGTATATTGATAAAAAATATATATATTTCCAAAATCAAAAGAGCGATTAGGTTCAAAAAAATAAAGGATTTCTAATAATCTTGTTTTGTTATTCTATAATATAGAATATAGAACGAACAGAAACCTATTAGAGAATCCGGTTAGCAGTCTACCTGTTTATGAGGTATCTATTGCTTTTGTAGTCTAATACCTTATTTTAACTGTATCGCACTATGTGTCATTTCAGAACTCAAGAAAATA…	AAATCAATTATCTAAAGATAATTTAGAGTTTCTGGGTTATCTGTCAAGTTTGCGACTAAATCCTTTAGTGGTACGTAGTCAAATGCTAGAAAACTCATTTCTAATAGATAAT	AP009371	ATGTCACCACAAACAGAGACTAAAGCAAGTGTTGGATTCAAAGCTGGTGTTAAAGAGTATAAATTGACTTATTATACTCCTGAATATGAAACCAAGGATACTGATATCTTGGCAGCATTCCGAGTAACTCCTCAACCCGGAGTTCCACCTGAAGAAGCAGGGGCTGCGGTAGCTGCTGAATCTTCTACTGGTACATGGACAACTGTGTGGACCGATGGGCTTACCAGCCTTGATCGTTACAAAGGACGATGCTACCACATCGAGCCCGTTCCAGGAGAAGAAACTCAATTTATTGCGTATGTAGCTTACCCCTTAGACCTTTTTGAAGAAGGTTCGGTTACTAACATGTTTACTTCGATTGTGGGTAATGTATTTGGGTTCAAAGCCCTGGCTGCCCTA…	TGAAGAAGCAGGGGCTGCGGTAGCTGCTGAATCTTCTACTGGTACATGGACAACTGTGTGGACCGATGGGCTTACCAGCCTTGATCGTTACAAAGGACGATGCTACCAC	yes
Carapa	guianensis	3374	AY128181	CATTTAAATTATGTGTTAGATGTACTAATACCCCACCCCATTCGCCCCGAAATCTTGGTTCAACCCCTTCGCTACTGGGTAAAAGATGCCTCCTCTTTACATTTATTACGGTTCTTTCTCCACGAGCATTTTCATTGGAATAGTCTTATTATTCCAAAGAACTCCATTTCCATTTTTTCAAAAAGGAATCCAAGATTCTTATTCTTTCTATATAATTCTCATGTATATGAATATGAATCCATCTTCTTTTTTCTCTGTAACCAATCTTCTCATTTACGATCAACATCCTCTGGAGTCCTCGTTGAGCGAATATATTTCTATAGAAAAGTCGAACATCTTGTCGAAGTCTTTTCTAATGATTTTCAGGACATCTTATGGTTGTTCAAGGATCCTTTTATG…	CCACTTAGACAAGCACTCTATCAACTTTCTGGGCTATCTTTCCAGTGTGCGATTAAATCTTTTGGTGGTACGGAGTCAAATGCTAGAAAATTCATTTATAATAGATAATACT	AY128219	ATTCAAAGCCGGTGTTAAAGATTATAAATTGACTTATTATACTCCTGACTATGTAACCAAAGATACTGATATCTTGGCAGCATTCCGAGTAACTCCTCAACCCGGAGTTCCGCCCGAGGAAGCAGGGGCTGCGGTAGCTGCGGAATCTTCTACTGGTACATGGACAACTGTGTGGACCGATGGGCTTACTAGCCTTGATCGTTACAAAGGACGATGCTACAACATTGAGCCAGTTGCTGGAGAAGAAAATCAATATATATGTTATGTAGCTTACCCTTTAGACCTTTTTGAAGAAGGTTCTGTTACTAACATGTTTACGTCCATTGTGGGTAATGTATTTGGGTTCAAAGCCCTGCGCGCTCTACGTCTAGAGGATCTACGAATCCCTCCCGCGTATTC…	CTAGAGGATCTACGAATCCCTCCCGCGTATTCTAAAACTTTCCAAGGCCCGCCTCATGGCATCCAAGTTGAGAGAGATAAATTGAACAAGTATGGTCGTCCCCTATTGGGATGTA	yes
Cardiostigma	mexicana	3192	AM940207	TTCCTGCTTATGGTTCAAGTGGAAATGTAACTAAATGGAAGAATTACAAGGATATTTAGAAAAGGATAGATCTAGGCAACAACCCTTCCTATATCCTCTTCTCTTTCAGGAGTATATTTATGCACTTGCTCATGATCGTGGTTTAAACGATTCTATTTTTTACAAACCTGCGGAAGTTTTTGGTTATGATAGTAAATCCAGTTTAGCACTTGTGAAACGTTTAATTATTCGAATCTATCAACAAAATTATTTTCTTTCCGCGGTTAGGATCATTAACCAAAATCGATTCCTTGGTCACCACCACAACAATTTTTTTTATTCCCATTTTGATTCTCAAATGATATCAGAAGGTTTTGCAATTATTGTAGAAATTCTCTTCTCCCTGCGATTCGTATCTTT…	ATAGAACATCTTCACATGCAACATCTTCTATTTATAGTAGTATGTCGCGATTATTTTCATGGAACCCTATGGTTCTTCAAGGATCCTTCCATGCATTATGTTCGATGTCAAGGAAAAGCAATTTTGGCTTCAAAAGGGACTCATCT	AM940184	ATGTCACCACAAACAGAAACTAAAGCAAGTGTTGGATTTAAAGCTGGTGTTAAAGATTACAGATTGACTTATTATACTCCTGATTACGAAACCAAAGATACTGATATCTTGGCAGCATTCCGAGTAACTCCTCAACCCGGAGTTCCTCCTGAAGAAGCGGGGGCTGCGGTAGCTGCCGAATCTTCTACTGGTACATGGACAACAGTGTGGACTGATGGACTTACCAGCCTTGATCGTTACAAAGGACGATGCTACCACATCGAGGCCGTTGTTGGGGAGGAAAATCAATATATTGCTTATGTAGCTTATCCTTTAGACCTTTTTGAAGAAGGTTCCGTTACTAACATGTTTACTTCCATTGTGGGTAATGTATTTGGTTTCAAAGCCCTACGAGCTCTA…	TGTGGGTAATGTATTTGGTTTCAAAGCCCTACGAGCTCTACGTCTGGAAGATCTGCGAATTCCTCCAGCTTATTCCAAAACTTTCGAAGGCCCGCCTCACGGCATCCAGGTTGAAAGAGATAAATTGAACAAGTATGGTCGTCCCCTATTGGGATGTACTA	yes
Carica	papaya	4359	EU431223	GAATGATTACCCGATCTAATTTAATGTTAAAACTAAATTAGTGCCTAATGCGGGAAGGGCTTTTCTCATGAGCGGATTATCAATTTTTTTAATGAGTCCTAACTATTAGTTTTTCCTTATTCCTTATTAGGGGTTGGAGATGAATGTGTATAAGCAGCAGTATATTGATAAAGAAAAGATATATATTTTTCCAAAATCAAAAGAGCGATTGATTTGAAAAAATAAAGGATTTCTAATCATCTTGTTTTGTTATCTTATAACAAAACTAAACCAATTAGTTGGCAAAAAAGGGGATAGAGAATCCGTTGATGAGTCTACCTGTTTACGAGGTATCTATTCGTTTCTTACTAGAATACCTTGTTTCGACTGTATCGCACTATGTATCATTTGATAACCCAA…	TTTCCCTAAGATTAGTATCCTCCTTAAAAGGAAAAGGACCAGCAAAATCTCATAATTTACAATCAATTCATTCAATATTTCCCTTTTTAGAGGACACATTTTCACATTTAAA	EU431223	ATGTCACCACAAACAGAGACTAAAGCAAGTGTTGGATTCAAAGCTGGTGTTAAAGATTATAAATTGACTTATTATACTCCTGACTATCAAACCAAAGATACTGATATCTTGGCAGCATTCCGAGTAACTCCTCAACCTGGAGTTCCACCTGAGGAAGCAGGGGCCGCGGTAGCTGCTGAATCTTCTACTGGTACATGGACAACTGTGTGGACCGATGGGCTTACCAGCCTTGATCGTTACAAAGGACGATGCTACGGCATCGAGCCCGTTCCTGGAGAAGAAAGTCAATTTATTGCTTATGTAGCTTACCCCTTAGACCTTTTTGAAGAAGGTTCTGTTACTAACATGTTTACTTCCATTGTGGGTAATGTATTTGGGTTCAAAGCCCTGCGCGCTCTA…	GATGGGCTTACCAGCCTTGATCGTTACAAAGGACGATGCTACGGCATCGAGCCCGTTCCTGGAGAAGAAAGTCAATTTATTGCTTATGTAGCTTACCCCTTAGACCTTTTTGAAGAAGGTTCTGTTACTAACATGTTTACT	yes
Carlephyton	glaucophyllum	2416	AM920643	ATGGAAGAATTTAAGGGATATTTAGAAAAAAGTAGATCTAAACAACAACACTTCCTATATCCGCTTCTCTTTCAAGAGTATATTTACGCACTTGCTCATGATCGTGGTTTAAATGTAAATGGATCAATTTTTTATGAACCCGCGGAAATTTCAGGTTATGACAAAAAATTTAGCTCATTACTTGTGAAACGTTTAATTACTCGAATGTACCAACAGAATTTTTTGATCAATTCTGTTAATGATTCTAAACAAAATGGATTCGTTGGGCATAACAAGAATTTTTATTCTCAAATGATATCAGAGGGTTTTGCTGTCATTGTGGAAATTCCTTTCTCATTGCGATTAGTATCTTCCCTCGAAGAAAAAAAAGAAATACCAAAATCTCATAATTTACGATCT…	ATTTACGCACTTGCTCATGATCGTGGTTTAAATGTAAATGGATCAATTTTTTATGAACCCGCGGAAATTTCAGGTTATGACAAAAAATTTAGCTCATTACTTGTGAAACGTT	AM905821	CTTATTATACTCCTGACTATGAGACAAAAGATACTGATATCTTGGCAGCATTCCGAGTAACTCCTCAACCCGGAGTTCCGCCTGAAGAAGCAGGGGCTGCAGTAGCTGCCGAATCTTCTACTGGTACATGGACAACTGTGTGGACTGATGGACTTACCAGTCTTGATCGTTACAAAGGCCGATGCTACCACATCGAAGCCGTTGTTGGGGAGGAAAATCAATATATTGCTTATGTAGCTTACCCTTTAGACCTTTTTGAAGAAGGTTCTGTTACTAACATGTTTACTTCTATTGTAGGTAACGTATTTGGGTTTAAAGCTTTACGAGCTCTACGTCTGGAGGATTTGCGAATTCCTCCCGCTTATTCCAAAACTTTCCAAGGCCCGCCTCACGGTATCC…	ATCTTGGCAGCATTCCGAGTAACTCCTCAACCCGGAGTTCCGCCTGAAGAAGCAGGGGCTGCAGTAGCTGCCGAATCTTCTACTGGTACATGGACAACTGTGTGG	yes
Casearia	javitensis	3112	AY935927	TTCTTGCTCATGATCGTGATTTAAATAGATCTATTTTGTTGGAAAATGTAGGTTATGACAATAAATATAGTTTACTAATTGTAAAACGTTTAATTACTCGAATGTATCAACAGAATCATTTAATTATTTCTGCTAATGATTCTAACCAAAAGCGATTTTTTAGGTATAACAAAAATTTGTATTCTCAAATGATATCGGAAGGGTTTGCAGTCATTGTGGAAATTCCATTTTCACTGCGATTAGTATCCTCTTTAGAAGGGTCAGAAATAGTAAAATCTCATAATTTACGATCAATTCATTCAATATTTCCTTTTTTAGAGGGCAAATTCCCATATTTAAATTATGTGTCAGATGGGATAATACCTTATCCCATCCATCTAGAAAAATTGGTTCAAACCC…	GTCAAATGATAGAAAATTCATTTATAATAGATAATACTATGAATAAACTCGATACAATAGTTTCAATTATTCCTTTGATTAGATCATTAGCAAAAATGAAATTTTGTAACGTAGTAGGACACCCCATTAGTAACCCGACCTGGGCCGATTTCTCGGAT	AY935744	TTATAAATTGACTTATTATACTCCTGACTATGAAACCAAAGATACTGATATCTTGGCAGCATTCCGAGTAAGTCCTCAACCCGGGGTTCCGCCTGAGGAAGCAGGAGCCGCGGTAGCTGCTGAATCTTCTACTGGTACATGGACAACTGTGTGGACCGATGGGCTTACCAGTCTTGATCGTTATAAAGGACGATGCTACGACATCGAGCCCGTTGCTGGAGAAGAAAATCAATATATTGCTTATGTAGCTTATCCCTTAGACCTTTTTGAAGAAGGTTCTGTTACTAACATGTTTACTTCCATTGTGGGTAATGTATTTGGGTTCAAAGCCCTACGCGCTCTACGTCTGGAGGATTTGCGAATCCCTCCTGCTTATTCTAAAACTTTCCAAGGCCCGCC…	CGAATCCCTCCTGCTTATTCTAAAACTTTCCAAGGCCCGCCTCATGGCATCCAAGTTGAAAGAGATAAATTGAATAAGTATGGTCGCCCCCTATTGGGCTGTACTATTAAACCAAAATTGGGGTTATCCGC	yes
Casuarina	collina	2679	AY033835	CTCCTCTTTGCATTTATTACGGTTCTTTTTTCATGAGTATTCTAATTGTAATATTCTTATTATTCCAAAAAAATCTATTTCTATTTTTTCAAATAGTAATCCAAGATTATTGTTATTCCTATATAATTGTCATATATGTGAATACGAATCCGTTTTCCTTTTTCTCCGTAACCAATCTTCTCATTTACGATTAACATCTTCTGGAATCCTTTTTGAACGAATCTATTTACATAGAAAAATGGAAGATCTTGTCGAAATCTTTGTTAATGATTTTCGGGGCATCTTATGCTTCCTCAAGGATCCTTTCATTCATTTTGTTAGATATCAAGGAAAATCCATTCTGGCTTCAAAGGATACGCCTCTTTTGATGAATAAATGTAAATATTACCTTGTCTATTT…	TATTCTTATTATTCCAAAAAAATCTATTTCTATTTTTTCAAATAGTAATCCAAGATTATTGTTATTCCTATATAATTGTCATATATGTGAATACGAATCCGTTTTCCTTT	AY033856	GTTGGATTCAAAGCTGGTGTTAAAGATTATAAATTGACTTATTATACTCCTGACTATGAAACCAAAGATACTGATATCTTGGCAGCGTTCCGAGTAACTCCTCAACCTGGAGTTCCACCTGAGGAAGCAGGGGCGGCAGTAGCTGCTGAATCTTCTACTGGTACATGGACAACTGTGTGGACCGATGGGCTTACTAGTCTTGATCGTTACAAAGGACGATGCTACCACATCGAGCCAGTTGCTGGAGAAGAAAGTCAATTTATTGCTTATGTAGCTTACCCCTTAGACCTTTTTGAAGAAGGTTCTGTTACTAACATGTTTACTTCCATTGTGGGTAATGTATTTGGATTCAAGGCCCTGCGTGCTCTACGTCTGGAGGATTTGCGAATCCCTACTGCT…	TGTGGGTAATGTATTTGGATTCAAGGCCCTGCGTGCTCTACGTCTGGAGGATTTGCGAATCCCTACTGCTTATTCTAAAACTTTCCAAGGTCCGCCTCATGGCATTCAAGTTGAGAGAGATAAATTAAACAAGTATGGCCGACCCCTATTAGGATGTACTATTAAACCTAAATTGGGATTATCTG	yes
Casuarina	cunninghamiana	2680	AY033873	CTCCTCTTTGCATTTATTACGGTTCTTTTTTCATGAGTATTCGAATTGTAATATTCTTATTATTCCAAAAAAATCTATTTCTATTTTTTCAAATAGTAATCCAAGATTATTGTTATTCCTATATAATTGTCATATATGTGAATACGAATCCATTTTCCTTTTTCTCCGTAACCAATCTTCTCATTTACGATTAACATCTTCTGGAATCCTTTTTGAGCGAATCTATTTACATAGAAAAATGGAAGATCTTGTCGAAATCTTTGTTAATGATTTTCGGGGCATCTTATGCTTCCTCAAGGATCCTTTCATTCATTTTGTTAGATATCAAGGAAAATCCATTCTGGCTTCAAAGGATACGCCTCTTTTGATGAATAAATGTAAATATTACCTTGTCTATTT…	GAAATTTTGTAACGCATTAGGCCATCCCGTTAGTAAGCCGGCTTGGGCCGATTTATCGGATTTTGATATTATTAATCGATTTGTGCGTATATGCAAAAATCTTTCTCATTATTACAGCGGATCCTCAAAAAAAAAGAGTATGTACCGAGTCAAATATATACTTCGACTTTCGTGTGTTAAAA	AY033854	GTTGGATTCAAAGCTGGTGTTAAAGATTATAAATTGACTTATTATACTCCTGACTATGAAACCAAAGATACTGATATCTTGGCAGCGTTCCGAGTAACTCCTCAACCTGGAGTTCCACCTGAGGAAGCAGGGGCGGCAGTAGCTGCTGAATCTTCTACTGGTACATGGACAACTGTGTGGACCGATGGGCTTACTAGTCTTGATCGTTACAAAGGACGATGCTACCACATCGAGCCAGTTGCTGGAGAAGAAAGTCAATTTATTGCTTATGTAGCTTACCCCTTAGACCTTTTTGAAGAAGGTTCTGTTACTAACATGTTTACTTCCATTGTGGGTAATGTATTTGGATTCAAGGCCCTGCGTGCTCTACGTCTGGAGGATTTGCGAATCCCTACTGCT…	GTGTTAAAGATTATAAATTGACTTATTATACTCCTGACTATGAAACCAAAGATACTGATATCTTGGCAGCGTTCCGAGTAACTCCTCAACCTGGAGTTCCACCTGAGGAAGCAGGGGCGGCAGTAGCTGCTGAATCTTCTACTGGTACATGGACAACTGTGTGGACCGATGGGCTTACTAGTCTT	yes
Casuarina	equisetifolia	2681	AY033837	CTCCTCTTTGCATTTATTACGGTTCTTTTTTCATGAGTATTCTAATTGTAATATTCTTATTATTCCAAAAAAATCTATTTCTATTTTTTCAAATAGTAATCCAAGATTATTGTTATTCCTATATAATTGTCATATATGTGAATACGAATCCGTTTTCCTTTTTCTCCGTAACCAATCTTCTCATTTACGATTAACATCTTCTGGAATCCTTTTTGAACGAATCTATTTACATAGAAAAATGGAAGATCTTGTCGAAATCTTTGTTAATGATTTTCGGGGCATCTTATGCTTCCTCAAGGATCCTTTCATTCATTTTGTTAGATATCAAGGAAAATCCATTCTGGCTTCAAAGGATACGCCTCTTTTGATGAATAAATGTAAATATTACCTTGTCTATTT…	AACCAATTATCCAAGCATTCCCTCGACTTTTTGGGTTATTTTTCAAGTGTGCGGCTAAATCCTTCAATGGTGTGGAGTCAAATGCTAGAAAATTCATTTTTAATAAACAATGCTCCCAAGAAGCTCGATACAATAGCTCCAATTATTCCTCTAATTGC	AY033858	GTTGGATTCAAAGCTGGTGTTAAAGATTATAAATTGACTTATTATACTCCTGACTATGAAACCAAAGATACTGATATCTTGGCAGCGTTCCGAGTAACTCCTCAACCTGGAGTTCCACCTGAGGAAGCAGGGGCGGCAGTAGCTGCTGAATCTTCTACTGGTACATGGACAACTGTGTGGACCGATGGGCTTACTAGTCTTGATCGTTACAAAGGACGATGCTACCACATCGAGCCAGTTGCTGGAGAAGAAAGTCAATTTATTGCTTATGTAGCTTACCCCTTAGACCTTTTTGAAGAAGGTTCTGTTACTAACATGTTTACTTCCATTGTGGGTAATGTATTTGGATTCAAGGCCCTGCGTGCTCTACGTCTGGAGGATTTGCGAATCCCTACTGCT…	ATCGAGCCAGTTGCTGGAGAAGAAAGTCAATTTATTGCTTATGTAGCTTACCCCTTAGACCTTTTTGAAGAAGGTTCTGTTACTAACATGTTTACTTCCATTGTGGGTAATGTATTTGGATTCAAGGCCCTGCGTGCTCT	yes
Casuarina	obesa	2682	AY033833	CTCCTCTTTGCATTTATTACGGTTCTTTTTTCATGAGTATTCTAATTGTAATATTCTTATTATTCCAAAAAAATCTATTTCTATTTTTTCAAATAGTAATCCAAGATTATTGTTATTCCTATATAATTGTCATATATGTGAATACGAATCCATTTTCCTTTTTCTCCGTAACCAATCTTCTCATTTACGATTAACATCTTCTGGAATCCTTTTTGAGCGAATCTATTTACATAGAAAAATGGAAGATCTTGTCGAAATCTTTGTTAATGATTTTCGGGGCATCTTATGCTTCCTCAAGGATCCTTTCATTCATTTTGTTAGATATCAAGGAAAATCCATTCTGGCTTCAAAGGATACGCCTCTTTTGATGAATAAATGTAAATATTACCTTGTCTATTT…	TAAATGTAAATATTACCTTGTCTATTTATGGCAATGTTATTTTTATGTGTGGGCTCACCCGGGAAAGATCTATATAAACCAATTATCCAAGCATTCCCTCGACTTTTTGGGTTATTTTTCAAGTGTGCGGCTAAATCCTTCAATGGTGCGGAGTCAAATGCTAGAAAATTCATTTTTAATAAACAATGCTCC	AY033853	GTTGGATTCAAAGCTGGTGTTAAAGATTATAAATTGACTTATTATACTCCTGACTATGAAACCAAAGATACTGATATCTTGGCAGCGTTCCGAGTAACTCCTCAACCTGGAGTTCCACCTGAGGAAGCAGGGGCGGCAGTAGCTGCTGAATCTTCTACTGGTACATGGACAACTGTGTGGACCGATGGGCTTACTAGTCTTGATCGTTACAAAGGACGGTGCTACCACATCGAGCCAGTTGCTGGAGAAGAAAGTCAATTTATTGCTTATGTAGCTTACCCCTTAGACCTTTTTGAAGAAGGTTCTGTTACTAACATGTTTACTTCCATTGTGGGTAATGTATTTGGATTCAAGGCCCTGCGTGCTCTACGTCTGGAGGATTTGCGAATCCCTACTGCT…	TAATGTATTTGGATTCAAGGCCCTGCGTGCTCTACGTCTGGAGGATTTGCGAATCCCTACTGCTTATTCTAAAACTTTCCAAGGTCCGCCTCATGGCATCCAAGTTGAGAGAGATAAATTAAACAAGTATGGCCGACC	yes
Casuarina	sp	2683	AY033832	CTCCTCTTTGCATTTATTACGGTTCTTTTTTCATGAGTATTCGAATTGTAATATTCTTATTATTCCAAAAAAATCTATTTCTATTTTTTCAAATAGTAATCCAAGATTATTGTTATTCCTATATAATTGTCATATATGTGAATACGAATCCATTTTCCTTTTTCTCCGTAACCAATCTTCTCATTTACGATTAACATCTTCTGGAATCCTTTTTGAGCGAATCTATTTACATAGAAAAATGGAAGATCTTGTCGAAATCTTTGTTAATGATTTTCGGGGCATCTTATGCTTCCTCAAGGATCCTTTCATTCATTTTGTTAGATATCAAGGAAAATCCATTCTGGCTTCAAAGGATACGCCTCTTTTGATGAATAAATGTAAATATTACCTTGTCTATTT…	ATATCAAGGAAAATCCATTCTGGCTTCAAAGGATACGCCTCTTTTGATGAATAAATGTAAATATTACCTTGTCTATTTATGGCAATGTTATTTTTATGTGTGGGCTCACCCGGGAAAGATCTATATAAACCAATTATCCAAGCATTCCCTCGACTTTTTGGGTTATTTT	AY033852	GTTGGATTCAAAGCTGGTGTTAAAGATTATAAATTGACTTATTATACTCCTGACTATGAAACCAAAGATACTGATATCTTGGCAGCGTTCCGAGTAACTCCTCAACCTGGAGTTCCACCTGAGGAAGCAGGGGCGGCAGTAGCTGCTGAATCTTCTACTGGTACATGGACAACTGTGTGGACCGATGGGCTTACTAGTCTTGATCGTTACAAAGGACGATGCTACCACATCGAGCCAGTTGCTGGAGAAGAAAGTCAATTTATTGCTTATGTAGCTTACCCCTTAGACCTTTTTGAAGAAGGTTCTGTTACTAACATGTTTACTTCCATTGTGGGTAATGTATTTGGATTCAAGGCCCTGCGTGCTCTACGTCTGGAGGATTTGCGAATCCCTACTGCT…	TTACTAACATGTTTACTTCCATTGTGGGTAATGTATTTGGATTCAAGGCCCTGCGTGCTCTACGTCTGGAGGATTTGCGAATCCCTACTGCTTATTCTAAAACTTTCCAAGGTCCGCCTCATGGCAT	yes
Catapodium	rigidum	3907	EF137491	ATGCTTCTTCTCTCTGATTCAGTAGAAATACAAATGGAAAAATTCGAAGGGTATTCAGAAAAACAAAAATCTCGTCAACAATACTTTATCTACCCACTACTCTTTCAGGAGTATATTTATGCATTTGCCCATGATTATGGATTAAATGATTCCGAACCCGTGGAAATTGTTAGTTGTAATAACAAGAAATTTAGTTCACTACTTGTGAAACGTTTAATTATTCGAATGTATCAGCAGAATTTTTGGATTAACTCGGTTAATCATCCTAACCAAGATCGATTGTTGGATTACAAAATTGGTTTTTATTCTGATTTTTATTCTCAGATTCTATCTGAGGGATTTGCTATTGTTGTAGAAACCCCATGCTCGCTACGAGAATTACCTTGTCCGAAAGAAAAA…	AAAATTAGATACCATAGTTCCCGCTACTGCCCTCATAGGATACTTATCAAAAGCTCAATTTTGTACTGGATCGGGCCATCCTATTAGTAAACCCATTTGGACAGATTTGTCAGATTGGGATATTCTTGATCGATTTGGTCGGATATGTAGAAATCTTTTTCATT	EF125150	AACTAAAGCAAGTGTTGGATTTAAAGCTGGTGTTAAAGATTATAAATTGACTTACTACACCCCGGAGTATGAAACCAAGGATACTGATATCTTGGCAGCATTCCGAGTAACTCCTCAGCCTGGGGTTCCGCCGGAAGAAGCAGGGGCTGCAGTAGCTGCCGAATCTTCTACTGGTACATGGACAACTGTTTGGACTGATGGACTTACCAGTCTTGATCGTTACAAAGGACGATGCTATCACATTGAGCCTGTTGCTGGGGAAGACAACCAATGGATCTGTTATGTAGCTTATCCATTAGACCTATTTGAAGAGGGTTCCGTTACTAACATGTTTACTTCCATTGTGGGTAACGTATTTGGTTTCAAAGCCCTACGTGCTCTACGTCTGGAGGATCTACG…	ACCAGTCTTGATCGTTACAAAGGACGATGCTATCACATTGAGCCTGTTGCTGGGGAAGACAACCAATGGATCTGTTATGTAGCTTATCCATTAGACCTATTTGAAGAGGGTTCCGTTACTAACATGTTTACTTCCA	yes
Catasetum	expansum	3551	AF263637	AACAAAACTTCCTATATCCGCTACTCCTTCAGGAGTATATTTACTCACTTGCTCATTATCATAGATTCAATAGTTTGATTTTTTATGAACCTGTGGAAATTATCGGTTATGACAATAAATCTAGTTTAGTACTTGTGAAACGTTTAATTACTCGAATGTATCAACAGAAATTTTTGATTTATTTGTTAAATGATTCTAACCAAAATGGATTTTGGAGTCAAAAGAATTCTTTTTCTTCTCATTTTTATTCTCAAATGGTATCAGAAGGTTTTGGAGTCATTCTGGAAATCCCATTCTCATCACGATTAATATCTTCCTTTGAAGAAAAAATAATACCAAAATATCAGAATTTACGATCTATTCATGCAATATYTCCCTTTTTAGAGGATAAATTATCAC…	AATCTTATTTTCACTTTTGGTTTCAACCTTATAGGATCCATATAAAGCAATTACCTAACTATTCCTTCTCTTTTCTGGGGTACTTTTCAAGTGTATTAAAAAATCCTTTGGTAGTAAGAAATCAAATGCTAGA	AF074121	AGCGTTGGATTTAAAGCTGGTGTTAAAGATTACAAATTGACTTATTATACTCCTGACTACGAAACCAAAGATACTGATATCTTGGCAGCATTCCGAGTAACTCCTCAACCGGGAGTTCCGCCCGAAGAAGCGGGGGCTGCGGTAGCAGCCGAATCTTCTACTGGTACATGGACAACTGTGTGGACTGATGGACTTACCAGTCTTGATCGTTACAAAGGACGATGCTACCACATCGAGCCCGTTGTTGGGGAGGAAAACCAATATATTGCTTATGTAGCTTATCCTTTAGATCTTTTTGAAGAAGGTTCTGTTACTAACATGTTTACTTCCATTGTGGGTAATGTATTTGGTTTCAAAGCCCTGCGAGCTCTACGTCTGGAAGATCTGCGAATTCCCACT…	ATCGTTACAAAGGACGATGCTACCACATCGAGCCCGTTGTTGGGGAGGAAAACCAATATATTGCTTATGTAGCTTATCCTTTAGATCTTTTTGAAGAAGGTTCTGTTACTAACATGTTTACTTCCATTGTGGGTAATGTATTTGGTTTCAAAGCCCTGCGAGCTCTACGTCTG	yes
Cathaya	argyrophylla	3743	AB019867	CTCATTCACGATCGTTGTCTCATGGATCTTTCCCTCAGCGAACTCTTTTTAATCGAAAAATAAAAAATATTTTCCTATTTTCTCGTCGAAATTCACTGAAAAGTATCTGGTCGTTGAAGGATCCTAACATTCACTATGTTAGATACGGAGAAAGATTTATTATAGCTATAAAGGGTACTCATCTCCTAGTGAAAAAATGGAGATATCATCTTTCAATTTTTTTGCAATGTTATTTCCATCTTTGGTCTGAACCATATAGGGTATGTTCTCATCAATTATCCAAGAATTGTTCTTCTTCTCTAGGTTATTTTCTGAAGGTTCAGATTAAACCTCTTTTGGTCAGGACCAAAATGCTAGATGAGTTATTCATTGCCGATCTTATTACCGATGAATTTGATC…	ATAAAAAATATTTTCCTATTTTCTCGTCGAAATTCACTGAAAAGTATCTGGTCGTTGAAGGATCCTAACATTCACTATGTTAGATACGGAGAAAGATTTATTATAGCTATAAAGGGTACTCATCTC	AB019830	AAAGCTAGTGTCGGATTCAAGGCTGGTGTTAAAGATTACAGATTAACTTATTATACTCCTGAATATCAGACCAAAGATACGGATATCTTGGCAGCATTCCGAGTAACTCCTCAACCCGGGGTGCCGCCCGAAGAAGCGGGAGCAGCAGTAGCTGCTGAATCTTCCACCGGTACATGGACCACTGTTTGGACCGATGGACTTACTAGTCTTGATCGTTACAAGGGGCGATGCTATGACATCGAGCCCGTTCCTGGAGAGGAGAGTCAATTTATTGCCTATGTGGCTTACCCTTTAGACCTTTTCGAAGAAGGCTCTGTTACTAATTTGTTCACTTCCATTGTAGGTAATGTATTTGGATTCAAGGCCCTACGGGCTCTACGTTTGGAAGATTTGCGGATT…	GTTTGGACCGATGGACTTACTAGTCTTGATCGTTACAAGGGGCGATGCTATGACATCGAGCCCGTTCCTGGAGAGGAGAGTCAATTTATTGCCTATGTGGCTTACCCTTTAGACCTTTTCGAAGAAGGCTCTGTTACTAATTTGTTCACTTCCATTGTAGGTAATGTATTTGGATTCAAGGCCCTACGG	yes
Cathedra	acuminata	3490	DQ790182	ATGTAGGTTATGACAATAGATTCAGTTCACTAATTGTGAAACGTTTAATTATTCGAATGTATCAACAGAAGCATTTGGTTATTTCCGCTAATAATTCGAACCAAAATCCATTTTTTGGACACAACAAAAATTTGTATTTTCAAATGATATTAGAGGGATTTGGAGTTATTGTGGAAATTCCATTTTCCCTACGATTAGTATCTTCCCTAGAAGATAAAAACATAGTAAAATTTTATAATTTACGATCAATTCATTCAATGTTTCCTTTTTTAGAAGACAAATTCTCCCATTTAAATTATGTGTCAAATATACTAATACCCTATCCTGTTCATCTGGAAATCTTGGTTCAAATTCTTCACTACTGGGTGAAAGATGCCTCTTCTTTGCATTTATTACGAT…	ACCAATTATTTAATTATTCCCTTGACTTTCTAAGCTATCTTTCAAGTGTGTGGCTAAATCTTTCAGTGGTACAGAGTCAAATGCTCGAAAATTCATTTATAATAGATAATACTATTAAGAAGTTCGATACC	DQ790145	GGTGTTAAAGATTACAAATTGACTTATTATACTCCTGACTATGAAACCAAAGATACTGATATCTTGGCAGCATTCCGAGTAACTCCTCAACCTGGAGTTCCACCTGAGGAAGCAGGTGCCGCGGTAGCTGCCGAATCTTCTACTGGTACATGGACAACTGTGTGGACCGATGGACTTACCAGCCTTGATCGTTACAAAGGACGATGCTACCACATCGAGCCTGTTGCTGGAGAAGAAAATCAATATATTGCTTATGTAGCTTACCCCTTAGACCTTTTTGAAGAAGGTTCTGTTACTAACATGTTTACTTCCATTGTGGGTAATGTATTTGGGTTCAAAGCCCTGCGCGCTCTACGTCTGGAGGATCTGCGAATCCCTCCTTCTTACTCTAAAACTTTC…	GATACTGATATCTTGGCAGCATTCCGAGTAACTCCTCAACCTGGAGTTCCACCTGAGGAAGCAGGTGCCGCGGTAGCTGCCGAATCTTCTACTGGTACATGGACAACTGTGTGGACCGATGGAC	yes
Cattleya	dowiana	3552	AF263638	GGCAACAAAACTTCCTATATCCGCTACTCTTTCAGGAATATATTTACTCACTTGCTCATTATCATAGCTTCAATAGTTTAATTTTTTACGAACCTGTGGAAATTATTGGTTATGACAATAAATCTAGTTTAGTACTTGTGAAACGTTTAATTACTCGAATGTATCAACAGAAATCTTTGATTTCTTCGGTGAATGATTCTAACCAAAATGAATCTTGGGGGCACAAGAATTCTTTTTCTTCTCATTTTTCTTCTCAAATGGTATCAGAAGGTTTTGGAGTCATTCTGGAAATTCCATTCTTGTCGCGATTAGTATCTTCCCTTGAAGAAAAAAGAATACCAAAATCTCAGAATTTACGATCTATTCATTCAATATTTCCCTTTTTAGAGGATAAATTAT…	TACGATCAATATCTTCTGGAGTCTTTCTTGAGCGAACACATTTCTATGGAAAAATAGAATATCTTATAGTCGTGTGTTGTAATTCTTTTCAGAGGATCCTATGGTTCCTCAAA	AF074122	TTGGATTTAAAGCTGGTGTTAAAGATTACAAATTGACTTATTATACTCCTGACTACGAAACCAAAGATACTGATATCTTGGCAGCATTCCGAGTAACCCCTCAACCGGGAGTTCCGCCTGAAGAAGCGGGGGCTGCGGTAGCTGCCGAATCTTCTACTGGTACATGGACAACTGTGTGGACTGATGGACTTACCAGTCTTGATCGTTACAAAGGTCGATGCTACCACATCGAGGGTGTTGTTGGGGAGGAAAATCAATATATTGCTTATGTAGCTTATCCTTTAGACCTTTTTGAAGAAGGTTCTGTTACTAACATGTTTACTTCCATTGTGGGTAATGTATTTGGTTTCAAAGCCCTGCGAGCTCTACGTCTGGAAGATCTGCGAATTCCCACTTCTT…	TCTTCTACTGGTACATGGACAACTGTGTGGACTGATGGACTTACCAGTCTTGATCGTTACAAAGGTCGATGCTACCACATCGAGGGTGTTGTTGGGGAGG	yes
Caucanthus	auriculatus	3312	AF344537	ATGGGAGAATATCGAAGATATTTAAAAATAAATAGATCTCGAAAAAAGGACTTCCTATACCCACTTCTCTTTCGAGAGTATATTTATATACTTGCTCATGTAAATAGATCTATTTTGTTGGAAAATGTGGGTTATGACAATAAATCTAGTTTACTAATTGTAAAACGTTTAATCATTCGAATGTATCAACAGATAGATTTGGTTATTCCTGTTAATGATTCTAAACAAAATCGATTTTTTAGGTACAACAAGAATTTGTATTTTCAAATGATATCCGAGGGGTTTGCAGTTATTGTGGAAATTCCGTTTGCCCCTCGATTAGTATCGTCCTTAGAAAGGTCAGGAATACAAAAATCCCCTAATTTACGATCAATTCATTCAATATTTCCTTTTTTAGAG…	TACGGTTCTTCAAGGACCCTTTCATGCATTATGTTAGATATCAAGGAAAAGGCATTCTGGCTTCAAAAAGTACACTTCTTCTGATGAAAAAATGGAAATATTTCTTTGTCAATTTATGTCAATTTCATTTTTATGTGTGGTTTCATCCAGAATCGATCTATATGAAGTCATTATCCAAC	AF344464	GTGTTGGATTCAAGGCTGGTGTTAAAGATTATAAATTGACTTATTATACTCCTGACTATGAAACCAAAGATACTGATATCTTGGCAGCATTCCGAGTAACTCCTCAACCTGGAGTTCCGCCTGAGGAAGCAGGTGCTGCGGTAGCTGCTGAATCTTCTACTGGTACATGGACAACTGTGTGGACCGATGGGCTTACCAGTCTTGATCGTTATAAAGGGCGATGCTACCACATCGAGGCCGTTGTTGGAGAAGAAAATCAATATATTGCTTATGTAGCTTACCCCTTAGACCTTTTTGAAGAAGGTTCTGTTACTAACATGTTTACTTCCATTGTGGGTAATGTATTTGGGTTCAAAGCCCTACGCGCTCTCCGTCTGGAGGATTTGCGAATCCCTACTG…	GCTTACCAGTCTTGATCGTTATAAAGGGCGATGCTACCACATCGAGGCCGTTGTTGGAGAAGAAAATCAATATATTGCTTATGTAGCTTACCCCTTAGACCTTTTTGAAGAAGGTTCTGTTACTAACATGTTTACTTCCATTGTGGGTAATGTATTTGGGTTCAAAGCCCTACG	yes
Caularthron	bilamellatum	3554	AF263780	ATGTATCATTTCATAACACAAGAAGTGCCTCTCTTTTTTAGTTACAGTAGAAATGTATTTAAATGGCAGGATTACAAGGATAGTTAGATTGAAAAAAGATAGATTTCGGCAACAAAACTTCCTATATCCGCTACTCTTTCAGGAATATATTTACTCACTTGCTCATTATCATAACTTAATAGTTTGATTTTTTACGAACCTGTGGAAATTATCGGTTATGACAATAAATCTAGTTTAGTACTTGTGAAACGTTTAATTACTCGAATGTATCAACAGAAATCTTTGATTTCTTCGGTGAATGATTCTAACCAAAATGAATTTTGGGGGCACAAGAATTCTTTTTCTTCTCATTTTTCTTCTCAAATGGTATCAGAAGGTTTTGGAGTCATTCTGGAAATT…	AGATAGATTTCGGCAACAAAACTTCCTATATCCGCTACTCTTTCAGGAATATATTTACTCACTTGCTCATTATCATAACTTAATAGTTTGATTTTTTACGAACCTGTGGAAATTATCGGTTATGACAATAA	AF518059	AGCTGGTGTTAAAGATTACAAATTGACTTATTATACTCCTGACTACGAAACCAAAGATACTGATATCTTGGCAGCATTCCGAGTAACTCCTCAACCGGGAGTTCCGCCTGAAGAAGCGGGGGCTGCGGTAGCTGCCGAATCTTCTACTGGTACATGGACAACTGTGTGGACTGATGGACTTACCAGTCTCGATCGTTACAAAGGACGATGCTACCACATCGAGGTCGTTGTTGGGGAGGAAAATCAATATATTGCTTATGTAGCTTATCCTTTAGACCTTTTTGAAGAAGGTTCTGTTACTAACATGTTTACTTCCATTGTGGGTAATGTATTTGGTTTCAAAGCCCTGCGAGCTCTACGTCTGGAAGATCTGCGAATTCCCACTTCTTATTCCAAAAC…	CTTACCAGTCTCGATCGTTACAAAGGACGATGCTACCACATCGAGGTCGTTGTTGGGGAGGAAAATCAATATATTGCTTATGTAGCTTATCCTTTAGACCTTTTTGAAGAAGGTTCTGTTACTAACATGTTTACTTCCATTGTGGGTAATGTATTTGGTTTCAAAGCCCTGCGAGCTCTAC	yes
Cayaponia	africana	2762	DQ536642	ATGGATCCATTTTGTTGGAAAATTCTGGTTATGACAAAAAATCCAGTTTACTAATGGTAAAACATTTAATTACTCGAATGTATCACCAGAATCATTTTTTTTTTTTCACTAATTATTATAACAAAAATCCATTTTTGGGGTACAACAAAAATTTGTATTCTCAAATGCTATCAGAAGGGTTTGCAGTCATTGTGGAAATTCCATTTTCCCTACGATTAGTATCTTCCTTAGAGGAAGAAGAAATCGCAAAATCTTATAATTTACGATCAAGTCATTCAATATTTCCTTTTTTAGAGGATAAATTGGCACATTTAAATTATGTGTCAGATGTATTAATCCCCTATCCCCTCCATCTGCAAATTTTAGTTCAAATCCTTCGCTCCTGGGTGAAAGATGCCT…	GCAAATTTTAGTTCAAATCCTTCGCTCCTGGGTGAAAGATGCCTCTTCTTTTCATTTATTACGGTTCTTTTTTCACGAGTATTATAATTGGAATAGTCTTAGTACTTCAAAAAGAAATCAAAGATTAGTCTTGTTCCTATACAATTCTTATGTATGTGAATACGAATCCATTTTCCTTT	DQ535787	TGGGGTTAAAGATTATAAATTGACTTATTATACTCCTCAATATGAAACCAAAGATACTGATATCTTGGCAGCATTCCGAGTAACTCCTCAACCGGGAGTTCCACCCGAGGAAGCAGGGGCCGCTGTAGCTGCTGAATCTTCGACTGGTACATGGACAACTGTGTGGACCGATGGGCTTACCAGTCTTGATCGTTACAAAGGACGATGCTATGGAATCGAGCCTGTTCCTGGAGAAGAAAGTCAATTTATTGCTTATGTAGCTTATCCCCTAGACCTTTTTGAAGAAGGTTCTGTTACTAACATGTTTACTTCCATTGTGGGTAATGTATTTGGATTCAAGGCTCTGCGTGCTCTACGTCTGGAGGATTTGCGAATCCCTACTGCTTATGTTAAAACTTT…	TGGGTAATGTATTTGGATTCAAGGCTCTGCGTGCTCTACGTCTGGAGGATTTGCGAATCCCTACTGCTTATGTTAAAACTTTCCAAGGCCCGCCTCATGGTATCCAGGTTGAAAGAGATAAATTGAACAAGTATGGTCGCCCTCTATTGGGATGTACTATTAAACCAAAATTGGGATTATCCGC	yes
Cayaponia	americana	2763	DQ536643	TTTTGTTGGAAAATTCTGGTTATGACAAAAAATCCAGTTTACTAATGGTAAAACATTTAATTACTCGAATGTATCACCAGAATCATTTTTTTTTTTTCACTAATTATTATAACAAAAATCCATTTTTGGGGTACAACAAAAATTTGTATTCTCAAATGCTATCAGAAGGGTTTGCAGTCATTGTGGAAATTCCATTTTCCCTACGATTAGTATCTTCCTTAGAGGAAGAAGAAATCGCAAAATCTTATAATTTACGATCAAGTCATTCAATATTTCCTTTTTTAGAGGATAAATTCCCACATTTAAATTATGTGTCAGATGTATTAATCCCCTATCCCCTCCATCTGCAAATTTTAGTTCAAATCCTTCGCTCCTGGGTGAAAGATGCCTCTTCTTTTC…	CCATTTTCCCTACGATTAGTATCTTCCTTAGAGGAAGAAGAAATCGCAAAATCTTATAATTTACGATCAAGTCATTCAATATTTCCTTTTTTAGAGGATAAATTCCCACATTTAAATTATGTGTCAGATGTATTAATCCCCTATCCCCTCCATCTGCAAATTTTAGTTCAAATCCTTCGC	DQ535737	AGATTATAAATTGACTTATTATACTCCTCAATATGAAACCAAAGATACTGATATCTTGGCAGCATTCCGAGTAACTCCTCAACCGGGAGTTCCACCCGAGGAAGCAGGGGCCGCTGTAGCTGCTGAATCTTCGACTGGTACATGGACAACTGTGTGGACCGATGGGCTTACCAGTCTTGATCGTTACAAAGGACGATGCTATGGAATCGAGCCTGTTCCTGGAGAAGAAAGTCAATTTATTGCTTATGTAGCTTATCCCCTAGACCTTTTTGAAGAAGGTTCTGTTACTAACATGTTTACTTCCATTGTGGGTAATGTATTTGGATTCAAGGCTCTGCGTGCTCTACGTCTGGAGGATTTGCGAATCCCTACTGCTTATGTTAAAACTTTCCAAGGCCC…	TAACTCCTCAACCGGGAGTTCCACCCGAGGAAGCAGGGGCCGCTGTAGCTGCTGAATCTTCGACTGGTACATGGACAACTGTGTGGACCGATGGGCTTACCAGTCTTGATCGTTACAAAGGACGATGCTATGGAATCGAGCCTGTTCCTGGAGAAGAAAGTCAATTTATTGCTTATGTAG	yes
Cayaponia	podantha	2764	DQ536644	TTTTTTAAATGGATCCATTTTGTTGGAAAATTCTGGTTATGACAAAAAATCCAGTTTACTAATGGTAAAACATTTAATTACTCGAATGTATCACCAGAATCATTTTTTTTTTTTCACTAATTATTATAACAAAAATCCCTTTTTGGGGTACAAAAAAAATTTGTATTCTCAAATGCTATCAGAAGGGTTTGCAGTCATTGTGGAAATTCCATTTTCCCTACGATTAGTATCTTCCTTAGAGGAAGAAGAAATAGCAAAATCTTATAATTTACGATCAAGTCATTCAATATTTCCTTTTTTAGAGGATAAATTCCCACATTTAAATTATGTGTCAGATGTATTAATCCCCTATCCCCTCCATCTGCAAATTTTAGTTCAAATCCTTCGCTCCTGGGTGAA…	TAAAACATTTAATTACTCGAATGTATCACCAGAATCATTTTTTTTTTTTCACTAATTATTATAACAAAAATCCCTTTTTGGGGTACAAAAAAAATTTGTATTCTCAAATGCTATCAGAAGGGTTTGCAGTCATTGTGGAAAT	DQ535738	GATTATAAATTGACTTATTATACTCCTCAATATGAAACCAAAGATACTGATATCTTGGCAGCATTCCGAGTAACTCCTCAACCGGGAGTTCCACCCGAGGAAGCAGGGGCCGCTGTAGCTGCTGAATCTTCGACTGGTACATGGACAACTGTGTGGACCGATGGGCTTACCAGTCTTGATCGTTACAAAGGACGATGCTATGGAATCGAGCCTGTTCCTGGAGAAGAAAGTCAATTTATTGCTTATGTAGCTTATCCCCTAGACCTTTTTGAAGAAGGTTCTGTTACTAACATGTTTACTTCCATTGTGGGTAATGTATTTGGATTCAAGGCTCTGCGTGCTCTACGTCTGGAGGATTTGCGAATCCCTACTGCTTATGTTAAAACTTTCCAAGGCCCG…	AAGGCTCTGCGTGCTCTACGTCTGGAGGATTTGCGAATCCCTACTGCTTATGTTAAAACTTTCCAAGGCCCGCCTCATGGTATCCAGGTTGAAAGAGATAAATTGAACAAGTATGGTCGCCC	yes
Cedrela	odorata	3375	AY128182	CATTTAAATTATGTGTTAGATGTACTAATACCCCACCCCATTCGCCCCGAAATCTTGGTTCAACCCCTTCGCTACTGGGTAAAAGATGCCTCCTCTTTACATTTATTACGGTTCTTTCTCTACGAGCATTTTAATTGGAATAGTCTTATTATTCCAAAGAACTCCATTTCCATTTTTTTAAAAAGGAATCCAAGATTCTTATTGTTTCTATATAATTCTCATGTATATGAATATGAATCCGTCTTCTTTTTTCTCTGTAACCAATCTTCTCATTTACGATCAACATCCTCTGGAGTTCTCGTTGAGCGAATATATTTCTATAGAAAAGTCGAACATCTTGTCGAAGTCTTTTCTAATGATTTTCAGGACATCTTATGGTTGTTCAAGGATCCTTTTATG…	AGAAAATTCATTTATAATAGATAATACTATGAAGAAGGTCGATACAACCGTTCCAATTATTCATCTGATTGGATCATTGACTAAGGCACGGTTTTGTAATGCATT	AY128220	ATTCAAAGCCGGTGTTAAAGATTATAAATTGACTTATTATACTCCTGACTATGTAACCAAAGATACTGATATCTTGGCAGCATTCCGAGTAACTCCTCAACCCGGAGTTCCGCCCGAGGAAGCAGGGGCTGCGGTAGCTGCGGAATCTTCTACTGGTACATGGACAACTGTGTGGACCGATGGGCTTACTAGCCTTGATCGTTACAAAGGACGATGCTACAACATTGAGCCAGTTGCTGGAGAAGAAAATCAATATATATGTTATGTAGCTTACCCTTTAGACCTTTTTGAAGAAGGTTCTGTTACTAACATGTTTACGTCCATTGTGGGTAATGTATTTGGGTTCAAAGCCCTGCGCGCTCTACGTCTAGAGGATCTACGAATCCCTCCCGCGTATTC…	GTCCATTGTGGGTAATGTATTTGGGTTCAAAGCCCTGCGCGCTCTACGTCTAGAGGATCTACGAATCCCTCCCGCGTATTCTAAAACTTTCCAAGGCCCGCCTCATGGCATCCAAGTTGAGAGAGATAAATTG	yes
Centella	erecta	2331	U58599	ATGGAAGAATTCCAAAGATATTTAGAGCNAAATAGATCTCAACAATACTACTTCTTATATCCACTTATCTTTCAGGAGTATATTTATGTACTTGCGCATGATCATGGTTTAAATAGATCAATTTTGTTAGAAAATGCAGGTTATGACAATAAATCCAGCTTACTAATTGTGAAACGTTTAATTGCTCGAATGTATCAGTATCAACGGAATCATTTGATTCTTTCTACTAATGATTTTAACCAAAATATCTTTTGGGGGCGTAACAAGAATTTGTATTCTCAATTGATATCAGAGGGGGTTACAGTCATTGTGGAAATTCCCTTTTCTGTACGATTAATATCTTCCCTAGAAAGGAAAGGGATAGTTAAATCTCATAATTTACGATCAATTCATTCAATA…	AAYTCTTATCTATGTSAATACNNNNNNNNNNNNNNNNNNNNNNNNNNNNNNTCTTCTCNTTTACNNTCAACATCTTCTAGAACCCTTCTTGAACGAGTATATTTCTATGGAAAAATAGAACATC	U50233	AGAAACTAAAGCAAGTGTTGGATTCAAAGCTGGGGTTAAAGATTACAAATTGACTTATTATACTCCTGACTATGAAACCAAAGATACTGATATCTTGGCAGCATTCCGAGTAACTCCTCAACCTGGAGTTCCACCTGAAGAAGCAGGGGCCGCGGTAGCTGCCGNATCTTCTACTGGTACATGGACAACTGTGTGGACCGACGGACTTACCAGCCTTGATCGTTACAAAGGGCGATGCTACGGAATCGAGCCCGTTCCTGGAGAAGAAAATCAATATATTGNTTATGTAGNTTACCCATTAGACCTTTTTGAAGAAGNTTCTNTTACTAACATGTTTACNTCCATTGTTGGTAATGTATTTGGGTTCAAAGCCCTGCGTGCCCTACGTCTGGAAGATCT…	GATTCAAAGCTGGGGTTAAAGATTACAAATTGACTTATTATACTCCTGACTATGAAACCAAAGATACTGATATCTTGGCAGCATTCCGAGTAACTCCTCAACCTGGAGTTCCACCTGAAGAAGCAGGGGCCGCGGTA	yes
Centotheca	lappacea	3908	EF137446	GCTTTTTTTCTCTGATTTAAGTAGAAATACAAATGGAAAAATTCGAAGGGTATTCAGAAATACGGAAATCTCGTCAACAATACTTCATCTACCCGCTTCTCTTTCAGGAATATATTTATGCATTTGCCCATGATTATGGATTAAATGGTTCCGAACCTGTGGAAATTTTTGGTTGTAATAACAAGAAATTTAGTTCACTACTTGTGAAACGTTTAATTATTCGAATGTATCAACAGAATTTTTGGATTAATTCGGTTAATCATCCTAACCAAGATCAATTGTTGGATCATAGCACTTATTTTTATTCTGAGTTTTATTCTCAGATTATATCTGAGGGGTTTGCGATCGTTGTAGAAATCCCATTCTCGCTAGGGGAACTATCTTGTCCGGGAGAAAAAG…	CAAAAAATCCTTTGTTAGTAAGGAATCAAATGCTGGAGAATTCTTTTCTAATAGATGCTCAAATGAAAAAATTCGATACCACAATTCCCACTACTCTCCTCATTGGATCCTTATCAAAAGCTCAATTTTGTACTGGATCGG	EF125092	CACCCCGGAGTACGAAACCAAGGATACTGATATCTTGGCAGCATTCCGAGTAACTCCTCAGCCCGGGGTTCCGCCTGAAGAAGCAGGGGCTGCAGTAGCTGCGGAATCTTCTACTGGTACATGGACAACTGTTTGGACTGATGGACTTACCAGTCTTGATCGTTACAAAGGACGATGCTATCACATCGAGCCCGTTCCTGGGGAGGCAGATCAATATATCTGTTATGTAGCTTATCCATTAGACCTATTTGAAGAGGGTTCTGTTACTAACATGTTTACTTCCATTGTGGGTAACGTATTTGGTTTCAAAGCCCTACGCGCTCTACGTTTGGAGGATCTACGAATTCCCCCTACTTATTCAAAAACTTTCCAAGGTCCGCCTCACGGTATCCAAGTTGA…	GAAGAAGCAGGGGCTGCAGTAGCTGCGGAATCTTCTACTGGTACATGGACAACTGTTTGGACTGATGGACTTACCAGTCTTGATCGTTACAAAGGACGATGCTATCACATCGAGCCCGTTCCTGGGGAGGCAGATCAATATATCTGTTATGTAGCTTATCCATTAGACCTATTTGAAGAGGGTTCTGT	yes
Cephalanthera	damasonium	3555	AY368396	TAGGCAACAAAACTTCCTATATCCGCTACTCCTGAAGGAGTCTATTTACTCACTTGCTCATGATCATATCTTCAATAGTTTGATTTTTTACGAACCTGTGGAAATTCTTGGTTATGACAATAAATCTAGTTTAGTACTTGTGAAACGTTTAATTACTCGAATGTATCAACAGAAATCTTTGATTTCTTCGTTAAATGATTCTAACCAAAATGGGTTTTGGGGTCACAAGAATTCTTTTTCTTCTCATTTTTCTTCTCAAATGGTATCTGAAGGTTTTGGAGTCATTCTAGAAATTCCATTCTCGTCGCGATTAGTATCTTCCCTTGAAGAAAAAAAAATACCAAAATCTCAGAATTTACGATCTATTCATTCAATATTTCCCTTTTTAGAGGATAAATT…	ATYTCTATGGAAAAATAGACTATCTTATAGTAGTGTGTTGTAAYTCTTYCAAGAGGATTCTATGGTTCCTCAAAGATCCTTCCATACATTATGTTCGATATCAAGGAAAAGCAATTCTGGCTTCAAAGGGAACTCTTATTCTAATGAAGAAATGGAAATTTCATCTTGTGAATTTTTGGCAATCTTATTT	AF074123	AAGTGTTGGATTTAAAGCTGGTGTTAAAGATTACAAATTGACTTATTATACTCCTGACTACGAAACCAAAGATACTGATATCTTGGCAGCATTCCGAGTAACTCCTCAACCGGGAGTTCCGCCCGAAGAAGCGGGGGCTGCGGTAGCTGCCGAATCTTCTACTGGTACATGGACAACTGTGTGGACTGATGGACTTACCAGTCTTGATCGTTACAAAGGACGATGCTACCACATCGAGGCCGTTGTTGGGGAGGAAAATCAATATATTGCTTATGTAGCTTATCCTTTAGACCTTTTTGAAGAAGGTTCTGTTACTAACATGTTTACTTCCATTGTGGGTAATGTATTTGGTTTCAAAGCCCTGCGAGCTCTACGTCTGGAAGATCTGCGAATTCCCAC…	GACCTTTTTGAAGAAGGTTCTGTTACTAACATGTTTACTTCCATTGTGGGTAATGTATTTGGTTTCAAAGCCCTGCGAGCTCTACGTCTGGAAGATCTGCGAATTCCCACTTCTTATTCCAAAACTTTCCAAGG	yes
Cephalopentandra	ecirrhosa	2765	DQ536645	ATGGATCCATTTTGTTGGAAAATNNNGGTTATGACAAAAAATACAGTTTACTAATGGTAAAACATTTAATTACTCGAATGTATCACCAGAATCATTTTTTTTTTTTTTCCACTAATTATTATAACAAAAATCCATTTTGGGGGTACAACAAAAATTTGTATTCTCAAATGTTATCAGAAGGGTTTGCAGTCATTGTGGAAATTCCATTTTCCCTACGATTAGTATCTTCCTTAGAGGAAGAAGAAATCACAAAATCTTATAATTTACGATCAAGTCATTCAATATTTCCTTTTTTAGAGGATAAATTCCCACATTTAAATTATGTGTCAGATGTATTAATACCCTATCCCCTCCATCTAGAAATTTTAGTTCAAATCCTTCGCTCCTGGGTGAAAGATG…	AGAAGGGTTTGCAGTCATTGTGGAAATTCCATTTTCCCTACGATTAGTATCTTCCTTAGAGGAAGAAGAAATCACAAAATCTTATAATTTACGATCAAGTCATTCAATATTTCCTTTTTTAGAGGATAAATTCCCACATTTAAA	AF534744	ATGTCACCACAAACAGAGACTAAAGCAAGTGTTGGATTCAAAGCTGGTGTTAAAGATTATAAATTGACTTGTTATACTCCTGAATATGAAACCAAAGATACTGATATCTTGGCAGCATTCCGAGTAACTCCTCAACCGGGAGTTCCACCTGAGGAAGCAGGGGCCGCTGTAGCTGCTGAATCTTCTACTGGTACATGGACAACTGTGTGGACCGATGGGCTTACCAGTCTTGATCGTTACAAAGGACGATGCTATGGAATCGAGCCTGTTCCTGGAGAAGAAAATCAATATATTGCTTATGTAGCTTATCCCCTAGACCTTTTTGAAGAAGGTTCTGTTACTAACATGTTTACTTCCATTGTGGGTAATGTATTTGGATTCAAGGCTCTACGTGCTCTA…	AAGATACTGATATCTTGGCAGCATTCCGAGTAACTCCTCAACCGGGAGTTCCACCTGAGGAAGCAGGGGCCGCTGTAGCTGCTGAATCTTCTACTGGTACATGGACAACTGTGTGGACCGATGGGCTTACCAGTCTTGATCGTTACAAA	yes
Cephalotaxus	fortunei	4233	EF660655	ATGGATGAGTTCCAAAGAGATGGAAAAAAAAATAGATCTTGGCAACAATGCTTTTTATATCCACTTTTTTTTCGAGAAGATCTTTACGCAATTGCTCATGATCATAATTTAGATAGATCGAGTTCCTCCGAACCGACAGAAATTTTAAATTCTAATTATTTTAGTTTCCTAACTGTAAAACGTTTGATTCGTCGGATACGTCAACAGAATGATTCAATTGTTTTATTCGGGATTTGTGATCCAAATCAATTTATTGATCGCAATAGGAATTCTTATTCTGAATCGGTACTAGAAGGTTTGACAGTTGTCTTGGAAGTTTCGTTCGCAATGCGATCAAAACATTTCCTAGAAGGAATGGATGGATGGAAGAGTATCCGATCCATCCATTCCATATTTCCC…	ATAGATAGTTTATTAACTACCGATCTAATTACCAATGAATTGAATCCAATAGCTCCGATTAGATCAATTCTTCTTTTTTTGGCTAAAGAAAGGTTCTGTGACATCTCAGGGCGGCCAATTAGTAGATTGTCCTGGACCAGTCTATCAGA	EF660714	GTCGGATTCAAAGCTGGTGTTAAAGATTACAGATTAACTTATTATACTCCGGAATATAAGACCAAAGATACTGATATCTTGGCAGCATTCCGAGTAACTCCTCAACCTGGAGTGCCCCCTGAGGAAGCAGGAGCAGCAGTAGCTGCCGAATCTTCCACTGGTACATGGACTACTGTTTGGACCGATGGACTTACGAGTCTTGATCGTTACAAGGGACGATGCTATGATATTGAACCCGTTCCTGGAGAGGAAACTCAATTTATTGCCTATGTAGCTTACCCCTTAGATCTTTTTGAAGAAGGTTCTGTTACTAACCTGTTCACTTCCATTGTAGGTAATGTATTTGGATTCAAAGCCCTACGAGCTCTACGTCTGGAAGATCTGCGAATTCCTCCTGCG…	TGTATTTGGATTCAAAGCCCTACGAGCTCTACGTCTGGAAGATCTGCGAATTCCTCCTGCGTATTCAAAAACTTTCCAAGGCCCACCACATGGTATCCAAGTGGAAAGAGATAAATTAAATAAATATGGTCGTCCTTTGTTGGGATGTACAATCAAACCAAAATTGGGTCTATCTGCCAAGAATTATGGTAGAG	yes
Cephalotaxus	harringtonia	4234	EF660654	ATGGATGAGTTCCAAAGAGATGGAAAAAAAAATAGATCTTGGCAACAATGCTTTTTATATCCACTTTTTTTTCGAGAAGATCTTTACGCAATTGCTCATGATCATAATTTAGATAGATCGAGTTCCTCCGAACCGACAGAAATTTTAAATTCTAATTATTTTAGTTTCCTAACTGTAAAACGTTTGATTCGTCGGATACGTCAACAGAATGATTCAATTGTTTTATTCGGGATTTGTGATCCAAATCAATTTATTGATCGCAATAGGAATTCTTATTCTGAATCGGTACTAGAAGGTTTGACAGTTGTCTTGGAAGTTTCGTTCGCAATGCGATCAAAACATTTCCTAGAAGGAATGGATGGATGGAAGAGTATCCGATCCATCCATTCCATATTTCCC…	AGTTTCCTAACTGTAAAACGTTTGATTCGTCGGATACGTCAACAGAATGATTCAATTGTTTTATTCGGGATTTGTGATCCAAATCAATTTATTGATCGCAATAGGAATTCTTATTCTGAATCGGTACTAGAAGGTTTGACAGTTGTCTTGGAAGTTTCGTTCGCAATGCGATCAAAACA	EF660716	GTCGGATTCAAAGCTGGTGTTAAAGATTACAGATTAACTTATTATACTCCGGAATATAAGACCAAAGATACTGATATCTTGGCAGCATTCCGAGTAACTCCTCAACCTGGAGTGCCCCCTGAGGAAGCAGGAGCAGCAGTAGCTGCCGAATCTTCCACTGGTACATGGACTACTGTTTGGACCGATGGACTTACGAGTCTTGATCGTTACAAGGGACGATGCTATGATATTGAACCCGTTCCTGGAGAGGAAACTCAATTTATTGCCTATGTAGCTTACCCCTTAGATCTTTTTGAAGAAGGTTCTGTTACTAACCTGTTCACTTCCATTGTAGGTAATGTATTTGGATTCAAAGCCCTACGAGCTCTACGTCTGGAAGATCTGCGAATTCCTCCTGCG…	AACTCCTCAACCTGGAGTGCCCCCTGAGGAAGCAGGAGCAGCAGTAGCTGCCGAATCTTCCACTGGTACATGGACTACTGTTTGGACCGATGGACTTACGAGTCTTGATCGTTACAAGGGACGATGCTATGATATTGAACCCGTTCCTGGAGA	yes
Cephalotaxus	harringtonia	4235	EF660666	ATGGATGAGTTCCAAAGATATGGAAAAAAAAATAGATCTTGGCAACAATGCTTTTTATATCCACTTTTTTTTCGAGAAGATCTTTACGCAATTGCTCATGATCATAATTTAGATAGATCGAGTTCCTCCGAACCGACAGAAATTTTAAATTCTAATTATTTTAGTTTCCTAACTGTAAAACGTTTGATTCGTCGGATACGTCAACAGAATGATTCAATTGTTTTATTCGGGATTTGTGATCCAAATCAATTTATTGATCGCAATAGGAATTCTTATTCTGAATCGGTACTAGAAGGTTTGACAGTTGTCTTGGAAGTTTCGTTCGCAATGCGATCAAAACATTTCCTAGAAGGAATGGATGGATGGAAGAGTATCCGATCCATCCATTCCATATTTCCC…	TATTTTTTAGGTTTTTTTATTAGGTTTAAAATGAAATCTCTCGTGGTTAGGACCAAAATGATAGATAGTTTATTAACTACCGATCTAATTACCAATGAATTGAATCCAATAGCTCCGATTAGATCAATTCTTCTTTTTTTGGCTAAAGAAAGGTTCT	EF660730	GTCGGATTCAAAGCTGGTGTTAAAGATTACAGATTAACTTATTATACTCCGGAATATAAGACCAAAGATACTGATATCTTGGCAGCATTCCGAGTAACTCCTCAACCTGGAGTGCCCCCTGAGGAAGCAGGAGCAGCAGTAGCTGCCGAATCTTCCACTGGTACATGGACTACTGTTTGGACCGATGGACTTACGAGTCTTGATCGTTACAAGGGACGATGCTATGATATTGAACCCGTTCCTGGAGAGGAAAGTCAATTTATTGCCTATGTAGCTTACCCCTTAGATCTTTTTGAAGAAGGTTCTGTTACTAACCTGTTCACTTCCATTGTAGGTAATGTATTTGGATTCAAAGCCCTACGAGCTCTACGTCTGGAAGATCTGCGAATTCCTCCTGCT…	CAATTTATTGCCTATGTAGCTTACCCCTTAGATCTTTTTGAAGAAGGTTCTGTTACTAACCTGTTCACTTCCATTGTAGGTAATGTATTTGGATTCAAAGCCCTACGAGCTCTACGTCTGGAAGATCTGCGAATTCCTCCTGCTTATTCAA	no
Cephalotaxus	koreana	4236	EF660656	ATGGATGAGTTCCAAAGAGATGGAAAAAAAAATAGATCTTGGCAACAATGCTTTTTATATCCACTTTTTTTTCGAGAAGATCTTTACGCAATTGCTCATGATCATAATTTAGATAGATCGAGTTCCTCCGAACCGACAGAAATTTTAAATTCTAATTATTTTAGTTTCCTAACTGTAAAACGTTTGATTCGTCGGATACGTCAACAGAATGATTCAATTGTTTTATTCGGGATTTGTGATCCAAATCAATTTATTGATCGCAATAGGAATTCTTATTCTGAATCGGTACTAGAAGGTTTGACAGTTGTCTTGGAAGTTTCGTTCGCAATGCGATCAAAACATTTCCTAGAAGGAATGGATGGATGGAAGAGTATCCGATCCATCCATTCCATATTTCCC…	ATGGATGGATGGAAGAGTATCCGATCCATCCATTCCATATTTCCCCTTATGGAAGATAAATTCCCACATTCCAATTATATATCAGATATACGAGTACCCTACTCGATTCATCCAGAAATTT	EF660726	GTCGGATTCAAAGCTGGTGTTAAAGATTACAGATTAACTTATTATACTCCGGAATATAAGACCAAAGATACTGATATCTTGGCAGCATTCCGAGTAACTCCTCAACCTGGAGTGCCCCCTGAGGAAGCAGGAGCAGCAGTAGCTGCCGAATCTTCCACTGGTACATGGACTACTGTTTGGACCGATGGACTTACGAGTCTTGATCGTTACAAGGGACGATGCTATGATATTGAACCCGTTCCTGGAGAGGAAAGTCAATTTATTGCCTATGTAGCTTACCCCTTAGATCTTTTTGAAGAAGGTTCTGTTACTAACCTGTTCACTTCCATTGTAGGTAATGTATTTGGATTCAAAGCCCTACGAGCTCTACGTCTGGAAGATCTGCGAATTCCTCCTGCT…	CCGTTCCTGGAGAGGAAAGTCAATTTATTGCCTATGTAGCTTACCCCTTAGATCTTTTTGAAGAAGGTTCTGTTACTAACCTGTTCACTTCCATTGTAGGTAATGTATTTG	yes
Cephalotaxus	lanceolata	4237	EF660649	ATGGATGAGTTCCAAAGAGATGGAAAAAAAAATAGATCTTGGCAACAATGCTTTTTATATCCACTTTTTTTTCGAGAAGATCTTTACGCAATTGCTCATGATCATAATTTAGATAGATCGAGTTCCTCCGAACCGACAGAAATTTTAAATTCTAATTATTTTAGTTTCCTAACTGTAAAACGTTTGATTCGTCGGATACGTCAACAGAATGATTCAATTGTTTTATTCGGGATTTGTGATCCAAATCAATTTATTGATCGCAATAGGAATTCTTATTCTGAATCGGTACTAGAAGGTTTGACAGTTGTCTTGGAAGTTTCGTTCGCAATGCGATCAAAACATTTCCTAGAAGGAATGGATGGATGGAAGAGTATCCGATCCATCCATTCCATATTTCCC…	CATTCCAATTATATATCAAATATACGAGTACCCTACTCGATTCATCCAGAAATTTTGGTTCGGACCTTTCGTCGCTGGATCCGAGATGCTCCTTTTTTGGATCTATTACGATCTATTCTCCATGAATGGAGAAATAGTTTTAGTGCAGAAAATTTGCAGAAAGCTCTGGTTGCACCGGGAGAAAAT	EF660709	GTCGGATTCAAAGCTGGTGTTAAAGATTACAGATTAACTTATTATACTCCGGAATATAAGACCAAAGATACTGATATCTTGGCAGCATTCCGAGTAACTCCTCAACCTGGAGTGCCCCCTGAGGAAGCAGGAGCAGCAGTAGCTGCCGAATCTTCCACTGGTACATGGACTACTGTTTGGACCGATGGACTTACGAGTCTTGATCGTTACAAGGGACGATGCTATGATATTGAACCCGTTCCTGGAGAGGAAACTCAATTTATTGCCTATGTAGCTTACCCCTTAGATCTTTTTGAAGAAGGTTCTGTTACTAACCTGTTCACTTCCATTGTAGGTAATGTATTTGGATTCAAAGCCCTACGAGCTCTACGTCTRGAAGATCTGCGAATTCCTCCTGCG…	ATTATACTCCGGAATATAAGACCAAAGATACTGATATCTTGGCAGCATTCCGAGTAACTCCTCAACCTGGAGTGCCCCCTGAGGAAGCAGGAGCAGCAGTAGCTGCCGAATCTTCCACTGGTACATGGACTACTGTTTGGACCGATGGACTTAC	yes
Cephalotaxus	latifolia	4238	EF660665	ATGGATGAGTTCCAAAGATATGGAAACAAGCATAAATCTTGGCAACAATGCTTTTTATTTCCACTTTTTTTTCGAGAAGATCTTTACACAATTGCTCATGATCTTTATTTAGATAAATCGAGTTCCTCCGAACCGACGGAACTTTTAAATTCTAATTATTTTAGTTTCCCAACTGTAAAACGTTTGATTCGTCGGATACGTCAACAAAATGATTCAAATTCAATTGGTTTATTCGGGATTTGTGATCCAAATCAATTTATTGATCGCAATAGGAATTCTTATTCTGAATTGGTACTAGAAGGTTTGACAGTTGTCTTGGAAGTTTCGTTCGCAATGCGATCAAAACATTTCCTAGAAGGAATGGATGGATGGAAGAGTATCCGATCCATCCATTCCATA…	GAGAAGATCTTTACACAATTGCTCATGATCTTTATTTAGATAAATCGAGTTCCTCCGAACCGACGGAACTTTTAAATTCTAATTATTTTAGTTTCCCAACTGTAAAACGTTTGATTCGTCGGATACGTCAACAAAA	EF660712	GTCGGATTCAAAGCTGGTGTTAAAGATTACAGATTAACTTATTATACTCCGGAATATAAGACCAAAGATACTGATATCTTGGCAGCATTCCGAGTAACTCCTCAACCTGGAGTGCCCCCTGAGGAAGCAGGAGCAGCAGTAGCTGCCGAATCTTCCACTGGTACATGGACTACTGTTTGGACCGATGGACTTACGAGTCTTGATCGTTACAAGGGACGATGCTATGATATTGAACCCGTTCCTGGAGAGGAAACTCAATTTATTGCCTATGTAGCTTACCCCTTAGATCTTTTTGAAGAAGGTTCTGTTACTAACCTGTTCACTTCCATTGTAGGTAATGTATTTGGATTCAAAGCCCTACGAGCTCTACGTCTGGAAGATCTGCGAATTCCTCCTGCG…	GAGTGCCCCCTGAGGAAGCAGGAGCAGCAGTAGCTGCCGAATCTTCCACTGGTACATGGACTACTGTTTGGACCGATGGACTTACGAGTCTTGATCGTTACAAGGGACGATGCTATGATATTGAACCCGTTCCTGGAGAGGAAACTCAATTTATTGCCTATGTAGCTTACCCCTT	yes
Ceratophyllum	demersum	4360	EF614270	GAACAATTACCCGATCTAATTAGATGTTAAAAAAAGATTAGTGCCTGATGCGGGAAAGGGTTTTCCTATAAGTGGATTATCAATCCTTTTTTACTGAATCCTAACTATTCTCTATTGTGAAATGGAAAGAAATGTGTAGAAGAAAAGGTATATTGATAAATACAAAAAGATTTCCAAAGTCAAAAGAGCGATCAGGTTGCAAAAATAAAGACTTTCTCACCATCTCTTGTACGTTTAATGAACAAAAAAACCTAGTAGGTGAAAAAAAAAAGAGAATCCGAGGATTCGTCTGTCTCTATCCGGGGTATCATTCTTTTATTACTATATACCCTGTTCTGACCATATCGTACTATGTATCATAACTCAAGAAATTTTCACTGCCTTTGCTTTGGTTCAAGT…	GAAATGGAAAGAAATGTGTAGAAGAAAAGGTATATTGATAAATACAAAAAGATTTCCAAAGTCAAAAGAGCGATCAGGTTGCAAAAATAAAGACTTTCTCACCATCTCTTGTACGTTTAATGAACAAAAAAACCTAGTAGGTGAAAAAAAAAAGAGAATCCGAGGATTCGTCTGTCTCTATCCGGGG	EF614270	ATGTCACCACAAACAGAAACTAAAGCAAATGTTGGATTCAAAGCCGGCGTTAAGGATTACAAATTGACTTATTATACTCCTGACTATGAAACCAAAGATACTGATATCTTGGCAGCATTCCGAGTAAGTCCTCAACCCGGAGTTCCACCTGAGGAAGCAGGTGCTGCAGTAGCTGCCGAATCTTCTACTGGTACATGGACAACCGTGTGGACCGATGGACTTACCAGCCTTGATCGTTACAAAGGACGATGCTACGACATCGAACCCGTTGCTGGAGAGGAAAATCAATATATTGCTTATGTAGCTTACCCTTTAGACCTTTTTGAAGAAGGTTCTGTTACTAACATGTTCACTTCCATTGTGGGTAATGTATTTGGGTTCAAAGCTCTACGAGCGCTA…	CGAGCGCTACGTCTGGAAGATTTACGAATCCCTGTTGCTTATGTCAAAACTTTCCAAGGTCCGCCACATGGTATCCAAGTTGAGAGAGATAAACTGAACAAGTATGGTCGTCCTCTATTGGGATGCACTATTAAACCAAAATTGGGGTTATCCGCTAAGAACTATGGTAG	yes
Ceratosanthes	palmata	2766	DQ536646	TATGACAAAAAATCCAGTTTACTAATGGNAAAACNTTTAATTACTCGAATGTATCACCAGAATCATTTTTTTTTTTTTTCCACTAATTATTATAACAAAAATCCATTTTGGGGGTACAACAAAAATTTTTATTCTCAAATGCTATCAGAAGGCTTTGCAGTCATTGTGGAAATTCCATTTTCCCTACGATTAGTATCTTCCTTAGAGGAAGAAGAAATCGCAAAATCTTATAATTTACGATCAAGTCATTCAATATTTCCTTTTTTAGAGGATAAATTCCCACATTTAAATTATGTGTCAGATGTATTAATACCGTATCCCCTCCATCTGGAAATTTTAGTTCAAATCCTTCGCTCCTGGGTGAAAGATGCCTCCTCTTTTCATTTATTACGGTTCTTT…	ATTCCCACATTTAAATTATGTGTCAGATGTATTAATACCGTATCCCCTCCATCTGGAAATTTTAGTTCAAATCCTTCGCTCCTGGGTGAAAGATGCCTCCTCTTTTCATTTATTACGGTTCTTTTTTCACGAGTATTGTAATTGGAATAGTCTTAGTACTTCAAAAAA	DQ535788	TATAAATTGACTTATTATACTCCTGAATATGAAACCAAAGATACTGATATCTTGGCAGCATTCCGAGTAACTCCTCAACCCGGAGTTCCACCCGAGGAAGCAGGGGCCGCTGTAGCTGCTGAATCTTCTACTGGTACATGGACAACTGTGTGGACCGATGGGCTTACCAGTCTTGATCGTTACAAAGGACGATGCTATGGAATCGAGCCTGTTCCTGGAGAAGAAAGTCAATTTATTGCTTATGTAGCTTATCCCCTAGACCTTTTTGAAGAAGGTTCTGTTACTAACATGTTTACTTCCATTGTGGGTAATGTATTTGGATTCAAGGCTCTGCGTGCTCTACGTCTGGAAGATTTGCGAATCCCTACTGCTTATGTTAAAACTTTCCAAGGCCCACCT…	CTACTGGTACATGGACAACTGTGTGGACCGATGGGCTTACCAGTCTTGATCGTTACAAAGGACGATGCTATGGAATCGAGCCTGTTCCTGGAGAAGAAAGTCAATTTATTGCTTATGTAGCTTATCCCCTAGACCTTTTTGAAGAAGGTTCTGTTACTAACATGTTTACTTCCATTGTGGGTAATGTATTTG	yes
Ceratostylis	rubra	3556	AY368397	ATTCACTTGCTCATTATCATAGCTTCAAGAATTTGGAACCTGTGGAAATTAATGGTTATGACAATAAATCTAGTTTAGTACTTGTGAAACGTTTAATTACTCGAATGTATCAACAGAAATCTTTGATTTCTTCGGTGAATGATTCTAGATTTTGGGGGCACAAGAATTCATTTTCTTCTCAAATGGTATCAGAAGGTTTTGGAGTCATTCTGGAAATTCCATTCTCGTCGCGATTAGTATCTTCCCTTGAAGAAAAAAGAATACCAAAATCTCAGAATTTACGATCTATTCATTCAATATTTCCCTTTTTAGAGGATAAATTATCACATTTAAATTATGTTTCAGATCTACTAATACCCCATCCCATCCATATGGAAATCTTGGTTCAAATTCTTCAAT…	GGGCAATATCTTCTGGAGTCTTTCTTGAGCGAACACATTTCTATGGAAAAATAGAATATCTTATAGCCGTGTATTGTAATTCTTTTCAGAGGACCCTATGGTTCCTCAAAGATACTTTTATACATTATGTTCGATATCAAGGAAAAGCGATTCTGGCTTCAAAAGGAACTCTTATTTTGATGAAGAAATGGAAA	AY368353	TAAAGCTGGTGTTAAAGATTACAAATTGACTTATTATACTCCTGACTACGAAACCAAAGATACTGATATCTTGGCAGCATTCCGAGTAACTCCTCAACCGGGAGTTCCGCCTGAAGAAGCGGGGGCTGCGGTAGCTGCCGAATCTTCTACTGGTACATGGACAACTGTGTGGACTGATGGACTTACCAGTCTTGATCGTTACAAAGGACGATGCTACCACATCGAGGTCGTTGTTGGGGAGGAAAATCAATATATTGCTTATGTAGCTTATCCTTTAGACCTTTTTGAACAAGGTTCTGTTACTAACATGTTTACTTCCATTGTGGGTAATGTATTTGGTTTCAAAGCCCTGCGAGCTCTACGTCTGGAAGATCTGCGAATTCCCACTTCTTATTCCAA…	TGATCGTTACAAAGGACGATGCTACCACATCGAGGTCGTTGTTGGGGAGGAAAATCAATATATTGCTTATGTAGCTTATCCTTTAGACCTTTTTGAACAAGGTTCTGTTACTAACATGTTTACTTCCATTGTGGGT	yes
Cercestis	mirabilis	2417	AM920639	ATGGAAGAATTAAAAGGATATTTAGAAAAAAGTAGATCTCAACACTTCCTATATCCGCTTCTCTTTCAAGAGTATATTTACGCACTTGCTCATGATCATGGTTTAAATGTAAATGGATCAATTTTTTATGAACCTGCAGAAATTTCAGGTTATGACAATAAATTTAGCTCATTACTTGTGAAACGTTTAATTACTCGAATGTACCAACAGAATTATTTGATCAATTCTGTTAATGATTCTAACCAAAAAAGATTCATTGGGCACAACAAGAATTTTTATTCTCAAATGATATCAGAAGGTTTTGCTGTCATTGTGGAAATTCCTTTCTTGCTGCGATTAGTATCCTCCCTCGAAGAAAAAAAAGGAATACCAAAATCTCAGAATTTACGATCTATTCAT…	CAATTCTGTTAATGATTCTAACCAAAAAAGATTCATTGGGCACAACAAGAATTTTTATTCTCAAATGATATCAGAAGGTTTTGCTGTCATTGTGGAAATTCCTTTCTTGCTGCGATTAGTATCCTCCCTCGAAGAAAAAA	AM905817	TCAAAGCTGGTGTTAAAGATTACAAATTGAATTATTATACTCCTGACTATGAGACAAAAGATACTGATATCTTGGCAGCATTCCGAGTAACTCCTCAACCCGGAGTTCCACCTGAAGAAGCAGGGGCGGCAGTAGCTGCCGAATCTTCTACTGGTACATGGACAACTGTGTGGACTGATGGACTTACCAGTCTTGATCGTTACAAAGGACGATGCTACCACATCGAAGCCGTTGTTGGGGAGGAAAATCAATATATTGCTTATGTAGCTTACCCTTTAGACCTTTTTGAAGAAGGTTCTGTTACTAACATGTTTACTTCTATTGTGGGTAATGTATTTGGGTTTAAAGCTTTACGAGCTCTACGTCTGGAGGATTTGCGAATTCCTACTTCTTATTCCA…	GGCCCGCCTCACGGCATCCAAGTTGAGAGAGATAAATTGAACAAGTATGGTCGTCCCCTATTGGGATGTACGATTAAACCAAAATTGGGATTATCCGCGAAAAACTACGGTAGRGCGGTTTATGAATGTCTCCGCGGTGGACTTGATTTTACCAAGGATGATGAAAACGTGAACTCACAAC	yes
Cervantesia	tomentosa	4135	DQ329184	TTATGACAATAAATTCAGTTTACTAATTGCGAAACGTTTAATTATTCGAATGTATCAACAGAATCATTTGCTTATTTTCACTAATGATTCTAACCAAAATATATTTTTTGGGCATAACAAAAATGTGTATTTTCGAATGATACCGGAGGGGTTTGCAGTCATTGTGGAAATTCCATTTTCCCTACGCTTAGTATCTTCTCTAGAAGCTAAAAAAATGGAAGAATATCAGAATTTACGATCAATTCATTCAATATTTCCTTTTTTAGAGGACAAATTCACACATTTAAATTATGTATCAAATATACTAATACCCTATCCTGTCCATCTGGAAATCTTGGTTCAAATTCTTCGTTACTGGGTAAAAGATGCCTCATTTTTGCATTTTTTACGATTATTTTT…	TAGTTTTATTTCTCCAAATAAATCCATTTCCACCCTTTCAAAAAGAAAGCAAAGGCTGCTTCTGTTCCTATATAATTCTCATGTCTGTGAATACGAATCGGTTTTCGTTTTTCTCCGTAACAAATCTTCTCATTTACG	DQ329173	AGCTGGTGTTAAAGATTACAAATTGACTTATTATACTCCTGATTATGAAACCAAAGATACTGATATCTTAGCAGCATTCCGAGTAACTCCTCAACCTGGAGTTCCGCCTGAGGAAGCAGGGGCCGCGGTAGCTGCCGAATCTTCTACTGGTACATGGACAACTGTGTGGACCGATGGACTTACCAGCCTTGATCGTTACAAAGGGCGATGCTACCACATTGAGCCCGTTGCTGGAGAAGAAAATCAATATATTGCTTATGTAGCTTACCCCTTAGACCTTTTTGAAGAAGGTTCTGTTACTAACATGTTTACTTCCATTGTGGGTAATGTATTTGGATTCAAAGCCTTGCGTGCTCTACGGCTGGAGGATCTGCGAATCCCTCCTGCTTATTCTAAAAC…	CCCCTTAGACCTTTTTGAAGAAGGTTCTGTTACTAACATGTTTACTTCCATTGTGGGTAATGTATTTGGATTCAAAGCCTTGCGTGCTCTACGGCTGGAGGATCTGCGAATCCCTCCTGCTTATTCTAAAACTTTCCAAGGCCCACCTCATGGCATCCAAGTTGAGA	yes
Ceuthostoma	terminale	2684	AY033838	CTCCTTTTTGCATTTATTACGGTTCTTTTTTCATGAGTATTCTAATTGTAATATTCTTATTATTCCAAAAAAATCTATTTCTATTTTTTCAAATAGTAATCCAAGATTATTGCTATTCCTATATAATTGTCATATATGTGAATACGAATCCATTTTCCTTTTTCTCCGTAACCAATCTTCTCATTTACGATTAACATCTTCTGGAATCCTTTTTGAGCGAATCTATTTACATAGAAAAATGGAAGATCTTGTCGAAGTCTTTGTTAATGATTTTCGGGGCATCTTATGCTTCCTCAAGGATCCTTTCATTCATTTTGTTAGATATCAAGGAAAATCAATTCTGGCTTCAAAGGATACGCCTCTTTTGATGAATAAATGTAAATATTATCTTGTCCATTT…	TTGCATTTATTACGGTTCTTTTTTCATGAGTATTCTAATTGTAATATTCTTATTATTCCAAAAAAATCTATTTCTATTTTTTCAAATAGTAATCCAAGATTATTGCTATTCCTATATAATTGTCATATATGTGAATACGAATCCATTTTCCTTTTT	AY033860	GTTGGATTCAAAGCTGGTGTTAAAGATTATAAATTGACTTATTATACTCCTGACTATGAAACCAAAGATACTGATATCTTGGCAGCGTTCCGAGTAACTCCTCAACCTGGAGTTCCACCTGAGGAAGCAGGGGCGGCAGTAGCTGCTGAATCTTCTACTGGTACATGGACAACTGTGTGGACCGATGGGCTTACTAGTCTTGATCGTTACAAAGGACGATGCTACCACATCGAGCCAGTTGCTGGAGAAGAAAATCAATATATTGCTTATGTAGCTTACCCCTTAGACCTTTTTGAAGAAGGTTCTGTTACTAACATGTTTACTTCCATTGTGGGTAATGTATTTGGATTCAAGGCCCTGCGTGCTCTACGTCTGGAGGATTTGCGAATCCCTACTGCT…	TGACTATGAAACCAAAGATACTGATATCTTGGCAGCGTTCCGAGTAACTCCTCAACCTGGAGTTCCACCTGAGGAAGCAGGGGCGGCAGTAGCTGCTGAATCTTCTACTGGTACATGGACAACTGTGTGGACCGATGGGCTTACTAG	yes
Chalema	synanthera	2767	DQ536647	TTTTTTAAATGGATCCATTTTGTTGGAAAATTTTGGTTATGACAAAAAATTCAGTTTACTAATGGTAAAACATTTAATTACTCGAATGTATCAACAGAATCATTTTTTTTTCACTAATTCTTATAACAAAAATATATTTTGGGGGTACAACAAAAATTTGTATTCTCACATGCTATCAGAAGGGTTTGCAGTCATTGTGGAAATTCCATTTTCCCTACCATTAGTATCTTCTTTAGAAGAAGCAGAAATCAAAAAATCTTATAATTTACGATCAAGTCATTCAATATTTCCTTTTTTAGAGGATAAATTCCCACATTTAAATTATGTGTCAGATGTATTAATACCCTATCCCCTCCATCTGGAAATTCTAGTTCAAATCCTTCGCTCCTGGGTGAAAGA…	ATGTGTCAGATGTATTAATACCCTATCCCCTCCATCTGGAAATTCTAGTTCAAATCCTTCGCTCCTGGGTGAAAGATGCCTCTTCTTTTCATTTATTACGTTTTTTTTTTCACGAATATTGTAGTCTTAGTACTCCAAAAAAATTCATTTCTTTTTTTTTTTCAAAAAGAAATCGAAGATTAGTCTTGTTCCTATATAA	DQ535789	ATAAATTGACTTATTATACTCCTGAGTATGAAACCAAAGATACTGATATCTTGGCAGCATTCCGAGTAACTCCTCAACCTGGAGTTCCACCCGAGGAAGCAGGGGCTGCTGTAGCTGCTGAATCTTCTACTGGTACATGGACAACTGTGTGGACCGATGGGCTTACCAGTCTTGATCGTTACAAAGGACGATGCTACGACATCGAGCCTGTTGCTGGAGAAGAAAATCAATATATTGCTTATGTAGCTTATCCCTTAGACCTTTTTGAAGAAGGTTCTGTTACTAACATGTTTACTTCCATTGTGGGTAATGTATTTGGGTTCAAGGCCCTGCGCGCTCTACGTCTGGAGGATTTGCGAATCCCTCCTGCTTATACTAAAACTTTCCAAGGCCCGCCTC…	CTGGAGTTCCACCCGAGGAAGCAGGGGCTGCTGTAGCTGCTGAATCTTCTACTGGTACATGGACAACTGTGTGGACCGATGGGCTTACCAGTCTTGATCGTTACAAAGGACGATGCTACGACATCGAGCCTGTTGCTGGAGAAGAAAATCAATATATTGCTTATGTAGCTTATCCCTTA	yes
Chamaecyparis	formosensis	2911	AY380840	TTTTCGTTCTTCCTCATGACGAATGAAGATCTATGCGAAGAAAATTATCTATCAGATAGTTTCTATTATGTTCCAACTAGATCGCACCATGTATTATCTAATCCAAGAGGTTATTCTTGGGTCCGGGGGTTTTAAAAAATGGATGAATTCCAAAGAAATTCAAACAAACATCGATCTTGGCAACAATTCTTTTTATATCCGCTTTTTTTTCGGGAAGATCTTTACGCAATTGCTCATTATCATCATTTAGATAGATCTGGTTCCTCCGAACCAACGGAAATTCTAGTTTCTAATTTTTTTAGTTTTCTAACTGTAAAACGTTCAATACGTCGGATACGTAAACAGAATAATTATTCAATTAGTTTATTGGGGAATTCCGATTCAAATCAATTGATTGAA…	TCTATGCGAAGAAAATTATCTATCAGATAGTTTCTATTATGTTCCAACTAGATCGCACCATGTATTATCTAATCCAAGAGGTTATTCTTGGGTCCGGGGGTTTTAAAAAATGGATGAATTCCAAAGAAATTCAAACAAACATCGATCTTGGCAACAATTCTTTTTATATCCGCTTTTTTTTCGGGAAGATC	AY380879	ATTAACTTATTATACTCCGGAATATCAGACCAAAGATACTGATATCTTGGCAGCATTCCGAGTCACTCCTCAACCTGGAGTGCCCCCCGAAGAAGCGGGGGCGGCAGTAGCTGCCGAATCTTCCACTGGTACGTGGACCACTGTTTGGACCGATGGACTTACCAGTCTTGATCGCTACAAGGGGCGATGCTATGATATTGAACCCGTTCCTGGAGAGGAAAGTCAATTTATTGCCTATGTAGCTTACCCTTTAGATCTTTTTGAAGAAGGCTCTGTGACTAACCTGTTTACTTCTATTGTAGGTAATGTATTTGGATTCAAAGCTTTACGGGCTCTACGCCTGGAAGATTTACGAATTCCTCCTGCTTATTCAAAAACTTTTCAAGGCCCACCACATGG…	TTTACGGGCTCTACGCCTGGAAGATTTACGAATTCCTCCTGCTTATTCAAAAACTTTTCAAGGCCCACCACATGGTATTCAAGTAGAAAGAGATAAATTAAACAAATATGGTCGTCCTTTGTTGGGATGTACTATC	yes
Chamaecyparis	obtusa	2913	AY380842	TTTTCGTTCTTCCTCATGACGAATGAAGATCTATGCGAAGAAAATTATCTATCTGATAGATATTTTCTATTATGTTCCAACTAGATCGCACCATGTATTATCTTTAATAATCCAAGAGGTTTCCGGGGGTTTTAAAAAATGGATGAATTCCAAAGAAATTCAAACAAACATCGATCTTGGCAACAATTTTTTTTATATCCGCTTTTTTTTCGGGAAGATCTTTACGCAATTGCTCATTATCATCATTTAGATAGATCTGGTTCCTCCGAACCAACGGAAATTTTAGTTTCTAATTTTTTGAGTTTTCTAACTGTAAAACGTTCAATACGTCGGATACGTAAACAGAATAATTCAATTAGTTTATTGGGGAATTCCGATTCAAATAAATTGATTGAATAC…	CAACGGAAATTTTAGTTTCTAATTTTTTGAGTTTTCTAACTGTAAAACGTTCAATACGTCGGATACGTAAACAGAATAATTCAATTAGTTTATTGGGGAATTCCGATTCAAATAAATTGATTGAATACAATAAGAATTCTTCTTTTCAATTGATACTAG	AY380882	GTTTGGACCGATGGACTTACCAGTCTTGATCGCTACAAGGGGCGATGCTATGATATTGAACCCGTTCCTGGAGAGGAAACTCAATTTATTNCCTATGTAGCTTACCCTTTAGATCTTTTTGAAGAAGGCTCTGTGACTAACCTGTTTACTTCTATTGTAGGTAATGTATTTGGATTCAAAGCTTTACGGGCTCTACGTCTGGAAGATNTACGAATTCCTCCTGCTTATTCAAAAACTTTTCAAGGCCCACCACATGGTATTCAAGTAGAAAGAGATAAATTAAACAAATATGGTCGTCCTTTGTTGGGATGTACTATCAAACCAAAATTGGGTCTATCTGCCAAGAATTATGGTAGAGCGGTTTATGAATGTCTCCGTGGTGGACTTGATTTTACCAAG…	TATTCAAAAACTTTTCAAGGCCCACCACATGGTATTCAAGTAGAAAGAGATAAATTAAACAAATATGGTCGTCCTTTGTTGGGATGTACTATCAAACCAAAATTGGGTCTATCTGCCAAGAATTATGGTAGAG	yes
Chamaecyparis	obtusa	2912	AF152183	ATGGATGAATTCCAAAGAAATTCAAACAAACATCGATCTTGGCAACAATTTTTTTTATATCCGCTTTTTTTTCGGGAAGATCTTTACGCAATTGCTCATTATCATCATTTAGATAGATCTGGTTCCTCCGAACCAACGGAAATTTTAGTTTCTAATTTTTTGAGTTTTCTAACTGTAAAACGTTCAATACGTCGGATACGTAAACAGAATAATTCAATTAGTTTATTGGGGAATTCCGATTCAAATAAATTGATTGAATACAATAAGAATTCTTCTTTTCAATTGATACTAGAAGGTTTTACAATTSTCTTGGAAGTTTNNNNNNNAAWGCGATCAAAACATTTCATAAAARGAATGGATGGATGGAATAGTNTCCGATCCATCCATTGCATATWTCMT…	TTGCTCATTATCATCATTTAGATAGATCTGGTTCCTCCGAACCAACGGAAATTTTAGTTTCTAATTTTTTGAGTTTTCTAACTGTAAAACGTTCAATACGTCGGATACGTAAACAGAATAATTCAATTAGTTTATTGGGGAATTCCGATTCAAATAAATTGATTGAATAC	L12570	ACTAANGCAAGTGTCGGATTCAAAGCGGGTGTTAAAGATTACAGATTAACTTATTATACTCCGGAATATCAGACGAAAGATACTGATATCTTGGCAGCATTCCGAGTCACTCCTCAACCTGGAGTGCCCCCCGAAGAAGCGGGNGCAGCAGTAGCTGCTGAATCTTCCACTGGTACGTGGACCACTGTTTGGACCGATGGACTTACCAGTCTTGATCGCTACAAGGGGCGATGCTATGATATTGAACCCGTTCCTGGAGAGGAAACTCAATTTATTGCCTATGTAGCTTACCCTTTAGATCTTTTTGAAGAAGGCTCTGTGACTAACCTGTTTACTTCTATTGTAGGTAATGTATTTGGATTCAAAGCTTTACGGGCTCTACGTCTGGAAGATTTACGA…	ACCGATGGACTTACCAGTCTTGATCGCTACAAGGGGCGATGCTATGATATTGAACCCGTTCCTGGAGAGGAAACTCAATTTATTGCCTATGTAGCTTACCCTTTAGATC	no
Chamaecyparis	taiwanensis	2914	AY380841	TTTTCGTTCTTCCTCATGACGAATGAAGATCTATGCGAAGAAAATTATCTATCTGATAGATATTTTCTATTATGTTCCAACTAGATCGCACCATGTATTATCTTTAATAATCCAAGAGGTTTCCGGGGGTTTTAAAAAATGGATGAATTCCAAAGAAATTCAAACAAACATCGATCTTGGCAACAATTTTTTTTATATCCGCTTTTTTTTCGGGAAGATCTTTACGCAATTGCTCATTATCATCATTTAGATAGATCTGGTTCCTCCGAACCAACGGAAATTTTAGTTTCTAATTTTTTGAGTTTTCTAACTGTAAAACGTTCAATACGTCGGATACGTAAACAGAATAATTCAATTAGTTTATTGGGGAATTCCGATTCAAATAAATTTATTGAATAC…	AGAAGGTTTTACAATTGTCTTGGAAGTTTCGTTCGCAATGCGATCAAAACATTTCATAAAAGGAATGGATGGATGGAATAGTCTCCGATCCATCCATTGCATATTTCCTTTTATGGAGGCTAAATTACC	AY380881	ATTAACTTATTATACTCCGGAATATCAGACGAAAGATACTGATATCTTGGCAGCATTCCGAGTCACTCCTCAACCTGGAGTGCCCCCCGAAGAAGCGGGGGCAGCAGTAGCTGCTGAATCTTCCACTGGTACGTGGACCACTGTTTGGACCGATGGACTTACCAGTCTTGATCGCTACAAGGGGCGATGCTATGATATTGAACCCGTTCCTGGAGAGGAAACTCAATTTATTGCCTATGTAGCTTACCCTTTAGATCTTTTTGAAGAAGGCTCTGTGACTAACCTGTTTACTTCTATTGTAGGTAATGTATTTGGATTCAAAGCTTTACGGGCTCTACGTCTGGAAGATTTACGAATTCCTCCTGCTTATTCAAAAACTTTTCAAGGCCCACCACATGG…	AACCTGTTTACTTCTATTGTAGGTAATGTATTTGGATTCAAAGCTTTACGGGCTCTACGTCTGGAAGATTTACGAATTCCTCCTGCTTATTCAAAAACTTTTCAAGGCCCACCACATGGTATTCAAGTAGAAAGAGATAAATTAAACAAATATGGTCGTCCTTTGTTGGGATGTAC	yes
Chamaecyparis	thyoides	2915	AY380843	TTTTCGTTCTTCCTCATGACGAATGAAGATCTATGCGAAGAAAATTATCTATCAGATAGATATTTTCTATTATGTTCCAACTAGATCGCACCATGTATTATCTTTAATAATCTAATCCAAGAGGTTATTCTTGAGTCCGGGGGTTTTAAAAAATGGATGAATTCCAAAGAAATTCAAACAAACATCGATCTTGGCAACAATTCTTTTTATATCCGCTTTTTTTTCGGGAAGATCTTTACGCAATTGCTCATTATCATCATTTAGATAGATCTGGTTCCTCCGAACCAACGGAAAATTTAGTTTCTAATTTTTTTAGTTTTCTAAGTGTAAAACGTTCAATACGTCGGATACGTAAACAGAATAATTCAATTAGTTTATTGGGGAATTCCAATTCAAATC…	TCATCTTTGGTTTCAACCCTATAGGATATGCAGTCTTGAATTATCCAAGACTTCTTTTTCTTTTTTAGGTTTTTTTATGCATGTTAAAATGAGACCTCTCGTGGTTAGAGCCAAAATGCTAGATGATTTATTCATTACCGATCTGATTACCAATGAATTAAA	AY380884	ATTAACTTATTATACTCCGGAATATCAGACCAAAGATACTGATATCTTGGCAGCATTCCGAGTCACTCCTCAACCTGGAGTGCCCCCCGAAGAAGCGGGGGCAGCAGTAGCTGCCGAATCTTCCACTGGTACGTGGACCACTGTTTGGACCGATGGACTTACCAGTCTTGATCGCTACAAGGGGCGATGCTATGATATTGAACCCGTTCCTGGAGAGGAAACTCAATTTATTGCCTATGTAGCTTACCCTTTAGATCTTTTTGAAGAAGGCTCTGTGACTAACCTGTTTACTTCTATTGTAGGTAATGTATTTGGATTCAAAGCTTTACGGGCTCTACGTCTGGAAGATTTACGAATTCCTCCTGCTTATTCAAAAACTTTTCAAGGTCCACCACATGG…	TGCTTATTCAAAAACTTTTCAAGGTCCACCACATGGTATTCAAGTAGAAAGAGATAAACTAAACAAATATGGTCGTCCTTTGTTGGGATGTACTATCAAACCAAAATTGGGTTTATCTGCCAAGAATTATGGTAGAGCAGTTTATGAA	yes
Chamaecyparis	thyoides	2916	AY380844	TTTTCGTTCTTCCTCATGACGAATGAAGATCTATGCGAAGAAAATTATCTATCAGATAGATATTTTCTATTATGTTCCAACTAGATCGCACCATGTATTATCTTTAATAATCTAATCCAAGAGGTTATTCTTGAGTCCGGGGGTTTTAAAAAATGGATGAATTCCAAAGAAATTCAAACAAACATCGATCTTGGCAACAATTCTTTTTATATCCGCTTTTTTTTCGGGAAGATCTTTACGCAATTGCTCATTATCATCATTTAGATAGATCTGGTTCCTCCGAACCAACGGAAAATTTAGTTTCTAATTTTTTTAGTTTTCTAAGTGTAAAACGTTCAATACGTCGGATACGTAAACAGAATAATTCAATTAGTTTATTGGGGAATTCCAATTCAAATC…	TTCTTTTTATATCCGCTTTTTTTTCGGGAAGATCTTTACGCAATTGCTCATTATCATCATTTAGATAGATCTGGTTCCTCCGAACCAACGGAAAATTTAGTTTCTAATTTTTTTAGTTTTCTAAGTGTAAAACGTTCAATACGTCGGATACGTAAACAGAATAATTCAATTAGTTTATTGGGGAA	AY380885	ATTAACTTATTATACTCCGGAATATCAGACCAAAGATACTGATATCTTGGCAGCATTCCGAGTCACTCCTCAACCTGGAGTGCCCCCCGAAGAAGCGGGGGCAGCAGTAGCTGCCGAATCTTCCACTGGTACGTGGACCACTGTTTGGACCGATGGACTTACCAGTCTTGATCGCTACAAGGGGCGATGCTATGATATTGAACCCGTTCCTGGAGAGGAAACTCAATTTATTGCCTATGTAGCTTACCCTTTAGATCTTTTTGAAGAAGGCTCTGTGACTAACCTGTTTACTTCTATTGTAGGTAATGTATTTGGATTCAAAGCTTTACGGGCTCTACGTCTGGAAGATTTACGAATTCCTCCTGCTTATTCAAAAACTTTTCAAGGTCCACCACATGG…	GCTTACCCTTTAGATCTTTTTGAAGAAGGCTCTGTGACTAACCTGTTTACTTCTATTGTAGGTAATGTATTTGGATTCAAAGCTTTACGGGCTCTACGTCTGGAAGATTTACGAATTCCTCCTGCTTATTCAAAAACTTTTCAAGGTCCACCACATGGTATTCAAGTAGAAAGAGATAAACTAAACAAATATG	no
Champereia	manillana	3429	DQ790168	CAGGAGTATATTTATGCACTCACTCGNNATCGTGATTTAACTAGATCAACTTTGGTAAAAAATGTAGGTTATGACAATAAATTCAGGTTACCAATAGTAAAACGTTTAATTAGTCGAATGTATCAACAGAATCATGTGCTTATTTCCGCTAATGATCTTAACCAAAATCCATTTTTCGAGCATAACAAAAATTTGTATTTTCAATGGATACTGGGGGGAATTGCAGTTATTTTGGAAATTCCGTTTTTCCTACGTTTAGGATCTTCACGAGAAAGGAAAAAAATAGAAAAATTTTATAATTTACGATCAATTCCTTCAATATTTCCTTTTTTAGAAGACAAATTTTCCCATTTAAATTATGTGGCAAATATACTAATACCCTATCCTGTCCATCTGGAA…	TCAAATGAATAAATGGAAATATTACCTTACCAATTTCTGGCAATGTCGTTTTTATGTGTGGTCTCAACCGGGAAGGATCCATATAAACCAATTATCCAATCATTCCCTCGACTGTCTAGGCTATCTTTCAA	DQ790129	AAGTGTTGGATTCAAAGCTGGTGTTAAAGATTACAAATTGACTTATTATACTCCTGATTATGAAACCAAAGATACTGATATCTTGGCAGCATTCCGAGTAACTCCTCAACCTGGAGTTCCGCCCGAGGAAGCAGGAGCCGCAGTAGCTGCTGAATCTTCTACTGGTACATGGACAACCGTGTGGACCGATGGACTTACCAGCCTTGATCGTTATAAAGGACGGTGCTACCACATCGAACCCGTTGCTGGAGAAGAAAATCAATATATTGCTTATGTAGCTTACCCCTTAGATCTTTTTGAAGAAGGTTCTGTTACTAACATGTTTACTTCCATTGTGGGTAATGTATTTGGGTTCAAAGCCCTGCGTGCTCTACGGCTGGAGGATCTGCGAGTCCCTCC…	CTGAATCTTCTACTGGTACATGGACAACCGTGTGGACCGATGGACTTACCAGCCTTGATCGTTATAAAGGACGGTGCTACCACATCGAACCCGTTGCTGGAGAAGAA	yes
Chaunochiton	kappleri	3491	DQ790179	TAGAAAACTCTGGATATGACAATAAATTCAGTTCACTAATTGTGAAACGTTTAATTACTCGAATGTATCAACAGAAGAATTGGTTTATTTGCGCTAAAAATTATAACCAAAATCCATTTTTTGGACACAACAAAAACTTGTATTCTCAAATGATATTAGAGGGATTTGGAGTTCTTGTGGAAATTCCATTTTCCCTACAATTAGTATCTTCTCTAAAAGAAAAAAAAATAGCAAAATCTCATAATTTGAATTTACGATCAATTCATTCAATATTTCCTTTTTTAGAAGACAAATTCTCCCATTTAAATTATGTGTCAAATATATTAATACCCTATCCCATACATCCAGAAATATTGGTTCAAATTCTTCGCTACTGGGTGGAAGATGCCTCTTCCTTAC…	AGGATTTTCAGGGCGTCCCATGGTTGTTCAAGGACCCTTTCATGAATTATGTTAGGTATCAAGGAAAATCAATTCTGGCTTCAAAGGGGACGCCTATTCTAATGAATACATGGAAATATTACCTTGCCCTTCTTTGGCAATGT	DQ790142	ACAAATTGACTTATTATACTCCTGACTATGAAACCAAAGATACCGATATCTTGGCAGCATTCCGAGTAACTCCTCAACCCGGAGTTCCACCTGAGGAAGCAGGGGCCGCGGTAGCCGCCGAATCTTCTACTGGTACATGGACAACTGTGTGGACCGATGGACTTACCAGCCTTGATCGTTACAAAGGACGATGCTACCAGATCGAGCCCGTTGCTGGAGAAGAAAATCAATATATTGCTTATGTAGCTTACCCCTTAGACCTTTTTGAAGAAGGTTATGTTACTAACATGTTTACTTCCATTGCGGGTAATGTATTTGGGTTCAAAGCCCTGCGCGCTCTACGTCTGGAGGATCTGCGAATTCCCCCCTCTTATTCTAAAACTTTCCAAGGCCCCCCTC…	GCGAATTCCCCCCTCTTATTCTAAAACTTTCCAAGGCCCCCCTCATGGCATCCAAGTTGAGAGAGATAAATTGAACAAGTATGGCCGTCCCCTATTGGGATGTACTATTAAACCAAAATTGGGGTTATCCGCTA	yes
Cheirodendron	trigynum	2332	U58606	ATGGAGGAATTCCAAAGATATTTAGAGCTNNATAGAGCTCAACAACACTACTTCTTATATCCACTTATCTTTCAGGAGTATATTTATGCACTTGCTCATGATCATGGTTTAAATAGAAATAGATCTTTTTTGTTGGAAAATGCGGGTTATGACAATAAATTCAGTTTACTAATTGTGAAACGTTTAATTGCTCGAATGTATCAGTATCAACAGAATAATTTGATTCTTTCTACTAATGATTCTAACCAAAATCGATTTTTGAGGCGCAACAAGAATTTGTATTCTCAAATGATATCAGAGGGGTTTGCAGTCATTGTGGAAATTCCATTTTCTCTACNNTTAATATCTTCCCTAGAAAGCAAAGGTATAGTCAAATCTCATAATTTACGATCAATTCAT…	ATCAAGGAAAATCAATTCTCGCTTCAAAAGGGACGCCCCTTTTGATGAAAAAATGGACATATTACTTTGTTAATTTATGGCAATGTCATTTTTACCTGTGGTCTAAACCGGGAAGGATCTGTATAAACCAATTATACAATCATTCCCTCGACCTTCTGGGCTATCTATCAAGTGCGCGGCTAAACCCTTCAATGGT	U50241	GAAACTAAAGNAAGNGTTGGATTCAAAGNTGGTGTTAAAGNTTACAAATTGACTTNTNATACTCCTGACTATGAAACCAAAGATACTGATATCTTGGCAGCATTCCGNGTAACTCCTCAACCCGGAGTTCCACCTGAAGAAGCAGGGGCNGCGGTAGCTGCCGNATCTTCTACTGGTACATGGACAACTGTGTGGACCGATGGACTTACCAGCCTTGATCGTTACAAAGGGCGATGCTACGGAATCGAGCCNGTTGCTGGAGAAGAAAATCAATTTATTGCTTATGTAGCTTACCCATTAGACCTTTTTGAAGAAGGTTCTGTTACTAACATGTTTACTTCCATTGTAGGTAATGTATTTGGGTTCAAAGCCCTGCGTGCTCTACGTCTGGAAGATCTG…	TGGAGAAGAAAATCAATTTATTGCTTATGTAGCTTACCCATTAGACCTTTTTGAAGAAGGTTCTGTTACTAACATGTTTACTTCCATTGTAGGTAATGTATTTGGGTTCAAAGCCCTGCGTGCTCTACGTCTGGAAGATCTGCGAATCCCTGTTGCTTATGTTAAAACTTTCCAAGGNCCGCCTC	yes
Chiloglottis	trapeziformis	3557	AJ310003	ATTTCATAAAAAAAGAAGTGCCTCTCTTTTTTGGTTCCAGTAAAAGTGTATGTAAATGGTAAAATTACAAGGATATTTGGATTGAAAAAATCTACATTTCAGCAACAAAACTTTTTATATCCGCTACTCCTTCAAGAGTATATTTACTCACTTGCTTATGATCGTAGTTTCAATAGTTTTATTTTTTACGAACCTGTGGAAATTTTTGGTTATGATAATAAATCTAGTTTAGTACTTGTGAAACGTTTCATTACTCTAATGTATCAGCAGAAATCCTTTATTTCTTCGGTGAATGGTTCTAACAAAATTGGATTTTGTGAGCATAAGTATTATTATTATTCTCAAATACTATCAGAAGGTTTTGGAGTCATTTTAGAAATTCCATTCTCGTCGCGATTA…	TCCTCAAAGATCCTTTCATACATTATGTTCGATATCAAGGAAAAGCAATTCTGGCTTCAAAAGGAACTCTTATTCTGATGAAGAAATGGAAATTTTATCTTGTTAATTTTTGGCAATTTTATTTTCACTTT	AF074124	GCAAGCGTTGGATTTAAAGCTGGTGTTAAAGATTACAAATTGACTTATTATACTCCTGACTACGAAACCAAAGATACTGATATCTTAGCAGCATTCCGAGTAACTCCTCAACCGGGAGTTCCGCCTGAAGAAGCGGGTGCTGCAGTAGCAGCCGAATCTTCTACTGGTACATGGACAACTGTGTGGACTGATGGACTTACCAGTCTTGATCGTTACAAAGGACGATGCTACCACATTGAGGCCGTTGTTGGGGAGGAAAATCAATTTATTGCTTATGTAGCTTATCCTTTAGACCTTTTTGAAGAAGGTTCTGTTACTAACATGTTTACTTCCATTGTAGGTAATGTTTTTGGTTTCAAAGCCCTGCGAGCTCTACGTCTGGAAGATTTGCGAATTCCC…	CCGAGTAACTCCTCAACCGGGAGTTCCGCCTGAAGAAGCGGGTGCTGCAGTAGCAGCCGAATCTTCTACTGGTACATGGACAACTGTGTGGACTGATGGACTTACCAGTCTTGATCGTTACAAAGGACGATGC	yes
Chisocheton	macrophyllus	3376	AY128183	CATTTAAATTATGTGTTAGATGTACTAATACCCCACCCCACTCGCCCTGAAATCTTGGTTCAACCCCTTCGCTACTGGGTAAAAGATGCCTCTTCTTTACATTTATTACGGTTCTTTCTCCACGAGCATTTTAATTGGAATAGTCTTATTATTCCAAAGAACTCCATTTCTATTTTTTCAAAAAGGAATCCAACATTATTATTGTTTCTATATAATTCTCATGTATATGAATATGAATCCATCTTCTTTTTTCTCTGTAACCAATCTTCTCATTTACGATCAACATCCTCTGGAGTCCTTGTTGAGCGAATATTTTTCTATAGAAAAGTCGAACATCTTGTCGAAGTCTTTACTAATGATTTTCAGGACATCTTATGGTTGTTCAAGGATCCTTTTATG…	TATATGAATATGAATCCATCTTCTTTTTTCTCTGTAACCAATCTTCTCATTTACGATCAACATCCTCTGGAGTCCTTGTTGAGCGAATATTTTTCTATAGAAAAGTCGAACATCTTGTCGAAGTCTTTACTAATGATTTTCAGGACATCTTATGGTTGTTCAAGGATCCTTTTATGCATTATG	AY128221	ATTCAAAGCCGGTGTTAAAGATTATAAATTGACTTATTATACTCCTGACTATGTAACCAAAGATACTGATATCTTGGCAGCATTCCGAGTAACTCCTCAACCCGGAGTTCCGCCCGAGGAAGCAGGAGCTGCGGTAGCTGCGGAATCTTCTACTGGTACATGGACAACTGTGTGGACCGATGGGCTTACTAGCCTTGATCGTTACAAAGGACGATGCTACAACATTGAGCCCGTTGCTGGAGAAGAAAATCAATATATATGTTATGTAGCTTACCCTTTAGACCTTTTTGAAGAAGGTTCTGTTACTAACATGTTTACGTCCATTGTGGGTAATGTATTTGGGTTCAAAGCCCTGCGTGCTCTACGTCTAGAGGATCTACGAATCCCTACCGCATATAT…	CTTTTTGAAGAAGGTTCTGTTACTAACATGTTTACGTCCATTGTGGGTAATGTATTTGGGTTCAAAGCCCTGCGTGCTCTACGTCTAGAGGATCTACGAATCCCTACCGCATATATTAAAACTTTCCAAGGTCCACCTCATGGCATCCAA	yes
Chloraea	magellanica	3558	AJ543948	ATGTATCATTTCATAACACAAGAAATGCCTCCCTTTTTTGGTTCCAGTAAAAATGTATGTAAATGGCAGAATTACAAAGATATTTAGATTGAAAAAAGATACATTTCGGCAACAAAACTTCCTATATCCGCTACTCCTTCAGGAGTATATTTACTCACTTGCTCATGATCATAGCTTCAATAGTTTTATTTTTTACGAACCTGTGGAAATTCTTGGTTCTGACAAGAAATCTAGTTTAGTACTTGTGAAACGTTTAATTACTCGAATGTATCAACAGAAATCTTTGATTTCTTCGGTGAATTATTCTAACCAAAATGGGTTTTGGGGGCATAAAAATTCTTTTTCTTCTCAAATACTATCAGAAGGTTTTGGAATCATTCTGGAAATTCCATTCTCGTC…	CTTTTTCTTCTCAAATACTATCAGAAGGTTTTGGAATCATTCTGGAAATTCCATTCTCGTCGCGATTAGTATCTTCCTTTGAAGAAAAAAAAAGACCAAAATATCAGAATTTACGATCTATTCATTCAATATTTTCTTTTTTAGAGGAGAAATTTTCACA	AJ542403	AAAGCTGGTGTTAAAGATTACAAGTTGACTTATTATACTCCTGACTACGAAACCAAAGATACTGATATCTTAGCAGCATTCCGAGTAACTCCTCAACCGGGAGTTCCACCTGAAGAAGCGGGCGCTGCGGTAGCAGCCGAATCTTCTACTGGTACATGGACAACTGTGTGGACTGATGGACTTACCAGTCTTGATCGTTACAAAGGACGATGCTACCACATTGAGGCCGTTGTTGGGGAGGAAAATCAATATATTGCTTATGTAGCTTATCCTTTAGACCTTTTTGAAGAAGGTTCTGTTACTAACATGTTTACTTCCATTGTGGGTAATGTTTTTGGTTTCAAAGCCCTGCGAGCTCTACGTCTGGAAGATCTGCGAATTCCCCCTGCTTATTCCAAA…	ACTGATGGACTTACCAGTCTTGATCGTTACAAAGGACGATGCTACCACATTGAGGCCGTTGTTGGGGAGGAAAATCAATATATTGCTTATGTAGCTTATCCTTTAGACCTTTTTGAAGAAGGTTCTGTTACTAACATGTTTACTTCCATTGTGGGTAATGTTTTT	yes
Chloraea	sp	3559	AJ310005	ATGTATCATTTCATAACACAAGAAATGCCTCCCTTTTTTGGTTCCAGTAAAAATGTATGTAAATGGCAGAATTACAAAGATATTTAGATTGAAAAAAGATAGATTTCGGCAACAAAACTTCCTATATCCGCTACTCCTTCAGGAGTCTATTTACTCACTTGCTCATGATCATAGCTTCAATAGTTTTATTTTTTACGAACCTGTGGAAATTCTTGGTTCTGACAATAAATCTAGTTTAGTACTTGTGAAACGTTTAATTACTCGAATGTATCAACAGAAATCTTTGATTTCTTCGGTGAATTATTCTAACCAAAATGGGTTTTGGGGGCATAAAAATTCTTTTTCTTCTCAAATACTATCAGAAGGTTTTGGAATCATTCTGGAAATTTCGTTCTCGTC…	CGCTACTCCTTCAGGAGTCTATTTACTCACTTGCTCATGATCATAGCTTCAATAGTTTTATTTTTTACGAACCTGTGGAAATTCTTGGTTCTGACAATAAATCTAGTTTAGTACTTGTGAAACGTTTAATTACTCGAATGTATCAACAGAAATCTTTGATTTCTT	AF074125	GCAAGCGTTGGATTTAAAGCTGGTGTTAAAGATTACAAGTTGACTTATTATACTCCTGACTACGAAACCAAAGATACTGATATCTTAGCAGCATTCCGAGTAACTCCTCAACCGGGAGTTCCACCTGAAGAAGCGGGCGCTGCGGTAGCAGCCGAATCTTCTACTGGTACATGGACAACTGTGTGGACTGATGGACTTACCAGTCTTGATCGTTACAAAGGACGATGCTACCACATTGAGGCCGTTGTTGGGGAGGAAAATCAATATATTGCTTATGTAGCTTATCCTTTAGACCTTTTTGAAGAAGGTTCTGTTACTAACATGTTTACTTCCATTGTGGGTAATGTTTTTGGGTTCAAAGCCCTGCGAGCTCTACGTCTGGAAGATCTGCGAATTCCC…	GGGAGTTCCACCTGAAGAAGCGGGCGCTGCGGTAGCAGCCGAATCTTCTACTGGTACATGGACAACTGTGTGGACTGATGGACTTACCAGTCTTGATCGTT	yes
Chloranthus	spicatus	4363	EF380352	GAATGATTACCCGATCTAATTAGATGTTAAAAATGGATTAGTACCAGATGCGGGATAAGGGTTCTCCTGTGAGTGGATCATTGATTCCTTTTTTTTTAATGAATCCTAACTATTCACTATTCTCCATTATGGAGTGGAGACGAATGTGTAGAAGAAATGGTATACTGATAAAGATAATTCATTCCAAAGTCAAAAGAGCGATTGGGTTGCAAAAATAAAGGATTTCTAACCATCTCTTGTAACTATAACCAATACAAACCAATTGGATGGAAAAAAAGAGGATCCCTTGATTGGTCTCCCTGTCTCCGGGGTATCTATTCTTTCTTACTATATACTTTGTTCTGACCGTATTGCACTATGTATCATTTGAGAATCCAAGAAATCTCTTCCTTTGGTTCA…	TCTTTACGAATCCATGGAAAATTTAGGTTATGACAATAAATCCAGTTCACTAATTATCAAACGTTTAATTATTCGAATGCATCAACAGAATCATTTGATGATTTCGGTTAATCATTCGAACCAAAATCGATTCCTTGGGTACAACA	EF380352	ATGTCACCACAAACAGAGACTAAAGCAAGTGTTGGATTCAAAGCTGGTGTTAAAGAGTACAAATTAAATTATTATACTCCTGACTATGAAACCAAAGATACTGATATCTTGGCAGCATTCCGACTAACTCCTCAACCCGGAGTTCCACCTGAGGAAGCAGGGGCTGCGGTAGCTGCTGAATCTTCTACTGGTACATGGACAACTGTGTGGACCGATGGACTTACCAGCCTTGATCGTTACAAAGGACGATGCTACCACATCGAGCCCGTTGCTGGGGAGGAAAATCAATACATTGCTTATGTAGCTTACCCTTTAGACCTTTTTGAAGAAGGTTCTGTTACTAACATGTTTACTTCCATTGTGGGTAATGTATTTGGGTTCAAAGCCCTACGAGCTCTA…	CTTTAGACCTTTTTGAAGAAGGTTCTGTTACTAACATGTTTACTTCCATTGTGGGTAATGTATTTGGGTTCAAAGCCCTACGAGCTCTACGTCTGGAGGATCTGAGAATTCCTCCTGCTTATACCAAAACTTTCCAAGGCCCGCCCCATGGCATCCAAGTTGAGAGAGATAAATTGAACAAGTATGGT	yes
Chlorospatha	sp	2418	AM920613	ATGGAAGAATTAAAAGGATTTTTAGAAAAAAGTAGATCTAAACAACAACACTTCCTATATCCGCTTCTCTTTCAAGAGTATATTTATGTACTTGCTCATGATCATGGTTTAAATGTAAATGGATCAATTTTTTATGAACCCGCGGAAATTTTGGGTTATGACAAAAATTTTAGCTCATTACTTGTGAAACGTTTAATTACTCGAATGTACCAACAGAATTATTTGATCAATTCTGTTAATGATTCTAACCAAAATAGATTCGTTGGGCATAACAAGAATTTTTATTCTCAAATGATATCAGAGGGTTTTGCTGTCATTGTGGAAATTCCTTTCTCGTTGCGATTAGTATCCTCCATCGAAGAAAAAAAAGAAATACCAAAATCTCAGAATTTACGATCT…	TAACAAGAATTTTTATTCTCAAATGATATCAGAGGGTTTTGCTGTCATTGTGGAAATTCCTTTCTCGTTGCGATTAGTATCCTCCATCGAAGAAAAAAAAGAAATACCAAAATCTCAGAATTTACGATCTATTCATTCA	AM905791	TCAAAGCTGGTGTTAAAGATTACAAATTGACTTATTATACTCCTGACTATGAGACAAAAGATACTGATATCTTGGCAGCATTCCGAGTAACTCCTCAACCCGGAGTTCCACCTGAAGAAGCAGGGGCTGCAGTAGCTGCCGAATCTTCTACTGGTACATGGACAAGTGTGTGGACTGATGGACTTACCAGTCTTGATCGTTACAAAGGACGATGCTACCACGTCGAAGCCGTTGTTGGGGAGGAAACTCAATTTATTGCTTATGTAGCTTACCCTTTAGACCTTTTTGAAGAAGGTTCTGTTACTAACATGTTTACTTCTATTGTAGGTAATGTATTTGGGTTTAAAGCTTTACGAGCTCTACGTCTGGAGGATTTGCGAATTCCTACCTCTTATTCCA…	AATTTATTGCTTATGTAGCTTACCCTTTAGACCTTTTTGAAGAAGGTTCTGTTACTAACATGTTTACTTCTATTGTAGGTAATGTATTTGGGTTTAAAGCTTTACGAGCTCTACGTCT	yes
Chondrorhyncha	reichenbachiana	3560	AF239421	TATCATAGCTTCAATAGTTTGCTTTTTTATGAACCTGTGGAAATTATCGGTTATGACAATAAATCTAGTTTGGTACTTGTGAAACGTTTAATTACTCGAATGTATCAACAGAAATCTTTGATTTCTTCGGTGAATTATTCTAACCAAAATGGATTTTGGGGTTACAAGAATTCTTTTTCTTCTCATTTTTATTCTCAAATGGTATCAGAAGGTTTTGGAGTCATTCTGGAAATTCCATTCTCATCGCGATTATTCTCTTCCNNNNNNCTTGAAGAAAAANNNAGAATANNNNNNCCAAAATATCAGAATTTACGATCTATTCATTCAATATTTCCTTTTTTAGAGGATAAATTATCACATTTAAATTATGTGTCAGATCTACTAATACCCTATCCCATC…	CTAACTATTCCTTCTCTTTTCTGGGGTATTTTTCAATTGTACTAAAAAATCCTTTGGTAGTAAGAAATCAAATGCTAGAGAATTCATTTCTAATAAATACTCTGACTAAGAAATTAGATACCATAGTCCCAGTTATTTATCTTATTGGATCATTGTCAAAAGTTCAATTTTGTACTGTATTGGGTCATCCTATTAGTAA	AY368354	CCCACAANCAGAATTAAGCAAGCGTTGGATTTAAAGCTGGTGTTAAAGATTACAAATTGACTTATTATACTCCTGACTACGAAACCAAAGATACTGATATCTTGGCAGCATTCCGAGTAACTCCTCAACCGGGAGTTCCGCCCGAAGAAGCGGGGGCTGCGGTAGCAGCCGAATCTTCTACTGGTACATGGACAACTGTGTGGACTGATGGACTTACCAGTCTTGATCGTTACAAAGGACGATGCTACCACATCGAGGCCGTTGTTGGGGAGGAAAATCAGTATATTGCTTATGTAGCTTATCCTTTAGACCTTTTTGAAGAAGGTTCTGTTACTAACATGTTTACTTCCATTGTGGGTAATGTATTTGGTTTCAAAGCCCTGCGAGCTCTACGTCTGG…	TTAGACCTTTTTGAAGAAGGTTCTGTTACTAACATGTTTACTTCCATTGTGGGTAATGTATTTGGTTTCAAAGCCCTGCGAGCTCTACGTCTGGAAGATCTGCGAATTCCCACTTCTTAT	yes
Choretrum	pauciflorum	4136	EF464503	CTAGATCAATTATGTTCGAAGTAGGTTCTGACAAAAAATTCAATTTACTAATTATAAAACGTTTAATTACTCGAATGTATCAACAGAATCATTTGCTTATTTCCACTAATGATTCTAACCAAAATCCTTTTTTCAGGCATAACAAAAATTTCTATTTTCAAATTATACCAGAGGGTTTTGCTGTCATTGTGGAAATTCAATTTTCCCTACGCTTAGTATCTTCTCTAGAAGCGAAAAAAATAAAGGAATCTCCTCATTTACGATCAATTCATTCAATATTTCCTTTTTTAGAGGACAAATTATCCCATTTAAATTATGTGTCAAATATACTCATACCTTATCCTGTCCATCTGGAAATCTTGGTTCAAAATCTTCGTTACTGGGTGAAAGATGCCTCTT…	AATTTACTAATTATAAAACGTTTAATTACTCGAATGTATCAACAGAATCATTTGCTTATTTCCACTAATGATTCTAACCAAAATCCTTTTTTCAGGCATAACAAAAATTTCTATTTTCAAATTATACCAGAGGGTTTTGCTGTCATTGT	EF464522	AAAGCAAGTGTTGGATTCAAAGCTGGTGTTAAAGATTACAAATTGACTTATTATACTCCTGATTATGTAACCAAAGATACTGATATCTTGGCAGCATTCCGAGTAACTCCTCAACCTGGAGTTCCGCCTGAGGAAGCTGGGGCAGCGGTAGCTGTGGAATCTTCTACTGGTACATGGACAACTGTGTGGACCGATGGACTTACCAGCCTTGATCGTTACAAAGGACGATGCTACAACATCGAGCCCGTTTCTGGAGAAGAAAATCAATTTATTGCTTATGTAGCTTATCCCTTAGACCTTTTTGAAGAAGGTTCTGTTACTAATATGTTTACTTCCATTGTAGGTAATGTATTTGGGTTTAAAGCTCTGCGTGCTCTACGGCTGGAGGATCTGCGAATC…	GTGCTCTACGGCTGGAGGATCTGCGAATCCCTCCAGCTTATTCTAAAACTTTTCAAGGCCCACCTCATGGCATTCAAGTTGAGAGAGATAAATTGAACAAGTATGGCCGCCCCCTATTGGGATGTACTATTAAACCTAAATTGGGGTTATCCGCTAAGAACTACGGTAGAGCAGTTTATGAATGTCTCCGCGG	yes
Chorizanthe	brevicornu	4008	EF437991	CAGGAATATATTTATGCACTTGTCCATGATCAGGATTTAGGTTTCAATAGGCCCATTTCTTTTNCAAATACAAAAAAGGGTTATGACAAAAAATACAGTTTACTAGTTGGAAAACGTTTAGTTATTCGAATGTATCAACAGAATCATTTGATTCTTTCTGTTAATGATTCTAACAAAAATGAATTTCTTGGGCACAAGAAAAATTTGTATTCTCAACGGATCTCAGAGGGATTTGNAGCTATTGCGGAAATTCCATTTTCTCTGCGATTAATATCTTCCCTAGAGGAAAAAGAACTAAAAAAATATCAAAATTTACGATCAATTCATTCACTATTTCCGTTTTTAGAGGACAAATTTTCACGTTTAAATTATGTGTTAGATATATTGATACCTCACCCT…	AAAAAAATATCAAAATTTACGATCAATTCATTCACTATTTCCGTTTTTAGAGGACAAATTTTCACGTTTAAATTATGTGTTAGATATATTGATACCTCACCCTGTCCATCTGGAAATCGTGGNTCAAACTATTCGTTATTGGGTAAAAGATACTTCCTGTTTGCATTTATTACGATTCTTTCTTTATG	EF437974	CTGGTGTTAANCCNTACAAATTGACTTATTATACTCCTGAATATGAACCCCATCCGCATGATATCTTGGCAGCATTTCGAGTAACTCCTCAACCTGGAGTTCCACCCGAAGAAGCAGGGGCCGCGGTAGCTGCCGAATCTTCNNCTGGTACATGGACAACTGTCTGGACCGATGGACTTACCAGCCTTGATCGTTACAAAGGCCGATGCTACCACATCGAGCCTGTTCCTGGAGAAGAAAGTCAATTTATTGCTTATGTAGCTTACCCATTAGACCTTTTTGAAGAAGGTTCTGTTACTAACATGTTTACTTCCATTGTGGGTAATGTATTTGGGTTCAAAGCCCTGCGTGCTCTACGTTTGGAGGATTTGCGAATCCCTCCTGCTTATGTGAAAACTT…	CTGTTCCTGGAGAAGAAAGTCAATTTATTGCTTATGTAGCTTACCCATTAGACCTTTTTGAAGAAGGTTCTGTTACTAACATGTTTACTTCCATTGTGGGTAATGTATTTGGGTTCAAAGCCCTGCGTGCTCTACGTTTGGAGGATTTGCGAATCCCTCCTGCTTAT	yes
Chorizanthe	brevicornu	4009	EF437992	CAGGAATATATTTATGCACTTGTCCATGATCAGGATTTAGGTTTCAATAGGCCCATTTCTTTTNCAAATACAAAAAAGGGTTATGACAAAAAATACAGTTTACTAGTTGGAAAACGTTTAGTTATTCGAATGTATCAACAGAATCATTTGATTCTTTCTGTTAATGATTCTAACAAAAATGAATTTCTTGGGCACAAGAAAAATTTGTATTCTCAACGGATCTCAGAGGGATTTGNAGCTATTGCGGAAATTCCATTTTCTCTGCGATTAATATCTTCCCTAGAGGAAAAAGAACTAAAAAAATATCAAAATTTACGATCAATTCATTCACTATTTCCGTTTTTAGAGGACAAATTTTCACGTTTAAATTATGTGTTAGATATATTGATACCTCACCCT…	AAAGAACTAAAAAAATATCAAAATTTACGATCAATTCATTCACTATTTCCGTTTTTAGAGGACAAATTTTCACGTTTAAATTATGTGTTAGATATATTGATACCTCA	EF437973	CTGGTGTTAAAGAATACAAATTGACTTATTATACTCCTGAATATGAACCCCATCCGCATGATATCTTGGCAGCATTTCGAGTAACTCCTCAACCTGGAGTTCCACCCGAAGAAGCAGGGGCCGCGGTAGCTGCCGAATCTTCTACTGGTACATGGACAACTGTCTGGACCGATGGACTTACCAGCCTTGATCGTTACAAAGGCCGATGCTACCACATCGAGCCTGTTCCTGGAGAAGAAAGTCAATTTATTGCTTATGTAGCTTACCCATTAGACCTTTTTGAAGAAGGTTCTGTTACTAACATGTTTACTTCCATTGTGGGTAATGTATTTGGGTTCAAAGCCCTGCGTGCTCTACGTTTGGAGGATTTGCGAATCCCTCCTGCTTATGTGAAAACTT…	TGGAGAAGAAAGTCAATTTATTGCTTATGTAGCTTACCCATTAGACCTTTTTGAAGAAGGTTCTGTTACTAACATGTTTACTTCCATTGTGGGTAATGTATTTGGGTTCAAAGCCCTGCGTGCTCTACGTTT	no
Chorizanthe	rigida	4010	EF437993	CAGGAATATATTTATGCACTTGTCCATGATCAGGATTTAGGTTTCAATAGGCCCATTTCTTTTTCAAATACAAAAAAGGGTTATGACAAAAAATACAGTTTACTAGTTGGAAAACGTTTAGTTATTCGAATGTATCAACAGAATCATTTGATTCTTTCTGTTAATGATTCTAACAAAAATGAATTTCTTGGGCACAAGAAAAATTTGTATTCTCAACGGATCTCAGAGGGATTTGTAGCTATTGCGGAAATTCCATTTTCTCTGCGATTAATATCTTCCCTAGAGGAAAAAGAACTAAAAAAATATCAAAATTTACGATCAATTCATTCACTATTTCCGTTTTTAGAGGACAAATTTTCACGTTTAAATTATGTGTTAGATATATTGATACCTCACCCT…	ATTCTTTCTTTATGAGTATTGTAATAATGTTATTACTCTCAAGAAATCTGTTTCAAATTTCTCAAAAAAAAAGAATCAAAGATTCGTAGTGTTCCTATATAATTCCCAT	EF437975	ACAAATTGAATTATTATACTCCTGAATATGAACCCCATCCGCATGATATCTTGGCAGCATTTCGAGTAACTCCTCAACNNNNAGTTCCACCCGAAGAAGCAGGGGCCGCGGTAGCTGCCGAATCTTCTACTGGTACATGGACAACTGTCTGGACCGATGGACTTACCAGCCTTGATCGTTACAAAGGCCGATGCTACCACATCGAGCCTGTTCCTGGAGAANAAAGTCAATTTATTGCTTATGTAGCTTACCATTAAACCTTTTTTGAAAAGGTTCCGTTACTAA	ATTATTATACTCCTGAATATGAACCCCATCCGCATGATATCTTGGCAGCATTTCGAGTAACTCCTCAACNNNNAGTTCCACCCGAAGAAGCAGGGGCCGCGGTAGCTGCCGAATCTTCTACTGGTACATGGACAACTGT	yes
Chrysosplenium	album	4211	AB003044	CGAATGTGTCAACTAAATCATTTGATTATTTCTGCTAATGATTACAACGAAAATTCCTTTTTGGGGCATAATAAGGATTTATATTATCAAATAATATCAGAGGGATTTTCAGTCATTTCAGTCATTGTGGAAATTCCATTTTCCCTACACTTAGTATCTTCCTTAGAAAGTAAAAAAATAGTAAAAGTGCATAATTTACGATCAATTCATTCAATATTTCCTTTTTTAGAAAATAATTTTGTACATTTAAATTATGTATCAGATATACTAATACCCCAGCCCATCCATCTGGAAATATTGGTTCAAACTATTCGCTACTGGGTCAAAGATGCCTCTTCTTTGCACTTATTAAGATTCTTTCTTTATGAGTATTACAATTTAAACAGTTTTATTACCCCA…	GAAAATAATTTTGTACATTTAAATTATGTATCAGATATACTAATACCCCAGCCCATCCATCTGGAAATATTGGTTCAAACTATTCGCTACTGGGTCAAAGATGCCTCTTCTTTGCACTTATTAAGATTCTTTCTTTATGAG	AB003266	TTCAAAGCTGGTGTTAAAGATTACAAATTGACTTATTATACTCCTGATTATGAAACCAAAGATACTGATATCTTGGCAGCATTCCGAGTAACTCCTCAACCGGGAGTTCCACCTGAAGAAGCGGGGGCAGCGGTAGCTCGGGAATCTTCTACTGGTACATGGACAACTGTGTGGACCGATGGACTTACCAGCCTTGATCGTTACAAAGGACGATGCTATCACATTGAGCCCGTTGCTGGAGAAGAAACTCAATTTATTGCTTATGTAGCTTATCCCTTAGACCTTTTTGAAGAAGGTTCTGTTACTAATATGTTTACTTCCATTGTGGGTAATGTATTTGGGTTCAAAGCCCTGCGCGCTCTACGTCTAGAGGATCTACGAATCCCTGCTGCTTATGCT…	TTACAAATTGACTTATTATACTCCTGATTATGAAACCAAAGATACTGATATCTTGGCAGCATTCCGAGTAACTCCTCAACCGGGAGTTCCACCTGAAGAAGCGGGGGCAGCGGTAGCTCGGGAATCTTCTACTGGTACATGGACAACTGTGTGGACCGAT	yes
Chrysosplenium	flagetliferum	4212	AB003047	CGAATGTGTCAACCGAATCATTTGGTTATTTCTGCTAATAATTACAACGAAAATCCATTTTCGGGGCATAATACAAATTTATATTCTCAAATGATATCAGAGGGATTTTCTGTCATTGTGGAAATTCCATTTTGCCTACACTTAGTATCTTCCTTAGAAAGGAAAAAAATAGTAAAAGTGCATAATTTACGATCAATTCATTCAATATTTCCTTTTTTAGAAGAGAATTTTTTACATTTAAATTATGTATCAGATATACTAATACCTCAGCCCATCCATCTGGAAATATTGGTTCAAACGATTCGCTACAGGGTCAAAGATGCCTCTTCTTTGCACTTATTAAGATTATTTCTTTATGAGTATTACAATTTAAACAGTCTTATTACCCCAACTCCAAAT…	ATTTACGATCAATTCATTCAATATTTCCTTTTTTAGAAGAGAATTTTTTACATTTAAATTATGTATCAGATATACTAATACCTCAGCCCATCCATCTGGAAATATTGGT	AB003267	GCTGGTGTTAAAGATTACAAATTGACTTATTATACTCCTGATTATGAAACCAAAGATACTGATATCTTGGCAGCATTCCGAGTAACTCCTCAACCGGGAGTTCCACCCGAGGAAGCGGGGGCAGCGGTAGCTGCTGAATCTTCTACTGGTACATGGACAACTGTGTGGACCGATGGACTTACCAGCCTTGATCGTTACAAAGGACGATGCTATCACATCGAGCCCGTTGCTGGAGAAGAAAATCAATTTATTGCTTATGTAGCTTATCCCTTAGACCTTTTTGAAGAAGGCTCTGTTACTAATATGTTTACTTCCATTGTGGGTAATGTATTTGGGTTCAAAGCCCTGCGCGCTCTACGTCTAGAGGATCTACGAATCCCTGCTGCTTATGTTAAAACT…	AACCGGGAGTTCCACCCGAGGAAGCGGGGGCAGCGGTAGCTGCTGAATCTTCTACTGGTACATGGACAACTGTGTGGACCGATGGACTTACCAGCCTTGATCGTTACAAAGGACGATGCTATCACAT	yes
Chrysosplenium	grayanum	4213	AB003048	CGAATGTGTCAACCTAATCATTTGGTTATTTCTGCTAATGATTACAACGAAAATACTTTTTGGGGACATAATAATGATTTATATTATCAAATAATATCAGAGGGATTTTCAGTCATTGTGGAAATTCCATTTTCCCTACACTTAGTATCTTACTTAGAAAGGAAAAAAGTAGTAAAAGTGCATAATTTACGATCAATTCATTCAATATTTCCTTTTTTAGAAAACAATTTTGTACATTTAAATTATGTAGCAGATATAGTAATACCCCAGCCCATCCATCTGGAAATATTGGTTCAAACTATTCGCTACTGGGTCAAAGACGTCTCTTCTTTGCACTTATTAAGATTCTTTCTTTATGAGTATTACAATTTAAACAGTTTTATTACCCCAACTCCAAAG…	CTAATGATTACAACGAAAATACTTTTTGGGGACATAATAATGATTTATATTATCAAATAATATCAGAGGGATTTTCAGTCATTGTGGAAATTCCATTTTCCCTACACTTAGTATCTTACTTAGAAAGGAAAAAAGTAGTA	AB003268	GCTGGTGTTAAAGATTACAAATTGACTTATTATACTCCTGAGTATGAAACCAAAGATACGGATATCTTGGCAGCATTCCGAGTAACTCCTCAACCGGGAGTTCCACCTGAGGAAGCGGGGGCAGCGGTAGCTCGCGAATCTTCTACTGGTACATGGACAACTGTGTGGACCGATGGACTTACCAGCCTTGATCGTTACAAAGGACGATGCTATCACATCGAGCCCGTTGCTGGAGAAGAAACTCAATTTATTGCTTATGTAGCTTATCCCTTAGACCTTTTTGAAGAAGGTTCTGTTACTAATATGTTTACTTCCATTGTGGGTAATGTATTTGGGTTCAAAGCCCTGCGCGCTCTACGTCTAGAGGATCTACGAATCCCTCCTGCTTATACTAAAACT…	TTACCAGCCTTGATCGTTACAAAGGACGATGCTATCACATCGAGCCCGTTGCTGGAGAAGAAACTCAATTTATTGCTTATGTAGCTTATCCCTTAGACCTTTTTG	yes
Chrysosplenium	japonicum	4214	AB003049	CGAATGTGTCAACCTAATCATTTGGTTATTTCTGCTAATGATTACAACGAAAATCCATTTTGGGGGCATAATAAGAATTTATATTCTCAAATGATATCAGAGGGATTTTCAGTCATTGTGGAAATTCCATTTTCCCTACACTTAGTATCTTCCTTAGAAAGGAAAAAAATAGTAAAAGTGCATAATTTACGATCAATTCATTCAATATTTCCTTTTTTAGAAGACAATTTTGTACATTTAAATTATGTATCAGATATACTAATACCCCAGCCCATCCATCTGGAAATATTGGTTCAAACTATTCGCTACTGGGTCAAAGATGCCTCTTCTTTGCACTTATTAAGATTCTTTCTTTATGAGTATTATATTTATAATTTAAACAATCTTATTACCCCAACT…	ATGATATCAGAGGGATTTTCAGTCATTGTGGAAATTCCATTTTCCCTACACTTAGTATCTTCCTTAGAAAGGAAAAAAATAGTAAAAGTGCATAATTTACGATCAATTCATTCAATATTTCCTTTTTTAGAAGACAATTTTGTACATTTAAATTATGTATCAGATATACTAATA	AB003269	TTCAAAGCTGGTGTTAAAGATTACAAATTGACTTATTATACTCCTGATTATGAAACCAAAGATACTGATATCTTGGCAGCATTCCGAGTAACTCCTCAACCGGGAGTTCCACCTGAGGAAGCGGGGGCAGCGGTAGCTCGGGAATCTTCTACTGGTACATGGACAACTGTGTGGACCGATGGACTTACCAGCCTTGATCGTTACAAAGGACGATGCTATCACATCGAGCCCGTTGCTGGAGAAGAAAGTCAATTTATTGCTTATGTAGCTTATCCCTTAGACCTTTTTGAAGAAGGTTCTGTTACTAATATGTTTACTTCCATTGTGGGTAATGTATTTGGGTTCAAAGCCCTGCGTGCTCTACGTCTAGAGGATCTACGAATCCCTGTTGCTTATGTT…	AGTAACTCCTCAACCGGGAGTTCCACCTGAGGAAGCGGGGGCAGCGGTAGCTCGGGAATCTTCTACTGGTACATGGACAACTGTGTGGACCGATGGACTTACCAGCCTTGATCGTTACAAAGGACGATGC	yes
Chrysosplenium	kamtschaticum	4215	AB003050	CGAATGTGTCAACCAAATCATTTGGTTATTTCTGCTAATGATTACAACGAAAATCCCTTTTGGGGACATAATAATAATTTATATTATCAAATAATATCAGAGGGATTTTCAGTCATTGTGGAAATTCCATTTTCCCTACACTTAGTATCTTCTTTAGAAAGTAAAAAAATAGTAAAAGTGCATAATTTACGATCAATTCATTCAATATTTCCTTTTTTAGAAAACAATTTTGTACATTTAAATTATGTATCAGATATACTAATATCCCAGCCCATCCATCTGGAAATATTGGTTCAAACTATTCGCTACTGGGTCAAAGATGCCTCTTCTTTGCACTTATTAAGATCCTTTCTTTATGAGTATTACAATTTAAACAGTTTTATTACCCCAACTCCAAAG…	TTTCATTTTTACGTATGGTCTCAACCAGTAAGGATCCATATAAACCAATTATCCAATCATTCGCTCGATTTTCTGGGCTATCTTTCGAGTGTGCGGCTAAATCCTTCAGTGGTACGGGGTCAAATGCTAGAAAATTCATTTATAATAAAT	AB003270	GCTGGTGTTAAAGATTACAAATTGACTTATTATACTCCTGATTATGAAACCAAAGATACTGATATCTTGGCAGCATTCCGAGTAACTCCTCAACCGGGAGTTCCACCTGAGGAAGCGGGGGCAGCGGTAGCTCGTGAATCTTCTACTGGTACATGGACAACTGTGTGGACCGATGGACTTACCAGCCTTGATCGTTACAAAGGACGATGCTATCACATCGAGCCCGTTGCTGGAGAAGAAAGTCAATTTATTGCTTATGTAGCTTATCCCTTAGACCTTTTTGAAGAAGGTTCTGTTACTAATATGTTTACGTCCATTGTGGGTAATGTATTTGGGTTCAAAGCCCTGCGCGCTCTACGTCTAGAGGATCTACGAATCCCTGTTGCTTATGTTAAAACT…	AGAGGATCTACGAATCCCTGTTGCTTATGTTAAAACTTTTCAAGGCCCGCCTCATGGCATCCAAGTTGAGAGAGACAAATTGAACAAGTATGGTCGTCCCCTATTGGGATGTACTATTAAACCTAAATTGGGGTTATCCGCTAAGAACTACGGTAGAGCAGT	yes
Chrysosplenium	macrostemon	4216	AB003052	CGAATGTGTCAACTAAATCATTTGGTTATTTCTGCTAATGATTACAACGAAAATCCCTTTTTGGGGCATAATAACAATTTATATTATCAAATAATAGTAGAGGGATTTTCAGTCATTGTGGAAATTCCATTTTCCCTACAATTAGTATCTTTTTTAGAAAGTAAAAAAATAGTAAAAGTGCATAATTTACGATCAATTCATTCAATATTTCCTTTTTTAGAAAACAATTTTGTACATTTAAATTATGTATCAGATATACTAATACCCCAGCCCATCCATCTGGAAATATTGGTTCAAACTATTCGCTACTGGGTCAAAGATGCCTCTTCTTTGCACTTATTAAGATTCTTTCAGTATTACAGTTTTATTACCCCAACTCCAAAGAAAGCCATTTCCATT…	GAATACGAATCTATCTTAATTTTTCTTTGTAACCAATCGTCTCATTTACGATCAACATCTTCTGGAATTCTTTTTGAGCGAATCCATTTTTATAGAAAAATAAAAAATCGTGTAGAAGTCTTTTCTAATGATTTTTCAACTGTCCTATGGTTGTTCAAAGA	AB003271	GTTGGATTCAAAGCTGGTGTTAAAGATTACAAATTGACTTATTATACTCCTGATTATGAAACCAAAGATACTGATATCTTGGCAGCATTCCGAGTAACTCCTCAACCTGGAGTTCCACCTGAGGAAGCGGGGGCAGCAGTAGCTACGGAATCTTCTACTGGTACATGGACAACTGTGTGGACCGATGGACTTACCAGCCTTGATCGTTACAAAGGACGATGCTATCACATCGAGCCCGTTGCTGGAGAAGAAAGTCAATTTATTGCTTATGTAGCTTATCCCTTAGACCTTTTTGAAGAAGGTTCTGTTACTAATATGTTTACTTCCATTGTGGGTAATGTATTTGGGTTCAAAGCCCTGCGCGCTCTACGTCTAGAGGATCTACGAATCCCTGTTGCT…	AGATACTGATATCTTGGCAGCATTCCGAGTAACTCCTCAACCTGGAGTTCCACCTGAGGAAGCGGGGGCAGCAGTAGCTACGGAATCTTCTACTGGTACATGGAC	yes
Chrysosplenium	pseudofauriei	4217	AB003056	CGAATGTGTCAACCTAATCATTTGGTTATTTCTGCTAATGCTTACAACGAAAATACCTTTTTGGGACATAATAAGAATTTATATTATCAAATAATATCAGAGGGATTTTCCGTCATTGTTGAAATTCCATTTTCCCTACACTTAGTATCTTCCTTAGAAAGGAAAAAAATAGTAAAAGTGCATAATTTACGATCAATTCATTCAATATTTCCTTTTTTAGAAAACCATTTTGTACATTTAAATTATGTAGCAGATATACTAATACCTCAGCCCATCCATCTGGAAATATTGGTTCAAACTATTCGCTACTGGGTCAAAGATGCTTCTTCTTTGCACTTATTAAAATTCTTTCTTTATGAGTATTACAATTTAAACAGTTTTATTACCCCAACCCCAAAG…	CCTTTTTGGGACATAATAAGAATTTATATTATCAAATAATATCAGAGGGATTTTCCGTCATTGTTGAAATTCCATTTTCCCTACACTTAGTATCTTCCTTAGAAAGGAAAAAAATAGTAAAAGTGCATAATTTACGATCAATTCATTCAAT	AB003272	ACCGATGGACTTACCAGCCTTGATCGTTACAAAGGACGATGCTATCACATCGAGCCCGTTGCTGGAGAAGAAACTCAATTTATTGCTTATGTAGCTTATCCCTTAGACCTTTTTGAAGAAGGTTCTGTTACTAATATGTTTACTTCCATTGTGGGTAATGTATTTGGGTTCAAAGCCCTGCGCGCTCTACGTCTAGAGGATCTACGAATCCCTGCTGCTTATACTAAAACTTTTCAAGGCCCGCCTCATGGCATCCAAGTTGAGAGAGATAAATTGAACAAGTATGGTCGTCCCCTATTGGGATGTACTATTAAACCTAAATTGGGGTTATCCGCTAAGAACTACGGTAGAGCAGTTTATGAATGTCTCCGTGGTGGACTTGATTTTACCAAAGATGAT…	TAGACCTTTTTGAAGAAGGTTCTGTTACTAATATGTTTACTTCCATTGTGGGTAATGTATTTGGGTTCAAAGCCCTGCGCGCTCTACGTCTAGAGGATCTACGAATCCCTG	yes
Chrysosplenium	ramosum	4218	AB003057	CGAATGTGTCAACCTAATCATTTGGTTATTTCTGCTAATGATTACAACGAAAATCTCTTTTTGGGGCATAATAAGAATTTATATTATCAAATAATATCAGAGGGATTTTCAGTCATTGTGGAAATTCCATTTTCCCTACACTTAGTATCTTCCTTAGAAAGGAAAAAAATAGTAAAAGTGCATAATTTACGATCAATTCATTCAATATTTCCCTTTTTAGAAAACAATTTTGTACATTTAAATTATGTATCAGATATACTAATACCCCAGCCCATCCATCTGGAAATATTGGTTCAAAGTATTCGCTACTGGGTCAAAGATGCCTCTTCTTTGCACTTATTAAGATTCTTTCTTTATGAGTATTACAATTTAACAAGTTTTATTACCCCAACTCCAAAG…	GTAACGTAGTAGGAGAGCCTATTAGTAAGCCGGCCTGGACTGATTCATCAGATTCTTATATTATCGAAAGATTTGTGCGTATATGCAGAAATCTTTCTCGTTATTATAGCGGATCCTCAAAAAAAAAGAATTTTTATCGAATAAAGTATATACTTCGGCTTTCTTGTGCTCGAACTT	AB003273	GCTGGTGTTAAAGATTACAAATTGACTTATTATACTCCTGATTATGAAACCAAAGATACTGATATCTTGGCAGCATTCCGAGTAACTCCTCAACCGGGAGTTCCACCTGAGGAAGCGGGGGCAGCGGTAGCTCGTGAATCTTCTACTGGTACATGGACAACTGTGTGGACCGATGGACTTACCAGCCTTGATCGTTACAAAGGACGATGCTATCACATCGAGCCCGTTGCTGGAGAAGAAAGTCAATTTATTGCTTATGTAGCTTATCCCTTAGACCTTTTTGAAGAAGGTTCCGTTACTAATATGTTTACTTCCATTGTGGGTAATGTATTTGGGTTCAAAGCCCTGCGCGCTCTACGTCTAGAGGATCTACGAATCCCTGTTGCTTATGTTAAAACT…	TCAATTTATTGCTTATGTAGCTTATCCCTTAGACCTTTTTGAAGAAGGTTCCGTTACTAATATGTTTACTTCCATTGTGGGTAATGTATTTGGGTTCAAAGCCCTGCGCGCTCT	yes
Chrysosplenium	tosaense	4219	AB003059	CGAATGTGTCAACCTAATCATTTGGTTATTTCTGCTAATAATTACAACGAAAATACATTTTGGGGGCATAATACAAATTTATATTCTCAAATGATATCAGAGGGATTTTCCGTCATTGTGGAAATTCCATTTTGCCTACACTTAGTATCTTCCTTAGAAAGGAAAAAAATAGTAAAAGTGCATAATTTACGATCAATTCATTCAATATTTCCTTTTTTAGAAGACAATTTTTTACATTTAAATTATGTATCAGATATACTAATACCTCAGCCCATCCATCTGGAAATATTGGTTCAAACGATTCGCTACAGGGTCAAAGATGCCTCTTCTTTGCACTTATTAAGATTCTTTCTTTATGAGTATTACAATTTAAACAGTCTTATTACCCCAATTCCAACT…	CCTCTTCTTTGCACTTATTAAGATTCTTTCTTTATGAGTATTACAATTTAAACAGTCTTATTACCCCAATTCCAACTCCAAATAAATCCATTTCCATTGTTTCAAAAAGGAATCAAAGATTATTATTGTTTCTATACAATTCTTATGT	AB003274	GCTGGTGTTAAAGATTACAAATTGACTTATTATACTCCTGATTATGAAACCAAAGATACTGATATCTTGGCAGCATTCCGAGTAACTCCTCAACCGGGAGTTCCACCCGAGGAAGCGGGGGCAGCGGTAGCTGCTGAATCTTCTACTGGTACATGGACAACTGTGTGGACCGATGGACTTACCAGCCTTGATCGTTACAAAGGACGATGCTATCACATCGAGCCCGTTGCTGGAGAAGAAAATCAATTTATTGCTTATGTAGCTTATCCCTTAGACCTTTTTGAAGAAGGCTCTGTTACTAATATGTTTACTTCCATTGTGGGTAATGTATTTGGGTTCAAAGCCCTGCGCGCTCTACGTCTAGAGGATCTACGAATCCCTGCTGCTTATGTTAAAACT…	TACATGGACAACTGTGTGGACCGATGGACTTACCAGCCTTGATCGTTACAAAGGACGATGCTATCACATCGAGCCCGTTGCTGGAGAAGAAAATCAATTTATTGCTTATGTAGCTTATCCCTTAGACCTTTTTGAAGAAGGCTCTGTTACTAATATGTTTACTTCCATTGTGGGTAATGTATTTGGGTTCAAAGCCC	yes
Cicer	arietinum	4364	EU835853	GAATGATTACCACATCTAATTATACGTTAAAAAACAATTAGTGCTTGCTGTGGAAAAAGCTTTTCCTTCCCACGAATGGATTAAGGGTTTTTGTTATGAGTCCTAATTATTAGCGATTTTCCATTATGTTATGGGATAGCGATAAATGTGTAGAAGAAAGAGTATATTGATAAAGATATTTTTTTTTTCCAAAATCAAAAGAGCGATTGGTCCAAAAAATAAAGGATTTCTAACTAGCTTGTTATCCTAGAACAATTAGATGGAACAAGCGAGGGTAGATAGTCCATTGATGGGTTTTACTTGTTTTCTAGGTATCTATTCATATTTGTTTTTTTATTTGAATTCAAATATCTATCTAGATAGAATACCTTGTTTTGACTGTATCGCACTATGTATCAT…	CGATTTATACTTTTTCAAAAAGTAATCCAAGATTATTCTTGTTCCTCTATAATTTTTATGTATGGGAATATGAATCTATCTTCCTTTTTCTACGTAATAAATCCTCTCATTTACGATTAAAAT	EU835853	ATGTCACCACAAACAGAAACTAAAGCAAGTGTTGGGTTCAAAGCTGGTGTTAAAGATTATAAATTGACTTATTATACTCCCGACTATGAAACCAAAGATACTGATATCTTGGCAGCATTTCGAGTAACTCCTCAACCTGGAGTCCCGCCTGAAGAAGCAGGTGCTGCGGTAGCTGCCGAATCTTCCACTGGGACATGGACAACTGTGTGGACCGATGGACTTACCAGTCTTGATCGTTATAAAGGACGATGCTACCACATCGAGCCGGTTCCAGGAGAAGAAAGTCAATTTATTGCTTATGTAGCTTATCCCTTAGACCTTTTTGAAGAAGGTTCTGTTACGAACATGTTTACCTCTATTGTAGGTAATGTATTTGGTTTCAAGGCCTTGCGCGCTCTA…	TTACCTCTATTGTAGGTAATGTATTTGGTTTCAAGGCCTTGCGCGCTCTACGTCTGGAAGATTTGCGAATTCCTAATGCTTATGTTAAAACTTTCCAAGGCCCTCCTCACGGAATCCAAG	yes
[truncated: 1,738 more rows]
