# Supplementary material for: DNA Barcode Sequence Identification Incorporating Taxonomic Hierarchy and within Taxon Variability
Source: PLoS One. 2011 Aug 16;6(8):e20552. doi: 10.1371/journal.pone.0020552 (PMC3156709; doi:10.1371/journal.pone.0020552)
Supplement: Dataset S2 — A FASTA formatted text file of matK sequences aligned with MUSCLE (used for some tree–based identifications). Sequence names correspond to the specimen identification number in Dataset S1. (FASTA) [file pone.0020552.s002.fasta]

>4428
------------------------------------------------------------
------------------------------------------------------------
------------------------------------------------------------
-----------------TTGAATTCTTTGTATTAATTAAAAAGTTAAAATAAAATTAACA
GTCAATATAAAAGAGGTTTAACCTTATATATTTAAAAATAAGGTTATTTTTACTGAAAAT
GAATCCTAACTATTAAAAAAAATGTAAATAAATCACCAGTGTGCTGACTAAAAAAAACTT
AAGTCAGGAGAGCAATCAATTTTTTTATTACAAAAAAAAATTAAAGAAATTTTATTTTAT
AAGTAAAACTTTATTTAATTTTCTTTTAATAGATTGCAGTATATATTATTTTCTATTTGA
AAAAGGTACTTATAAAAAAATATTATAAGAGCTATAACAAAAATTTTATCCGAAATGGAA
AAACTAAAAAAAAATAAAAAAAAACTTATATGGCAACAACGT------TTT---------
-TTATATCCACTTTTATTTCAAAATGATTTTTACGCACTTGCTTATAATCATTCTTT---
------------------AAATAAA---TTT--------------------AATTTAAAA
AAAATA------------------------------------GAAAATTCT---------
---------AAT---------TTAAATAAAC-----ATTTT-----------AGTTTTTT
AACATTAAAACGTTTAGT------TAAAAGAA---------TCCGTCGAAAAAGAAATAT
AGAAGA------A------------T----TAA---AT----------------------
---------------------------------------------------AAA------
------------AAT-----------------------TATAA----------------T
AAAATTT-------TTGATATTAATTAC------AAC-AA--------------------
-TTATTTTTAT------TCA------------AA------AGTAATTCG------AGAAG
GAC---------TTGCTATA--ATTTTAG---A------------AAATTTTTTTTTAGT
ACA------ATC---------AAAA-----------------------AAAAA-------
--------AATTGTAAAAAAATTTA------CTGAATGGACT------------------
----------------AA------TTATCAA------TCTATTCATACTGTATTCCCTTT
TATAGAAGATAATTT-TTTACATTCTAA---T------TATATTCT--AAATACAAAAAT
ACCTTCTTTAATTCATCCAGAACTTCTGATACGAATTCTTCGTCGACGCATACAAGATGC
TTCT-----TTTTCACATTTATTA----CGA---------TTA---ATA-----------
----------------------------------------------TTTCAT-AAAA---
---A------T-----------------------------A-------------------
---AAAA---------GTTA---------GTTAC------------TTTAA---------
-----A------TAT----------------------T---TT-----------------
------------------------TT------------------C------T--------
-----------------------C---------------AAAGAG---AAAT-----AAC
TAAATTATCA------ATAT---TT-TTATGGC-------ATTCTTATAT-TTATGAATT
AGAATT--TTTTTT-----AGTAAATCAATGGAAA-------------------------
------------------------------------------------------------
------------------------------------------------------------
------------------------------------------------------------
------------------------------------------------------------
------------------------------------------------------------
------------------------------------------------------------
------------------------------------------------------------
------------------------------------------------------------
------------------------------------------------------------
------------------------------------------------------------
------------------------------------------------------------
------------------------------------------------------------
------------------------------------------------------------
------------------------------------------------------------
----------------------------------------------ACTTTAAATTACTT
TAAATCATTGTCATATTTAATTTCACTTAATA-AAACATATTGTATTA---CAAAAA---
---------TTC---------AACAT----------------------------------
-----------------------------GTT------A----T------TAAAAA----
---------ACCC------TT---AGATATTAAAT-------TAC---------AATT--
----------------TTTTTATAAAAAAAAAA--T---------GTCTTTCCATTATGT
AAGATATGAAAATCATTTTATTATAGC---------------------AATAAAAAACT-
-----CCAA---TTTT-TTAGCAGAAAAATGGAAATTTTTTT--TTTATAAGTTTT-GGC
AATATTATTTTTACTATTTATT--TAAACT------TTCTAGAATAAATTTAAAA---A-
-----AAATTTC---TA---AA---------AACT------GCTTTTCTTTTTTAGGATA
TGTTTT------TGGT------ATTCA------AACAAAA---------------AGTAT
TATAGTTAAATCTAACATGATACATAC------TTTATCT---AAAAT--------A---
AA------T---ATT-------------AGCAGAAAA------GAAATTTATTCTATTAC
TCCAATATC---ATCTTTAATTGAATTATTAGCTAAAGAAAACTTTTGTGATACTTTAGG
GCAC--CCCATAAGTAA---ATTAGCTTGGACAACTTT----------------------
-----AACAGATGATGAAATTTTTAATCGTTTTGATCAAATTTGGAGAAATTTTTTTT-A
TTATTATAGTGGATGCAAAAATAAAAAA-AACTTATA-TCAAGTACAATACATACTTCGA
TTTTCTTGTGCTAAAACATTAGCGTGTAAACATAAAAGTACTATAC
>3516
------------------------------------------------------------
------------------------------------------------------------
------------------------------------------------------------
------------------------------------------------------------
------------------------------------------------------------
------------------------------------------------------------
----------------------------------------------ATGTATCA----TT
TCATAACACA----AGAAGTGCCTCAC-TT--------TTTTGGTTCCAG-------TAA
AAATGTATGTAAATGGTAT-----TATTAC--------AAAG-ATATTT-----------
AGATTGAAAAA------AAATACATTT---CGTCAACAAAAT------TTT---------
-CTATATCCGCTACTCCTTCAGGAGTATATTTACTCACTTGC------TCATGATCATAG
CT------------T---CAAGAGT---TTT------CTTTT---TTACG-AACCTGTAG
AAAT------------TTTT----------------------G---GTTAT---------
---------GAC---------------AATA-----AATCT-----------AGTTTAGT
ACTTGTGAAACGTTTAAT------TACTCGAA---------TGTATCA---------A-C
AAAAAT------C------------T----TT----------------------------
------------------------------------------------------------
-------------------------------------------------G---------C
TAAAGGG------GTT--TTGGGGGCAT------AAG-AA---TTT------TTTTTCTT
CTCATTTTTCT------TCT------------CA------AATACTATC------AGAAG
GTT---------TTGGGGTC--ATTCTGG---A------------AATTCCATTCTCGTC
GCA------ATT---------AGTA---TCTTC--------CTT----TGAAG-------
--------AAA---AA---AAAATA------CCAAA------------ATCTCA------
G---------------AA------TTTACGA------TCTATTCATTCAATATTTTCTTT
TTTAGAGGATAAATT-TTCACATTTAAA---T------TCTGTGTT--AGATCTACTAAT
ACCCCATCCCATCCATCTGGAAATATTGGTTCAAATCCCTCAATGTTGGATCAAAGATGT
TCCT-----TCTTTGCATTTATTA----CGA---------TTG---ATT-----------
----------------------------------------------TTCTAC-AAAT---
---A------T-TA------T-------------------A---------------A---
TT-TTAA-A--AG---TATA---------ATTAC------------TTCAA------AG-
-----A------AAT------CCA------T------T---CA--------CGT------
------------------------CT------------------T------T--------
-T---------------------C---------------AAAAAG---AAAG------AA
AAGATTTTTT------TGGT---TC-CTACATA-------ATTTTTATGT-ATATGAATG
CGAATA--TCTCTT-----TCTGTTTCTTCGTAAACAG----------------------
------------------------------------------------------------
------------------------------------------------------------
------------------------------------------------------------
------------------------------------------------------------
------------------------------------------------------------
------------------------------------------------------------
------------------------------------------------------------
------------------------------------------------------------
------------------------------------------------------------
------------------------------------------------------------
------------------------------------------------------------
------------------------------------------------------------
------------------------------------------------------------
------------------------------------------------------------
----------------------------------------------TTTT---CTTATTT
ACGATCAACATCTTTTGGAATCTTTCTTGAGC-GAACACATTTCTATG---GAAAAA---
---------TGG---------AATAT------A---------------T---A------C
TA------GTA------------------ATT------T----A------TTTTAA--TT
---------CTTT------TC---AGA---GGATT------CTAT---------GGTT--
----------------CCTCAA------AGATC--C---------TTTCATACATTATGT
TCGATATCAAGGCAAAGGAATTCTAGC---------------------TTCAAAGGGAA-
-----CTCT---TATT-CTGATGAAGAAATGGAAATTTCATC--TTGTTTATTTTT-GGC
AATTTTATTTTCACTTTTGGTC--TCAACC------TTATAGGATCCACATAAAA---C-
-----AATTACC---CA---AC---------TATT------CCTTTTCCTTTCTGGGGTA
TTTTTT------AAGT------GTACC------CAAAAATACT-TT---------GGTAG
TAA----GAAATCAA-ATGCTGGAGAA------TTCTTTT---ATAAT------A-A---
-A------T---ACT---CT------G-AC---TAAG------AAATTAGATACCATAGC
CCCAGTTAT---TTCTCTTATTGGATCATTGTCGAAAGCTCAATTTTGTACTATATCAGG
TTAT--CCTATTAGTAA---ACCAATCTGGACCGATTT----------------------
-----ATCGGATTCTGATATTCTTGATCGATTTTGTCGGATATGTAGAAATCTTTGTC-G
TTATCACAGTGGATCCTCAAAAAAACAG-GTTTTATA-TCGTATAAAGTATATACTTCGA
CTTTCATGTGCTAGAACTTTGGCTCGTAAACATAAAAGTACAATAC
>3742
------------------------------------------------------------
------------------------------------------------------------
------------------------------------------------------------
------------------------------------------------------------
------------------------------------------------------------
------------------------------------------------------------
------------------------------------------------------------
------------------------------------------------------------
------------------------------------------------------------
------------------------------------------------------------
------------------------------------------------------------
------------------------------------------------------------
------------------------------------------------------------
------------------------------------------------------------
------------------------------------------------------------
------------------------------------------------------------
------------------------------------------------------------
------------------------------------------------------------
------------------------------------------------------------
------------------------------------------------------------
------------------------------------------------------------
------------------------------------------------------------
------------------------------------------------------------
------------------------------------------------------------
------------------------------------------------------------
------------------------------------------------------------
------------------------------------------------------------
------------------------------------------------------------
------------------------------------------------------------
------------------------------------------------------------
------------------------------------------------------------
------------------------------------------------------------
------------------------------------------------------------
------------------------------------------------------------
------------------------------------------------------------
------------------------------------------------------------
------------------------------------------------------------
------------------------------------------------------------
------------------------------------------------------------
------------------------------------------------------------
------------------------------------------------------------
------------------------------------------------------------
------------------------------------------------------------
------------------------------------------------------------
------------------------------------------------------------
------------------------------------------------------------
------------------------------------------------------------
------------------------------------------------------------
------------------------------------------------------------
-----------------------------------------------------CTCATTC
ACGATCGTTGTCTCATGGATCTTTCCCTGATC-GAACTCATTTTGATC---GAAAGA---
---------TCA---------AACAT------A---------------T---T-------
-----------------------------ATCAGAAATTATCGT--------CGAA----
---------ATTC------AC---TGA---AAAGT------ATCT---------GGTC--
----------------GTTGAA------GGATC--C---------TAGAATTCACTATGT
TAGATATGCAGAAAGATCTATTATAGC---------------------TATAAAGGGTA-
-----CTCA---TCTC-CTAGTGAAAAAATGTAGATATCATC---TTCCAATTTTTCGGC
AATTTTATTTCCATCTTTGGTC--CGAACC------ATATAGGGTATGTTCTCAT---C-
-----AATTATC---CA---AG---------AATT------GTTCTTCTTCTTTAGGTTA
TTTTCT------GAGG------GTTCG------GATGAAACCT-CT---------TCTGG
TCA----GGACCAAA-ATGCTAGATGA------GTTATTA---ATTAC------C-G---
-A------TCTTATT-------------AC---CGAT------GAATTTGATCCAATAGT
TCCGATTGT---ACCAATAATTGGATTATTGGCTAGAGAAAAATTATGTGACATATCAGG
GCGG--CCAATTAGTAA---ATTGTATTGGACTAGTCT----------------------
-----AACAGATGATGATATCCTCGATCGATTCGATCGAATTTGGAAAAATATTTTTC-A
TTACTACAGTGGATCCCTTGATCGAGAT-GGTTTATA-TCGTATAAAGTATATACTTTCA
CTATCATGTGCTAAAACTTTAGCCTGTAAACATAAAAGTACGATAC
>2743
------------------------------------------------------------
------------------------------------------------------------
------------------------------------------------------------
------------------------------------------------------------
------------------------------------------------------------
------------------------------------------------------------
------------------------------------------------------------
------------------------------------------------------------
------------------------------------------------------------
------------------------------------------------------------
------------------------------------------------------------
---------------------TTTT---TTA------AATGG---ATCCA-TTTTGTTGG
AAAA------------TTCT----------------------G---GTTAT---------
---------GAC---------------AAAA-----AATCC-----------AGTTTACT
AATGGTAAAACATTTAAT------TACTCGAA---------TGTATCA---------C-C
AGAATC------A------------T----TTT---TT----------------------
-----------TTTTTTCACT------------------------------AAT------
------------TAT------TA---------------T--AA------C---------A
AAAATCC------ATT--TTTGGGGTAC------AAC-AA--------------------
-AAATTTGTAT------TCT------------CA------AATGCTATC------AGAAG
GGT---------TTGCAGTC--ATTGTGG---A------------AATTCCATTTTCCCT
ACG------ATT---------AGTA---TCTTC--------CTT----AGAGG-------
--------AAG---AA---GAAATC------GCAAA------------ATCTTA------
T---------------AA------TTTACGA------TCAAGTCATTCAATATTTCCTTT
TTTAGAGGATAAATT-CCCACATTTAAA---T------TATGTGTC--AGATGTATTAAT
CCCCTATCCCCTCCATCTGCAAATTTTAGTTCAAATCCTTCGCTCCTGGGTGAAAGATGC
CTCT-----TCTTTTCATTTATTA----CGG---------TTC---TTT-----------
----------------------------------------------TTTCAC-GAGT---
---A------T-TA------T-------------------A---------------A---
TT-GGAA-T--AG---TCTT---------AGTAC------------TTCAA------AA-
-----A------AAT------TGA------T------T---TC--------TTT------
------------------------TT------------------T------T--------
-T---------------------C---------------AAAAAG---AAAT------CA
AAGATTAGTC------TTGT---TC-CTATACA-------ATTCTTATGT-ATGTGAATA
CGAATC--CATTTT-----CCTTTTTCTACGTAACCAA----------------------
------------------------------------------------------------
------------------------------------------------------------
------------------------------------------------------------
------------------------------------------------------------
------------------------------------------------------------
------------------------------------------------------------
------------------------------------------------------------
------------------------------------------------------------
------------------------------------------------------------
------------------------------------------------------------
------------------------------------------------------------
------------------------------------------------------------
------------------------------------------------------------
------------------------------------------------------------
----------------------------------------------TCTT---CTCATAT
ACGATTAACTTCTTATAGGGGCCTTTTTGAGC-GAATATATTTCTATG---GAAAAA---
---------TCG---------AACAT------C---------------T---T------G
TC------AAA------------------GTG------T----T------TGCTAA--TT
---------ATTT------TT---CGG---CTATC------TTAC---------GGGT--
----------------CTTCAA------GGATC--C---------TTTCATGCATTATGT
TAGATATCAAGGAAAATTTATTCTGGT---------------------TTCAAAAGATA-
-----CGCC---ACTT-CTGATGAATAAGTGGAAATATTACC--TTGTCAATTTAT-GGC
AATGTCATTTTTATGTGTGGTC--ACAACC------AGAAAGGATCTATATAAAC---C-
-----AATTATC---CA---AG---------CGTT------CTCTTGACTTTTTGGGCTA
TATTTC------AAGT------GTGCG------ATTAAATCCT-TC---------AGTGG
TAT----GGAGTCAG-ATGCTAGAAAA------TTCATTT---CTAAT------G-G---
-A------T---AAT---GC------T-AC---CAAG------AAACTCGATACACTAGT
TCCTATTAT---TACTCTGCTTGGATCCTTGGCTAAAGCGAAATTTTGTAACGTGTTAGG
GCAT--CCCATTAGTAA---GCCGACCTGGATCGATTC----------------------
-----GTCGGATTTTGATATTATTGATCGATTTGTGCGTATATCCAGAAATCTTTCTC-A
TTATTACAGAGGATCCTCAA----------------------------------------
----------------------------------------------
>3047
------------------------------------------------------------
------------------------------------------------------------
------------------------------------------------------------
------------------------------------------------------------
------------------------------------------------------------
------------------------------------------------------------
------------------------------------------------------------
------------------------------------------------------------
------------------------------------------------------------
------------------------------------------------------------
------------------------------------------------------------
------------------------------------------------------------
------------------------------------------------------------
------------------------------------------------------------
------------------------------------------------------------
------------------------------------------------------------
------------------------------------------------------------
------------------------------------------------------------
------------------------------------------------------------
------------------------------------------------------------
------------------------------------------------------------
------------------------------------------------------------
------------------------------------------------------------
------------------------------------------------------------
------------------------------------------------------------
----------------------------------------------------------GC
CTCC-----TCCTTTCATTTATTA----AGG---------CTC---TTT-----------
----------------------------------------------CTTTAT-GAGT---
---A------T-TG------T-------------------A---------------A---
TT-GGAA-T--AG---TCTT---------ATTAC------------TCCAA------AA-
-----A------AAA------GGA------T------T---TC-----T---GCTTTTTC
AAATTCAAAAAGTAATCCAAGATTTT------------------T------T--------
-T---------------------C---------------AAAAAG---TAAT------CC
AAGATTTTTC------CTGT---TC-CTATATA-------ATTTTTATGT-ATGTGAATA
CGAATC--CATCTT-----TCTTTTTCTCCGTACCAAA----------------------
------------------------------------------------------------
------------------------------------------------------------
------------------------------------------------------------
------------------------------------------------------------
------------------------------------------------------------
------------------------------------------------------------
------------------------------------------------------------
------------------------------------------------------------
------------------------------------------------------------
------------------------------------------------------------
------------------------------------------------------------
------------------------------------------------------------
------------------------------------------------------------
------------------------------------------------------------
----------------------------------------------TCTT---CTTATTT
ACGATTAACATCTTTTGGAGTCCTTTTTGAGC-GAATCTATTTCTATG---CAAAAA---
---------TAG---------AACAT------T---------------T---T-------
--------GTA---------GAA------GTC------T----T------TGATAA----
----GG---ATTT------TC---CGT---CCACC------CTAT---------GGTT--
----------------CTTCAA------GGACC--C---------TTTCATTCATTATGT
TAGATATCAAGGAAAATCCATTCTCGC---------------------TTCAAAGAATA-
-----CGCC---CTTT-TTGATGAAAAAATGGAAATACTTTC--TTATCCATTTAT-GGC
AATGTCATTTTTTTGTTTGGTC--TCAACC------AGGAAAGATCCATATAAAC---C-
-----AATTATC---CG---AG---------CATT------CATTTTACTTTTTCGGCTA
TTTTTC------AAAT------GTGCG------GCTAAATCCT-TC---------AGTGG
TAC----GGAGTCAA-ATGTTGGAAAA------GTCATTT---ATAAT------G-G---
-A------A---AAT---CT------T-AT---GAAA------AAGCTTGATACAATAAT
TCCAATTAT---TCCTCTAATTAGATCATTGGCTAAAGCAAAATTTTGTAATGTATTAGG
ACAT--CCCATTAGTAA---GCCGGTCTGGGCCGATTC----------------------
-----ATCCGATTTTGATATTATTGACCGATTTTTGCAGATATGCAGAGATCTTTCTC-A
TTATT-------------------------------------------------------
----------------------------------------------
>3050
------------------------------------------------------------
------------------------------------------------------------
------------------------------------------------------------
------------------------------------------------------------
------------------------------------------------------------
------------------------------------------------------------
------------------------------------------------------------
------------------------------------------------------------
------------------------------------------------------------
------------------------------------------------------------
------------------------------------------------------------
------------------------------------------------------------
------------------------------------------------------------
------------------------------------------------------------
------------------------------------------------------------
------------------------------------------------------------
------------------------------------------------------------
------------------------------------------------------------
------------------------------------------------------------
------------------------------------------------------------
------------------------------------------------------------
------------------------------------------------------------
------------------------------------------------------------
------------------------------------------------------------
------------------------------------------------------------
------------------------------------------------------------
-TCC-----TCCTTTCATTTATTA----AGG---------CTC---TTT-----------
----------------------------------------------CTTTAT-GAGT---
---A------T-TG------T-------------------A---------------A---
TT-GGAA-T--AG---TCTT---------ATTAC------------TCCAA------AA-
-----A------AAA------GGA------T------T---TC-----T---AC------
------------------------TT------------------T------T--------
-T---------------------C---------------AAAAAG---TAAT------CC
AAGATTTTTC------CTGT---TC-CTATATA-------ATTTTTATGT-ATGTGAATA
CGAAGC--CATCTT-----TCTTTTTCTCCGTAACAAA----------------------
------------------------------------------------------------
------------------------------------------------------------
------------------------------------------------------------
------------------------------------------------------------
------------------------------------------------------------
------------------------------------------------------------
------------------------------------------------------------
------------------------------------------------------------
------------------------------------------------------------
------------------------------------------------------------
------------------------------------------------------------
------------------------------------------------------------
------------------------------------------------------------
------------------------------------------------------------
----------------------------------------------TCTT---CTTATTT
ACGATTAACATCTTCTGGAGTCTTTTTTGAAC-GAATCTATTTCTATG---CAAAAA---
---------TAG---------AACAT------T---------------T---T-------
--------GTG---------GAA------GTC------T----T------TGATAA----
----GG---ATTT------TC---CGT---CCACC------CTAT---------GGTT--
----------------CTTCAA------GGACC--C---------TTTCATTCATTATGT
TAGATATCAAGGAAAATCCATTCTGGC---------------------TTCAAAGAATA-
-----CGCC---CTTT-TTGATGAAAAAATGGAAATACTATC--TTATCCATTTAT-GGC
AATGTCATTTTTTTGTTTGGTC--TCAACC------AGGAAAGATCCATATAAAC---C-
-----AATTATC---CG---AG---------CATT------CATTTTACTTTTTGGGCTA
TTTTTC------AAAT------GTGCG------GCTAAATCCT-TC---------AGTGG
TAC----GGAGTCAA-ATGTTGGAAAA------GTCATTT---ATAAT------G-G---
-A------A---AAT---CT------T-AT---GAAA------AAGCTTGATCCAATAAT
TCCAATTAT---TCCTCTAATTAGATCATTGGCTAAAGCAAAATTTTGTAATCTATTAGG
ACAT--CCCATTAGTAA---GCCGGTCTGGGCCGATTC----------------------
-----ATCCGATTTTGATATTATTGACCGATTTTTGCAGATATGCAGAGATCTTTCTC-A
TTATT-------------------------------------------------------
----------------------------------------------
>3052
------------------------------------------------------------
------------------------------------------------------------
------------------------------------------------------------
------------------------------------------------------------
------------------------------------------------------------
------------------------------------------------------------
------------------------------------------------------------
------------------------------------------------------------
------------------------------------------------------------
------------------------------------------------------------
------------------------------------------------------------
------------------------------------------------------------
------------------------------------------------------------
------------------------------------------------------------
------------------------------------------------------------
------------------------------------------------------------
------------------------------------------------------------
------------------------------------------------------------
------------------------------------------------------------
------------------------------------------------------------
------------------------------------------------------------
------------------------------------------------------------
------------------------------------------------------------
------------------------------------------------------------
------------------------------------------------------------
----------------------------------------------------------GC
CTCC-----TCCTTTCATTTATTA----AGG---------CTC---TTT-----------
----------------------------------------------CTTTAT-GAGT---
---A------T-TG------T-------------------A---------------A---
TT-GGAA-T--AG---TCTT---------ATTAC------------TCCAA------AA-
-----A------AAA------GGA------T------T---TC-----T---ACTTTTTC
AAATTCAAAAAGTAATCCAAGATTTT------------------T------T--------
-T---------------------C---------------AAAAAG---TAAT------CC
AAGATTTTTC------CTGT---TC-CTATATA-------ATTTTTATGT-ATGTGAATA
CGAATC--CATCTT-----TCTTTTTCTCCGTACCAAA----------------------
------------------------------------------------------------
------------------------------------------------------------
------------------------------------------------------------
------------------------------------------------------------
------------------------------------------------------------
------------------------------------------------------------
------------------------------------------------------------
------------------------------------------------------------
------------------------------------------------------------
------------------------------------------------------------
------------------------------------------------------------
------------------------------------------------------------
------------------------------------------------------------
------------------------------------------------------------
----------------------------------------------TCTT---CTTATTT
ACGATTAACATCTTTTGGAGTCCTTTTTGAGC-GAATCTATTTCTATG---CAAAAA---
---------TAG---------AATAT------T---------------T---T-------
--------GTA---------GAA------GTC------T----T------TGATAA----
----GG---ATTT------TC---CGT---CCACC------CTAT---------GGTT--
----------------CTTCAA------GGACC--C---------TTTCATTCATTATGT
TAGATATCAAGGAAAATCCATTCTGGC---------------------TTCAAAGAATA-
-----CGCC---CTTT-TTGATGAAAAAATGGAAATACTTTC--TTATCCATTTAT-GGC
AATGTCATTTTTTTGTTTGGTC--TCAACC------AGGAAAGATCCATATAAAC---C-
-----AATTATC---CG---AG---------CATT------CATTTTACTTTTTCGGCTA
TTTTTC------AAAT------GTGCG------GCTAAATCCT-TC---------AGTGG
TAC----GGAGTCAA-ATGTTGGAAAA------GTCATTT---ATAAT------G-G---
-A------A---AAT---CT------T-AT---GAAA------AAGCTTGATACAATAAT
TCCAATTAT---TCCTCTAATTAGATCATTGGCTAAAGCAAAATTTTGTAATGTATTAGG
ACAT--CCCATTAGTAA---GCCGGTCTGGGCCGATTC----------------------
-----ATCCGATTTTGATATTATTGACCGATTTTTGCAGATATGCAGAGATTTTTCTC-A
TTATT-------------------------------------------------------
----------------------------------------------
>3517
------------------------------------------------------------
------------------------------------------------------------
------------------------------------------------------------
------------------------------------------------------------
------------------------------------------------------------
------------------------------------------------------------
------------------------------------------------------------
------------------------------------------------------------
------------------------------------------------------------
-------------------------------GGCAACAAAAC------TTC---------
-CTATATCCGCTACTCCTTCAGGAGTCTATTTACTCACTTGC------TCATTATCATAG
CT------------T---CAATAGT---TTG------ATTTT---TTACG-AACCTGTGG
AAAT------------TATA----------------------G---GTTAT---------
---------GAC---------------AATA-----AATCT-----------AGTTTAGT
ACTTGTGAAACGTTTAAT------TACTCGAA---------TGTATCA---------A-C
AGGAAT------C------------T----TTG---AT----------------------
-----------TTCTTCGGTG------------------------------AAT------
------------GAT------TC---------------T--AA------C---------C
AAAATGAAAATGGATT--TTGGGGGAAC------AAG-AA---TTC------TTTTTCTT
CTCATTTTCCT------TCT------------CA------AATGGTATC------AGAAG
GTT---------TTGGAGTC--ATTCTGG---A------------AATTCCATTCTCGTC
GCG------ATT---------AGTA---TCTTC--------CCT----TGAAG-------
--------AAA---AA---AGAATA------CCAAA------------ATCTCA------
G---------------AA------TTTACGA------TCTATTCATTCAATATTTCCCTT
TTTAGAGGATAAATT-CTCACATTTAAA---T------TATGTGTC--AGATCTACTAAT
ACCCCATCCCATCCATCTGGAAATCTTGGTTCAAATCCTTCAATGCTGGATCAAAGATGT
TCCT-----TCTTTGCATTTATTG----CGA---------TTG---TTT-----------
----------------------------------------------TTCCAC-GAGT---
---A------T-CA------T-------------------A---------------A---
TT-TGAA-T--AG---TCTC---------ATTAC------------TTCAA------TG-
-----A------AAT------CCA------T------T---TA--------CGT------
------------------------CT------------------T------T--------
-T---------------------C---------------AAAAAG---AAAG------AA
AAGATTCTTT------TGGT---TC-CTACATA-------ATTCTTATGT-ATATGAATG
CGAATA--TCTATT-----CCTGTTTCTTCGTAAACAG----------------------
------------------------------------------------------------
------------------------------------------------------------
------------------------------------------------------------
------------------------------------------------------------
------------------------------------------------------------
------------------------------------------------------------
------------------------------------------------------------
------------------------------------------------------------
------------------------------------------------------------
------------------------------------------------------------
------------------------------------------------------------
------------------------------------------------------------
------------------------------------------------------------
------------------------------------------------------------
----------------------------------------------TCTT---CTTATTT
ACGATCAAGATCTTCTGGAGTCTTTCTTGAGC-GAACACATTTCTATG---GAAAAA---
---------TAG---------AATAT------C---------------T---T------A
TA------GTC------------------GTG------T----G------TTGTAA--TT
---------ATTT------TC---AGA---GGATC------CTAT---------GGTT--
----------------CCTCAA------AGATA--C---------TTTCATACATTATGT
TCGATATCAAGGAAAAGCGATTCTGGC---------------------TTCAAAAGGAA-
-----CTCT---TATT-CTGATGAAGAAATGGAAATTTCATC--TTGTAAATTTTT-GGC
AATCTTATTTTCACTTTTGGTT--TCAACC------TTATAGGATCTTTATAAAG---C-
-----AATTACC---TA---AC---------TATT------CCTTCTCTTTTCTGGGGTA
TTTTTC------AAGT------GTACT------AAAAAATCCT-TT---------GGTAG
TAA----GAAATCAA-ATGCTAGAGAA------TTCATTT---CTAAT------A-A---
-A------T---ACT---CT------G-AC---TAAG------AAATTAGATACCATAGC
CCCAGTTAT---TTCTCTTATTGGATCATTGTCGAAAGCTCAATTTTGTACTGTATTGGG
TCAT--CCTATTAGTAA---ACCAATCTGGACCGATTT----------------------
-----ATCGGATTCTGATATTCTTTATCGATTTTGTCGGATATGTAGAAATCTTTGTC-A
TTATTACAGTGGATCTTCAAAGAAACAG-GTTTTGTA-TCGTATAAAGTATATACTTCGA
CTCTCGTGTGCTAGAACTTTGGCTCGCAAACATAAAAGTACAGTAC
>2289
------------------------------------------------------------
------------------------------------------------------------
------------------------------------------------------------
------------------------------------------------------------
------------------------------------------------------------
------------------------------------------------------------
------------------------------------------------------------
------------------------------------------------------------
-------------------------ATGGAGGAATTCCAAAGATATTTAGAGCT------
-----------------AGATAGATCT---CAACAACACTAC------TTC---------
-TTATATCCACTTATCTTTCAGGAGTATATTTATGCACTTGCTCATGATCATGGTTTAAA
TAG---------------AAATAGA---TCT--------------------ATTTTGTTG
GAAAAT------------------------------------GCGGGTTAT---------
---------GAC---------------AATA-----AATTC-----------AGTTTACT
AATTGTAAAACGTTTAAT------TGCTCGAA---------TGTATCAGTATC----AAC
AGAATC------A------------T----TTG---AT----------------------
-----------TATTTCTACT------------------------------AAT------
------------GAT------TC---------------T--AA------C---------C
AAAATCT------ATT--TTTGAGGCGC------AAC-AA---GAA--------------
----TTTGTAT------TCT------------CA------AATGATATC------AGAGG
GGT---------TTGCAGTC--ATTGTGG---A------------AATTCCATTTTCTCT
ACA------ATT---------ACTA---TCTTC--------CCT----AGAAA-------
--------------GCAAAGGGATA------GTCAA------------ATCTCA------
T---------------AA------TTTACGA------TCAATTCATTCAATATTTCCTTT
TTTAGAGGACAAAAT-TTCACATTTAAT---T------TATGTGTT--AGAGATACTAAT
ACCCTACCCAGTCCATCTGGAAATCTTGGTTCAAACTCTTCGCTACTGGGTAAAAGATGC
TTCT-----TCTTTGCATTTATTA----CGA---------TTC---TTT-----------
----------------------------------------------CTCCAC-GAGT---
---A------T-TG------T-------------------A---------------A---
TT-GGAA------------------------TAC------------TCCAA------AT-
-----A------AAG------CCG------G------TTCTTC-----------------
------------------------TT------------------T------T--------
-T---------------------C---------------AAAAAG---AAAT------CA
AAGACTATTC------TTCT---TC-CTATATA-------ATTCTCATCT-ATGTGAATA
CGAATC--CATCTT-----CATCTTTCTCCGTAACCAA----------------------
------------------------------------------------------------
------------------------------------------------------------
------------------------------------------------------------
------------------------------------------------------------
------------------------------------------------------------
------------------------------------------------------------
------------------------------------------------------------
------------------------------------------------------------
------------------------------------------------------------
------------------------------------------------------------
------------------------------------------------------------
------------------------------------------------------------
------------------------------------------------------------
------------------------------------------------------------
----------------------------------------------TCTT---CTCATTT
ACGCTCAACATCTTCTGGAACCCTTCTTGAAC-GAATATATTTCTATG---GAAAAA---
---------TAA---------AATAT------C---------------T---T-------
--------GTA---------AAA------GTC------T----T------TGTTAA----
-------GTCTTT------TC---AAG---TCAAT------CTAT---------TGTT--
----------------GTTGAA------GGATC--C---------TTTCATGCATTATGT
TAGGTATCAAGGAAAATCAATTCTTGC---------------------TTCAAAAGGGA-
-----CGCC---CTTT-TTGATGAAAAAATGGACATATTACT--TTGTTAATTTAT-GGC
AATGTCATTTTTACCTGTGGTC--TCAACC------GGGAAGGATCTGTATAAAC---C-
-----AATTATA---CA---AT---------CATT------CCCTCGACCTTCTGCGTTA
TCTATC------AAGT------GCGCG------GCTAAACCCT-TC---------AATGG
TAC----GCGGTCAA-ATGCTAGAAAA------TTCATTT---CTAAT------T-G---
-A------T---AAT---GC------T-AT---TAAT------AAGTTCGATACTATTGT
TCCAATTAT---TCCTCTGATTGGATCATTGGCTAAAGCGAAATTTTGTAACGTATTGGG
GCAT--CCTATTAGTAA---GGCGGTTTGGACCGATTT----------------------
-----ATCAGATTCTGATATTATTGACCGATTTGGGCGTATATGCAGAAATCTTTCTC-A
TTATCATAGTGGATCCTCACAAAAAAAG-AGTTTGTA-TCGAATAAAGTATATACTTCGA
CTTTCTTGTGCTAGAACTTTGGCTCGTAAACACAAAAGTACTGTAC
>2744
------------------------------------------------------------
------------------------------------------------------------
------------------------------------------------------------
------------------------------------------------------------
------------------------------------------------------------
------------------------------------------------------------
------------------------------------------------------------
------------------------------------------------------------
------------------------------------------------------------
------------------------------------------------------------
------------------------------------------------------------
---------------------------------------------------TTTTGTTGG
AAAA------------TTCT----------------------G---GCTAT---------
---------GAC---------------AAAA-----AATAC-----------AGTTTACT
AATGGTAAAACATTTAAT------TACTCGAA---------TGTATCA---------C-C
AGAATC------A---------TTTT----TTT---TT----------------------
-----------TTT---CACT------------------------------AAT------
------------TTT------TA---------------T--AA------C---------A
AAAATCC------ATT--TTTGGGGTCC------AAC-AA--------------------
-AAATTTGTAT------TCT------------CA------AATGTTATC------AGAAG
GGT---------TCGCAGTC--ANTGTGG---A------------AAGTCCNTTTTCCCT
ACG------ATT---------AGTA---TCTTC--------CTT----AGAGG-------
--------AAG---AA---GAAATC------GCAAA------------ATCTTA------
T---------------AA------TTTACGA------TCAAGTCATTCAATATTTCCTTT
TTTAGAGGATAAATT-CCCACATTTAAA---T------TATGTGTC--AGATGTATTAAT
ACCCTATCCCCTCCATCTGGAAATTTTAGTTCAAATCCTTCGCTCCTGGGTGAAAGATGC
CTCT-----TCTTTTCATTTATTA----CGG---------TTC---TTT-----------
----------------------------------------------TTTCAC-GAGT---
---A------T-TG------T-------------------A---------------A---
TT-TGAA-T--AG---TCTT---------AGTAC------------TTCAA------AA-
-----A------AAT------TGA------T------T---TC--------TTT------
------------------------TT------------------T------T--------
-T---------------------C---------------AAAAAG---AAAT------CG
AAGATTAGTC------TTGT---TC-CTATACA-------ATTCTTATGT-ATGTGAATA
CGAATC--CATTTT-----CCTTTTTCTACGTAACCAA----------------------
------------------------------------------------------------
------------------------------------------------------------
------------------------------------------------------------
------------------------------------------------------------
------------------------------------------------------------
------------------------------------------------------------
------------------------------------------------------------
------------------------------------------------------------
------------------------------------------------------------
------------------------------------------------------------
------------------------------------------------------------
------------------------------------------------------------
------------------------------------------------------------
------------------------------------------------------------
----------------------------------------------TCTT---CTCATAT
ACGATTAACTTCTTATAGGGGCCTTTTTGAGC-GAATATATTTCTATG---GAAAAA---
---------TAG---------AACAT------C---------------T---T------G
TC------AAA------------------GTG------T----T------TGCTAA--TT
---------ATTT------TT---CGG---CTATC------TTAC---------GGGT--
----------------CTTCAA------GGATC--C---------TTTCATGCATTATGT
TAGATATCAAGGAAAATCTATTCTGGT---------------------TTCAAAAGATA-
-----CGCC---ACTT-CTGATTAATAAGTGGAAATATTACC--TTGTCAATTTAT-GGC
AATGTCATTTTTATGTGTGGTC--ACAACC------AGAAAGGATCTATATAAAC---C-
-----AATTATC---CA---AG---------CGTT------CTCTTGACTTTTTGGGCTA
TATTTC------AAGT------GTGCG------ATTAAATCCT-TC---------AGTGG
TAG----GGAGTCAG-ATGTTAGAAAA------TTCATTT---CTAAT------A-G---
-A------T---AAT---GC------T-AC---GAAG------AAACTCGATACACTAGT
TCCTATTAT---TACTCTGCTGGGATCATTGGCTAAAGCGAAATTTTGTAACGTGTTAGG
GCAT--CCCATTAGTAA---GCCGNCCTGGATCGATTN----------------------
-----GTCGGATTTTGATATTACCGATCGATTTGTGCGTATATCCAGAAATCTTTCTC-A
TTATTACAGAGGATCCTCAA----------------------------------------
----------------------------------------------
>4128
------------------------------------------------------------
------------------------------------------------------------
------------------------------------------------------------
------------------------------------------------------------
------------------------------------------------------------
------------------------------------------------------------
------------------------------------------------------------
------------------------------------------------------------
------------------------------------------------------------
------------------------------------------------------------
------------------------------------------------------------
----AGTTTAA---------CTAGA---TCA--------------------ATTATCTTA
GAAAAT------------------------------------TTAGATTAT------GAC
---------AAT---------A--------------AATTC-----------AGTTTACT
AATTGCGAAACGTTTAAT------TATTCGAA---------TGTATCA---------A-C
AGAATC------A------------T----TTG---CT----------------------
-----------TATTTTCACT------------------------------AAT------
------------GAT------TC---------------T--AA------C---------C
AAAATAT------ATT--TTTTGGGCAT------AAC-AA---AAA--------------
----TGTGTAT------TTT------------CG------AATGATACC------GGAGG
GGT---------TTGCAGTC--ATTGTGG---A------------AATTCCATTTTCCCT
ACG------CTT---------AGTA---TCTTC--------TCT----AGAAG---CTA-
-------AAAA----A------ATG------GAAGA------------ATATCA------
G---------------AA------TTTACGA------TCAATTCATTCAATATTTCCTTT
TTTAGAGGACAAATT-CCCACATTTAAA---T------TATGTATC--AAATATACTAAT
ACCTTATCCTGTCCATCTGGAAATCTTGGTTCAAATTCTTCGTTACTGGGTAAAAGATGC
CTCA-----TTTTTGCATTTTTTA----CGA---------TTC---TTT-----------
----------------------------------------------TTCCAC-GAGA---
---A------T-CA------T-------------------A---------------A---
TT-TGAA-T--AG---TTTT---------ATTTC------------TCCAA------AT-
-----A------AAT------CCA------T------T---TC-----C---AC------
------------------------CC------------------T------T--------
-T---------------------C---------------AAAAAG---AAAT------CA
AAGGCTGCTT------CTGT---TC-CTATATA-------ATTCTCATGT-CTGTGAATA
CGAATC--GGTTTT-----CGTTTTTCTGCGTAACAAA----------------------
------------------------------------------------------------
------------------------------------------------------------
------------------------------------------------------------
------------------------------------------------------------
------------------------------------------------------------
------------------------------------------------------------
------------------------------------------------------------
------------------------------------------------------------
------------------------------------------------------------
------------------------------------------------------------
------------------------------------------------------------
------------------------------------------------------------
------------------------------------------------------------
------------------------------------------------------------
----------------------------------------------TCTT---CTCATTT
ACGATCAACATCTTTTGGGACCCTTCTTGAGC-GAATATATTTCTATG---GAAAAA---
---------TAG---------AACAT------T---------------T---A-------
--------TTG---------GAT------GTC------T----T------TACTAA----
----GG---ATTT------TC---AGA---CTATT------CCAT---------GGTT--
----------------GTTCAA------GGATC--C---------CTTCATGCATTATGT
TAGGTATCAAGGAAAATTAATTCTGGC---------------------TTCAAAAGGGA-
-----CGCC---TCTT-CTGATGAATAAATGGAAATATTACC--TTTCCCATTTTT-GTC
AATGTCGTTTTTATATGTGGTC--TCAACC------GGGAAGGATCCGTATAAAC---C-
-----AATTAAG---CA---AT---------CATT------CCTTCAACTTTCTAGGTTA
TCTTTC------AAGT------GTACG------ATTAAATCCT-TC---------CGTGG
CGC----GGAGTCAA-ATGCTAGAAAA------TTCATTT---ATAAT------A-G---
-A------T---AAT---GT------T-AT---TAAT------AAATTGGAGCCTGTAGT
TCCAATTAT---TCCTCTGATTGGATCATTGTATAAAGCAAAATTTTGTAACGTCTTAGG
GCAT--CCCGTTAGTAA---ATTGGTTTGGGCAGATTT----------------------
-----GGCGGATTCTGATATTATTGAACGGTTTTGGCGTATACGCAGAAATATTTTTC--
------------------------------------------------------------
----------------------------------------------
>4184
------------------------------------------------------------
------------------------------------------------------------
------------------------------------------------------------
------------------------------------------------------------
------------------------------------------------------------
------------------------------------------------------------
------------------------------------------------------------
------------------------------------------------------------
------------------------------------------------------------
------------------------------------------------------------
------------------------------------------------------------
------------------------------------------------------------
------------------------------------------------------------
------------------------------------------------------------
------------------------------------------------------------
------------------------------------------------------------
------------------------------------------------------------
------------------------------------------------------------
------------------------------------------------------------
------------------------------------------------------------
------------------------------------------------------------
------------------------------------------------------------
------------------------------------------------------------
------------------------------------------------------------
------------------------------------------------------------
------------------------------------------------------------
CTCT-----TCTTTACATTTATTG----CGA---------TTC---TTT-----------
----------------------------------------------CTTCAT-GAGT---
---A------T-TT------T-------------------A---------------A---
TT-GGAA-T--AG---TCTT---------ATTAC------------TCCAA------AG-
-----A------AAT------CAA------A------T---TC-----C---AT------
------------------------TT------------------T------T--------
-T---------------------C---------------AACAAG---TAAT------CC
AAGATTTTTC------TTGT---TC-CTATATA-------ATTCTCATGT-ATATGAATA
TGAATC--AATCTT-----CTTTTTTCTCCGTAACCAA----------------------
------------------------------------------------------------
------------------------------------------------------------
------------------------------------------------------------
------------------------------------------------------------
------------------------------------------------------------
------------------------------------------------------------
------------------------------------------------------------
------------------------------------------------------------
------------------------------------------------------------
------------------------------------------------------------
------------------------------------------------------------
------------------------------------------------------------
------------------------------------------------------------
------------------------------------------------------------
----------------------------------------------TCTT---CTCATTT
ACGATCAACATTTTCAGGACTCCTTTTTGAGC-GAATTTCTTTTTATG---GAAAAG---
---------TAG---------AAGAT------C---------------T---T-------
--------GTC---------CAA------GTC------T----T------TGTTAA----
----TG---ATTT------TC---AGG---ACAAC------TTAT---------GGTT--
----------------GTTCAA------GCATC--C---------TATCATGCATTATGT
TAGATATCAAGGAAAATCCGTTCTGGC---------------------TTCAAAAGATA-
-----TGCC---TCTT-CTGATGAATAAATGGAAATATTACC--TTGTCAATTTAT-GGC
AATGGCATTTTCGCGTGTGGTC--TCAACC------CGGAAGGATTCATATAAAC---C-
-----ACTTATA---CA---AA---------GATT------ATATCGACTTTCTGGGCTA
TCTTTC------CAGG------GGGCG------ACTAAATACT-TT---------GGTGG
TGC----GGAGTCAA-ATGCTAGAAAA------TGCATTT---CTAAT------C-G---
-A------T---AAT---GC------T-AT---GAAG------CAGTTCGAGACAACCGT
TCCAATTAT---TCCTCTGATTGGATCATTGACTACGGCACGTTTTTGTAACTCATTAGG
GCAT--CCCATTAGTAA---GCCGACCTGGGCCGATTC----------------------
-----CTCAGATTCTTATATTATCGACCGGTTTATGCGTATATGCAGAAATCTTTCTC-A
TTATCACAGCGGATCTTCAAAAAAAAAG-AGTTTGTA-TAGAATAAAATATATACTTCGG
GTTTCTTGTGTTAAAAGTTTGGTTCGTAAACACAAAAGTACTGTGC
>4185
------------------------------------------------------------
------------------------------------------------------------
------------------------------------------------------------
------------------------------------------------------------
------------------------------------------------------------
------------------------------------------------------------
------------------------------------------------------------
------------------------------------------------------------
------------------------------------------------------------
------------------------------------------------------------
------------------------------------------------------------
------------------------------------------------------------
------------------------------------------------------------
------------------------------------------------------------
------------------------------------------------------------
------------------------------------------------------------
------------------------------------------------------------
------------------------------------------------------------
------------------------------------------------------------
------------------------------------------------------------
------------------------------------------------------------
------------------------------------------------------------
------------------------------------------------------------
------------------------------------------------AATATTTCCTTT
TTTCGAGAACAATTT-CTCACATTTACA---C------TATGTCTT--AGATGTACTAAT
ACCCTACCCCATTCGCCCGGAAATCTTGGTTCGAACCTTTCGCTATTGGGTAAAAGATGC
CTCT-----TCTTTACATTTATTG----CGA---------TTC---TTT-----------
----------------------------------------------CTTCAT-GAGT---
---A------T-TT------T-------------------A---------------A---
TT-GGAA-T--AG---TCTT---------ATTAC------------TCCAA------AG-
-----A------AAT------CAA------A------T---TC-----C---AT------
------------------------TT------------------T------T--------
-T---------------------C---------------AACAAG---GAAT------CC
AAGATTTTTC------TTGT---TC-CTATATA-------ATTCTCATGT-ATATGAATA
TGAATC--AATCTT-----CTTTTTTCTCCGTAACCAA----------------------
------------------------------------------------------------
------------------------------------------------------------
------------------------------------------------------------
------------------------------------------------------------
------------------------------------------------------------
------------------------------------------------------------
------------------------------------------------------------
------------------------------------------------------------
------------------------------------------------------------
------------------------------------------------------------
------------------------------------------------------------
------------------------------------------------------------
------------------------------------------------------------
------------------------------------------------------------
----------------------------------------------TCCT---CTCATTT
ACGATCAACATCTTCAGGACCCCTTTTTGAGC-GAATTTCTTTTTATG---GAAAAG---
---------TAG---------AAGAT------C---------------T---T-------
--------GTC---------CAA------GTC------T----T------TGTTAA----
----TG---ATTT------TC---AGG---ACAAC------TTAT---------GGTT--
----------------GTTCAA------GCATC--C---------TATCATGCATTATGT
TAGATATCAAGGAAAATCCGTTCTGGC---------------------TTCAAAAGATA-
-----TGCC---TCTT-CTGATGAATAAATGGAAATATTACC--TTGTCAATTTAT-GGC
AATGGCATTTTCACGTGTGGTC--TCAACC------CGGAAGGATTCATATAAAC---C-
-----ACTTATA---CA---AA---------GATT------ATAT---------------
------------------------------------------------------------
------------------------------------------------------------
------------------------------------------------------------
------------------------------------------------------------
------------------------------------------------------------
------------------------------------------------------------
------------------------------------------------------------
----------------------------------------------
>4189
------------------------------------------------------------
------------------------------------------------------------
------------------------------------------------------------
------------------------------------------------------------
------------------------------------------------------------
------------------------------------------------------------
------------------------------------------------------------
------------------------------------------------------------
------------------------------------------------------------
------------------------------------------------------------
------------------------------------------------------------
------------------------------------------------------------
------------------------------------------------------------
------------------------------------------------------------
------------------------------------------------------------
------------------------------------------------------------
------------------------------------------------------------
------------------------------------------------------------
------------------------------------------------------------
------------------------------------------------------------
------------------------------------------------------------
------------------------------------------------------------
------------------------------------------------------------
------------------------------------------------------------
------------------------------------------------------------
--------------------------------GAACCTTTCGCTATTGGGTAAAAGATGC
CTCT-----TCTTTACATTTATTG----CGA---------TTC---TTT-----------
----------------------------------------------CTTCAT-GAGT---
---A------T-TT------T-------------------A---------------A---
TT-GTAA-T--AG---TCTT---------ATTAC------------TCCAA------AG-
-----A------AAT------CAA------A------T---TC-----C---AT------
------------------------TT------------------T------T--------
-T---------------------C---------------AACAAG---TAAT------CC
AAGATTTTTC------TTGT---TC-CTATATA-------ATTCTCATGT-ATATGAATA
TGAATC--AATCTT-----CTTTTTTCTCCGTAACCAA----------------------
------------------------------------------------------------
------------------------------------------------------------
------------------------------------------------------------
------------------------------------------------------------
------------------------------------------------------------
------------------------------------------------------------
------------------------------------------------------------
------------------------------------------------------------
------------------------------------------------------------
------------------------------------------------------------
------------------------------------------------------------
------------------------------------------------------------
------------------------------------------------------------
------------------------------------------------------------
----------------------------------------------TCTT---CTCATTT
ACGATCAACATCTTCAGGACTCCTTTTTGAGC-GAATTTCTTTTTATG---GAAAAG---
---------TAG---------AAGAT------C---------------T---T-------
--------GTC---------CAA------GTC------T----T------TGTTAA----
----TG---ATTT------TC---AGG---ACAAC------TTAT---------GGTT--
----------------GTTCAA------GCATC--C---------TATCATGCATTATGT
TAGATATCAAGGAAAATCCGTTCTGGC---------------------TTCAAAAGATA-
-----TGCC---TCTT-CTGATGAATAAATGGAAATATTACC--TTGTCAATTTAT-GGC
AATGGCATTTTCACGTGTGGTC--TCAACC------CGGAAGGATTCATATAAAC---C-
-----ACTTATA---CA---AA---------GATT------ATATCGACTTTCTGGGCTA
TCTTTC------CAGG------GGTCG------ACTAAATACT-TT---------GGTGG
TGC----GGAGTCAA-ATGCTAGAAAA------TGCATTT---CTAAT------C-G---
-A------T---AAT---GC------T-AT---GAAG------CAGTTCGAGACAGCCGT
TCCAATTAT---TCCTCTGATTGGATCATTGACTACGGCGCGTTTTTGTAACTCATTAGG
GCAT--CCCATTAGTAA---GCCGACCTGGGCCGATTC----------------------
-----CTCAGATTCTTATATTATCGACCGGTTTATGCGTATATGCAGAAATCTTTCTC-A
TTATCACAGCGGATCTTCAAAAAAAAAG-AGTTTGTA-TAGAATCAAATATATACTTCGG
GTTTCTTGTGTTAAAAGTTTGGTTCGTAAACACAAAAGTACTGTGC
>4192
------------------------------------------------------------
------------------------------------------------------------
------------------------------------------------------------
------------------------------------------------------------
------------------------------------------------------------
------------------------------------------------------------
------------------------------------------------------------
------------------------------------------------------------
------------------------------------------------------------
------------------------------------------------------------
------------------------------------------------------------
------------------------------------------------------------
------------------------------------------------------------
------------------------------------------------------------
------------------------------------------------------------
------------------------------------------------------------
------------------------------------------------------------
------------------------------------------------------------
------------------------------------------------------------
------------------------------------------------------------
------------------------------------------------------------
------------------------------------------------------------
------------------------------------------------------------
------------------------------------------------------------
------------------------------------------------------------
------------------------------------------------------------
CTCT-----TCTTTACATTTATTG----CGA---------TTC---TTT-----------
----------------------------------------------CTTCAT-GAGT---
---A------T-TT------T-------------------A---------------A---
TT-GTAA-T--AG---TCTT---------ATTAC------------TCCAA------AG-
-----A------AAT------CAA------A------T---TC-----C---AT------
------------------------TT------------------T------T--------
-T---------------------C---------------AACAAG---TAAT------CC
AAGATTTTTC------TTGT---TC-CTATATA-------ATTCTCATGT-ATATGAATA
TGAATC--AATCTT-----CTTTTTTCTCCGTAACCAA----------------------
------------------------------------------------------------
------------------------------------------------------------
------------------------------------------------------------
------------------------------------------------------------
------------------------------------------------------------
------------------------------------------------------------
------------------------------------------------------------
------------------------------------------------------------
------------------------------------------------------------
------------------------------------------------------------
------------------------------------------------------------
------------------------------------------------------------
------------------------------------------------------------
------------------------------------------------------------
----------------------------------------------TCTT---CTCATTT
ACGATCAACATCTTCAGGACTCCTTTTTGAGC-GAATTTCTTTTTATG---GAAAAG---
---------TAG---------AAGAT------C---------------T---T-------
--------GTC---------CAA------GTC------T----T------TGTTAA----
----TG---ATTT------TC---AGG---ACAAC------TTAT---------GGTT--
----------------GTTCAA------GCATC--C---------TATCATGCATTATGT
TAGATATCAAGGAAAATCCGTTCTGGC---------------------TTCAAAAGATA-
-----TGCC---TCTT-CTGATGAATAAATGGAAATATTACC--TTGTCAATTTAT-GGC
AATGGCATTTTCACGTGTGGTC--TCAACC------CGGAAGGATTCATATAAAC---C-
-----ACTTATA---CA---AA---------GATT------ATATCGACTTTCTGGGCTA
TCTTTC------CAGG------GGTCG------ACTAAATACT-TT---------GGTGG
TGC----GGAGTCAA-ATGCTAGAAAA------TGCATTT---CTAAT------C-G---
-A------T---AAT---GC------T-AT---GAAG------CAGTTCGAGACAGCCGT
TCCAATTAT---TCCTCTGATTGGATCATTGACTACGGCGCGTTTTTGTAACTCATTAGG
GCAT--CCCATTAGTAA---GCCGACCTGGGCCGATTC----------------------
-----CTCAGATTCTTATATTATCGACCGGTTTATGCGTATATGCAGAAATCTTTCTC-A
TTATCACAGCGGATCTTCAAAAAAAAAG-AGTTTGTA-TAGAATAAAATATATACTTCGG
GTTTCTTGTGTTAAAAGTTTGGTTCGTAA-----------------
>4193
------------------------------------------------------------
------------------------------------------------------------
------------------------------------------------------------
------------------------------------------------------------
------------------------------------------------------------
------------------------------------------------------------
------------------------------------------------------------
------------------------------------------------------------
------------------------------------------------------------
------------------------------------------------------------
------------------------------------------------------------
------------------------------------------------------------
------------------------------------------------------------
------------------------------------------------------------
------------------------------------------------------------
------------------------------------------------------------
-----------TATTTATGCT------------------------------AAG------
------------GAT------TC---------------T--AA------T---------C
CAAATCA------CTT--TATTGGACAC------AAC-AA---TAA--------------
----ATTTTAT------TCG------------CA------AATGATATC------GGAGG
GAT---------TTTCAGTC--ATTNTNN---A------------AATTCCATTTTCCCT
ACG------ATT---------AGTA---GCTTT--------CTT----AGAAG---GGA-
-------AAGA----AAAAGAAATG------GCGAA------------ATCTCA------
T---------------AA------TTTCCAA------TCAATTCATTCAATATTTCCTTT
TTTCGAGAACAATTT-CTCACATTTACA---C------TATGTCTT--AGATGTACTAAT
ACCCTACCCCATTCGCCCGGAAATCTTGGTTCGAACCTTTCGCTATTGGGTAAAAGATGC
CTCT-----TCTTTACATTTATTG----CGA---------TTC---TTT-----------
----------------------------------------------CTTCAT-GAGT---
---A------T-TT------T-------------------A---------------A---
TT-TGAA-T--AG---TCTT---------ATTAC------------TCCAA------AG-
-----A------AAT------CAA------A------T---TC-----C---AT------
------------------------TT------------------T------T--------
-T---------------------C---------------AACAAG---TAAT------CC
AAGATTTTTC------TTGT---TC-CTATATA-------ATTCTCATGT-ATATGAATA
TGAATC--AATCTT-----CTTTTTTCTCCGTAACCAA----------------------
------------------------------------------------------------
------------------------------------------------------------
------------------------------------------------------------
------------------------------------------------------------
------------------------------------------------------------
------------------------------------------------------------
------------------------------------------------------------
------------------------------------------------------------
------------------------------------------------------------
------------------------------------------------------------
------------------------------------------------------------
------------------------------------------------------------
------------------------------------------------------------
------------------------------------------------------------
----------------------------------------------TCTT---CTCATTT
ACGATCAACATCTTCAGGACTCCTTTTTGAGC-GAATTTCTTTTTATG---GAAAAG---
---------TAG---------AAGAT------C---------------T---T-------
--------GTC---------CAA------GTC------T----T------TGTTAA----
----TG---ATTT------TC---AGG---ACTAC------TTAT---------GGTT--
----------------GTTCAA------GCATC--C---------TATCATGCATTATGT
TAGATATCAAGGAAAATCCGTTCTGGC---------------------TTCAAAAGATA-
-----TGCC---TCTT-CTGATGAATAAATGGAAATATTACC--TTGTCAATTTAT-GGC
AATGGCATTTTCACGTGTGGTC--TCAACC------CGGAAGGATTCATCTAAAC---C-
-----ACTTATA---CA---AA---------GATT------ATATCGACTTTCTGGGCTA
TCTTTC------CAGG------GGGCG------ACTAAATACT-TT---------GGTGG
TGC----GGAGTCAA-ATGCTAGAAAA------TGCATTT---TTAAT------C-G---
-A------T---AAT---GC------T-AT---GAAG------NAGTTNGAGACAACCGT
TCCAATTAT---TCCTCTGATTGGATCATTGACTACNGCGCGTTTTTGTAACTCATTANG
GCAT--CCCATTANTAA---GCCGACCTGGGCCGATTC----------------------
-----CTCAGATTCTTATATTATCGACCGGTTTATGCGTATATGCAGAAATCTTTCTC-A
TTATCACAGCGGATCTTCAAAAAAAAAG-AGTTTGTA-TAGAATAAAATATATACTTCNG
GTTTCTTGTGTTAAAAGTTTGGTTCGTAAACACAAAAGTACTGTGC
>3518
------------------------------------------------------------
------------------------------------------------------------
------------------------------------------------------------
------------------------------------------------------------
------------------------------------------------------------
------------------------------------------------------------
------------------------------------------------------------
---------GAAGTGCCTCTCT-------T--------TTCTAGTTACAG-------TAT
AAATGTATTTAAATGGCAG-----TATGAC--------AAGG-ATATTT-----------
AGATTGAAAAA------AGGTATATTT---CGGCAACAAAAC------TTC---------
-CTATATCCGCTACTCCTTCAGGAGTATATTTACTCACTTGC------TCATTATCATAG
TT------------T---CAATAGT---TTG------ATTTT---TTACG-AACCTGTGG
AAAT------------TATT----------------------G---GTTAT---------
---------GAC---------------AATA-----AATCT-----------AGTTTAGT
ACTTGTGAAACGTTTAAT------TACTCGAA---------TGTATCA---------A-C
AGAAAT------C------------T----TTG---AT----------------------
-----------TTATTCGGTG------------------------------AAT------
------------GAT------TC---------------T--AA------C---------C
AAAATGA------ATT--TTGGGGACAC------AAG-AA---TTC--------------
----TCTCTCT------TCT------------CA------AATGGTATC------AGAAG
GTT---------TTGGAGTC--ATTCTGG---A------------AATTCCATTCTCGTC
GCG------ATT---------AGTA---TCTTC--------CCT----TGAAG-------
--------AAA---AA---AGAATA------CCAAA------------ATATCA------
G---------------AA------TTTACGA------TCTATTCATTCAATATTTCCCTT
TTTAGAGGATAAATT-ATCACATTTCAA---T------TATGTGTC--AGATCTACTAAT
ACCCCATCCCATCCATCTGGAGATCTTGGTTCAAATTCTTCAATGTTGGATTAGAGATGT
TCCT-----TCTTTGCATTTATTG----CGA---------TTG---TTT-----------
----------------------------------------------TTCCAC-GAAT---
---A------T-CA------T-------------------A---------------A---
TT-TGAA-T--AG---TCTC---------ATTAC------------TTCAA------AG-
-----A------AAT------CCA------T------T---TA--------CGT------
------------------------CT------------------T------T--------
-T---------------------C---------------AAAAAG---AAAT------AA
AAGATTCTTT------TGGT---TC-CTACATA-------ATTCTTATGT-ATATGAATG
CGAATA--TCTATT-----CCTGTTTCTTCGTAAACAG----------------------
------------------------------------------------------------
------------------------------------------------------------
------------------------------------------------------------
------------------------------------------------------------
------------------------------------------------------------
------------------------------------------------------------
------------------------------------------------------------
------------------------------------------------------------
------------------------------------------------------------
------------------------------------------------------------
------------------------------------------------------------
------------------------------------------------------------
------------------------------------------------------------
------------------------------------------------------------
----------------------------------------------TCTT------GATT
ACGATCAATATCATCTGGAGTCTTTCTTGAGC-GAACACATTTCTATG---GAAAAA---
---------TAC---------AATAT------C---------------T---T------A
TA------GTC------------------GTG------T----G------TTGTAA--TT
---------CTTT------TC---AGA---GGATC------TTAT---------GGTT--
----------------CCTCAA------AGATA--C---------TTTCATACATTATGT
TCGATATCAAGGAAAAGTGATTCTGGC---------------------TTCAAAAGGGA-
-----CTCT---TATT-CTGATGAATAAATGGAAATTTCATC--TTGTGAATTTTT-GGC
AATCTTATTTTCACTTTTGGCT--TCAACC------TTATAGGATCCATATAAAG---C-
-----AATTACA---CA---AC---------TATT------CTTTCTCTTTTCTGGGGTA
TTTTTC------AAGT------GTACG------AAAAAATACT-TT---------GGTAG
TAA----GAAATCAA-ATGCTAGAGAA------TTCATTT---CTAAT------A-A---
-A------T---ACT---CT------G-AC---TAAG------AAATTAGATACCATAGT
CCCAGCTAT---TTCTCTTATTGGATCATTGTCGAAAGCTCAATTTTGTACTGGATCGGG
TCAT--CCTATTAGTAA---ACCGATCTGGACCGATTT----------------------
-----ATCGGATTCTGATATTCTTGATCGATTTTGTCGGATATGTAGAAATCTTTGTC-G
TTATCACAGCGGATCTTCAAAGAAACAT-ATTTTGTA-TCGCTTAAAGTATATACTTCGA
CTTTCGTGTGCTAGAACTTTGGCTCGTAAACATAAAAGTCCAGTAC
>3519
------------------------------------------------------------
------------------------------------------------------------
------------------------------------------------------------
------------------------------------------------------------
------------------------------------------------------------
------------------------------------------------------------
----------------------------------------------ATGTATCA----TT
TCATAACACA----AGAAGTGTCTCCC-TT--------TTTTGGTTCCAG-------TCA
AAATGTATGTACATGGCAG-----AATTAC--------AAGG-ATATTT-----------
AGATTGAAAAA------ATATAAATTT---CGTCAACAAAAC------TTC---------
-CTATATCCGTTACTCCTTCAGGAGTATATTTACTCACTTGC------TCATGATCCTAG
------------------------T---TTT------CTTTT---TGACG-AACCTGCGG
AAAT------------TCTT----------------------G---GTTAT---------
---------GAC---------------AATA-----AATCT-----------AGTTTAGT
ACTTGTGAAACGTTTAAT------TATTCGAA---------TGTATCA---------A-C
AGAAGT------A------------T----TC----------------------------
------------------------------------------------------------
------------------------------------------------------------
------------------------------------------------------------
----TTTTTCT------TCT------------CA------AATACTATC------AGAAG
GTT---------TTGAAGTC--ATTCTAG---A------------AATTCCATTCTCGTT
GCG------ATT---------AGTA---TCGTC--------TCT----TGAAG-------
--------AAA---AA---AAAAGA------CCAAA------------ATCTCA------
G---------------AA------TTTACGA------TCTATTCATTCAATATTTTCTTT
TTTTGAGGATAAATT-TTTACATTTTAA---T------TTTGTTTC--AGATTTACTAAT
ACCCCACCCCATCCATATGGAAATTTTGGTTCAAATCCTTCAATGTTGGATCAAAGATGT
TCCT-----TCTTTGCATTTGTTT----CGA---------TCG---ATT-----------
----------------------------------------------TTCCAC-GAAT---
---T------T-CG------C-------------------A---------------T---
TT-TGAA-G--AG---TCTC---------ATTAC------------TTCAA------AG-
-----A------AAT------TGA------T------T---TG--------CGT------
------------------------CT------------------T------T--------
-T---------------------C---------------AAAAAG---AAAG------AA
AAGGTTTTTT------TGGT---TC-CTCTATA-------ATTCTTATGT-ATATGAATG
CGAATA--TCTATT-----TCTGTTTCTTCGTAAAAAG----------------------
------------------------------------------------------------
------------------------------------------------------------
------------------------------------------------------------
------------------------------------------------------------
------------------------------------------------------------
------------------------------------------------------------
------------------------------------------------------------
------------------------------------------------------------
------------------------------------------------------------
------------------------------------------------------------
------------------------------------------------------------
------------------------------------------------------------
------------------------------------------------------------
------------------------------------------------------------
----------------------------------------------TCTT---CTTATTT
ACGATCAACATCTTTTGGAGCCTTTCTTGAGC-GAACACAGTTCTATG---GAAAAA---
---------TAGACGATCTTGAATAT------C---------------T---T------A
GA------GTA------------------GTT------T----A------TTTTAA----
-------------------------GA---GGATT------CTAT---------GGTT--
----------------CCTCAA------AGATC--C---------TTTCATACATTATGT
TAGATATCAAGGAAAAGCAATTCTGGC---------------------TTCAAGGGGAG-
-----CTCT---TATT-CTGATGAAGAAATGGAGATTTTATC--TTGTTAATTTAA-GGC
AATTTTATTTTCACTTTTGGCC--TCAACC------TTATAGGATTCATATAGAG---C-
-----AATTACC---CT---AC---------TATT------CCTTCTCCTTTCTGGGGTA
TTTTTT------AAGT------GTACT------AAAAAATATT-TT---------AGTAG
TAA----GAACTCAA-ATGCTAGAGAA------TTCATTT---CTAAT------A-A---
-A------T---ACC---CC------G-AC---TAAG------AAATTGGATACCATAGT
CCCGGTGAT---TTATCTTATTGGATCATTGTCGAAAGCTAAATTTTGTACTATATCGGG
TCAT--CCTATAAGTAA---ACCGACCTGGACCGATTT----------------------
-----ATCGGATTCTGATATTCTTGATCGATTTTGTCGGATATGTAGAAATCTTTGTC-G
TTATCACAGCGGATCCTCAAAAAAACAG-GTTTTGTA-TCGTATAAAGTATATACTTCGA
CTTTCGTGTGCTAGAACTTTGGCTCGTAAACATAAAAGTACAGTAC
>3520
------------------------------------------------------------
------------------------------------------------------------
------------------------------------------------------------
------------------------------------------------------------
------------------------------------------------------------
------------------------------------------------------------
------------------------------------------------------------
------------------------------------------------------------
------------------------------------------------------------
-------------------------------GGCAACAAAAC------TTC---------
-CTCTATCCGCTACTCCTTCAGGAGTATATTTACTCACTTGC------TCATTATCATAG
CT------------T---CAATAGT---TTG------ATTTT---TTATG-AACCTGTGG
AAAT------------TATT----------------------G---GTTAT---------
---------GAC---------------AATA-----AATCT-----------AGTTTAGT
ACTTGTGAAACGTTTAAT------TAATCGAA---------TGTATCA---------A-C
AGAAAT------C------------T----TTG---AT----------------------
-----------TTCTTCGGTG------------------------------AAT------
------------GAT------TT---------------T--AA------C---------C
AAAATGA------ATT--TTGGGGTCAC------AAG-AA---TTC------TTTTTCTT
CTCATTTTTAT------TCT------------CA------AATGGTATC------AGAAG
GTT---------TTGGAGTC--ATTCTGG---A------------AATTCCATTCTCATC
GCG------ATT---------AGTA---TCTTC--------CCT----TGAAG-------
--------AAA---AA---AGAATA------CAAAA------------ATATCA------
G---------------AA------TTTACGA------TCTATTCATTCAATATTTCCCTT
TTTAGAGGATAAATT-ATCACATTTAAA---T------TATGTGTC--AGATCTACTAAT
ACCCTATCCCATCCATCTGGAAATCTTGGTTCAAATCCTTCAATGCTGGATCAAAGATGT
TCCT-----TCTTTGCATTTCTTG----CGA---------TTG---TTT-----------
----------------------------------------------TTCCAC-GAAT---
---T------T-CA------T-------------------A---------------A---
TT-TGAA-T--AA---TCTC---------ATTAC------------TTCAA------TG-
-----A------AAT------TTA------T------T---TA--------CGT------
------------------------CT------------------T------T--------
-T---------------------C---------------AAAAAT---AAAG------AA
AAGATTCTTT------TGGT---TC-CTACATA-------ATTCTTATGT-ATATGAATT
CGAATA--TATATT-----CCTGTTTATTCGTAAACAG----------------------
------------------------------------------------------------
------------------------------------------------------------
------------------------------------------------------------
------------------------------------------------------------
------------------------------------------------------------
------------------------------------------------------------
------------------------------------------------------------
------------------------------------------------------------
------------------------------------------------------------
------------------------------------------------------------
------------------------------------------------------------
------------------------------------------------------------
------------------------------------------------------------
------------------------------------------------------------
----------------------------------------------TCTT---CTTATTT
ACGATCAATATCTTCTGGAATATTTCTTGAGC-GAACACATTTCTACG---GAAAAA---
---------TAG---------ACTAT------C---------------T---T------A
TA------GTC------------------ATG------T----G------TTGTAA--TT
---------CTTT------TA---AGA---GGATG------GTAT---------GGTT--
----------------CCTCAA------ATATA--C---------TTTCATACATTATGT
TCGATATCAAGGAAAAGCAATTTTGGC---------------------TTCAAAAGGAA-
-----CTCT---TATT-CTGATGAAGAAATGGAAATTTCATC--TTGTGAATTTTT-GGC
AATCTTATTTTCACTTTTGGGT--TCAACC------TTATAGGATCCGTATAAAG---C-
-----AATTACC---TA---AC---------TATT------CCTTCTCTTTTCTGGGGTA
TTTTTC------AAGT------GTACT------AAAAAATCCT-TT---------AGTAG
TAA----GAAATCAA-ATGCTAGAGAA------TTCATTT---CTAAT------A-A---
-A------T---ACT---CT------G-AC---TAAG------AAATTAGATACCATAGT
ACCATTTAT---TTATCTTATTGGATCATTGTCGAAAGCTCAATTTTGTACTGTATTGGG
TCAT--CCTATTAGTAA---ACCGATCTGGAACGATTT----------------------
-----ATCGGATTCTGATATTCTTGATCGATTTTGTCGGATATGTAGAAATCTTTGTC-G
TTATCACAGCGGATCCTCAAAGAAGCAG-GTTTTGTA-TCGTATAAAGTATATATTTCGA
CTTTCGTGTGCTAGAACTTTGGCTCGTAAACATAAAAGTACAGTAC
>2314
------------------------------------------------------------
------------------------------------------------------------
------------------------------------------------------------
------------------------------------------------------------
------------------------------------------------------------
------------------------------------------------------------
------------------------------------------------------------
------------------------------------------------------------
-------------------------ATGGAGGAATTCCAAAGAT----------------
-ATTTAAAG---CT---AAATAGATCT---CAACAACACTAC------TTC---------
-TTATATCCACNTATCTTTCAGGAGTATATTTATGCACTTGTGCATGATCATG------G
TTTAAATAGAA---------ATAGA---TCC--------------------ATTTTGTTG
GAAAAT------------------------------------GTAGGTTAT---------
---------AAT---------A--------------AATTC-----------AGCTTACT
AATTGTGAAACGTGCAAT------TGAGCGAA---------TGTATCAGTATGA---A-C
AGAATC------A------------T----TTG---AT----------------------
-----------TCTTTTTGCT------------------------------AAT------
------------GAT------TT---------------T--AA------C---------C
AAAATCT------CTT--TTTTGGACGC------AAC-AA---GAA--------------
----TTTTAAT------TTT------------CA------AATGATATC------AGAAG
GAT---------TTGCAGTC--ATTGTAG---A------------AATTCNGTTTTATCT
CCG------ATT---------ATTN---TCNTC--------GCT----AGNAA---GGA-
-------AAGG----A------ATA------GTTAA------------ATCTCA------
T---------------NA------TTTNCGA------TCAATTCATTCAAATTTCCCTTT
TTTAGAGGNCAAATT-TTNNNNNNNNNN---N------NNNNNNNN--NNNNNNNNNNNN
NNNNNNNNNNNNNNNNNNNNNNNNNNNNNNNNAAACTCTTNGCTACTGNGTAAAAGANGC
TTCT-----TCTTTACATTTATTA----CGA---------TTC---TTT-----------
----------------------------------------------CTNCAC-GNGT---
---A------T-NG------T-------------------A---------------G---
TT-GGNA------------------------TAC------------TCCAA------AT-
-----A------AAG------NCA------G------T---TC-----T---TC------
------------------------TT------------------T------T--------
-T---------------------C---------------AAAAAG---AAAT------CA
AAGGTTTTTC------TTCA---TC-CTATATA-------ATTCTCATCT-ATGTGAATA
CGAATC--NNNNNN-----NNNNNNNNNNNNTAACCAA----------------------
------------------------------------------------------------
------------------------------------------------------------
------------------------------------------------------------
------------------------------------------------------------
------------------------------------------------------------
------------------------------------------------------------
------------------------------------------------------------
------------------------------------------------------------
------------------------------------------------------------
------------------------------------------------------------
------------------------------------------------------------
------------------------------------------------------------
------------------------------------------------------------
------------------------------------------------------------
----------------------------------------------TCTT---CTCATTT
ATGCTCAACGTCTTCTGGAACCCTTCTTGAAC-GAATCTATTTCTATG---GAAAAC---
---------TAG---------AGCATCTTGTAC---------------T---T-------
--------GTA---------GAA------GCT------T----T------TGCTAA----
----GG---CCTT------TC---AGG---NCAAT------CTAT---------GGTT--
----------------GTTCAA------GGATC--C---------TTTCATGCATTANNT
TAGGNNNNNNNNNNNNNNN-NNNNNNN---------------------NNNNNNNNNNN-
-----NNNN---NNNNNNNNNNNNNNNNNNNGATATATTACT--TTGTCAATTTAT-GGA
AATGTCATTTTTACTTATGGTC--TCAGCC------GGGNACGATCTGTATAAAC---C-
-----AATTATA---TN---AT---------CATT------CCTTAGCTCTNCTTGGCTA
GTTNTC------------------------------------------------------
------------------------------------------------------------
------------------------------------------------------------
------------------------------------------------------------
------------------------------------------------------------
------------------------------------------------------------
------------------------------------------------------------
----------------------------------------------
>3302
------------------------------------------------------------
------------------------------------------------------------
------------------------------------------------------------
------------------------------------------------------------
------------------------------------------------------------
------------------------------------------------------------
------------------------------------------------------------
------------------------------------------------------------
----------------------------GGGGAATATCAAAGAT----------------
-ATTTAGAA---CT---AGATAGATCT---CGAAAAAAGGAC------TTC---------
-CTATACCCACTTATCTTTCGGGAGTATATTTATACACTTGCTCATGATCATGGTTTAA-
--------------------ATAGA---TCT--------------------ATTTTGTTG
GAAAAT------------------------------------GTGTGTTAT---------
---------GAC---------A------ATA-----AATCT-----------AGTTTACT
AATTGTAAAACGTTTAAT------TATTCGAA---------TGTATCA---------A-C
AGAATA------A------------T----TTG---AT----------------------
-----------TATTTCTGCT------------------------------AAT------
------------GAT------TC---------------T--AA------A---------C
AAAATCG------ATT--TTTTAGGTAC------AAC-AG---AAA--------------
----TTTGTAT------TTT------------CA------AATTATATC------CGAGG
GCT---------TTGCAGTC--ATTGTGG---A------------AATTCCGTTTGCCCC
TCG------ATT---------AGTA---TCGTC--------CTT----AGA---------
--------AAG----GTCAGGAATA------CAAAA------------ATCCCC------
T---------------AA------TTTACGA------TCAATTCATTCAATATTTCCTTT
TTTAGAGGACAAATT-TCCACATTTAAA---T------TATGTGTC--CAATCCACTAAT
ACCTTACCCCATCCATCTAGAAAAATTGGTTCAAATCCTTCGTTACTGGGTGAAGGATCC
CTCT-----TCTTTGCATTTATTA----CGA---------CTC---TTT-----------
----------------------------------------------CTTCAC-GAGT---
---A------T-TG------G-------------------A---------------A---
TT-GGAA-T--AG---TTTT---------ATTAT------------TTCAA---------
---CGA------AAT------CGA------T------T---TC-----C---AT------
------------------------TT------------------T------T--------
-TTG---------------AATTT---------------AAAAAG---GAAT------CC
AAGATTATTG------TTGT---TC-CTATATA-------ATTCTCATGT-ATATGAATA
CGAATC--CATCTT-----CTTTTTTCTTCGTAACCAA----------------------
------------------------------------------------------------
------------------------------------------------------------
------------------------------------------------------------
------------------------------------------------------------
------------------------------------------------------------
------------------------------------------------------------
------------------------------------------------------------
------------------------------------------------------------
------------------------------------------------------------
------------------------------------------------------------
------------------------------------------------------------
------------------------------------------------------------
------------------------------------------------------------
------------------------------------------------------------
----------------------------------------------TCCT---TTTATTT
CCGATCAACATTTTCGCGAGTCCTTCTTGAGC-GAATATATTTCTATG---GAAAAA---
---------TAC---------AAGAT------T---------------T---T-------
--------GTA---------GAA------ATC------T----T------TGCTAA----
----TG---ATTT------TA---AGG---CTAAT------CTAT---------GGTT--
----------------GTGCAA------GGATC--C---------TTTCATGCATCATGT
TAGATATCAAGGAAAACACATTATGGC---------------------TTCAAAAAGTA-
-----CGCC---TCTT-CTGATGAAAAAATGGAAAGATTTCT--TTGTCAATTTAT-GTC
AATTTCATTTTTATGTGTGGTT--TCATCC------AGAACCAATCTATATAAAG---T-
-----CATTATC---CA---AC---------CAGT------CTCTTGACTTTTTAGGTTA
TCTTTC------AAGT------ATACA------AAAAAATCTT-TC---------AGTGG
TAC----GGAGTCAA-ATGCTCGAAAA------TTCATTT---ATAAT------A-G---
-A------T---AAT---AT------T-AT---GAAG------AAACTTGATTCAATAGT
TCCAATTAT---TCCTTTGATTGGATCATTGGCAAAAACAAAATTTTGTAACGCAGTAGG
ACAT--CCCATTAGTAA---ACCGAGCTGGGCGGATTC----------------------
-----ACCCGATTCTGATATTATCGACCGATTTCTGCGTATATGCAGAAATCTTTCTC-A
TTACTATAGCGGATCCTCAAAAAAAAAG-AGTTTGTA-TCGAGTAAAATATATACTTCGA
CTTTCTTGTGTTAAAACTTTGGCTCGTAAACACAAAAGTACCGTAC
>4339
--------------------------------------------GAATGATTACCCAATC
TAATTAGACGTTAAAAATAAATTAGTGCCTGATGCGGGAAAGGGTTCTCTTGTGAGTGGA
TCATTGATTCCTTTTTGAATCC--------------------------TAACTATTCCAT
ATTATAGAGTGGAGACGAATGTGTAGAAGAACCGGTATACTGATAGAGATAAATTTTTCC
AAAGTCAAAAGAGCGATTGGGTTGCAAAAATAAAAGATTTCTGACCATCTCGTGTAACTA
TAACGAACACAAACTAGTTGAATGCAAAAAGAGAGGAAGAAGGTCTGTTGATTGGACTCC
CCGTCTCCGTGGTATTCGTTTTTTTCTATACCGCGTTCTGACCATATCGCACTATGTATC
ATTTGATAATCCAAGAAATTCTTCCTGCGTTTAGTTCAATCAAATAAAATTTCAA-----
-------------------ATGGAAG------AATTCAAAGTCTATT-------------
----TCGAA------AAAGATGGGTCT---CGTCAACAATAC------TTC---------
-CTATATCCACTTCTCTTTCAGGAGTACATCTACGCACTTGC------TCATAATCATGT
TT------------T---AAATGGA---TTG------ATTTT---TTACG-AATCCTCGG
AAAA------------TTTC----------------------G---TTTAT---------
---------GAT---------------AATA-----AATTT-----------AGTTTAAT
AATTGTAAAACGTTTAAT------TACTCAAA---------TGTATCA---------A-C
AGAATT------C------------T----TTG---AG----------------------
-----------TAATTTGGTT------------------------------AAT------
------------GAT------TC---------------T--AA------C---------C
GAAATCG------ATT--AGTTCGGCAA------AAC-AA---GAA--------------
----TTTTTAT------TAT------------CA------AACGATATT------AGAGG
GTT---------TTTCAGTC--ATTATGG---A------------AATTCCATTCTCCAT
AAT------ATT---------TTTA---TCTTC--------CGT----TGAAGAA-----
----AAAAAAG---CA---AAAATA------CCAAA------------AATTCA------
G---------------AA------TTTACGA------TCTATTCATGCAACATTTCCCTT
TTTAGAAGACAAATT-ATCACATTTAAA---T------CATGTATC--AGATATATTAAT
ACCCTATCCCATCCATCTCGAAATCCTGGTTCAAGTTCTGCAAGGCTGGATACAAGATGT
TCCG-----TCTTTACATTTATTG----CGG---------TTC---TTT-----------
----------------------------------------------CTCCAT-GAGT---
---T------T-CA------T-------------------A---------------A---
TT-GGAA-T--AG---TCTC---------ATTAC------------TCCAA------AG-
-----A------AAT------CCA---TTTC------T---TT----------T------
------------------------CT------------TT----T------T--------
-T---------------------C---------------AAAGGG---GAAT------CA
AAGACTCTTC------TTGT---TC-TTATATA-------ATTCTTATGT-ATTTGAGTG
TGAATC--CGCATT-----AGTCTTTCTCCGTAAACAA----------------------
------------------------------------------------------------
------------------------------------------------------------
------------------------------------------------------------
------------------------------------------------------------
------------------------------------------------------------
------------------------------------------------------------
------------------------------------------------------------
------------------------------------------------------------
------------------------------------------------------------
------------------------------------------------------------
------------------------------------------------------------
------------------------------------------------------------
------------------------------------------------------------
------------------------------------------------------------
----------------------------------------------TCCT---TTTATTT
ACGATCAACATCTTTTGGAACCTTTGTTGAGC-GAACACATTTCTATG---GAAAAA---
---------TAG---------AGCAT------A---------------T---T------G
TA------GTA------------------GTG------C----G------TAGGAA--GA
---------ATTT------TC---AAA---AGGCC------TTAT---------CTTT--
----------------GTTCAA------AGATC--C---------TTTCATCCATTATAT
CCGATATAAAGGAAAATCAATTCTGGC---------------------TTCAAAGGGGA-
-----CTCA---TTTT-CTGATGAAGAAATGGAAATATCACC--TTCTAAATTTCT-GGC
AATGTCATTTTGACTTTTGGTC--TCAACC------GCATAGGATTCATATAAAC---C-
-----AATTATC---AA---AT---------CATT------CTTTCTATTTTATGGGCTA
TCTGTC------AAGT------GTACG------AATCAATTTT-TC---------GACGG
TAA----GGAGTCAA-ATGCTAGAGAG------TTCATTT---CTAAT------G-G---
-A------T---ACT---CC------T-AC---TAAA------AAATTCGATACTATAGT
CCCAATTAT---TCCTCTAATCGGATCATTGGCTAAAGCTAAGTTTTGTAACGTATCGGG
GCAT--CCTGTTAGTAA---GCCGGTCTGGGCTGATTT----------------------
-----GTCAGATGCTGATATTATTGATCGATTTGGACGAATATGTAGAAATCTTTCTC-A
TTATCACAGTGGATCCTCAAAAAAACAG-AGTTTGTA-TCGAGTAAAGTATATACTTCGC
CTTTCGTGTGCGAGAACTTTGGCCCGTAAACATAAAAGTACAGTGC
>4340
--------------------------------------------GAATGATTACCCAATC
TAATTAGACGTTAAAAATAAATTAGTGCCTGATGCGGGAAAGGGTTCTCTTGTGAGTGGA
TCATTGATTCCTTTTTGAATCC--------------------------TAACTATTCCAT
ATTATAGAGTGGAGACGAATGTGTAGAAGAACCGGTATACTGATAGAGATAAATTTTTCC
AAAGTCAAAAGAGCGATTGGGTTGCAAAAATAAAAGATTTCTGACCATCTCGTGTAACTA
TAACGAACACAAACTAGTTGAATGCAAAAAGAGAGGAAGAAGGTCTGTTGATTGGACTCC
CCGTCTCCGTGGTATTCGTTTTTTTCTATACCGCGTTCTGACCATATCGCACTATGTATC
ATTTGATAATCCAAGAAATTCTTCCTGCGTTTAGTTCAATCAAATAAAATTTCAA-----
-------------------ATGGAAG------AATTCAAAGTCTATT-------------
----TCGAA------AAAGATGGGTCT---CGTCAACAATAC------TTC---------
-CTATATCCACTTCTCTTTCAGGAGTACATCTACGCACTTGC------TCATAATCATGT
TT------------T---AAATGGA---TTG------ATTTT---TTACG-AATCCTCGG
AAAA------------TTTC----------------------G---TTTAT---------
---------GAT---------------AATA-----AATTT-----------AGTTTAAT
AATTGTAAAACGTTTAAT------TACTCAAA---------TGTATCA---------A-C
AGAATT------C------------T----TTG---AG----------------------
-----------TAATTTGGTT------------------------------AAT------
------------GAT------TC---------------T--AA------C---------C
GAAATCG------ATT--AGTTCGGCAA------AAC-AA---GAA--------------
----TTTTTAT------TAT------------CA------AACGATATT------AGAGG
GTT---------TTTCAGTC--ATTATGG---A------------AATTCCATTCTCCAT
AAT------ATT---------TTTA---TCTTC--------CGT----TGAAGAA-----
----AAAAAAG---CA---AAAATA------CCAAA------------AATTCA------
G---------------AA------TTTACGA------TCTATTCATGCAACATTTCCCTT
TTTAGAAGACAAATT-ATCACATTTAAA---T------CATGTATC--AGATATATTAAT
ACCCTATCCCATCCATCTCGAAATCCTGGTTCAAGTTCTGCAAGGCTGGATACAAGATGT
TCCG-----TCTTTACATTTATTG----CGG---------TTC---TTT-----------
----------------------------------------------CTCCAT-GAGT---
---T------T-CA------T-------------------A---------------A---
TT-GGAA-T--AG---TCTC---------ATTAC------------TCCAA------AG-
-----A------AAT------CCA---TTTC------T---TT----------T------
------------------------CT------------TT----T------T--------
-T---------------------C---------------AAAGGG---GAAT------CA
AAGACTCTTC------TTGT---TC-TTATATA-------ATTCTTATGT-ATTTGAGTG
TGAATC--CGCATT-----AGTCTTTCTCCGTAAACAA----------------------
------------------------------------------------------------
------------------------------------------------------------
------------------------------------------------------------
------------------------------------------------------------
------------------------------------------------------------
------------------------------------------------------------
------------------------------------------------------------
------------------------------------------------------------
------------------------------------------------------------
------------------------------------------------------------
------------------------------------------------------------
------------------------------------------------------------
------------------------------------------------------------
------------------------------------------------------------
----------------------------------------------TCCT---TTTATTT
ACGATCAACATCTTTTGGAACCTTTGTTGAGC-GAACACATTTCTATG---GAAAAA---
---------TAG---------AGCAT------A---------------T---T------G
TA------GTA------------------GTG------C----G------TAGGAA--GA
---------ATTT------TC---AAA---AGGCC------TTAT---------CTTT--
----------------GTTCAA------AGATC--C---------TTTCATCCATTATAT
CCGATATAAAGGAAAATCAATTCTGGC---------------------TTCAAAGGGGA-
-----CTCA---TTTT-CTGATGAAGAAATGGAAATATCACC--TTCTAAATTTCT-GGC
AATGTCATTTTGACTTTTGGTC--TCAACC------GCATAGGATTCATATAAAC---C-
-----AATTATC---AA---AT---------CATT------CTTTCTATTTTATGGGCTA
TCTGTC------AAGT------GTACG------AATCAATTTT-TC---------GACGG
TAA----GGAGTCAA-ATGCTAGAGAG------TTCATTT---CTAAT------G-G---
-A------T---ACT---CC------T-AC---TAAA------AAATTCGATACTATAGT
CCCAATTAT---TCCTCTAATCGGATCATTGGCTAAAGCTAAGTTTTGTAACGTATCGGG
GCAT--CCTGTTAGTAA---GCCGGTCTGGGCTGATTT----------------------
-----GTCAGATGCTGATATTATTGATCGATTTGGACGAATATGTAGAAATCTTTCTC-A
TTATCACAGTGGATCCTCAAAAAAACAG-AGTTTGTA-TCGAGTAAAGTATATACTTCGC
CTTTCGTGTGCGAGAACTTTGGCCCGTAAACATAAAAGTACAGTGC
>3303
------------------------------------------------------------
------------------------------------------------------------
------------------------------------------------------------
------------------------------------------------------------
------------------------------------------------------------
------------------------------------------------------------
------------------------------------------------------------
------------------------------------------------------------
-------------------------ATGGGGGAAATACGAAGAT----------------
-ATTTAGAA---CT---AGATAGATCT---CGAAAAAAGGGC------TTC---------
-CTATACCCCCTTCTCTTTCGGGAGTATATTTATACACTTGCTCATGATCATGGTTTAA-
--------------------ATAGA---TCC--------------------ATTTTGTTG
GAAAAT------------------------------------GTGGGTTAT---------
---------GAC---------A------ATA-----AATCT-----------AGTTTACT
AATTGTAAAACGTTTAAT------CATTCGAA---------TGTATCA---------A-C
AGATAC------A------------T----TTG---AT----------------------
-----------TATTTCTGCT------------------------------AAT------
------------GAT------TC---------------T--AA------A---------C
AAAATCG------ATT--TTTTAGGTAC------AAC-AA---GAA--------------
----TTTGTAT------TTT------------CA------AATGATATC------CGAGG
GGT---------TTGCAGTC--ATTGTGG---A------------AATTCCGTTTGCCCC
TCG------ATT---------AGTA---TCGTC--------CTT----AGA---------
--------AGG----GTCAGGAATA------CAAAA------------ATCCCC------
T---------------AA------TTTACGA------TCAATTCATTCAATATTTCCTTT
TTTAGAGGACAAATT-TCCACATTTAAA---T------TATGTGTC--TGATCCACTAAT
ACCTTATCCCATCCATCTAGAAAAATTGGTTCAAATCCTTCGTTACTGGGTGAAAGATCC
CTCT-----TCTTTGCATTTATTA----CGA---------CTC---TTT-----------
----------------------------------------------CTTCAC-GAGT---
---A------T-TG------G-------------------A---------------A---
TT-GGAA-T--AG---TTTT---------ATTAT------------TTCAA---------
---CGA------AAT------CGA------T------T---TC-----C---AT------
------------------------TT------------------T------T--------
-TTT---------------AATTT---------------TAAAAG---GAAT------CT
AAGATTATTC------TTGT---TC-CTATATA-------ATTCTCATGT-ATATGAATA
CGAATC--CATCTT-----CTTTTTTCTCTGTAACCAA----------------------
------------------------------------------------------------
------------------------------------------------------------
------------------------------------------------------------
------------------------------------------------------------
------------------------------------------------------------
------------------------------------------------------------
------------------------------------------------------------
------------------------------------------------------------
------------------------------------------------------------
------------------------------------------------------------
------------------------------------------------------------
------------------------------------------------------------
------------------------------------------------------------
------------------------------------------------------------
----------------------------------------------TCCT---TTTATTT
CCGATCAACATTTTCGCAGGTCCTTCTTGAAC-GAATATATTTCTATG---GAAAAA---
---------TAC---------AAGAT------T---------------T---C-------
--------TAC---------AAA------ATC------T----T------TGCTAA----
----TG---ATTT------TA---AGG---CTAAC------CTAC---------GGTT--
----------------GTTCAA------GGATC--C---------TTTCATGCATTATGT
TAGATATCAAGGAAAACACATTCTGGC---------------------TTCGAAAAGTA-
-----CGCC---TCTT-CTGATGAAAAAATGGAAATATTTCT--TTTTCAATTTAT-GTC
AATTTCATTTTTATGTGTGGTT--TCATCC------AGAACGAATCTATATGAAG---T-
-----CATTATC---CA---AG---------CATT------CTCTTGACTCTTTGGGTTA
TCTTTC------AAGT------ATACG------AAAAAATCTT-TC---------AGTGG
TAC----GGAGTCAA-ATGCTAGAAAA------TTCATTT---ATAAT------A-G---
-A------T---AAT---AT------T-AT---GAAG------AAACTTGATTCAAGAGT
TCCAATTAT---TCCTTTGATTGGATCATTGTCAAAAACAAAATTTTGTAACGCAGTAGG
CCAT--CCCATTAGTAA---ACCGAGCTGGGCGGATTC----------------------
-----ACCCGATTCTGATATTATCGACCGATTTCTGCGTATATGCAGAAATCTTTCTC-A
TTACTATAGCGGATCCTCAAAAAAAAAG-AGTTTATA-TCGAGTAAAATATATACTTCGA
CTTTCTTGTGTTAAAACTTTGGCTCGTAAACACAAAAGTACCGTAC
>3521
------------------------------------------------------------
------------------------------------------------------------
------------------------------------------------------------
------------------------------------------------------------
------------------------------------------------------------
------------------------------------------------------------
------------------------------------------------------------
------------------------------------------------------------
------------------------------------------------------------
------------------GATAGATTT---CGGCAACAAAAC------TTC---------
-CTATATCCACTACTCCTTCAGGAGTATATTTACTCACTTGT------TCATTATCATAG
CC------------T---CAATAGT---TTG------ATTTT---TTATG-AACCTGTGG
AAAT------------TCTC----------------------G---GTTAT---------
---------GAC---------------AATA-----AATAT-----------AGTTTAGT
ACTTGTGAAACGTTTAAT------TACTCGAA---------TGTACCA---------A-C
AGGAAT------C------------T----TTG---AT----------------------
-----------TTCTCCGGTG------------------------------AAT------
------------GAT------TC---------------T--AA------C---------A
AAAATGG------ATT--TTGGGGTCAC------AAG-AA---TTC------TTTTTCTT
CTCATTTTTCT------TTT------------CA------AATGATATC------AGAAG
TTT---------TTGGAGTC--ATTCTGG---A------------AATTCCATTCTCATC
GCA------ATT---------AGTA---TATTA--------CCT----TGAAG-------
--------AAA---AA---CGAATA------CCAAA------------ATCTCA------
G---------------AA------TTTCCGA------TCTATTCATTCAATATTTCCCTT
TTTAGAGGATAAATT-ATCACATTTAAA---T------TATGTGTT--AGATCTACTAAT
ACCCCATCCTATCCATTTGGAAATCTTGGTTCAAATCCTTCAATGCTGGATCAAAGATGT
TCCT-----TCTTTGCATTTCTTG----CGA---------TTG---TTT-----------
----------------------------------------------TTCCAC-GAAT---
---A------T-CC------T-------------------A---------------A---
TT-TGAA-T--AG---TCTG---------ATTAC------------TTCAA------AA-
-----A------AAT------CTA------T------T---TA--------TGT------
------------------------CT------------------T------T--------
-T---------------------C---------------AAAAAA---AAAG------AA
AAGATTTTTT------GGGT---TC-CTACATA-------ATTCTTATGT-ATATGAATT
GGAATA--TCTATT-----CCTATTTCTCCGCAAACAA----------------------
------------------------------------------------------------
------------------------------------------------------------
------------------------------------------------------------
------------------------------------------------------------
------------------------------------------------------------
------------------------------------------------------------
------------------------------------------------------------
------------------------------------------------------------
------------------------------------------------------------
------------------------------------------------------------
------------------------------------------------------------
------------------------------------------------------------
------------------------------------------------------------
------------------------------------------------------------
----------------------------------------------TCTC---CTTATTT
ACGATCAATATCTTCTGGAGTCTTTCTTGAGC-GAACACTTTTCTATG---GAAAAA---
---------TAG---------AATAT------C---------------T---T------C
TG------GTC------------------ATG------T----G------TTGTAA--TT
---------CTTT------TC---AGA---GGATC------CTAT---------GGTT--
----------------TCTCAA------AGATA--C---------TTTCATACATTATGT
CCGATATAAAGGAAAAGCAATCTTGGT---------------------TTCAAAAGGAA-
-----CTCT---TATT-CTGATGAAGAAATGGAAATTTCTTC--TTGTCAATTTTT-GGC
AATCTTATTTTCACTTTTGGTT--TCAACC------TTATAGGATCCATATAAAG---C-
-----AATTACC---CA---AC---------TATT------CCTTATCTTTTCTGGGGTA
TTTTTC------AAGT------GTACT------AAAAAAGACT-TT---------GGTAG
TAA----GAAATCAA-ATGCTAGAGAA------TTCATTT---ATAAT------A-A---
-A------T---ACT---CT------G-AC---TACG------AAATTATATACCATAGC
TCCAGTTCC---TTCTCTTATTGGATCATTGTCGAAAGCTGAATTTTGTACTGTATTGGG
TAAT--CCTATTAGTAA---ACCGATCTGGACCGATTT----------------------
-----ATCGGATTCTGAGATTATTGATCGATTTTGTCGGATATGTAGAAATCTTTGTC-A
TTATCACAGTGGATCCTCAAAGAAGCAG-GTTTTGTA-TCGTATAAAGTATATACTTCGA
CTTTCGTGTGCTAGAACTTTGGCTCGTAAACATAAAAGTACAGTAC
>3897
------------------------------------------------------------
------------------------------------------------------------
------------------------------------------------------------
------------------------------------------------------------
------------------------------------------------------------
------------------------------------------------------------
------------------------------------------------------------
---------------------------------------------TCTGATTCA-----G
GT--AGAAA-----TACAAATGGAAA------AATTCGAAGGGTATT-------------
----CAGAA------AAACAGAAATCT---CGTCAACAATAC------TTC---------
-GTCTACCCACTTCTCTTTCAGGAATATATTTATGCATTTGC------CCATGATTATGG
AT------------T---AAATGGT---GCC------------------G-AACCTGTGG
AAAT------------TTTT----------------------G---GTTGT---------
---------AAT---------AATAACAAGA-----AATTT-----------AGTTCACT
ACTTGTGAAACGTTTAAT------TATTCGAA---------TGTATCA---------G-C
AGAATT------T------------T----TGG---AT----------------------
-----------TAATTCGGTT------------------------------AAT------
------------CAG------CC---------------T--AA------C---------C
AAGATCG------AT---TGTTCGATCA---------------CAGCAATTTTTTTTATT
CTGAGTTTTAT------TCT------------CA------GATTCTATC------TGAGG
GGT---------TTGCGATC--GTTGTAG---A------------AATCCCACTTTCGCT
AGG------GCA---------ACTA---TCTTG--------TCC----GGAAG-------
--------AAA---AA---GAAATA------CCAAA------------GTTTCA------
A---------------AA------TTTACAA------TCTATTCATTCAATATTTCCCTT
TTTAGAAGACAAATT-TTTGCATTTACA---T------TATCTATC--ACATATAGAAAT
ACCCTATCCTATCCATTTAGAAATCCTGGTTCAACTCCTTGAATACCGGATTCAAGATGT
TCCA-----TCTTTGCATTTATTG----CGA---------TTC---TTT-----------
----------------------------------------------CTCAAC-TATT---
---A------T-TC------A-------------------A---------------A---
TT-GGAA-T--AG---TCTT---------ATTAC------------TTCAA------TG-
-----A------AAT------CGA------T------T---TT----------T------
------------------------CT------------TT----T------G--------
-A---------------------A---------------AAAAGA---AAAT------AA
AAGACTATTT------CAAT---TC-CTATATA-------ACTCTTATGT-ATCAGAATA
TGAATT--TTTCTT-----GTTGTTTCTTCGTAAACAA----------------------
------------------------------------------------------------
------------------------------------------------------------
------------------------------------------------------------
------------------------------------------------------------
------------------------------------------------------------
------------------------------------------------------------
------------------------------------------------------------
------------------------------------------------------------
------------------------------------------------------------
------------------------------------------------------------
------------------------------------------------------------
------------------------------------------------------------
------------------------------------------------------------
------------------------------------------------------------
----------------------------------------------TCTT---CTTGCTT
ACGATTAACATCTTCTGGAACCTTTCTGGAAC-GAATCCACTTTTCTG---GGAAGA---
---------TGG---------AACAT------T---------------T---T------T
GG------GTA------------------ATG------T----A------CCCAGG--GT
---------TTTT------TC---GGA---AAACC------ATAT---------GGTT--
----------------CTTTAT------GGATC--C---------TCTTATGCATTATGT
TCGATATCAAGGAAAGGCAATTCTTGC---------------------ATCAAAAGGAA-
-----CTCT---TTTT-TTGAAGAAGAAATGGAAATCTTACC--TTATCAATTTCT-CGC
AATATTTTTTTTCTTTTTGGAC--TCAACC------ACAAAGGATCCGTCTAAAC---C-
-----AATTAAC---AA---AC---------TCTT------GCTTCGATTTTTTGGGGTA
CCTTTC------AAGT------GTACC------AATAAATACT-TT---------GTTAG
TAA----GGAATCAA-ATGCTGGAGAA------TTCTTTT---CTAAT------A-G---
-A------T---ACT---CG------A-AT---GAAA------AAATTCGATACCACAGT
CCCTGCTAT---TTCCCTCGTTGGATCCTTATCAAAAGCTCAATTTTGTACTGGATCAGG
GCAT--CCTATTAGTAA---ACCCGTTTGGACCGATTT----------------------
-----ATCAGATTGGGATATTCTTGATCGTTTTGGTCGGATATGTAGAAATCTTTTTC-A
TTATCATAGTGGATCTTCGAAAAAACGG-ACTTTGTA-TCGACTAAAATATATACTTCGA
CTTTCATGTGCTAGAACTTTAGCTCGTAAACATAAAAGTACGGTAC
>2745
------------------------------------------------------------
------------------------------------------------------------
------------------------------------------------------------
------------------------------------------------------------
------------------------------------------------------------
------------------------------------------------------------
------------------------------------------------------------
------------------------------------------------------------
------------------------------------------------------------
------------------------------------------------------------
-CATTATCCACTTATCTTTCAGGAGTATATTTATGCATTTTC------TCATGATCA---
---------------------TTTC---TTA------AATGG---ATCCA-TTTTGTTGG
AAAA------------TTTT----------------------A---GTTAT---------
---------GAC---------------AAAA-----AATCC-----------AGTTTACT
AAAGGTAAAACATTTAAT------TACTCGAA---------TGTATCA---------C-C
AGAATC------A------------T----TTT---TT----------------------
-----------TTTTTCCGCT------------------------------AAT------
------------TAT------TA---------------T--AA------C---------A
ATAATCC------ATT--TTGGGGGTAC------AAC-AA--------------------
-AAATTTGTAT------TCT------------CA------AATGCTATC------AGAAG
GGT---------TTGCAGTC--ATTGTGG---A------------AATTCCATTTTCCCT
ACG------ATT---------AGTT---TCTTC--------TTT----AGAAG-------
--------AAG---AG---GAAATC------GAAAA------------ATCTTA------
T---------------AA------TTTACGA------TCAAGTCATTCAATATTTCCTTT
TTTAGAGGATAAATT-CCCACATTTAAA---T------TATGTGTC--AGATGTATTAAT
ACCCTATCCCCTCCATCTTGAAATTTTAGTTCAACTCCTTCGCTCCTGGGTGAAAGATGC
CTCT-----TCTGTTCATTTATTA----CGG---------TTT---TTT-----------
----------------------------------------------TTTCAC-GAGT---
---A------T-TG------T-------------------A---------------A---
TT-GGAA-T--AG---TCTT---------AGTAC------------GCCAA------AA-
-----A------ATT------TGA------T------T---TC--------TTT------
------------------------TT------------------T------T--------
-T---------------------C---------------AAAAAG---AAAT------CG
AAGATTAGTC------TTGT---TC-CTATATA-------ATTCTCATGT-ATGTGAATA
CGAATC--CAGTTT-----CCTTTTTTTACGTAACCAA----------------------
------------------------------------------------------------
------------------------------------------------------------
------------------------------------------------------------
------------------------------------------------------------
------------------------------------------------------------
------------------------------------------------------------
------------------------------------------------------------
------------------------------------------------------------
------------------------------------------------------------
------------------------------------------------------------
------------------------------------------------------------
------------------------------------------------------------
------------------------------------------------------------
------------------------------------------------------------
----------------------------------------------TCTT---CTCATAT
ACGATTAACATCGTATAGGGGCCTTTTTGAGC-GAATCTATTTCTATG---GAAAAA---
---------TCG---------AAGAT------C---------------T---T------G
TC------AAA------------------GTG------G----T------TGCTAA--TT
---------ATTT------TT---CGG---CTATC------TTAC---------GGGT--
----------------CTTCAA------GAATC--C---------TTTCATGCATTATGT
TAGATATCAAGGAAAATCCATTCTGGT---------------------TTCAAAAGATA-
-----CGCC---ACTT-CTGATGAATAAATGGAAATATTACC--TTGTCAATTTAT-GGC
AATGTCATTTTTATGTGTGGTC--ACAACT------GGAAAGGGTCTATATAAAC---C-
-----AATTATC---CA---AG---------CGTC------CTCTTGACTTTTTGGGTTA
TATTTC------AAGT------GTGCG------ACTAAATCCT-TC---------AATGG
TAT----GCAGTCAA-ATGCTAGAAAA------TTCATTT---CGAAT------A-G---
-A------T---AAT---GT------T-AG---GAAG------GAACTCGATACACAA--
------------------------------------------------------------
------------------------------------------------------------
------------------------------------------------------------
------------------------------------------------------------
----------------------------------------------
>2315
------------------------------------------------------------
------------------------------------------------------------
------------------------------------------------------------
------------------------------------------------------------
------------------------------------------------------------
------------------------------------------------------------
------------------------------------------------------------
------------------------------------------------------------
-------------------------ATGGAGGAATTCCAAAGAT----------------
-ATTTAGAG---CT---AAATAGATCT---CAACAACACTAC------TTC---------
-TTATATCCACTTATTTTTCAGGAGTATATTTATGCACTTGCGCATGATCATG------G
TTTAA---------------ATAGA---TCA--------------------ATTTTGTTG
GCAAAT------------------------------------GCGGGTTAT------GAC
---------AAT---------A--------------AATCC-----------AGCTTACT
ACTTGTGAAACGTTTAAT------TGCTCGAA---------TGTATCACTATCA---A-C
AGAATA------A------------T----TTT---AT----------------------
-----------TCTTTCTGCT------------------------------AAT------
------------AAT------TT---------------T--AA------C---------C
AAAATAT------CTT--TTGTGGGCGC------AAC-AA---GAA--------------
----CTTATAT------TCT------------CA------AATGATATC------AGAGG
GGG---------TTGCAGTC--ATTGTGG---A------------AATTCCCTTTTCTCT
ACG------ATT---------AATA---TCTTC--------CCG----AGAAA---GGA-
-------AAGG----G------ATA------GTCAA------------ATCTCA------
C---------------AA------TTTACGA------TCAATTCATTCAATATTTCCTTT
TTTAGAGGACAAATT-TTCACATTTAAT---T------TATATGTT--AGAGATACTAAT
ACCCTATCCAGTCCATCTGGAAATCTTGGNTCAAACTCTTCGCTACTGGGTAAACGATGC
TTCT-----TCTTTGCATTTATTA----CGA---------TTC---TTT-----------
----------------------------------------------CTCCAT-GAGT---
---A------T-CA------T-------------------A---------------A---
TT-GGAA------------------------TAC------------TATAA------ATA
GAAAAA------AAG------ACA------G------T---TT-----T---TA------
------------------------TT------------------TTTCAAAT--------
-T---------------------C---------------AAAAAT---AAAT------CA
AAGATTATTC------TTCT---TC-CTATATA-------ATTCTTATTT-ATGTGAATA
CGAATC--CATCTT-----CGTCTTTCTCCGTAACCAA----------------------
------------------------------------------------------------
------------------------------------------------------------
------------------------------------------------------------
------------------------------------------------------------
------------------------------------------------------------
------------------------------------------------------------
------------------------------------------------------------
------------------------------------------------------------
------------------------------------------------------------
------------------------------------------------------------
------------------------------------------------------------
------------------------------------------------------------
------------------------------------------------------------
------------------------------------------------------------
----------------------------------------------TCTT---CTCATTT
ACGCTCAACATCTTCTGGAACACTTTTTGAAC-GAATATATTTCTATG---GAAAAA---
---------TAA---------AACAT------C---------------T---T-------
--------GTA---------GAA------GTC------T----T------TGCTAA----
----GG---CTTT------TC---AGG---TTAAT------CTAT---------GGTT--
----------------GTTGAA------GGATC--C---------TTTGATGCATTATGT
TAGGTATCAAGGAAAATCAATTCTCGC---------------------TTCAAAAGGGA-
-----CGCC---CCTT-TTGATGAAAAAATGGACATATTACT--TTGTTAATTTAT-GGC
AATGTCATTTTTACCTGTGGTC--TCAGCC------GAGAAGGATCTGTATAAAC---C-
-----AATTACA---TA---AT---------CATT------CCCTCGACTTTTTGGGCTA
TCTAGC------AAGT------ACGCG------GCTATACCCT-TC---------AATGG
TAC----GCGGTCAA-ATGCTAGAAAA------TTCATTT---TTAAT------T-G---
-A------G---AAT---TC------T-AT---TAAT-----------------------
------------------------------------------------------------
------------------------------------------------------------
------------------------------------------------------------
------------------------------------------------------------
----------------------------------------------
>4289
------------------------------------------------------------
------------------------------------------------------------
------------------------------------------------------------
------------------------------------------------------------
------------------------------------------------------------
------------------------------------------------------------
------------------------------------------------------------
------------------------------------------------------------
------------------------------------------------------------
------------------------------------------------------------
--------------------------ATATTTATACCCTTG---------GTGGTTTCA-
--------------------ATAGA---TCG--------------------ATTTTATTC
GAAAAT------------------------------------ATAGGTTAT---------
---------GAT---------A------GTC-----AATTT-----------AGTTTACT
AATTGTAAAACGTTTAAT------TGCTGGAA---------TATATCA---------A-A
AGAATC------T------------C----TTA---AT----------------------
-----------TTTTTCTTTT------------------------------AAT------
------------GAG------TC---------------G--AA------C---------C
AAAATCG------ATT--TTTTAGGTAC------AAC-AA---AAA--------------
----ATTGTAT------TCG------------AA------AATGATATC------AGAAG
GCT---------TTTCCGTC--ATTGTGG---A------------AATTCCATTTTCCCT
ACA------ATT---------AGTA---TCCTC--------TTT----AGA---------
--------AAG----GTTAAAAATT------GTAAA------------ATCTCA------
T---------------AA------TTTACGA------TCAATTCATTCAATATTTTCTTT
TTTGGAGGGAAAATT-GCCGCATTTAAA---T------TATGTGTT--AGATGTACTAAT
ACCTTATCCCATCCATCTAGAAAAATTAGTTCAAATTATTCGTTACTGGGTGAAAGACCC
TTCT-----TATTTCCATTTATTA----CGA---------CTC---TTT-----------
----------------------------------------------CTTCAC-GAGT---
---A------T-GG------G-------------------A---------------A---
TT-GGAA-C--AC---TCTT---------ATTAT------------TTCAA---------
---ATA------AAT------TTC------G------T---TC-----C---AT------
------------------------TT------------------T------T--------
-G---------------------T---------------GAAAAG---TAAT------CC
AAGATTTTTC------TTAT---TC-CTATATA-------ACTCTTATAT-ATATGAATA
CGAATC--CGTCTT-----CGTTTTTCTTCGTAACCAA----------------------
------------------------------------------------------------
------------------------------------------------------------
------------------------------------------------------------
------------------------------------------------------------
------------------------------------------------------------
------------------------------------------------------------
------------------------------------------------------------
------------------------------------------------------------
------------------------------------------------------------
------------------------------------------------------------
------------------------------------------------------------
------------------------------------------------------------
------------------------------------------------------------
------------------------------------------------------------
----------------------------------------------TCCT---CTCATTT
ACGATCAACATTTTATCGGGTTTTTCTTGAGC-GAATATATTTCTATC---GAAAAA---
---------TAG---------AACAT------T---------------T---T-------
--------GCA---------GAA------GTC------A----T------TGCTAA----
----TG---ATTT------CG---GGG---CCACC------CTAT---------GCTT--
----------------CTTCAA------GGATT--T---------TTTCATACATTATAT
TAGATATCAAGGAAAATCCATTCTGGC---------------------TTCAAAGAATC-
-----CCCT---GCTT-CTGATGAAAAAATGGAAATATTATC--TTGTCATTTTAT-GTC
AATGTCATTTTCATGTATGGTT--TCCACC------GGAAAAGATCCGTATAAAC---T-
-----CATTATC---TA---AG---------CATT------CTCTTACCTTTTTGGGCTA
TCGTTC------ATCT------ATATC------AAAAAATCTT-TC---------AGGAG
TAC----GGAGTCAA-ATGCTAGAAAT------TTCATTT---CTAAT------A-G---
-A------T---AAT---GC------T-AT---GACT------AACCTAGATACAGTAGT
TCCAATTAT---TCCTTTAATTCGATCCTTGGCAAAAATGAAATTTTGTAATGCTGCAGG
ACAT--CCTATTAGTAA---ACCGATCCGGGCTGATTC----------------------
-----ATCGGATTCTGATATTATGCATCGATTTGTACGAATATGCAGAAATCTTTCTC-A
TTATTATAGTGGATCCTCAAGAAAAAAG-AGTTTGTA-TC--------------------
----------------------------------------------
>2290
------------------------------------------------------------
------------------------------------------------------------
------------------------------------------------------------
------------------------------------------------------------
------------------------------------------------------------
------------------------------------------------------------
------------------------------------------------------------
------------------------------------------------------------
-------------------------ATGGAGGAATTCCAAAGAT----------------
-ATTTAAAG---CT---AAATAGATCT---CAACAACACTAC------TTC---------
-TTATATCCACTTATCTTTCAGGAGTATATTTATGCACTTGCGCATGATCATG------G
TTTAAATAGAA---------ATAGG---TCC--------------------GTTTTGTTG
GAAAAT------------------------------------GCAAGTTCT---------
---------AAT---------A--------------AATTA-----------AGTTTACT
AAGTGTGAAACGTGCAAT------TGAGCGAA---------TGTATCAGTATGA---A-C
AGAATC------A------------T----TTG---AT----------------------
-----------TCTTTTTGTT------------------------------AAT------
------------GAT------TT---------------T--AA------C---------C
AAAATCC------TTT--TTTTGGGCGC------AAC-AA---TAA--------------
----TTTTCAT------TTT------------CA------AATGATATC------AGAAG
GAT---------TTTCAGTC--ATTGTAG---A------------AATTCCGTTTTATCT
CCA------ATT---------ATTA---TCTTC--------GCT----AGAAA---GGA-
-------AAGG----A------ATA------GTGAA------------ATCTCA------
T---------------AA------TTTACGA------TCAATTCATTCAATATTCCCTTT
TTTAGAGGACAAATT-TTCACATTTAAT---T------TATGTGTT--AGAGATACTAAN
ANNCTACCCAACCCATCTGGAAATATTGATTCAAACTCTTCGCTACTGGGTAAAAGACGC
TTCT-----TCTTTACATTTATTA----AGA---------TTC---TTT-----------
----------------------------------------------CTCCAC-GAGT---
---A------T-CG------T-------------------A---------------G---
TT-GGAA------------------------TAC------------TCCAA------AT-
-----A------AAG------CCA------G------T---TC-----T---TG------
------------------------TT------------------T------T--------
-T---------------------C---------------AAAAAG---AAAT------CA
AAGGTTTTTC------TTCG---TC-CTATATA-------ATTCTCATCT-ATGTGNATN
CGAANC--CNNNTT-----CGTCTTTCTTCGTAACCAA----------------------
------------------------------------------------------------
------------------------------------------------------------
------------------------------------------------------------
------------------------------------------------------------
------------------------------------------------------------
------------------------------------------------------------
------------------------------------------------------------
------------------------------------------------------------
------------------------------------------------------------
------------------------------------------------------------
------------------------------------------------------------
------------------------------------------------------------
------------------------------------------------------------
------------------------------------------------------------
----------------------------------------------TCTT---CTCATTT
ATGATCAACGTCTTCTGGAACCCTTTTTGAAC-GAATCTTTTTCTATG---GAAAAC---
---------TAG---------AACATCTTGNAC---------------T---T-------
--------GTA---------GAA------GCT------T----T------TGCTAA----
----GG---CCTT------NN---AGG---ACAAT------CTAT---------GGTT--
----------------GTTTAA------GGACC--C---------TTTCATGCNTTATAT
TAGGNATCAAGGAAAATCAATTCTCGC---------------------TTCAAAAGGGA-
-----CGCC---CCTT-TTGATGAAAAGATGGATATATCTTT--TTGTCANTTTAT-GGA
AATGTCATTTTTACCTATGGTC--TCAGCC------GGGNACGATCTGTATAAAC---C-
-----AATTATC---TA---AG---------AATT------CCCTAGCCCTTCTGGGCTA
TCTATC------AAGT------GCGCG------ACTAAACCCT-TC---------AATGG
TAC----GCAGTCAA-ATGCTAGAAAA------TGTATNT---CTAAT------T-G---
-A------T---AAT---CC------T-AT---TAA------------------------
------------------------------------------------------------
------------------------------------------------------------
------------------------------------------------------------
------------------------------------------------------------
----------------------------------------------
>3522
------------------------------------------------------------
------------------------------------------------------------
------------------------------------------------------------
------------------------------------------------------------
------------------------------------------------------------
------------------------------------------------------------
------------------------------------------------------------
------------------------------------------------------------
--ATGTATTTAAATGACAG-----AATTCT--------AAGG-ATATTT-----------
AGATTGAAAAA------AGATAGATTT---CGGCAACAAAAC------TTC---------
-CTATATCCGCTACTCCTTCAGGAGTATATTTACTCACTTGC------TCATTATAATAG
CT------------T---CAATAGT---TTG------ATTTT---TTATG-AACCTGTGG
AAAT------------TCTC----------------------G---GTTAT---------
---------GAC---------------AATA-----AATCT-----------AGTTTAGT
ACTTGTGAAACGTTTAAT------TAGTCGAA---------TGTATCA---------A-C
AGAAAT------A------------T----TTG---AT----------------------
-----------TTCTTCGGTA------------------------------AAT------
------------GAT------TT---------------T--AA------T---------C
AAAATGG------ATT--TTCGGGGCAC------AAG-AA---TTC------TTTTTCTT
ATCATTTTTAT------TTT------------CA------AATGGTATC------AGAAG
GTT---------TTGGAGTC--ATTCTGG---A------------AATTTCATTCTCGTC
GCG------ATT---------AGTA---TCTTC--------CCT----TGAGG-------
--------AAA---AA---AGACTA------CCAAA------------ATCTCA------
G---------------AA------TTTACGA------TCTATTCATTCAATATTTCCCTT
TTTAGAGGATAAATT-ATCACATTTAAA---T------TATGTGTT--GGATCTACTAAT
ACCCTATCCCATCCATCTGGAAATCTTGGTTCAAATCCTTCAATGCTGGATCAAAGATGT
TCC---------------------------------------------------------
------------------------------------------------------------
------------------------------------------------------------
TT-TGAA-T--AG---TTTC---------ATTAC------------TTCAA------AG-
-----A------AAT------CCA------T------T---TA--------CGT------
------------------------CT------------------T------T--------
-T---------------------C---------------AAAAAG---GAAG------AA
AAGATTCTTT------TGGT---TC-TTACATA-------ATTATTATGT-ATATGAATG
TGAATA--TCTATT-----CCTTT------------------------------------
------------------------------------------------------------
------------------------------------------------------------
------------------------------------------------------------
------------------------------------------------------------
------------------------------------------------------------
------------------------------------------------------------
------------------------------------------------------------
------------------------------------------------------------
------------------------------------------------------------
------------------------------------------------------------
------------------------------------------------------------
------------------------------------------------------------
------------------------------------------------------------
------------------------------------------------------------
------------------------------------------------------------
----------------------------------------TTTTTATG---GAAAAA---
---------TAG---------AATAT------C---------------T---T------A
TA------GTC------------------GTG------T----G------TTGTAA--TT
---------ATTT------TC---ATA---GGATC------CTAT---------GGTT--
----------------CCTCAA------AGATT--C---------ATTCATACATTATGT
TCGATATCAAGGAAAAGTTATTCTGGC---------------------TTCAAAAGGAA-
-----CTCT---TATT-CTGATGAATAAATGGAAATTTCATC--TTGTGAATTTTT-GGC
AATCTTATTTTCACTTTTGGTT--TCAACC------TTCTAGGATCCATATAAAG---C-
-----AATTACC---CA---AC---------TATT------CCTTCTCTTTTCTGGGGTA
TTTTTC------AAGT------TTACT------AAAAAATCCT-TT---------GGTAG
TAA----GAAATCAA-ATGCTAGAGAA------TTTATTT---CTAAT------A-A---
-A------T---ACT---CT------G-AC---TAAT------AAATTAGATACCATAGC
CCCAGCTAT---TTCTCTTATTGGATCATTGTCGAAAGCTCAATTTTGTACTGTATTGGG
TCAT--CCTATTAGTAA---ACCGATCTGGACCGATTT----------------------
-----ATCGGATTCTGATATTCTTGATCGATTTTGTCGGATATGTAGAAATCTTTGTC-G
TTATCACAGTGGATCCTCAAAGAAACAG-GTTTTGTA-TCGTATAAAGTATATACTTCGA
CTTTCGTGTGCTAGAACTTTGGCTCGTAAACATAAAAGTACAGTAC
>4342
------------------------------------GAAAAATTACCCGATCTAATTAAA
TGTTAAAAATAGATTAGTGCCTAGTACGGGTATGGGAAGGAGTTTTTTTCTTGCGTGTTA
TTATCAATTTTTTCATGAGTCCTTATTATT--TTTTCCGTATTCTGTTTGGGTTAGGTTG
GCGATGGATGTGTAAAAGAAGCAGTATATTGATAAAAAA-----CTATATATTTCCAAAA
TCAAAAGAGCGATTAGTTT--CCAAAAATAAAGGATTTCTAATCATCTTGTTTTGTTATT
TTAGAATAT---------AACGA----ACATAAACTTATTAAAGATAGAGAATCCGTTTA
GCAGTCTACCTGTTTATGAGG------TATCTATTGCTTTCGTAGTCTAATACCTTGTTT
TGACTGTGTCGCACTATGTGTCATTTCAGAACTCAAGAAAATCAAGACTTTACCTTCACA
GTTCAAATCGAA--TTTCAATCCAAATGGAGGAATTTAAAGGAT----------------
-ATTTCGAG---TT---CGATAGAACT---CGGCAACAAAAT------TTT---------
-CTATATCCACTTTTTTTTCGGGAGTCTTTTTATGTACTTGCTTATGATCATG------G
TTTAAATAGATTAAATAGAAATCGA---TCT--------------------ATTTTCTTG
GAAAAT------------------------------------GCGGATTAT------GAC
---------AAA---------A--------------AATAT-----------GGTTCACT
AATTGTGAAACGCTTAAT------TTTGCGAA---------TGTATGA---------A-C
AGAATC------A------------T----TTG---AT----------------------
-----------TATTCCCACT------------------------------AAG------
------------GAT------TT---------------G--AA------T---------C
ACAATCC------CTT--TTTTGGGCAT------ACC-AA---TCT--------------
----TTTCTAT------TAT------------CA------AATGATATC------TGTCT
TAT---------TTGCAGTT--ATTGTGG---A------------AATTCAATTTTCCTT
AAA------ATT---------AGTA---TCCTC--------TTT----CGAAG---GAA-
-------AACT----G------CTA------AAAAA------------ATCTTA------
T---------------AA------TTTAAAA------TCAATTCATTCCTTATTTCCCTT
TTTAGAAGACAAATT-ATTACATTTTAA---T------TATGTGGT--AGATGTACGAAT
ACCTTACCCTATCCATCTGGAAATCTTAGTTCAAACCCTACGTTACCGGGTAAAAGATGC
TTCT-----TCTTTGCATTTTTTT----CGG---------TTC---TGT-----------
----------------------------------------------CTATAC-GAGT---
---A------T-TG------C-------------------A---------------A---
TT-ATAA-G--AA---TTTT---------GATAT------------TCAAA------AA-
-----A------AAT------CAA------T------T---TT-----G-----------
------------------------------------------------------------
-------------------------------------------------AAT------CC
AAGATTTTTC------TTGT---TC-TTATATA-------ATTCTCATGT-ATGTGAATA
CGAATC--CCTCTT-----TCTTTTTCTACGCAAGCGG----------------------
------------------------------------------------------------
------------------------------------------------------------
------------------------------------------------------------
------------------------------------------------------------
------------------------------------------------------------
------------------------------------------------------------
------------------------------------------------------------
------------------------------------------------------------
------------------------------------------------------------
------------------------------------------------------------
------------------------------------------------------------
------------------------------------------------------------
------------------------------------------------------------
------------------------------------------------------------
----------------------------------------------TCTT---CTCATTT
ACGATCGACATCTTCTGAAGTAGTTTTTGAGC-GAATTTTATTCTATG---GAAAAA---
---------TAC---------AACAT------C---------------T---T-------
--------GTA---------AAA------GTT------T----T------TGT-------
----TA---ATTT------TC---CGT---CGATC------CTAG---------GTTT--
----------------TCTCAA------GGATC--C---------TTTGATACATTATGT
TAGATATCACGGAAAATGCATTCTGGC---------------------AACAAAAGATA-
-----CGCC---GCTT-CTGATGAATAAAAGGAAATATTACT--TTGTTAATTTAT-GGC
AATCCTATTTTTCCGTATGGTT--GCAATC------GGAAAAGGTCAATATAAAT---C-
-----AATTATC---TA---AA---------GATA------CTTTAGAGTTTCTGGGCTA
TCTATC------AAGT------TTGCA------ATTAAATCCT-TT---------AGTGG
TAC----GTAGTCAA-ATGCTAAAAAA------CTCGTTT---CTAAT------A-G---
-A------T---AAT---GT------T-CG---AATC------AAATTCGATACAAAAAT
TCCAATTTC---TTCTATTATTGGATCATTGTCTAAAGAAAAATTTTGTAATGTATTAGG
GCAT--CCCGTTAGTAA---ATCGAGCTGGACGGATTC----------------------
-----ATCAGATTCTGAGATTCGTGAACGATTTGTGCGTATATGCAGAAATCTTTCTC-A
TTATTACAGCGGATCTTCAAAAAAAAAA-AATTTGTA-TCGAATAAAATATATACTTCGT
CTTTGTTGTGTTAAAACTTTGGCTCGTAAACACAAAAGTACTGTGC
>4343
------------------------------------GAAAAATTACCCAATCTAATTAAA
TGTTAAAAATAGATTAGTGCCTAGTACGGGTATGGGAAGGAGTTTTTTTCTTGCTTGTTA
TTGTCAATTTTTTCATGAGTCCTAATTATT--TTTTCCATATTCTGTTTGGGTTAGGTTG
GCCATGGATGTGTAAAAGAAGCAGTATATTGATAAAAAA-----ATATATATTTCCAAAA
TCAAAAGAGCGATTAGTTT--ACAAAAATAAAGGATTTCTAATCATCTTGTTTTGTTATT
TTCGAATAT---------AACGAACATACATAAACTTATTAAAGATAGAGAATCCGTTTA
GCAGTCTACCTGTTTATGAGG------TATCTATTGCTTTCGTAGTCTAATACCTTATTT
TGACTGTGTCGCACTATGTGTCATTTCAGAACTCAAGAAAATCAAGACTTTACCTTCACA
GTTCAAATCGAA--TTTCAATCCAAATGGAGGAATTTAAAGGAT----------------
-ATTTCGAG---TT---CGATAGAGTT---CGGCAACAAAAT------TTT---------
-CTATATCCACTTTTTTTTCGGGAGTCTATTTATGTACTTGCTTATGATCATG------G
TTTAAATAAATTAAATAGAAATCGC---TCC--------------------ATTTTCTTG
GAAAAT------------------------------------GCGGATTAT------GAC
---------AAA---------A--------------AATAT-----------AGTTTACT
AATTGTGAAACGCTTAAT------TTTGCGAA---------TGTATGA---------A-C
AGAATC------A------------T----TTG---AT----------------------
-----------TATTCCCACT------------------------------AAG------
------------GAT------TT---------------G--AA------C---------C
ACAATCC------CTT--TTTTGGGCAG------AGC-AA---TCT--------------
----TTTCTAT------TAT------------CA------AAAAATTTC------TGTCT
TAT---------TTGCAGTT--ATTGTGG---A------------AATTCCATTTTCCCT
AAG------ATT---------AGTA---TCCTC--------TTT----CGAAG---GAA-
-------AGCA----A------CTC------CAAAA------------ATCTTA------
T---------------AA------TTTAAAA------TCAATTCATTCAATATTTCCCTT
TTTAGAAGACAAATT-ATTACATTTTAA---T------TATGTGTT--AGAGGTACGAAT
ACCTTACCCTATCCATCTGGAAATCTTAGTTCAAACCCTACGTTACCGGGTAAAAGATGC
CTCT-----TCTTTGCATTTTTTT----CGG---------TTC---TGT-----------
----------------------------------------------CTATAC-GAGT---
---A------T-TG------C-------------------A---------------A---
TT-ATAA-G--AA---TTTT---------GATAT------------TCAAA------AA-
-----A------AAT------CAA------T------T---TT-----G-----------
------------------------------------------------------------
-------------------------------------------------AAT------CC
AAGATTTTTT------TTTT---TC-TTATATA-------ATTCTCATGT-ATGTGAATA
CGAATC--CCTCTT-----TTTTTTTCTACGCAAGCGG----------------------
------------------------------------------------------------
------------------------------------------------------------
------------------------------------------------------------
------------------------------------------------------------
------------------------------------------------------------
------------------------------------------------------------
------------------------------------------------------------
------------------------------------------------------------
------------------------------------------------------------
------------------------------------------------------------
------------------------------------------------------------
------------------------------------------------------------
------------------------------------------------------------
------------------------------------------------------------
----------------------------------------------TCTT---CTCATTT
ACGATCGACATCTTCTGAAGTGCTTTTTGAGC-GAATTTTATTCTATG---GAAAAA---
---------TAC---------AACAT------C---------------T---T-------
--------GTA---------AAA------GTT------T----T------TGTTAA----
----TA---ATTT------TC---CGT---CGACC------CTAG---------GGTT--
----------------TCTCAA------GGATC--C---------TTTGATACATTATGT
TAGATATCACGGAAAATGCATTCTGGC---------------------AACAAAAGATA-
-----GGCC---GCTT-CTGATGAATAAATGGAAATATTACT--TTGTTAATTTAT-GGC
AATCCTATTTTTTCGTATGGTT--GCAATC------GCAAAAGGTCAATATAAAT---C-
-----AATTATC---TA---AA---------GATA------CTTTAGAGTTTCTGGGCTA
TCTGTC------AAGT------TTGCA------ATTAAATCCT-TT---------AGTGG
TAC----GTAGTCAA-ATGTTAAAAAA------CGTGTTT---CTAAT------A-G---
-A------G---ACG---GT------T-CG---AATC------AAATTCGATACAAAAAT
TCCAATTTC---TTCTATTATTGGATCGTTGGCTAAAGAAAAATTTTGTAATGTATTAGG
GCAC--CCCGTTAGTAA---ATCGAGTTGGACAGATTC----------------------
-----ATCAGATTCTGAGATTCGTGAACGATTTGTGCGTATATGCAGAAATCTTTCTC-A
TTATTACAGCGGATCTTCAAAAAAAAAA-AATTTGTA-TCGAATAAAATATATACTTCGT
CTTTGTTGTGTTAAAACGTTGGCGCGTAAACACAAAAGTACTGTGC
>3190
------------------------------------------------------------
------------------------------------------------------------
------------------------------------------------------------
------------------------------------------------------------
------------------------------------------------------------
------------------------------------------------------------
------------------------------------------------------------
-----------------------------------------AATGTTCCTGCTTATGGTT
CAAGTGGAAATGTAACTAAATGGAAG------AATTACAAGGATATT-------------
----TTGAA------AAGGATAGATCT---AGGCAACAACCC------TTC---------
-CTATATCCGCTTCTTTTTCAGGAGTATATTTATGCACTTGC------TCATGATCGTGG
TT------TAAATAG---AAATGGT---TCA------------------G-AACCTCTGG
AGGC------------TTTT----------------------G---GTTAT---------
---------GAC---------------AGTA-----AATCT-----------AGTTTAGC
ACTTGTAAAACGTTTAAT------TACTCGAA---------TCTATCA---------A-C
AGCATT------T------------T----TTT---CT----------------------
-----------TTCCTCGGTT------------------------------AAT------
------------GAT------TC---------------T--AA------C---------C
AAAATCG------ATT--CGTCGGTTAC------CAC-CA---CACCAATTTTTTTTATT
CTCGTTTTTAT------TCT------------CA------AATGATCTC------AGAGG
GTT---------TTGCAATT--ATTGTAG---A------------AATCCCATTCTCACT
GCA------ATT---------AGTA---TCCTA--------TTT----AAAAG-------
--------AAA---AA---GAAATA------CCAAA------------ATCTCA------
T---------------AA------TTTACGA------TCTATTCATTCAACTTTTCCTTT
TTTAGAGGACAAATT-AGTACATTTACA---T------TATGTATC--AGATATACTAAT
ACCCCATCCCATTCATATGGAAATCTTGGTTCAAATCCTTCAATGCTGGATTCAAGATGT
TCCT-----CTTTTGCATTTCTTG----CGA---------TTC---TTT-----------
----------------------------------------------CTTCAC-GAAT---
---A------T-CA------T-------------------A---------------A---
TT-GGAA-T--AGTTTTTTA---------ATTAC------------TCAGA------AT-
-----A------AAT------CTA------T------T---TA----------T------
------------------------CC------------TT----T------T--------
-T---------------------C---------------AAAAGA---AACT------AA
AAGACTATTT------AGGT---TC-CTATACA-------ATTCTTATGT-ATATGAATG
TGAATT--TGTATT-----CGTTTTTCTTCGTAAGCAC----------------------
------------------------------------------------------------
------------------------------------------------------------
------------------------------------------------------------
------------------------------------------------------------
------------------------------------------------------------
------------------------------------------------------------
------------------------------------------------------------
------------------------------------------------------------
------------------------------------------------------------
------------------------------------------------------------
------------------------------------------------------------
------------------------------------------------------------
------------------------------------------------------------
------------------------------------------------------------
----------------------------------------------TCTT---CTTATTT
ACGATTCACATCCTTTCAAACTTTTCTTGAGC-GAAGATATTTCTATG---GAAAAA---
---------TGG---------AACAT------CTTCAAACAAAACATCT---T------A
TA------ATA------------------GTA------T----G------TTGTGA--TT
---------ATTT------TA---ATG---GAACC------TTAT---------GGTC--
----------------CTTCAA------AGATC--C---------TTTCATGCATTATGC
TCGATGTCAAGGAAAAGCAATTCTGGC---------------------TTCAAAAGGAA-
-----CTCA---TCTT-CTGATGAAGAAATGGAAATATAATT--TTGTCAATTTAT-GGC
AATATTATTTTCACTTTTGGTA--TCAATC------ATACAGGATCCATATAAAC---C-
-----CACTATC---AA---AC---------CATT------CTTTCCATTTTCTGGGTTA
TCTTTC------AAGT------TTACT------AAAAAATTCT-TC---------GACGG
TAA----GGAATCAA-ATGTTAGATAA------TTCATTT---CTAAT------A-G---
-A------T---ACT---CT------T-AC---TACG------AAATTTGATACCGCAGT
CCCGGTTAT---TTTTCTTATTAGATCTTTATCTAAAGCTCAATTTTGTACCGTATCGGG
ACAT--CCTATTAGTAA---GCCCATCTGGACCGATTT----------------------
-----ATCAGATTCTGGTATTATTGAGCGATTTGGTCGGATATGTAGAAATCTTTCTC-A
TTATCATAGTGGGTCCTCAAAAAAACAG-GGGTTGTA-TCGAATAAAGTATATACTTCGA
CTTTCGTGTGCTAGAACTTTGGCTCGTAAACATAAAAGTACAGTAC
>3117
------------------------------------------------------------
------------------------------------------------------------
------------------------------------------------------------
------------------------------------------------------------
------------------------------------------------------------
------------------------------------------------------------
------------------------------------------------------------
------------------------------------------------------------
-------------------------ATGGAAGAATTTCAAAGAT----------------
-ATTTAGAA---CT---AGACGGATCT---CGGCAATATGAC------TTC---------
-CTATACCCACTTATCTTTCGGGAGTATATTTATATACTTTCTCATGATCATG------G
TTTAA---------------ATAGG---TCT--------------------ATTTTGTTG
GAAAAT------------------------------------GCGGGTTAT------GAC
---------AAT---------A--------------AATCT-----------AGTTTACT
AATTGTAAAACGTTTAAT------TACTCGAC---------TGTATCA---------A-C
AGAATC------A------------T----TTG---GT----------------------
-----------TATTTCCGCT------------------------------AAT------
------------GAT------TC---------------T--AA------C---------A
AAAATCA------TTT--TTTTAGGTAC------AAC-AA---GAG--------------
----TTTGTAT------TCT------------CG------AATGATATT------AGAGG
GAT---------TTGCAATC--ATTGTGG---A------------AATTCCATTTTCCTT
ACG------ATT---------AGTG---CCTTC--------CTT----AGAAA---GGT-
-------CGGA----A------ATA------TTAAA------------ATCTCA------
T---------------AA------TTTACGA------TCAATTCATTCAATTTTTCCTTT
TTTAGAGGACAAATT-TTCACATTTAAA---T------TATGTGTC--AGATGTACTAAT
GCCCTATCCCATACATCTGGAAATCTTGGTTCAAAACCTTCGCTACTGGGTGAAAGATGC
CTCC-----TCTTTACATTTATTA----CGG---------CTC---TTT-----------
----------------------------------------------ATCCAC-GAGT---
---A------T-TG------T-------------------A---------------A---
TT-GGAA-T--AG---TCTT---------ATTAC------------TCTAA------AA-
-----A------AAT------CGA------T------T---TC-----C---AT------
------------------------TT------------------T------T--------
-T---------------------C---------------AAAAAG---TAAC------CC
AAGATTCTTC------TTAT---TT-CTATATA-------ATTCTCATGT-ATGTGAATA
CGAATC--CATCCT-----ATTTTTTCTCCGTAAGCAA----------------------
------------------------------------------------------------
------------------------------------------------------------
------------------------------------------------------------
------------------------------------------------------------
------------------------------------------------------------
------------------------------------------------------------
------------------------------------------------------------
------------------------------------------------------------
------------------------------------------------------------
------------------------------------------------------------
------------------------------------------------------------
------------------------------------------------------------
------------------------------------------------------------
------------------------------------------------------------
----------------------------------------------TCTT---CTCATTT
ACGATCAACAACTTCTCGGGTCCTTCTTGAGC-GAATATTTTTTTATG---GAAAAA---
---------TAG---------AGCAT------C---------------T---T-------
--------GCA---------GAA------GTC------T----T------TGCTAA----
----TG---ATTT------TC---AGG---CCATC------TTAT---------GGTT--
----------------GTTCAA------AGATC--C---------TTTTATGCATTATGT
TAGATATCAAGGAAAATCAATTCTGGC---------------------TTCAAAAGATA-
-----CGCC---CCTT-CTGATGAATAAATGGAAAAATTACC--TTATCCATTTAT-GTC
AATGTCATTTTTATGCGTGGTC--TCAACC------CGAAAGGGTCTATATAAAC---C-
-----AATTATC---CA---AG---------TATT------CTCTCGACTTTTTAGGCTA
TCTTTC------AAGT------GTGCG------ACTAAATCCT-TC---------AGTGG
TAC----GGAGTCAA-ATGCTCGAAAA------TTCATTT---ATAAT------A-G---
-A------T---AAC---GC------T-GT---GAAG------AAATTCGATACAATAGT
TCCAATTAT---GCCTCTGATTGGATCATTAGCAAAAGATAAATTGTGTAATGCATTAGG
ACAT--CCCATTAGTAA---GCCGGAGTGGGCATGTTC----------------------
-----ATCGGATTTTGATATTCTCGACCGATTTGTGCGTATCTGCAGAAACCTTTCTC-A
TTATTACAGTGGATCCTCAAAAAAAAAG-AGTTTGTA-TCGAATAAAAT-----------
----------------------------------------------
>3118
------------------------------------------------------------
------------------------------------------------------------
------------------------------------------------------------
------------------------------------------------------------
------------------------------------------------------------
------------------------------------------------------------
------------------------------------------------------------
------------------------------------------------------------
---------------------------GGAAGAATTTCAAAGAT----------------
-ATTTAGAA---CT---AGACGGATCT---CGGCAATATGAC------TTC---------
-CTATACCCACTTATCTTTCGGGAGTATATTTATATACTTTCTCATGATCATG------G
TTTAA---------------ATAGG---TCT--------------------ATTTTGTTG
GAAAAT------------------------------------GCGGGTTAT------GAC
---------AAT---------A--------------AATCT-----------AGTTTACT
AATTGTAAAACGTTTAAT------TACTCGAC---------TGTATCA---------A-C
AGAATC------A------------T----TTG---GT----------------------
-----------TATTTCCGCT------------------------------AAT------
------------GAT------TC---------------T--AA------C---------A
AAAATCA------TTT--TTTTAGGTAC------AAC-AA---GAG--------------
----TTTGTAT------TCT------------CG------AATGATATT------AGAGG
GAT---------TTGCAATC--ATTGTGG---A------------AATTCCATTTTCCTT
ACG------ATT---------AGTG---CCTTC--------CTT----AGAAA---GGT-
-------CGGA----A------ATA------TTAAA------------ATCTCA------
T---------------AA------TTTACGA------TCAATTCATTCAATTTTTCCTTT
TTTAGAGGACAAATT-TTCACATTTAAA---T------TATGTGTC--AGATGTACTAAT
GCCCTATCCCATACATCTGGAAATCTTGGTTCAAAACCTTCGCTACTGGGTGAAAGATGC
CTCC-----TCTTTACATTTATTA----CGG---------CTC---TTT-----------
----------------------------------------------ATCCAC-GAGT---
---A------T-TG------T-------------------A---------------A---
TT-GGAA-T--AG---TCTT---------ATTAC------------TCTAA------AA-
-----A------AAT------CTA------T------T---TC-----C---AT------
------------------------TT------------------T------T--------
-T---------------------C---------------AAAAAG---TAAC------CC
AAGATTCTTC------TTAT---TT-CTATATA-------ATTCTCATGT-ATGTGAATA
CGAATC--CATCCT-----ATTTTTTCTCCGTAAGCAA----------------------
------------------------------------------------------------
------------------------------------------------------------
------------------------------------------------------------
------------------------------------------------------------
------------------------------------------------------------
------------------------------------------------------------
------------------------------------------------------------
------------------------------------------------------------
------------------------------------------------------------
------------------------------------------------------------
------------------------------------------------------------
------------------------------------------------------------
------------------------------------------------------------
------------------------------------------------------------
----------------------------------------------TCTT---CTCATTT
ACGATCAACAGCTTCTCGGGTCCTTCTTGAGC-GAATATTTTTTTATG---GAAAAA---
---------TAG---------AGCAT------C---------------T---T-------
--------GCA---------GAA------GTC------T----T------TGCTAA----
----TG---ATTT------TC---AGG---CCATC------TTAT---------GGTT--
----------------GTTCAA------AGATC--C---------TTTTATGCATTATGT
TAGATATCAAGGAAAATCAATTCTGGC---------------------TTCAAAAGATA-
-----CGCC---CCTT-CTGATGAATAAATGGAAAAATTACC--TTATCCATTTAT-GTC
AATGTCATTTTTATGCGTGGTC--TCAACC------CGAAAGGGTCTATATAAAC---C-
-----AATTATC---CA---AG---------CATT------CTCTCGACTTTTTGGGCTA
TCTTTC------AAGT------GTGCG------ACTAAATCCT-TC---------AGTGG
TAC----GGAGTCAA-ATGCTCGAAAA------TTCATTT---ATAAT------A-G---
-A------T---AAC---GC------T-GT---GAAG------AAATTCGATACAATAGT
TCCAATTAT---GCCTCTGATTGGATCATTAGCAAAAGATAAATTGTGTAATGCATTAGG
ACAT--CCCATTAGTAA---GCCGGAGTGGGCATGTTC----------------------
-----ATCGGATTTTGATATTCTCGACCGATTTGTGCGTATCTGCAGAAATCTTTCTC-A
TTATTACAGTGGATCCTCAAAAAAAAAG-AGTTTGTA-TCGAATAAAAT-----------
----------------------------------------------
>4290
------------------------------------------------------------
------------------------------------------------------------
------------------------------------------------------------
------------------------------------------------------------
------------------------------------------------------------
------------------------------------------------------------
------------------------------------------------------------
------------------------------------------------------------
------------------------------------------------------------
------------------------------------------------------------
--------------------------ATATTTATACATTTGCTCATGATCATGGTTT---
------------------AAATAAA---TCT--------------------CTTTTGTTA
GAAAAT------------------------------------GTGGGTTAT---------
---------GAC---------------ATTA-----AATTT-----------AGTTTACT
AATTGTAAAACATTTAAT------TACTCGAA---------TGTATCA---------A-C
AGAATC------A------------T----TTG---AT----------------------
-----------TTTTTCTGTT------------------------------AAT------
------------GAT------TC---------------T--AA------T---------C
AAAATCC------CAT--TTTTAGGTAC------AAC-AA---GAA--------------
----TTTGCAT------TTT------------CA------AATGATATC------GGGGG
TGG---------TTGTAGTC--ATTCTAG---A------------AATTCAATTTTCCCG
ACG------ATT---------AGTATCCCTTTT---------------CGAAA-------
--------------GGTCAGAAATA------GTAAA------------ATCTCA------
G---------------AA------TTTACAA------TCAATTCATTCAATATTTCCCTT
TTTAGAAGGTAAATT-TCCACATTTAAA---T------TATGTGTC--AGATGTACTAAT
ACCTTACCCTATCCATCTGGAAAAATTGGTTCAAACACTTCGCTACTGGGTGAGAGATTC
TTCT-----TCTTTGCATTTATTA----CGA---------CTC---TTT-----------
----------------------------------------------CTTCAT-GAGT---
----------------------------------------A-------------------
TT-GGAATTGGAACAGTCTT---------ATTAT------------TCCAA------AG-
-----A------AAT------CAA------T------T---TC--------CAT------
------------------------TT------------------T------T--------
-G---------------------C---------------AAAGGA---TAAT------CC
AAGATTCTTC------TTGT---TC-TTATATA-------ATTTTCATGT-ATATGAATA
CGAATT--CATTCT-----CTTTTTTCTTCGTAACCAA----------------------
------------------------------------------------------------
------------------------------------------------------------
------------------------------------------------------------
------------------------------------------------------------
------------------------------------------------------------
------------------------------------------------------------
------------------------------------------------------------
------------------------------------------------------------
------------------------------------------------------------
------------------------------------------------------------
------------------------------------------------------------
------------------------------------------------------------
------------------------------------------------------------
------------------------------------------------------------
----------------------------------------------TCCT---TTCATTT
ACAATCAACACTTTTTAGAGTCCTTTTTGAGC-GAATATATTTCTCTG---GAAAAA---
---------TAG---------AACAT------T---------------T---C-------
--------GCG---------GAA------ATC------C----T------TGCTAA--TG
---------ATTT------TC---GGG---CAATC------CTAT---------GCTT--
----------------GGTCAA------GGATT--C---------TTTTATACATTATTT
GAGATATCAAGAAAAATCAATTCTGGC---------------------TTCAAAAGATC-
-----CGCC---CTTT-CCGATGAAAAAGTGGAAATATTATC--TTGTCAATGTAT-GTC
AATGTCATTTTGATGTGGGGTT--TCACCC------GGAAAAAATCTATATAAAT---T-
-----CATTATC---CA---AG---------CATT------CTCTCGCCCTTTTTGGTTA
TCTTTC------AAGT------GTACG------CCTAAATCCC-TT---------AGTGG
TAC----GGAGTCAA-ATGCTCGAAAA------TTCATTT---TTAAT------T-G---
-A------T---AAT-------------ACCATAAAT------AAACTCGATACAATCAT
TCCAACTCT---TCCTTTGATTGAATCATTGGAAAAAATGAAATTTTGTAATGCAATAGG
ACAT--CCCATTGGTAA---ACTGACTCGGGCGGATTC----------------------
-----ATCGGATTCTGATATTATCAACCGGTTTGTTCAAATATGCAGAAATCTTTCTC-A
GTATTATAGTGGATCCTCAAAAAAAAAG-AGTTTGTA-TC--------------------
----------------------------------------------
>4291
------------------------------------------------------------
------------------------------------------------------------
------------------------------------------------------------
------------------------------------------------------------
------------------------------------------------------------
------------------------------------------------------------
------------------------------------------------------------
------------------------------------------------------------
------------------------------------------------------------
------------------------------------------------------------
--------------------------ATATTTATACATTTGCTCATGATCATGGTTT---
------------------AAATAAA---TCT--------------------CTTTTGTTA
GAAAAT------------------------------------GTGGGTTAT---------
---------GAC---------------ATTA-----AATTT-----------AGTTTACT
AATTGTAAAACATTTAAT------TACTCGAA---------TGTATCA---------A-C
AGAATC------A------------T----TTG---AT----------------------
-----------TTTTTCTGTT------------------------------AAT------
------------GAT------TC---------------T--AA------T---------C
AAAATCC------CAT--TTTTAGGTAC------AAC-AA---GAA--------------
----TTTGCAT------TTT------------CA------AATGATATC------GGGGG
TGG---------TTGTAGTC--ATTCTAG---A------------AATTCAATTTTCCCG
ACG------ATT---------AGTATCCCTTTT---------------CGAAA-------
--------------GGTCAGAAATA------GTAAA------------ATCTCA------
G---------------AA------TTTACAA------TCAATTCATTCAATATTTCCCTT
TTTAGAAGGTAAATT-TCCACATTTAAA---T------TATGTGTC--AGATGTACTAAT
ACCTTACCCTATCCATCTAGAAAAATTGGTTCAAACACTTCGCTACTGGGTGAGAGATTC
TTCT-----TCTTTGCATTTATTA----CGA---------CTC---TTT-----------
----------------------------------------------CTTCAT-GAGT---
----------------------------------------A-------------------
TT-GGAATTGGAACAGTCTT---------ATTAT------------TCCAA------AG-
-----A------AAT------CAA------T------T---TA--------CAT------
------------------------TT------------------T------T--------
-G---------------------C---------------AAAGGA---TAAT------CC
AAGATTCTTC------TTGT---TC-TTATATA-------ATTTTCATGT-ATATGAATA
CGAATT--CATTCT-----CTTTTTTCTTCGTAACCAA----------------------
------------------------------------------------------------
------------------------------------------------------------
------------------------------------------------------------
------------------------------------------------------------
------------------------------------------------------------
------------------------------------------------------------
------------------------------------------------------------
------------------------------------------------------------
------------------------------------------------------------
------------------------------------------------------------
------------------------------------------------------------
------------------------------------------------------------
------------------------------------------------------------
------------------------------------------------------------
----------------------------------------------TCCT---TTCATTT
ACAATCAACACTTTTTAGAGTCCTTTTTGAGC-GAATATATTTCTCTG---GAAAAA---
---------TAG---------AACAT------T---------------T---C-------
--------GCG---------GAA------ATC------C----T------TGCTAA--TG
---------ATTT------TC---GGG---CAATC------CTAT---------GCTT--
----------------GGTCAA------GGATT--C---------TTTTATACATTATTT
TAGATATCAAGAAAAATCAATTCTGGC---------------------TTCAAAAGATC-
-----CGCC---CTTT-CCGATGAAAAAGTGGAAATATTATC--TTGTCAATGTAT-GTC
AATGTCATTTTGATGTGGGGTT--TCACCC------GGAAAAAATCTATATAAAT---T-
-----CATTATC---CA---AG---------CATT------CTCTCGCCCTTTTTGGTTA
TCTTTC------AAGT------GTACG------CCTAAATCCC-TT---------AGTGG
TAC----GGAGTCAA-ATGCTCGAAAA------TTCATTT---TTAAT------T-G---
-A------T---AAT-------------ACCATAAAT------AAACTCGATACAATCAT
TCCAACTCT---TCCTTTGATTGAATCATTGGAAAAAATGAAATTTTGTAATGCAATAGG
ACAT--CCCATTGGTAA---ACTGACTCGGGCGGATTC----------------------
-----ATCGGATTCTGATATTATCAACCGGTTTGTTCAAATATGCAGAAATCTTTCTC-A
GTATTATAGTGGATCCTCAAAAAAAAAG-AGTTTGTA-TC--------------------
----------------------------------------------
>4292
------------------------------------------------------------
------------------------------------------------------------
------------------------------------------------------------
------------------------------------------------------------
------------------------------------------------------------
------------------------------------------------------------
------------------------------------------------------------
------------------------------------------------------------
------------------------------------------------------------
------------------------------------------------------------
--------------------------ATATTTATACATTTGCTCATGATCATGGTTT---
------------------AAATAAA---TCT--------------------CTTTTGTTA
GAAAAT------------------------------------GTGGGTTAT---------
---------GAC---------------ATTA-----AATTT-----------AGTTTACT
AATTGTAAAACATTTAAT------TACTCGAA---------TGTATCA---------A-C
AGAATC------A------------T----TTG---AT----------------------
-----------TTTTTCTGTT------------------------------AAT------
------------GAT------TC---------------T--AA------T---------C
AAAATCC------CAT--TTTTAGGTAC------AAC-AA---GAA--------------
----TTTTCAT------TTT------------CA------AATGATATC------GGGGG
TGG---------TTGCAGTC--ATTCTAG---A------------AATTCCATTTTCCCG
ACG------ATT---------AGTATCCCTTTT---------------CGAAA-------
--------------GGTCAGAAATA------GTAAA------------ATCTCA------
G---------------AA------TTTACAA------TCAATTCATTCAATATTTCCCTT
TTTAGAAGGTAAATT-TCCACATTTAAA---T------TATGTGTC--AGATGTACTAAT
ACCTTACCCCATCCATCTAGAAAAATTGGTTCAAACACTTCGCTACTGGGTGAGAGATTC
TTCT-----TCTTTGCATTTATTA----CGA---------CTC---TTT-----------
----------------------------------------------CTTCAT-GAGT---
----------------------------------------A-------------------
TT-GGAATTGGAACAGTCTT---------ATTAT------------TCCAA------AG-
-----A------AAT------CAA------T------T---TC--------CAT------
------------------------TT------------------T------T--------
-G---------------------C---------------AAAGGA---TAAT------CC
AAGATTCTTC------TTGT---TC-TTATATA-------ATTTTCATGT-ATATGAATA
CGAATT--CATTCT-----CTTTTTTCTTCGTAACCAA----------------------
------------------------------------------------------------
------------------------------------------------------------
------------------------------------------------------------
------------------------------------------------------------
------------------------------------------------------------
------------------------------------------------------------
------------------------------------------------------------
------------------------------------------------------------
------------------------------------------------------------
------------------------------------------------------------
------------------------------------------------------------
------------------------------------------------------------
------------------------------------------------------------
------------------------------------------------------------
----------------------------------------------TCCT---TTCATTT
ACAATCAACACTTTTTAGAGTCCTTTTTGAGC-GAATATATTTCTCTG---GAAAAA---
---------TAG---------AACAT------T---------------T---C-------
--------GCG---------GAA------ATC------C----T------TGCTAA--TG
---------ATTT------TC---GGG---CAATC------CTAT---------GCTT--
----------------GGTCAA------GGATT--C---------TTTTATACATTATTT
TAGATATCAAGAAAAATCAATTCTGGC---------------------TTCAAAAGATC-
-----CGCC---CTTT-CCGATGAAAAAGTGGAAATATTATC--TTGTCAATGTAT-GTC
AATGTCATTTTGATGTGGGGTT--TCACCC------GGAAAAAATCTATATAAAT---T-
-----CATTATC---CA---AG---------CATT------CTCTCGCCCTTTTTGGTTA
TCTTTC------AAGT------GTACG------CCTAAATCCC-TT---------AGTGG
TAC----GGAGTCAA-ATGCTCGAAAA------TTCATTT---TTAAT------T-G---
-A------T---AAT-------------ACCATAAAT------AAACTCGATACAATCAT
TCCAACTCT---TCCTTTGATTGAATCATTGGAAAAAATGAAATTTTGTAATGCAATAGG
ACAT--CCCATTGGTAA---ACTGACTCGGGCGGATTC----------------------
-----ATCGGATTCTGATATTATCAACCGGTTTGTTCAAATATGCAGAAATCTTTCTC-A
GTATTATAGTGGATCCTCAAAAAAAAAG-AGTTTGTA-TC--------------------
----------------------------------------------
>2491
------------------------------------------------------------
------------------------------------------------------------
------------------------------------------------------------
------------------------------------------------------------
------------------------------------------------------------
------------------------------------------------------------
------------------------------------------------------------
------------------------------------------------------------
------------------------------------------------------------
------------------------------------------------------------
------------------------------------------------------------
------------------------------------------------------------
------------------------------------------------------------
------------------------------------------------------------
------------------------------------------------------------
-------------------------C---GTTG---------------------------
------------------------------------------------------------
--------------------------------------T---------------------
------------------------------------------------------------
-----------------CCT-------------A--------------------------
--------------------------TGG---A---------------------------
----------------------------TCTT----------------------------
------------------------------------------------------------
------------------------TTCCCGA-----------------------------
-------------------------------T----------------------------
------------------------------------------------------------
----------------------------CGA-----------------------------
----------------------------------------------ACTCAT--------
----------TTTG--------------------------A-------------------
----------------------------------------------TCGAA---------
-----A------AAT------CCA------------------------------------
------------------------------------------------------------
------------------------------------------------AAAT--------
----------------------------------------ATTCTCATAT----------
------------------------TTCCGCGTAA--------------------------
------------------------------------------------------------
------------------------------------------------------------
------------------------------------------------------------
------------------------------------------------------------
------------------------------------------------------------
------------------------------------------------------------
------------------------------------------------------------
------------------------------------------------------------
------------------------------------------------------------
------------------------------------------------------------
------------------------------------------------------------
------------------------------------------------------------
------------------------------------------------------------
------------------------------------------------------------
------------------------------------------------------------
---------------------------------AAATTCA-----------AGTAAA---
---------------------AAGAT------C---------------T-----------
------------------------------------------------------------
------------------------------------------------------GGTT--
----------------GTTAAA------GGATC--C---------TTTCATTCACTATGT
GAGATATGGAGAAAGATCCCTTATAGC---------------------TCTGAAGGGTA-
-----CTCA---CCTT-CAAGTGAAAAAATGTAGATATCATC--TTCTAAACTTTT-GGC
AATGTTATTTCCATCTTTGGTT--CCAACC------GTATAGGGTATGTATTCTT---G-
-----AATTATC---CA---AG---------AATT------GTTCCTCTTTTCTAGGTTT
TTTTCT------GAGT------GTTAA------AATGAAATCT-CT---------CATGG
TTA----GGACCAAA-ATGGTAGATGA------TTTATTG---ATTAC--------C---
TA------TATCATT-------------AC---GAAT------GAATTCGATGCAATAGC
CCCTATTAG---ATCCATAATAGGATTATTAGCTAAAGAAAGGTTCTGCGACATCTCAGG
GCGA--CCAATTAGTAA---ATTGGCTTGGACCAGTTT----------------------
-----ATCAGATGATGATATCCTCGATCGATTCGATCGAATTTGGAGAAATCTTTTTC-A
TTACTACAGTGGATCYWTCAATCAAGAT-GGTTTATA-TTCTATAAAGTATATACTTCTA
CTTTCATGTGCTAAAACTTTAGCCTGTAAACATAAAAGTACGATAC
>2492
------------------------------------------------------------
------------------------------------------------------------
------------------------------------------------------------
------------------------------------------------------------
------------------------------------------------------------
------------------------------------------------------------
------------------------------------------------------------
------------------------------------------------------------
------------------------------------------------------------
------------------------------------------------------------
------------------------------------------------------------
------------------------------------------------------------
------------------------------------------------------------
------------------------------------------------------------
------------------------------------------------------------
-------------------------C---GTTG---------------------------
------------------------------------------------------------
--------------------------------------T---------------------
------------------------------------------------------------
-----------------CCT-------------A--------------------------
--------------------------TGG---A---------------------------
----------------------------TCTT----------------------------
------------------------------------------------------------
------------------------TTCCCGA-----------------------------
-------------------------------T----------------------------
-------------------------------CGAACTC----------------------
----------------------------------------------ATT-----------
------------------------------------------------------------
----------T-TG--------------------------A-------------------
----------------------------------------------TCGAA---------
-----A------AAT------CCA------------------------------------
------------------------------------------------------------
------------------------------------------------AAAT--------
----------------------------------------ATTCTCATAT----------
------------------------TTCCGCGTAA--------------------------
------------------------------------------------------------
------------------------------------------------------------
------------------------------------------------------------
------------------------------------------------------------
------------------------------------------------------------
------------------------------------------------------------
------------------------------------------------------------
------------------------------------------------------------
------------------------------------------------------------
------------------------------------------------------------
------------------------------------------------------------
------------------------------------------------------------
------------------------------------------------------------
------------------------------------------------------------
------------------------------------------------------------
---------------------------------AAATTCA-----------AGTAAA---
---------------------AAGAT------C---------------T-----------
------------------------------------------------------------
------------------------------------------------------GGTT--
----------------GTTAAA------GGATC--C---------TTTCATTCACTATGT
GAGATATGGAGAAAGATCCCTTATAGC---------------------TCTGAAGGGTA-
-----CTCA---CCTT-CAAGTGAAAAAATGTAGATATCATC--TTCTAAACTTTT-GGC
AATGTTATTTCCATCTTTGGTT--CCAACC------GTATAGGGTATGTATTCTT---G-
-----AATTATC---CA---AG---------AATT------GTTCCTCTTTTCTAGGTTT
TTTTCT------GAGT------GTTAA------AATGAAATCT-CT---------CATGG
TTA----GGACCAAA-ATGGTAGATGA------TTTATTG---ATTAC--------C---
TA------TATCATT-------------AC---GAAT------GAATTCGATGCAATAGC
CCCTATTAG---ATCCATAATAGGATTATTAGCTAAAGAAAGGTTCTGCGACATCTCAGG
GCGA--CCAATTAGTAA---ATTGGCTTGGACCAGTTT----------------------
-----ATCAGATGATGATATCCTCGATCGATTCGATCGAATTTGGAGAAATCTTTTTC-A
TTACTACAGTGGATCYWTCAATCAAGAT-GGTTTATA-TTCTATAAAGTATATACTTCTA
CTTTCATGTGCTAAAACTTTAGCCTGTAAACATAAAAGTACGATAC
>3370
------------------------------------------------------------
------------------------------------------------------------
------------------------------------------------------------
------------------------------------------------------------
------------------------------------------------------------
------------------------------------------------------------
------------------------------------------------------------
------------------------------------------------------------
------------------------------------------------------------
------------------------------------------------------------
------------------------------------------------------------
------------------------------------------------------------
------------------------------------------------------------
------------------------------------------------------------
------------------------------------------------------------
------------------------------------------------------------
------------------------------------------------------------
------------------------------------------------------------
------------------------------------------------------------
------------------------------------------------------------
------------------------------------------------------------
------------------------------------------------------------
------------------------------------------------------------
------------------------------------------------------------
--------------------CATTTAAA---T------TATGTGTT--AGATGTACTAAT
ACCCCACCCCACTCGCCCTGAAATCTTGGTTCAACCCCTTCGCTACTGGGTAAAAGATGC
CTCT-----TCTTTACATTTATTA----CGG---------TTC---TTT-----------
----------------------------------------------CTCCAC-GAGC---
---A------T-TT------T-------------------A---------------A---
TT-GGAA-T--AG---TCTT---------ATTAT------------TCCAA------AG-
-----A------ACT------CCA------T------T---TC-----T---AT------
------------------------TT------------------T------T--------
-T---------------------C---------------AAAAAG---GAAT------CC
AAGATTATTA------TTGT---TT-CTATATA-------ATTCTCATGT-ATATGAATA
TGAATC--CATCTT-----CTTTTTTCTCTGTAACCAA----------------------
------------------------------------------------------------
------------------------------------------------------------
------------------------------------------------------------
------------------------------------------------------------
------------------------------------------------------------
------------------------------------------------------------
------------------------------------------------------------
------------------------------------------------------------
------------------------------------------------------------
------------------------------------------------------------
------------------------------------------------------------
------------------------------------------------------------
------------------------------------------------------------
------------------------------------------------------------
----------------------------------------------TCTT---CTCATTT
ACGATCAACATCCTCTGGAGTCCTTGTTGAGC-GAATATTTTTCTATA---GAAAAG---
---------TCG---------AACAT------C---------------T---T-------
--------GTC---------GAA------GTC------T----T------TACTAA----
----TG---ATTT------TC---AGG---ACATC------TTAT---------GGTT--
----------------GTTCAA------GGATC--C---------TTTTATGCATTATGT
TAGATATCAAGGAAAATTCATTTTGGCTTCAAAAGATACGCCTCCTCTTTCAAAAGATA-
-----CGCC---TCTT-CTGATGAATAAATGGAAATATTACC--TTGTCAATTTAT-GGC
AATGGCATTTTCATGTGTGGTC--TCAACC------AGGAATGTCTCATATAAAT---C-
-----ACTTAGA---CA---AG---------CACT------CTATCAACTTTCTGGGCTA
TCTTTC------TAGT------GTGCG------ACTAAATCCT-TT---------GGTCG
TAC----GGAGTCAA-ATGCTAGAAAA------TTCATTT---CTAAT------A-G---
-A------T---AAT---AC------T-GT---GAAG------AAGGTTGATACAACCGT
TCCAATTAG---TCATCTGATTGGATCATTGACTAAGGCACGGTTTTGTAATCAATTAGG
GCAT--CCCATCAGTAA---GCCGACCTGGGCCGATTC----------------------
-----CGCGGATTCTCGTATTATCGACCGATTTTCGCGTATTTGCAGAAATCTTTCTC-A
TTATTGCAGCGGATCCTCAAAAAAAAAG-GGTTTGTA-TCG-------------------
----------------------------------------------
>2391
------------------------------------------------------------
------------------------------------------------------------
------------------------------------------------------------
------------------------------------------------------------
------------------------------------------------------------
------------------------------------------------------------
------------------------------------------------------------
------------------------------------------------------------
-------------------ATGGAAG------AATTAAAAGGATATT-------------
----TAGAA------AAAAGTAGATCT---AAACAACAACAC------TTC---------
-CTATATCCGCTTCTCTTTCAAGAGTATATTTACGCACTTGC------TCATGATCATGG
TT------TAAATGT---AAATGGA---TCA------ATTTT---TTATG-AACCCGCGG
AAAT------------TTCA----------------------G---GTTAT---------
---------GAC---------------AATA-----AATTT-----------AGCTCATT
ACTTGTGAAACGTTTAAT------TACTCGAA---------TGTACCA---------A-C
ATAATT------A------------T----TTA---AT----------------------
-----------CAATTCTGTT------------------------------AAT------
------------GAT------TC---------------C--AA------C---------C
AAAATAG------ATT--CGTTGGGCAC------AAC-AA---GAA--------------
----TTTTTAT------TCT------------CA------AATGATATC------AGAGG
GTT---------TTGCTGCC--ATTGTGG---A------------AATTCCTTTCTCGCT
GCG------ATT---------AGCA---TCCTC--------CCT----CGAAG-------
-----AAAAAA---AA---GAAATA------CCAAA------------ATCTCA------
G---------------AA------TTTACGA------TCTATTCATTCAATATTTCCATT
TTTTGAGGACAAATT-ATCACATTTAAA---T------TATGTATC--AGATATACTAAT
ACCCTATCCTGTCCATCTAGAAATCTTGGTTCAAATTCTACAATGCTGGATACAAGATGT
TCCC-----TCTTTACATTTATTA----CGA---------TTT---TTT-----------
----------------------------------------------TTTCAC-GAAT---
---A------T-CA------T-------------------A---------------A---
TT-GGAA-T--AA---TCTC---------ATTAC------------TCAAA------AG-
-----A------AAT------CTA------G------T---TA----------T------
------------------------GG------------TT----T------T--------
-T---------------------C---------------AAAAGA---GAAT------CC
AAGACTATTT------TGGT---TC-CTATATA-------ATTCTTATGT-AGTTGAATG
TGAATT--TATATT-----AGTTTTTCTCCGTAAACAA----------------------
------------------------------------------------------------
------------------------------------------------------------
------------------------------------------------------------
------------------------------------------------------------
------------------------------------------------------------
------------------------------------------------------------
------------------------------------------------------------
------------------------------------------------------------
------------------------------------------------------------
------------------------------------------------------------
------------------------------------------------------------
------------------------------------------------------------
------------------------------------------------------------
------------------------------------------------------------
----------------------------------------------TCCT---CTTATTT
ACGATCAACATCTTCTGGACCCTTTCTTGAGC-GAACACATTTCTATG---AAAAAA---
---------TAG---GAC---AACAG------C---------------T---T------A
TA------GTA------------------CTT------T----G------TTGTAA--TG
---------ATTT------TC---AGA---AAACC------CTAT---------GGTT--
----------------GTTCAA------GGATC--C---------TTTCATGCATTATGT
TAGATATCAAGGAAAATCAATTCTGGC---------------------TTCAAAAGGGA-
-----CTCA---TCTT-CTGATGAAGAAATGGAAATCTTACT--TTGTCAATTTTT-GGC
AATGTCATTTTCACTTTTGGTC--TCAACC------CTGTAGGATCCACATAAAC---C-
-----AATTCTC---AA---AT---------TTTT------CTTTCTATTTTCTGGGTTA
TCTTTC------AAAT------GTACC------AATAAATCCT-TC---------AGCGG
TAA----AGAGTCAA-ATGCTAGAGAA------TTCCTTT---TTAAT------A-G---
-A------T---ACT---GT------T-AC---TAAA------AAATTCGAAACTATAGT
TCCAATTAT---TCCTATGATTGGATCATTGTCAAAAGCTAAATTTTGTAACGTATCGGG
GAAT--CCTATTAGTAA---GCCAGTTTGGGCCGATTT----------------------
-----GTCAGATTCTGATATTATTGATCGATTTGGTCGGATATGTGGAAATCTTTCTC-A
TTATTACAGTGGGTCTCNNNNNNNNNNN-NNNNNNNN-NNNNNNNNNNNNNNNNNNNNGA
CTTTCGTGTGCTAGAACTTTGGCCCGTAAACATAAAAGTACGGTAC
>2392
------------------------------------------------------------
------------------------------------------------------------
------------------------------------------------------------
------------------------------------------------------------
------------------------------------------------------------
------------------------------------------------------------
------------------------------------------------------------
------------------------------------------------------------
-------------------ATGGAAG------AATTAAAAGGATATT-------------
----TAGAA------AAAAGTAAATCT---AAACAACAACAC------TTC---------
-CTATATCCGCTTCTCTTTCAAGAGTATATTTACGCACTTGC------TCATGATCATGG
TT------TAAATGT---AAATGGA---TCA------ATTTT---TTATG-AACCCGYGG
AAAT------------TTCA----------------------G---GTTAT---------
---------GAC---------------AATA-----AATTT-----------AGCCCATT
WCTTGTGAAACGTTTAAT------TACTCGAA---------TGTACCA---------A-C
AGAATT------A------------T----TTA---AT----------------------
-----------CAATTCTGTT------------------------------AAT------
------------GAT------TC---------------T--AA------C---------C
AAAATAG------ATT--CGTTGGGCAC------AAC-AA---GAA--------------
----TTTTTAT------TCT------------CA------AACGATATC------AGAGG
GTT---------TTGCTGCC--ATTGTGG---A------------AATTCCTTTCTCTCT
GCG------ATT---------AGCA---TCCTC--------CCT----CGAAG-------
-----AAAAAA---AA---GAAATA------CCAAA------------ATCTCA------
G---------------AA------TTTACGA------TCTATTCATTCAATATTTCCATT
TTTTGAGGACAAATT-ACCACATTTAAA---T------TATGTATC--AGATATACTAAT
ACCCTATCCTGTCCATCTAGAAATCTTGGTTCAAATTCTACAATGCTGGATACAAGATGT
TCCC-----TCTCTACATTTATTA----CGA---------TTT---TTT-----------
----------------------------------------------TTTCAC-GAAT---
---A------T-CA------T-------------------A---------------A---
TT-GGAA-T--AA---TCTC---------ATTAC------------CTCAA------AG-
-----A------AAT------CTA------G------T---TA----------T------
------------------------GG------------GT----T------T--------
-T---------------------C---------------AAAAGA---GAAT------CC
AAGACTATTC------CGGT---TC-CTATATA-------ATTCTTATGT-AGTCGAATG
GGAATC--TATATT-----AGTTTTTCTCCGTAAACAA----------------------
------------------------------------------------------------
------------------------------------------------------------
------------------------------------------------------------
------------------------------------------------------------
------------------------------------------------------------
------------------------------------------------------------
------------------------------------------------------------
------------------------------------------------------------
------------------------------------------------------------
------------------------------------------------------------
------------------------------------------------------------
------------------------------------------------------------
------------------------------------------------------------
------------------------------------------------------------
----------------------------------------------TCCT---TTTATTT
ACGATCAACATCTTATGGACCCTTTCTTGAGC-GAACACATTTCTTTG---AAAAAA---
---------TAG---AAC---AACAT------C---------------T---T------A
TA------GTA------------------CTT------T----G------TTGTAA--TG
---------ATTT------TC---AGA---AAACC------CTAT---------GGTT--
----------------GTTCAA------GGATC--C---------TTTCATGCATTATGT
TAGATATCAAGGAAAATCAATTCTGGC---------------------TTTAAAAGGGA-
-----CTCA---TCTT-CTGATGAAGAAATGGAAATCTTACT--TTGTCAATTTTT-GGC
AATGTCATTTTTACTTTTGGTC--TCAACC------CTGTAGGATCTACATAAAC---C-
-----AATTCTC---AA---AT---------TTTT------CTTTCTATTTTCTGGGTTA
TCTTTC------AAAT------GTACC------AATAAATCCT-TC---------AGCGG
TAA----AGAGTCAA-ATGCTAGAGAA------TTCCTTT---TTAAT------A-G---
-A------T---ACT---GT------T-AC---TAAA------AAATTCGAAACTATAGT
TCCAATTAT---TCCTATGATTGGATCATTGTCAAAAGCTAAATTTTGTAACGTATCGGG
GAAT--CCTATTAGTAA---GCCAGTTTGGGCTGATTT----------------------
-----GTCAGATTCTGATATTATTGATCGATTTGGTCGGATATGTAGAAATCTTTCTC-A
TTATTACAGTGGGTCTTCAAAAAAACAG-AGTTTGTA-TCGAATAAAGTATATACTTCGA
CTTTCATGTGCTAGAACTTTGGCCCGTAAACATAAAAGTACGGTAC
>3487
------------------------------------------------------------
------------------------------------------------------------
------------------------------------------------------------
------------------------------------------------------------
------------------------------------------------------------
------------------------------------------------------------
------------------------------------------------------------
------------------------------------------------------------
------------------------------------------------------------
------------------------------------------------------------
------------------------------------------------------------
------------------------------------------------------------
---------------------------------------------------------GAC
---------AAT---------A--------------AATTC-----------AGCTTACA
AATTGTAAAACGTTTAAT------TAGTCGAA---------TGTATCA---------A-C
AGAATC------A------------T----GTG---CT----------------------
-----------TATTTCCGCT------------------------------AAT------
------------GAT------CT---------------T--AA------C---------C
AAAATCC------ATT--TTTCGAGCAT------AAC-AA---CAA--------------
----TTTGTAT------TTG------------CA------AACGATACT------GGGGG
GAT---------TTGCAGTT--ATTTTGG---A------------AATTCCTTTTTTCCT
ACG------TTT---------AGGA---TCTTC--------ACG----AGAAA---GGA-
-------AAAA----A------ATA------GAAAA------------ATTGAA------
T---------------AA------TTTACGA------TCAATTCATTCAATATTTCCTTT
TTTAGAAGACAAATT-TTCCCATTTGAA---T------TATGTGTC--AAATATACTAAT
ACCTTATCCTGTCCATCTGGAAATCCTGGTTCAAACTCTTCGTTACTGGGTCAAAGATTC
CTCT-----TCTTTGCATTTTTTA----CGC---------TTC---TTT-----------
----------------------------------------------TTCCAC-GAGA---
---G------T-CA------T-------------------A---------------A---
TT-GGAA-T--AG---TTTT---------ATTTC------------TCCAA------AT-
-----A------AAT------CCA------G------T---TC-----C---AT------
------------------------CC------------------T------T--------
-T---------------------C---------------AAAAAT---AAAT------CA
AAGATTGTTC------CTGT---TT-CTATATA-------ATTCTCATGT-CTGTGAATA
CGAATC--CATTTT-----CGTTTTTATCCGTAACCAA----------------------
------------------------------------------------------------
------------------------------------------------------------
------------------------------------------------------------
------------------------------------------------------------
------------------------------------------------------------
------------------------------------------------------------
------------------------------------------------------------
------------------------------------------------------------
------------------------------------------------------------
------------------------------------------------------------
------------------------------------------------------------
------------------------------------------------------------
------------------------------------------------------------
------------------------------------------------------------
----------------------------------------------TCTT---CGCATTT
ACGATCAACATCCTCTGGAACCCTTCTTGAGC-GAATCTATTTTTATG---GAAAAA---
---------TAG---------AACAT------C---------------T---T-------
--------ATG---------GAT------GTC------T----T------TACTAA----
----CG---ATTC------TC---AGC---CTATT------CCAT---------GGTT--
----------------GTTCAA------GGATC--C---------TTTCATGCATTATGT
TAGGTATCAAGGAAAATCGATTCTGGC---------------------TTCAAAAGGGA-
-----CACC---TTTT-CAGATGAATAAATGGAAATATTACC--TTGCCAATTTCT-GGC
AATGTCGTTTTTATGTGTGGTC--TCAACC------GGGAAGGATCCATATAACT---C-
-----AATTATC---CA---AT---------CATT------CCCTCGACTGTCTAGGCTA
TCTTTC------AAGT------GTACG------ACTAAACCCT-TC---------AGTGG
TGC----GAAGTCAA-ATGCTCGAAAA------TGCATTT---CTAAT------A-G---
-A------T---AAT---GT------T-AG---TAAG------AAGTTCGATACCACAGT
TCCAATTAT---TCCTCTGATTGGGTCATTGGCTAAAGCAAAATTTTGTAACGCCTTGGG
ACAT--CCCATTAGTAA---ATCGGCTTGGTCCGATTT----------------------
-----AGCGGATTCTGATATTATTGACAGATTTTGGCGTATATGTAGAAATATTTNTC--
------------------------------------------------------------
----------------------------------------------
>3898
------------------------------------------------------------
------------------------------------------------------------
------------------------------------------------------------
------------------------------------------------------------
------------------------------------------------------------
------------------------------------------------------------
------------------------------------------------------------
-------------------------------------TCT-TCTCTCTGATTC------A
GT--AGAAA-----TACAAATGGAAA------AATTCGAAGGGTATT-------------
----CAGAA------AAACATAAATCT---CGTCAACAATAC------TTT---------
-GTCTACCCACTTCTCTTTCAAGAGTATATTTATGCATTTGC------CCATGATTATGG
AT------------T---AAATGGT---TCT------------------G-AACCTGTGG
AAAT------------AGTT----------------------A---GTTGT---------
---------AAT---------AA---CAAGA-----AATTT-----------AGTTCACT
ACTTGTGAAACGTTTAAT------TATTCGAA---------TGTATCA---------G-C
AGAATT------T------------T----TTG---GA----------------------
-----------TAACTCGGTT------------------------------AAT------
------------CAT------CC---------------T--AA------C---------C
AAGATCG------AT---TATTGGATTA---------------CAAAAATTATTTTTATT
CTGAGTTTTAT------TCT------------CA------GATTCTATC------TGAGG
GGT---------TTGCGATC--GTTGTGG---A------------AATCCCATTCTCGCT
ACG------GGA---------ATTA---TCTTG--------TCC----GAAAG-------
--------AAA---AA---GAAATA------CCAAA------------GTTTCA------
G---------------AA------TTTACGC------TCTATTCATTCAATATTTCCCTT
TTTAGAAGACAAATT-TTTGCATTTGGA---T------TATCTATC--ACATATAGAAAT
ACCCTATCCTATCCATTTGGAAATCTTGGTTCAACTCCTTCAATACCGTATCCAAGATGT
TCCA-----TCTTTGCATTTATTG----CGA---------TTC---TTT-----------
----------------------------------------------CTCAAC-TACT---
---A------T-TC------G-------------------A---------------A---
TT-GGAA-T--AG---TTTT---------ATTAC------------TTCAA------TG-
-----A------AAT------CCA------T------T---TT----------T------
------------------------TT------------TT----T------T--------
-C---------------------A---------------AAAAGA---AAAT------AA
AAGACTATTT------CGAT---TC-CTGTATA-------ACTCTTATGT-ATCAGAATA
TGAATT--TTTCTT-----GGTGTTTCTTCGTAAACAA----------------------
------------------------------------------------------------
------------------------------------------------------------
------------------------------------------------------------
------------------------------------------------------------
------------------------------------------------------------
------------------------------------------------------------
------------------------------------------------------------
------------------------------------------------------------
------------------------------------------------------------
------------------------------------------------------------
------------------------------------------------------------
------------------------------------------------------------
------------------------------------------------------------
------------------------------------------------------------
----------------------------------------------TCTT---CTTGCTT
ACCATTAGCATCTTCTGGAACTTTTCTGGAAC-GAATCCACTTTTCTA---GGAAGA---
---------TGG---------AACAT------T---------------T---T------G
GG------ATA------------------ATG------T----A------CCCTGG--GT
---------TTTC------TC---GGA---AAACC------CTAT---------GGTT--
----------------CTTTAT------GGATC--C---------TCTTATGCATTATGT
TCGATATCAAGGAAAGGCAATTCTTGC---------------------ATCAAAAGGCA-
-----CTTT---TTTT-TTGAAGAAGAAATGGAAATGCTACC--TTATCAATTTCT-GGC
AATATTATTTCTGTTTTTGGAC--TCAGCC------GCGACGAATCCATATAAAC---C-
-----AATTAGC---AA---AC---------TCTT------GCTTCGATTTTATGGGGTA
CCTTTC------AAGT------GTACC------AAAAAGTCCT-TT---------GTTAG
TAA----GGAATCAA-ATGCTGGAGAA------TTCATTT---CTAAT------A-G---
-A------T---ACT---CG------A-AT---GAAA------AAATTCGATACCATAGT
CCCCGCTAC---TCTCCTCATAGGATACTTATCAAAAGCTCAATTTTGTACTGGATCGGG
GCAT--CCTATTAGTAA---ACCTATTTGGACGGATTT----------------------
-----ATCAGATTGGGATATTCTTGATCGATTTGGTAGGATATGTAGAAATCTTTTTC-A
TTATCATAGTGGATCTTCGAAAAAACAG-ACTTTGTA-TCGACTAAAGTATATACTTCGA
CTTTCATGCGCTAGAACTTTAGCTCGTAAACATAAAAGCACGGTAC
>4344
-------------------------------------------GAATAATTCCCCGCTCT
AATTAGATGTTAAAAATAGATTAGTGCCGGATGCGGGGAAAGGTTGGGTTTTCCTATGAG
TGGACCCTTTTTTTTCTTTTTTTTTTTAGAAATCCTAATTATTCTTGA------------
--------ATTATGGATTGAATGTGTAAAAGAAGCAGTATATTGATAAAGGGGCTCCATT
CCAAAGTCAAAAGAGCAATTGGCCTGCAAAAATAAAAAATTTATTCTGTTCTCTTTTGTA
ATTTAGAACAAACATAAACTAATTGGGTAGAAAAGGAACGGAAAAAAATCTGTGGATTAG
ACTCCCTTTCTTTCCGGGGTTTGTA--TTAAAAAATGCAAGACCTTGTTCTGACCATATT
GCACTATGTATCATCATTCGATAAACCGAGAAATGCTTCT-TCTCTCTGATTCA-----A
GT--AGAAA-----TACAAATGGAAA------AATTTCAAGGGTATT-------------
----CAGAA------AAACATAAATCT---CGTCAACAATAC------TTT---------
-GTCTACCCACTTCTCTTTCAGGAGTATATTTATGCATTTGC------CCATGATTATGG
AT------------T---AAATGAT---TCA------------------G-AACCTGTGG
AAAT------------TGTT----------------------A---GTTGT---------
---------AAT---------AA---CAAGA-----AATTT-----------AGTTCACT
ACTTGTGAAACGTTTAAT------TACTCGAA---------TGTATCA---------G-C
AGAATT------T------------T----TGG---AT----------------------
-----------TAACTCGGTT------------------------------AAT------
------------CAT------CC---------------T--AA------C---------C
AAGATCA------AT---TGTTGGATTA---------------CAAAATTGGTTTTTATT
CTGAGTTTTAT------TCT------------CA------GATTCTACC------TGAGG
GGT---------TTGCGATC--GTTGTAG---A------------AATCCCATTCTCGCT
ACG------AGA---------ATTA---TTTTG--------TCC----GAAAG-------
--------AAA---AA---GAAATA------CCAAA------------GTTTCA------
G---------------AA------TTTACGC------TCTATTCATTCAATATTTCCCTT
TTTAGAAGACAAATT-TTTGCATTTGGA---T------TATCTTTC--ACATATAGAAAT
ACCCTATCCTATCCATTTTGAAATCTTGGTGCAACTCCTTCAATACCGTATCAAAGATGT
TCCA-----TCTTTGCATTTATTG----CGA---------TTC---TTT-----------
----------------------------------------------CTCAAC-TACT---
---A------T-TC------A-------------------A---------------A---
TT-GGAA-T--AG---TTTT---------ATTAC------------TTCAA------TG-
-----A------AAT------CCA------T------T---TT----------T------
------------------------CT------------TT----T------T--------
-A---------------------A---------------AAAAGA---AAAT------AA
AAGACTTTTT------CGAT---TC-TTATATA-------ATTCTTATGT-ATCAGAATA
TGAATT--TTTCTT-----GTTGTTTCTTCGTAAACAA----------------------
------------------------------------------------------------
------------------------------------------------------------
------------------------------------------------------------
------------------------------------------------------------
------------------------------------------------------------
------------------------------------------------------------
------------------------------------------------------------
------------------------------------------------------------
------------------------------------------------------------
------------------------------------------------------------
------------------------------------------------------------
------------------------------------------------------------
------------------------------------------------------------
------------------------------------------------------------
----------------------------------------------TCTT---CTTCCTT
ACCATTATTATCTTCTGGAACTTTTCTGGAAC-GAATCATCTTTTCTA---GGAAGA---
---------TGG---------AACAT------T---------------T---T------G
GG------ATA------------------ATG------T----A------CCCGGG--TT
---------TTTT------TC---GGA---AAACC------ATAT---------GGTT--
----------------CTTTAT------GGATC--C---------TCTGATGCATTATGT
TCGCTATCAAGGAAAGGCAATTCTTGG---------------------ATCAAAAGGAA-
-----CTCA---TTTT-TTGAACAAGAAATGGAAATGGTACC--TTATCAATTTTT-GGC
AATATTTTTTCTCTTTTTGGAC--TCAGCC------GCGAAGGATCCATCTAAAC---C-
-----AATTAGC---AA---AC---------TCTT------GCTTCGATTTTCTGGGGTA
CCTTTC------AAGT------GTACC------AAAAAGTACT-TT---------GTTAG
TAA----GGAATCAA-ATGCTGGAGAA------TTTATTT---CTAAT------A-A---
-A------T---ACT---CG------A-AT---GAAA------AAATTCGATACCATAGT
TCCCGCTAC---TGCCCTCATAGGGTACTTATCAAAAGCTCAATTTTGTACTGGATCGGG
GCAT--CCTATTAGTAA---ACCCATTTGGACAGATTT----------------------
-----ATCAGATTGGGATATTCTTGATCGATTTGGTCGCATATGTAGAAATCTTTTTC-A
TTATCATAGTGGATCTTCGAAAAAACAG-ACTTTGTA-TCGCCTAAAGTATATACTTCGA
CTTTCATGCGCTAGAACTTTAGCTCGTAAACATAAAAGCACGGTAC
>3191
------------------------------------------------------------
------------------------------------------------------------
------------------------------------------------------------
------------------------------------------------------------
------------------------------------------------------------
------------------------------------------------------------
------------------------------------------------------------
-----------------------------------------------CCTGCTTATGGTT
CAAGTAGAAATGTAACTAAATGGAAG------AATTACAAGGATATT-------------
----TAGAA------AAGGATAGATAT---AGGCAACAACCC------TTC---------
-CTATATCCGCTTCTCTTTCAGGAGTATATTTATGCACTTGC------CCATGATCGTGG
TT------T---------AAACGGT---TCG------ATTTT---TTACG-AACCTGTGG
AAGT------------TTTT----------------------G---GTTAT---------
---------GAT---------------AGTA-----AATCC-----------AGTTTAGC
ACTTGTGAAACGTTTAAT------TATTCGAA---------TCTATCA---------A-C
AAAATT------A------------T----TTT---CT----------------------
-----------TTCCGCGGTT------------------------------AAT------
------------GAT------TC---------------T--AA------C---------C
AAAATCG------ATT--CCTTGGTCAC------CAC-CA---CAACAATTTTTTTTATT
CCCATTTTTAT------TCT------------CA------AATGATATC------AGAAG
GTT---------TTGCAATT--ATTGTAG---A------------AATTCTATTCTCGCT
GCG------ATT---------AGTA---TCTTT--------TTT----CGAAA-------
--------AAA---AA---GAGATA------AAAAA------------ATCTCA------
T---------------AA------TTTACGA------TCTATTCATTCCATTTTTCCTTT
TTTGGAGGATAAATT-ATTACATTTAAA---T------TATGTATC--AGATATACTAAT
ACCCCACCCCATCCATACGGAAATCTTGGTTCAAATCCTTCAATGCTGGATTCCAGATGT
TCCC-----CTTTTGCATTTCTTG----CGA---------TTC---TTT-----------
----------------------------------------------CTTCAC-AAAT---
---A------T-CA------T-------------------A---------------A---
TT-GGAA-T--AGTTTTCTC---------ATTAC------------TCCAA------AG-
-----A------AAT------CTA------T------T---TA----------T------
------------------------GT------------CT----T------T--------
-T---------------------C---------------AAAAGA---AAAT------CA
AAGACTATTT------CGGT---TC-CTATACA-------ATTGTTATGT-ATCTGAATG
TGAATT--TTTATT-----AGTTTTTCTTCGTAAACAA----------------------
------------------------------------------------------------
------------------------------------------------------------
------------------------------------------------------------
------------------------------------------------------------
------------------------------------------------------------
------------------------------------------------------------
------------------------------------------------------------
------------------------------------------------------------
------------------------------------------------------------
------------------------------------------------------------
------------------------------------------------------------
------------------------------------------------------------
------------------------------------------------------------
------------------------------------------------------------
----------------------------------------------TCTT---CTTATTT
ACGATTAACATCTTTTGGACTTTTTATTGAGC-GAAGACATTTCTATG---TAAAAA---
---------TAG---------AACAT------CTTCACATGCAACATCT---TATATTTA
TA------GTA------------------GTA------T----G------TCGTGA--TT
---------ATTT------TC---ATG---GAACC------CTTT---------TTTT--
----------------CTTCAA------GGATC--C---------TTCTATGCATTATGT
TCGATGTCAAGGAAAAGCAATTTTGGC---------------------TTCAAAAGGGA-
-----CTCA---TCTT-CTGATGAAGAAATGGAAATTTCATT--TTGTCAATTTAT-GGC
AATATTATTTTCACTTTTGGTA--TCAATC------GTACAGGATCCATATAAAC---C-
-----AATTATC---AA---AC---------TATT------CTTTCCATTTTTGGGGTTA
TCTTTC------AAGT------TTACT------AAAAAATTCT-TC---------GACGG
TCA----AGAATAAA-ATGTTAGAGAA------TTCATTT---CTAAT------A-G---
-A------T---ACT---GT------T-AC---TAAT------AAATTTGAAGCCACAGT
CCCAGTTAT---TTTTCTTATTGGATCCTTGTCTAAAGCTCAATTTTGTACCGTATCGGG
ACAT--CCTATTAGTAA---GCCGACCTGGACCGATTT----------------------
-----ATCAGATTCTGATATTATTGAGCGATTTGGTCGGATGTGTAGAAATCTTTCTC-A
TTATCACAGTGGATCCTCAAAAAA------------------------------------
----------------------------------------------
>4293
------------------------------------------------------------
------------------------------------------------------------
------------------------------------------------------------
------------------------------------------------------------
------------------------------------------------------------
------------------------------------------------------------
------------------------------------------------------------
------------------------------------------------------------
------------------------------------------------------------
------------------------------------------------------------
--------------------------ATATTTATACATTTGCTCATGATCATGGTTT---
------------------AAATAGA---TCT--------------------ATTTTGTTG
GAAAAT------------------------------------GGGGGTTAT---------
---------GGC------ATTC--------------AATCT-----------AGTTTACT
AATTGTAAAACATTTAAT------TACTCGAA---------TGTATCA---------A-C
AGAATC------A------------T----TTG---AT----------------------
-----------TTTTTCTGTT------------------------------AAT------
------------GAT------TC---------------T--AA------C---------C
AAAATCC------ATT--TTTTAGGTAC------AAC-AA---GAA--------------
----TTTGCAT------TTG------------AA------AATGCTATC------CGGAG
GGA---------TTGCAGTC--ATTGTAG---A------------AATTCCAGTTTCCCG
ACG------ATT---------AGTATTCCTTTT---------------AGAAA-------
--------------GGTCAGAAATA------GTAAA------------ATCTCA------
T---------------AA------TTTACAA------TCACTTCATTCAATATTTCCTTT
TTTAGAGGAGTTAGT-TCCACATTTAAA---T------TATGTGTC--AGATGTACTAAT
ACCTTACCCTATCCATCTAGAAAAATTTGTTCAAGCACTTCGCTACTGGGTGAGAGATCT
CTCT-----TCTTTGCATTTATTA----CGA---------CTC---TTT-----------
----------------------------------------------CTTCAC-GAGT---
----------------------------------------A-------------------
TT-GGAATTGGAACAGTCTT---------ATTAT------------TCCAA------AG-
-----A------AAT------CCA------T------T---TC--------CAT------
------------------------TT------------------T------T--------
-G---------------------C---------------AAAGGA---TAAT------CC
AAGATTATTC------TTGT---TC-TTATATA-------ATTTTCATGT-ATATGAATA
CGAATC--CATTCT-----CTTTTTTCTTCGTAACCAA----------------------
------------------------------------------------------------
------------------------------------------------------------
------------------------------------------------------------
------------------------------------------------------------
------------------------------------------------------------
------------------------------------------------------------
------------------------------------------------------------
------------------------------------------------------------
------------------------------------------------------------
------------------------------------------------------------
------------------------------------------------------------
------------------------------------------------------------
------------------------------------------------------------
------------------------------------------------------------
----------------------------------------------TCCT---TTCATTT
ACAATCAACATTTTTTCGAGTCCTTTTTGAGC-GAATATATTTCTATG---GAAAAA---
---------TAG---------AACAT------T---------------T---T-------
--------GCT---------GAA------AGC------C----T------TGCTAA--TG
---------ATTT------TC---GGG---TAATC------CTAT---------GCTT--
----------------GATCAA------GGATT--C---------TTTCATACATTATTT
TAGATATCAAGGAAAATCTATTCTGGC---------------------TTCAAAAGATA-
-----GGCC---TTTT-CCGATGAAAAAGTGGAAATATTATC--TTGTCAATGTAT-GTC
AATGTCATTTTGATGTGGGGTT--TCACCC------GGAAAAGATCTATATAAAT---T-
-----CATTATC---CA---AG---------CATT------CTCTCGCCCTTTTGGGTTA
TCTTTC------AAGT------GTACG------CCTAATCCCC-TT---------AGTGG
TAC----GGAGTCAA-ATGCTCGAAAA------TTCATTG---ATAAT------A-G---
-A------T---AAT-------------ACCATAAAT------AAACTTGATACAATTGT
TCCAATTCT---TCCTTTGATTGAATCATTGTCAAAAATGAAATTTTGTAATGCAATAGG
ACAT--CCCATTAGTAA---ACCGACTCGGGCTGATTC----------------------
-----CTCGGATTCTGATATTATCAACCGGTTTGTTCGAATATGCAGAAATCTTTCTC-A
GTATTATAGCGGATCCTCAAAAAAAAAG-AGTTTGTA-TC--------------------
----------------------------------------------
>2675
------------------------------------------------------------
------------------------------------------------------------
------------------------------------------------------------
------------------------------------------------------------
------------------------------------------------------------
------------------------------------------------------------
------------------------------------------------------------
------------------------------------------------------------
------------------------------------------------------------
------------------------------------------------------------
------------------------------------------------------------
------------------------------------------------------------
------------------------------------------------------------
------------------------------------------------------------
------------------------------------------------------------
------------------------------------------------------------
------------------------------------------------------------
------------------------------------------------------------
------------------------------------------------------------
------------------------------------------------------------
------------------------------------------------------------
------------------------------------------------------------
------------------------------------------------------------
------------------------------------------------------------
------------------------------------------------------------
------------------------------------------------------------
CTCC-----TCTTTGCATTTATTA----CGG---------CTC---TTT-----------
----------------------------------------------TTTCAT-GAGT---
---A------T-TC------T-------------------A---------------A---
TT-TTAA-T--AT---TCTT---------ATTAT------------TCCAA------AA-
-----A------AAT------CTA------T------T---TC-----T---AT------
------------------------TT------------------T------T--------
-T---------------------C---------------AAATAG---TAAT------CC
AAGATTATTG------TTAT---TC-CTATATA-------ATTGTCATAT-ATGTGAATA
CGAATC--CATTTT-----CCTTTTTCTCCGTAACCAA----------------------
------------------------------------------------------------
------------------------------------------------------------
------------------------------------------------------------
------------------------------------------------------------
------------------------------------------------------------
------------------------------------------------------------
------------------------------------------------------------
------------------------------------------------------------
------------------------------------------------------------
------------------------------------------------------------
------------------------------------------------------------
------------------------------------------------------------
------------------------------------------------------------
------------------------------------------------------------
----------------------------------------------TCTT---CTCATTT
ACGATTAACATCTTCTGGAATCCTTTTTGAGC-GAATCTATTTACATA---GAAAAA---
---------TGG---------AAGAT------C---------------T---T-------
--------GTC---------GAA------GTC------T----T------TGTTAA----
----TG---ATTT------TC---GGG---GCATT------TTAT---------GCTT--
----------------CCTCAA------GGATC--C---------TTTTATTCATTTTGT
TAGATATCAAGGAAAATCAATTCTGGC---------------------TTCAAAGGATA-
-----CGCC---TCTT-TTGATGAATAAATGTAAATATTACC--TTGTCTATTTAT-GGC
AATGTTATTTTTATGTCTGGGC--TCACCC------GGGAAAGATCTATATAAAC---C-
-----AACTTTC---CA---AG---------CATT------CCCTCGACTTTTTGGGTTA
TTTTTC------AAGT------GTGCG------GCTAAATCCT-TC---------AATGG
TGT----GGAGTCAA-ATGCTAGAAAA------TTCATTT---TTAAT------A-A---
-A------T---AAT---GC------T-CC---CAAG------AAGCTCGATACAATAGC
CCCAATTAT---TCCTCTAATTGCATCATTGGCTAAAGCGAAATTTTGTAACGCATTAGG
CCAT--CCCGTTAGTAA---GCCGGCTTGGGCCGATTT----------------------
-----ATCGGATTTTGATATTATTAATCGATTTGTGCGTATATGCACAAATCTTTCTC-A
TTATTACAGCGGATCCTCAAAAAAAAAG-AGTATGTA-CCGAGTCAAATATATACTTCGA
CTTTCGTGTGTTAAAACTTTGGCACGTAAACACAAAAGTACTATAC
>2676
------------------------------------------------------------
------------------------------------------------------------
------------------------------------------------------------
------------------------------------------------------------
------------------------------------------------------------
------------------------------------------------------------
------------------------------------------------------------
------------------------------------------------------------
------------------------------------------------------------
------------------------------------------------------------
------------------------------------------------------------
------------------------------------------------------------
------------------------------------------------------------
------------------------------------------------------------
------------------------------------------------------------
------------------------------------------------------------
------------------------------------------------------------
------------------------------------------------------------
------------------------------------------------------------
------------------------------------------------------------
------------------------------------------------------------
------------------------------------------------------------
------------------------------------------------------------
------------------------------------------------------------
------------------------------------------------------------
------------------------------------------------------------
CTCC-----TCTTTGCATTTATTA----CGG---------CTC---TTT-----------
----------------------------------------------TTTCAT-GAGT---
---A------T-TC------T-------------------A---------------A---
TT-TTAA-T--AT---TCTT---------ATTAT------------TCCAA------AA-
-----A------AAT------CTA------T------T---TC-----T---AT------
------------------------TT------------------T------T--------
-T---------------------C---------------AAATAG---TAAT------CC
AAGATTATTG------TTAT---TC-CTATATA-------ATTGTCATAT-ATGTGAATA
CGAATC--CATTTT-----CCTTTTTCTCCGTAACCAA----------------------
------------------------------------------------------------
------------------------------------------------------------
------------------------------------------------------------
------------------------------------------------------------
------------------------------------------------------------
------------------------------------------------------------
------------------------------------------------------------
------------------------------------------------------------
------------------------------------------------------------
------------------------------------------------------------
------------------------------------------------------------
------------------------------------------------------------
------------------------------------------------------------
------------------------------------------------------------
----------------------------------------------TCTT---CTCATTT
ACGATTAACATCTTCTGGAATCCTTTTTGAGC-GAATCTATTTACATA---GAAAAA---
---------TGG---------AAGAT------C---------------T---T-------
--------GTC---------GAA------GTC------T----T------TGTTAA----
----TG---ATTT------TC---GGG---GCATT------TTAT---------GCTT--
----------------CCTCAA------GGATC--C---------TTTCATTCATTTTGT
TAGATATCAAGGAAAATCAATTCTGGC---------------------TTCAAAGGATA-
-----CGCC---TATT-TTGATGAATAAATGTAAATATTACC--TTGTCTATTTAT-GGC
AATGTTATTTTTATGTCTGGGC--TCACCC------GGGAAAGATCTATATAAAC---C-
-----AACTTTC---CA---AG---------CATT------CCCTCGACTTTTTGGGTTA
TTTTTC------AAGT------GTGCG------GCTAAATCCT-TC---------AATGG
TGT----GGAGTCAA-ATGCTAGAAAA------TTCATTT---TTAAT------A-A---
-A------T---AAT---GC------T-CC---CAAG------AAGCTCGATACAATAGC
CCCAATTAT---TCCTCTAATTGCATCATTGGCTAAAGCGAAATTTTGTAACGCATTAGG
CCAT--CCCGTTAGTAA---GCCGGCTTGGGCCGATTT----------------------
-----ATCGGATTTTGATATTATTAATCGATTTGTGCGTATATGCAAAAATCTTTCTT-A
TTATTACAGCGGATCCTCAAAAAAAAAG-AGTATGTA-CCGATTCAAATATATACTTCGA
CTTTCGTGTGTTAAAACTTTGGCACGTAAACACAAAAGTACTATAC
>2677
------------------------------------------------------------
------------------------------------------------------------
------------------------------------------------------------
------------------------------------------------------------
------------------------------------------------------------
------------------------------------------------------------
------------------------------------------------------------
------------------------------------------------------------
------------------------------------------------------------
------------------------------------------------------------
------------------------------------------------------------
------------------------------------------------------------
------------------------------------------------------------
------------------------------------------------------------
------------------------------------------------------------
------------------------------------------------------------
------------------------------------------------------------
------------------------------------------------------------
------------------------------------------------------------
------------------------------------------------------------
------------------------------------------------------------
------------------------------------------------------------
------------------------------------------------------------
------------------------------------------------------------
------------------------------------------------------------
------------------------------------------------------------
CTCC-----TCTTTGCATTTATTA----CGG---------CTC---TTT-----------
----------------------------------------------TTTCAT-GAGT---
---A------T-TC------T-------------------A---------------A---
TT-TTAA-T--AT---TCTT---------ATTAT------------TCCAA------AA-
-----A------AAT------CTA------T------T---TC-----T---AT------
------------------------TT------------------T------T--------
-T---------------------C---------------AAATAG---TAAT------CC
AAGATTATTG------TTAT---TC-CTATATA-------ATTGTCATAT-ATGTGAATA
CGAATC--CATTTT-----CCTTTTTCTCCGTAACCAA----------------------
------------------------------------------------------------
------------------------------------------------------------
------------------------------------------------------------
------------------------------------------------------------
------------------------------------------------------------
------------------------------------------------------------
------------------------------------------------------------
------------------------------------------------------------
------------------------------------------------------------
------------------------------------------------------------
------------------------------------------------------------
------------------------------------------------------------
------------------------------------------------------------
------------------------------------------------------------
----------------------------------------------TCTT---CTCATTT
ACGATTAACATCTTCTGGAATCCTTTTTGAGC-GAATCTATTTACATA---GAAAAA---
---------TGG---------AAGAT------C---------------T---T-------
--------GTC---------GAA------GTC------T----T------TGTTAA----
----TG---ATTT------TC---GGG---GCATT------TTAT---------GCTT--
----------------CCTCAA------GGATC--C---------TTTCATTCATTTTGT
TAGATATCAAGGAAAATCAATTCTGGC---------------------TTCAAAGGATA-
-----CGCC---TATT-TTGATGAATAAATGTAAATATTACC--TTGTCTATTTAT-GGC
AATGTTATTTTTATGTCTGGGC--TCACCC------GGGAAAGATCTATATAAAC---C-
-----AACTTTC---CA---AG---------CATT------CCCTCGACTTTTTGGGTTA
TTTTTC------AAGT------GTGCG------GCTAAATCCT-TC---------AATGG
TGT----GGAGTCAA-ATGCTAGAAAA------TTCATTT---TTAAT------A-A---
-A------T---AAT---GC------T-CC---CAAG------AAGCTCGATACAATAGC
CCCAATTAT---TCCTCTAATTGCATCATTGGCTAAAGCGAAATTTTGTAACGCATTAGG
CCAT--CCCGTTAGTAA---GCCGGCTTGGGCCGATTT----------------------
-----ATCGGATTTTGATATTATTAATCGATTTGTGCGTATATGCAAAAATCTTTCTT-A
TTATTACAGCGGATCCTCAAAAAAAAAG-AGTATGTA-CCGATTCAAATATATACTTCGA
CTTTCGTGTGTTAAAACTTTGGCACGTAAACACAAAAGTACTATAC
>2678
------------------------------------------------------------
------------------------------------------------------------
------------------------------------------------------------
------------------------------------------------------------
------------------------------------------------------------
------------------------------------------------------------
------------------------------------------------------------
------------------------------------------------------------
------------------------------------------------------------
------------------------------------------------------------
------------------------------------------------------------
------------------------------------------------------------
------------------------------------------------------------
------------------------------------------------------------
------------------------------------------------------------
------------------------------------------------------------
------------------------------------------------------------
------------------------------------------------------------
------------------------------------------------------------
------------------------------------------------------------
------------------------------------------------------------
------------------------------------------------------------
------------------------------------------------------------
------------------------------------------------------------
------------------------------------------------------------
------------------------------------------------------------
CTCC-----TCTTTGCATTTATTA----CGG---------CTC---TTT-----------
----------------------------------------------TTTCAT-GAGT---
---A------T-TC------T-------------------A---------------A---
TT-GTAA-T--AT---TCTT---------ATTAT------------TCCAA------AA-
-----A------AAT------CTA------T------T---TC-----T---AT------
------------------------TT------------------T------T--------
-T---------------------C---------------AAATAG---TAAT------CC
AAGATTATTG------TTAT---TC-CTATATA-------ATTGTCATAT-ATGTGAATA
CGAATC--CATTTT-----CCTTTTTCTCCGTAACCAA----------------------
------------------------------------------------------------
------------------------------------------------------------
------------------------------------------------------------
------------------------------------------------------------
------------------------------------------------------------
------------------------------------------------------------
------------------------------------------------------------
------------------------------------------------------------
------------------------------------------------------------
------------------------------------------------------------
------------------------------------------------------------
------------------------------------------------------------
------------------------------------------------------------
------------------------------------------------------------
----------------------------------------------TCTT---CTCATTT
ACGATTAACATCTTCTGGAATCCTTTTTGAGC-GAATCTATTTACATA---GAAAAA---
---------TGG---------AAGAT------C---------------T---T-------
--------GTC---------GAA------GTC------T----T------TGTTAA----
----TG---ATTT------TC---GGG---GCATT------TTAT---------GCTT--
----------------CCTCAA------GGATC--C---------TTTCATTCATTTTGT
TAGATATCAAGGAAAATCAATTCTGGC---------------------TTCAAAGGATA-
-----CGCC---TCTT-TTGATGAATAAATGTAAATATTACC--TTGTCTATTTAT-GGC
AATGTTATTTTTATGTCTGGGC--TCACCC------GGGAAAGATCTATATAAAC---C-
-----AACTTTC---CA---AG---------CATT------CCCTCGACTTTTTGGGTTA
TTTTTC------AAGT------GTGCG------GCTAAATCCT-TC---------AATGG
TGT----GGAGTCAA-ATGCTAGAAAA------TTCATTT---TTAAT------A-A---
-A------T---AAT---GC------T-CC---CAAG------AAACTCGATACAATAGC
CCCAATTAT---TCCTCTAATTGCATCATTGGCTAAAGCTAAATTTTGTAACGCATTAGG
CCAT--CCCGTTAGTAA---GCCGGCTTGGGCCGATTT----------------------
-----ATCGGATTTTGATATTATTAATCGATTTGTGCGTATATGCAAAAATCTTTCTC-A
TTATTACAGCGGATCCTCAAAAAAAAAG-AGTATGTA-CCGAGTCAAATATATACTTCGA
CTTTCGTGTGTTAAAACTTTGGCACGTAAACACAAAAGTACTATAC
>2393
------------------------------------------------------------
------------------------------------------------------------
------------------------------------------------------------
------------------------------------------------------------
------------------------------------------------------------
------------------------------------------------------------
------------------------------------------------------------
------------------------------------------------------------
-------------------ATGGAAG------AATTTAAAGGATATT-------------
----TTGAA------AAAAGTAGATCT---AAACAACAACAC------TTC---------
-CTATATCCGCTTCTCTTTCAAGAGTATATTTACGCACTTGT------TCATGATCATGG
TT------TAAATGT---AAATGGA---TCA------ATTTT---TTATG-AACCCACGG
AAAT------------TTCA----------------------G---GTTAT---------
---------GAC---------------AATA-----AATCT-----------AGCTCATT
ACTTGTGAAACGTTTAAT------TACTCGAA---------TGTACCA---------A-C
AGAATT------A------------T----TTG---AT----------------------
-----------CAATTCTGTT------------------------------AAT------
------------GAT------TC---------------T--AA------T---------C
AAAATAG------ATT--CGTTGGGCAT------AAC-CA---GAA--------------
----TTTTTAT------TCT------------CA------AATGATATC------AGAGG
GTT---------TTGCTTTC--ATTGTGG---A------------AATTCCTTTCTCACT
GCG------ATT---------ACTA---TCCTC--------CCT----CGAAG-------
-----AAAAAA---AA---GAAATA------CCAAA------------ATCTCA------
G---------------AA------TTTACGA------TCTATTCATTCAATATTTCCATT
TTTAGAGGATAAATT-ATCACATTTAAA---T------TATGTATC--AGATATACTAAT
ACCCTATCCCGTCCATCTAGAAATCCTGGTTCAAATTCTACAATGCTGGATACAAGATGT
TCCC-----TCTTTACATTTATTA----CGA---------TTC---TTT-----------
----------------------------------------------TTTCAT-GAAT---
---A------T-CA------T-------------------A---------------A---
TT-GGAA-T--AA---TCTC---------GTTAC------------TCCAA------GG-
-----A------AAT------CTA------G------T---TA----------T------
------------------------GG------------TT----T------T--------
-T---------------------C---------------AAAAGA---GAAT------CC
AAGACTATTT------CGGT---TC-CTATATA-------ATTCTTATGT-AGCTGAATG
CGAATC--TTTATT-----AGTTTTTCTCCGTAAACAA----------------------
------------------------------------------------------------
------------------------------------------------------------
------------------------------------------------------------
------------------------------------------------------------
------------------------------------------------------------
------------------------------------------------------------
------------------------------------------------------------
------------------------------------------------------------
------------------------------------------------------------
------------------------------------------------------------
------------------------------------------------------------
------------------------------------------------------------
------------------------------------------------------------
------------------------------------------------------------
----------------------------------------------TCCT---CTTATTT
ACGATCAACATCTTCTGGAACTTTTCTTGAGC-GAACACATTTCTATG---GAAAAA---
---------TAG---------AACAT------C---------------T---T------G
TA------GTA------------------GTT------T----G------TTGTAA--TG
---------ATTT------TC---AGA---AAACC------CTGT---------GGTT--
----------------GTTCAA------GGATC--C---------TTTCATGCATTATGT
TAGATATCAAGGAAAATCAATTCTAGC---------------------TTCAAAAGGGC-
-----CTCA---TCTT-TTGATGAATAAATGGAAATCTTACT--TTGTCAATTTTT-GGC
AATGTCATTTTCACTTTTGGTT--TCAACC------CTGTAGGATCCACATAAAC---C-
-----AATTCTC---CA---AT---------TATT------CTTTCTATTTTCTGGGTTA
TCTTTC------AAGT------GTACT------AATAAATCTT-TC---------AGTAG
TAA----AGAGTCAA-ATGCTAGAGAA------TTCTTTT---TTAAT------A-G---
-A------T---ACT---GT------T-GC---TAAA------AAATTCGAAACTATAGT
TCCAATTAT---TCCTATGATTGGATCATTGTCGAAAGCTAAGTTTTGTAACGTATCGGG
GAAT--CCTATTAGTAA---GCCAGCTTGGGCCGATTT----------------------
-----GTCAGATTCTGATATTATTGATCGATTTGGTCGGATATGTAGAAATCTTTCTC-A
TTATTACAGTGGGTCTTCAACAAAACAG-AGTTTGTA-TCGAATAAAGTATATACTTCGA
CTTTCATGTGCTAGAACTTTGGCTCGTAAACATAAAAGTACGGTAC
>3899
------------------------------------------------------------
------------------------------------------------------------
------------------------------------------------------------
------------------------------------------------------------
------------------------------------------------------------
------------------------------------------------------------
------------------------------------------------------------
------------------------------------------------------------
----------------------------------TTCGAAGGGTATT-------------
----CATAA------AAACAGAAATCT---CGTCAACAATAC------TTC---------
-GTCTACCCACTTCTCTTTCAGGAATATATTTATGCATTTGC------CCCTGATTATGG
AT------------T---AAATGGT---GCC------------------G-AACCTGTGG
AAAT------------TTTT----------------------G---GTTCT---------
---------AAT---------AATAACAAGA-----AATTT-----------AGTTCACT
ACTTGTGAAACGTTTAAT------TATTCGAA---------TGTATCA---------G-C
AGAATT------T------------T----TGG---AT----------------------
-----------TAATTCGGTT------------------------------AAT------
------------CAG------CC---------------T--AA------C---------C
AAGATCG------AT---TGCTGGATCA---------------CAGCAATTATTTTTATT
CTGAGTTTTAT------TCT------------CA------GATTCTATC------TGAGG
GGT---------TTGCGATC--GTTGTAG---A------------AATCCCACTTTCGCT
AGG------ACA---------ACTA---TCCTG--------TCC----GGAAG-------
--------AAA---AA---GAAATA------CCAAA------------GTTTCA------
A---------------AA------TTTACAA------TCTATTCATTCACTATTTCCCTT
TTTAGAAGACAAATT-TTTGCATTTACA---T------TATCTATC--ACATATAGAAAT
ACCCTATCCTATCCATTTAGAAATCCTGGTTCAACTCCTTGAATACCGGATTCAAGATGT
TCCA-----TCTTTGCATTTATTR----CGA---------TTC---TTT-----------
----------------------------------------------CTCAAC-TATT---
---A------T-TC------G-------------------A---------------A---
TT-GGAA-T--AG---TCTT---------ATTAC------------TTCAA------TG-
-----A------AAT------CGA------T------T---TT----------T------
------------------------CT------------TT----T------G--------
-A---------------------A---------------AAAAGA---AAAT------AA
AAGACTATTC------TGAT---TC-CTATATA-------ACTCTTATGT-ATCAGAATA
TGAATT--TTTCTT-----GTTGTTTCTTCGTAAACAA----------------------
------------------------------------------------------------
------------------------------------------------------------
------------------------------------------------------------
------------------------------------------------------------
------------------------------------------------------------
------------------------------------------------------------
------------------------------------------------------------
------------------------------------------------------------
------------------------------------------------------------
------------------------------------------------------------
------------------------------------------------------------
------------------------------------------------------------
------------------------------------------------------------
------------------------------------------------------------
----------------------------------------------TCTT---CTTGCTT
ACCATTAACATCTTCTGGAACCTTTCTGGAAC-GAATCCACTTTTCTG---GGAAGA---
---------TGG---------AACAT------T---------------T---T------G
GG------GTA------------------ATG------T----A------CCCAGG--TT
---------TTTT------TC---GGA---AAACC------ATAT---------GGTT--
----------------CTTTAT------GGATC--C---------TCTTATGCATTATGT
TCGATATCAAGGAAAGGCAATTCTTGC---------------------ATCAAAAGGAA-
-----CTCT---TCTT-TTGAAGAAGAAATGGAAATCTTACC--TTGTCAATTTCT-CGC
AATATCTCTTTCNCTTTTGGAC--TCAACC------ACAAAGGATCCGTCTAAAC---C-
-----AATTAAC---AA---AC---------TCTT------GCTTCGATTTTCTGGGGTA
CCTTTC------AAGT------GTACC------AATAAATACT-TT---------GTTAG
TAA----GGAATCAA-ATGCTGGAGAA------TTCTTTT---CTAAT------A-G---
-A------T---ACT---CG------A-AC---GAAA------AAATTCGATACCACAGT
CCCTGCTAC---TTCCCTCGTTGGATCCTTATCAAAAGCTCAATTTTGTACTGGATCAGG
GCAT--CCTATTAGTAA---ACCCGTTTGGACCGATTT----------------------
-----ATCAGATTGGGATATTCTTGATCGTTTTGGTCGGATATGTAGAAATCTTTTTC-A
TTATCATAGTGGATCTTCGAAAAAACAG-ACTTTGTA-TCGACTAAAATATATACTTCGA
CTTTCATGCGCTAGAACTTTAGCTCTCAAACAT-------------
>2394
------------------------------------------------------------
------------------------------------------------------------
------------------------------------------------------------
------------------------------------------------------------
------------------------------------------------------------
------------------------------------------------------------
------------------------------------------------------------
------------------------------------------------------------
-------------------ATGGAAG------AATTAAAAGGATATT-------------
----TAGAA------AAGAGTAGATCT---ATACAACAACAC------TTC---------
-CTATATCCGCTTCTCTTTCAAGAGTATATTTATGCACTTGC------TCATAATCATGG
TT------TAAATGT---AAATGGG---TCA------ATTTT---TTATG-AACCCCCTG
AAAT------------TTCA----------------------G---GTTAT---------
---------GAC---------------AATA-----AATTT-----------AGCTCATT
ACTTGTGAAACGTTTAAT------TACTCGAA---------TGTACCA---------A-C
AGAATT------A------------T----TTG---AT----------------------
-----------CAATTCTGTT------------------------------AAT------
------------GAT------TC---------------T--AA------C---------C
AAAATGG------ATT--CGTTGGGCAT------AAC-AA---GAA--------------
----TTTTTAT------TCT------------CA------AATGATATC------AGAGG
GTT---------TTGCTGTC--ATTGTGG---A------------AATTCCTTTCTCATT
GCG------ATT---------AGTA---TCCTT--------CCT----CGAAG-------
-----AAAAAA---AA---GAAATA------CCAAA------------ATCTCA------
G---------------AA------TTTACGA------TCTATTCATTCAATATTTCCATT
TTTTGAGGACAAATT-ATCACATTTAAA---T------TGTATATC--AGATATACTAAT
ACCTTATCCCGTACATCTAGAAATCTTGGTTCAAATTCTACAATGCTGGATACAAGATGT
TCCT-----TCTTTACATTTATTA----CGA---------TTT---TTT-----------
----------------------------------------------TTTCAC-GAAT---
---A------T-TA------T-------------------A---------------A---
TT-GGAA-T--AA---TCTC---------ATTAC------------TCCAA------AG-
-----A------AAT------CTA---ACTA------T---TA----------T------
------------------------GG------------TT----T------T--------
-T---------------------C---------------GAAAGA---GAAT------CC
AAGACTTTTT------TTGT---TC-CTATATA-------ATTCTTATGT-AGTTGAATG
CGAATT--CATATT-----AGTTTTTCTCCGTAAACAA----------------------
------------------------------------------------------------
------------------------------------------------------------
------------------------------------------------------------
------------------------------------------------------------
------------------------------------------------------------
------------------------------------------------------------
------------------------------------------------------------
------------------------------------------------------------
------------------------------------------------------------
------------------------------------------------------------
------------------------------------------------------------
------------------------------------------------------------
------------------------------------------------------------
------------------------------------------------------------
----------------------------------------------TCCT---CTTATTT
ACGATCAACATCTTCTGGAACCTTTCTTGAGC-GAACACATTTCTATG---AAAAAA---
---------TAG---AAC---AACAT------C---------------T---C------G
TA------GTA------------------CTT------T----G------TTGTAA--TG
---------ATTT------TC---AGA---AAACC------CTAT---------GGTT--
----------------GTTCAA------GGATC--C---------TTTCATACATTATGT
TAGATATCAAGGAAAATTAATTCTGGC---------------------TTCAAAAGGGA-
-----CTCA---TCTT-CTGATGAAGAAATGGAAATCTTACT--TTGTCAATTTTT-GGC
AATGTCATTTTCACTTTTGGTC--TCAACC------CAGTAGGATCCACATAAGC---C-
-----AATTCTC---AA---AC---------TTTT------CTTTCTATTTTCTGGGTTA
TCTTTC------AAGT------GTCCT------AATAAATCCT-TC---------AGCGG
TAA----AGAGTCAA-ATGCTAGAGAG------TTCTTTT---TTAAT------A-G---
-A------T---ACT---GT------T-AC---TAAA------AAATTCGAAACTATAGT
TCCAATTAT---TCCAATGATTGGATCATTGTCAAAAGCTAAATTTTGTAACGTATCGGG
GAAT--CCTATTAGTAA---GCCAGTTTGGGCCGATTT----------------------
-----GTCGGATTCTGATATTATTGATCGATTTGGTCGGATATGTAGAAATCTTTCTC-A
TTATTACAGTGGGTCTTCAAAAAAACAA-AGTTTGTA-TCGAATAAAGTATATACTTCGA
CTTTCATGCGCTAGAACTTTGGCCCGTAAACATAAAAGTACGGTAC
>2544
------------------------------------------------------------
------------------------------------------------------------
------------------------------------------------------------
------------------------------------------------------------
------------------------------------------------------------
------------------------------------------------------------
------------------------------------------------------------
------------------------------------------------------------
-------------------ATGGAAG------AATTACAACGATATT-------------
----TAGAA------AAAGATAGATCT---CGGCAACAACAC------TTT---------
-CTATATCCGCTTCTCTTTCAAGAGTATATTTATGCACTTGC------TCATGATCATGG
TT------------T---AAATAGT---TCG------ATTTT---TTACG-AACCCGTGG
AAAT------------TCTT----------------------G---GTTAT---------
---------GAC---------------AATA-----AATCT-----------AGTTTAGC
ACTTGTAAAACGTTTAAT------TACTCGAA---------TCTATCA---------A-C
AGAATT------A------------T----TTG---AT----------------------
-----------TTCTTCAGTT------------------------------AAT------
------------GAT------TC---------------T--AA------C---------C
AAAATAG------ATT--CCTTGGG-------------CA---CAACACGTTTTTTTATT
CTCATTTTTAT------TCT------------CA------AATTATATC------AGAAA
GTT---------TTACAATT--CTTGTAG---A------------AATTCCATTCTCGCT
CCG------ATT---------AGTA---TCTNT--------TTG----TGAAG-------
--------AAA---AA---GAAATA------CCAAA------------ATATCA------
T---------------AA------TTTACGA------TCTATTCATTCAATTTTTCCCTT
TTTAGAGGACAAATT-ATCACATTTAAA---T------TATGTTTC--AGATATACTAAT
ACCTCATCCCATCCATATGGAAATCTTGGTTCAAATCCTTCAATGCTGGATTCAAGATGT
TCCT-----TTTTTGCATTTATTG----CGA---------TTC---TTT-----------
----------------------------------------------CTTCAT-GAAT---
---A------T-CA------T-------------------A---------------A---
TT-GTAA-T--AGTCTTCTC---------ATTAC------------TCAGA------AC-
-----A------AAT------CTA------T------T---TA----------T------
------------------------GT------------TT----T------T--------
-T---------------------C---------------AAAAGA---AAAT------AA
AAGACTATTT------CGGT---TA-CTATACA-------ATTCTTATGC-TTTTGAATG
TGAATT--TTTATT-----AGTTTTTTTTCGTAAACAA----------------------
------------------------------------------------------------
------------------------------------------------------------
------------------------------------------------------------
------------------------------------------------------------
------------------------------------------------------------
------------------------------------------------------------
------------------------------------------------------------
------------------------------------------------------------
------------------------------------------------------------
------------------------------------------------------------
------------------------------------------------------------
------------------------------------------------------------
------------------------------------------------------------
------------------------------------------------------------
----------------------------------------------TCTT---ATTATTT
ACGATTAACATCTTCTGCAACTTTTCTTGAAC-GAACCCATTTCTATA---GAAAAA---
---------TAG---------AACAT------CTTCGAATAGAACATTT---T------T
TC------GTA------------------GTA------T----G------TCGTAA--CT
---------ATTT------TC---ATA---GAANT------CGAT---------GGTT--
----------------CTTCAA------AAATC--C---------TTTCATGCATTATGT
TCGATATCAAAGAAAGGCAATTCTTGC---------------------TTCAAGGGGGA-
-----CTCA---TTTT-CTGATGGAGAAATGGAAATCCCATT--TTGTCAATNTCT-GGC
AATATTATTTTCACTTTTGGTC--TCGACC------GTACAGAATTCATATAAAT---C-
-----ATTTATC---AA---AC---------TATT------CCTTCTATTTNCTAGGNAA
TCTTTC------AAGT------CTACT------AAGAAATTCT-TC---------GGCGG
TAA----GGAATCAA-ATGTTAGAGAA------TTCATTT---CTAAT------A-G---
-A------T---ACC---GT------T-AC---TAAG------AAATTTGATACCATAGT
CCCAGTNAT---TCTTCTTATTGAATCCTTGTCTAAAGCTAAATTTTGTACCGTATCAGG
CCAT--CCTATTAGTAA---GCCAATCTGGGCCGATTT----------------------
-----ATCAGATTCTGATATTATTGATCGATTTGGTCGGATATGTAGAAATCTTTCTC-A
TTATCACAGCGGATCCTCAAAAAAACAG-GATTTATA-TCGAATAAAGTATATACTTCGA
CTTTNGTGTGCNAGAACTTTGGCTCGTAAACATAAAAGTACAGTAC
>2546
------------------------------------------------------------
------------------------------------------------------------
------------------------------------------------------------
------------------------------------------------------------
------------------------------------------------------------
------------------------------------------------------------
------------------------------------------------------------
------------------------------------------------------------
-------------------ATGGAAG------AATTACAACGATATT-------------
----TAGAA------AAAGATAGATCT---CGGCAACAACAC------TTT---------
-CTATATCCGCTTCTCTTTCAAGAGTATATTTATGCACTTGC------TCATGATCATGG
TT------------T---AAATAGT---TCG------ATTTT---TTACG-AACCCGTGG
AAAT------------TCTT----------------------G---GTTAT---------
---------GAC---------------AATA-----AATCT-----------AGTTTAGC
ACTTGTAAAACGTTTAAT------TATTCGAA---------TCTATCA---------A-C
AGAATT------A------------T----TTG---AT----------------------
-----------TTCTTCAGTT------------------------------AAT------
------------GAT------TT---------------T--AA------C---------C
AAAATAG------ATT--CCTTGGG-------------CA---CAACACGTTTTTTTATT
CTCATTTTTTT------TCT------------CA------AATTATATC------AGAAA
GTC---------TTACAATT--ATTGTAG---A------------AATTCCATTCTCGCT
CCG------ATT---------AGTA---TCTTT--------TTG----TGAAG-------
--------AAA---AA---GGAATA------CCAAA------------ATATCA------
T---------------AA------TTTACGA------TCTATTCATTCAATTTTTCCCTN
TTNAGAGGACAAATT-CTCACATTTAAA---T------TATGTTTC--AGATATACTAAT
ACCTTATCCCATCCATATGGAAATCTTGGTTCAAATCCTTCAATGCCGGANTCAAGATGT
TCCT-----TTTTTGCATTTATTN----CGA---------TTC---TNT-----------
----------------------------------------------CTTCAT-GNAT---
---A------T-CA------T-------------------A---------------N---
TN-GTAA-T--AGNCTNCTC---------ATTAC------------NCATA------AC-
-----A------AAT------CNA------T------T---TA----------T------
------------------------GT------------TT----T------T--------
-T---------------------C---------------AAATGA---AAAT------AA
AAGACTATTT------CGGT---TA-CTATACA-------ATTCTTATGC-TTTTGAATG
TGAATT--TTTATT-----AGTTTTTTTTCGTAAACAA----------------------
------------------------------------------------------------
------------------------------------------------------------
------------------------------------------------------------
------------------------------------------------------------
------------------------------------------------------------
------------------------------------------------------------
------------------------------------------------------------
------------------------------------------------------------
------------------------------------------------------------
------------------------------------------------------------
------------------------------------------------------------
------------------------------------------------------------
------------------------------------------------------------
------------------------------------------------------------
----------------------------------------------TCTT---ATTATTT
ACGATTAACATCTTCTGCAACTTTTCTTGAAC-GANCCCATTTCTATA---GAAAAA---
---------TAG---------AACAT------CTTCGAATAGAACATTT---T------T
TC------GTA------------------GTA------T----G------TCGTAA--CT
---------ATTT------TC---ATA---GAACT------CGAT---------GGTT--
----------------CTTCAA------AAATC--C---------TTTCATGCATTATGT
TCGATATCAAAGAAAGGCAATTCTTGC---------------------TTCAAGGGGGA-
-----CTCA---TTTT-CTGATGAAGAAATGGAAATCCCATT--TTGTCAATTTCT-GGC
AATATTATTTTCGCTTTTGGTC--TCGACC------GTACAGAATTCATATAAAT---C-
-----ATTTATC---AA---AC---------TATT------CCTTCTATTTTCTAGGNTA
TCTTTC------AAGT------CTACT------AATAAATTCT-TC---------GGCGG
TAA----GGAATCAA-ATGTTAGAGAA------TTCATTT---CTAAT------G-G---
-A------T---ACC---GT------T-AC---TAAG------AAATTTGATACCATAGT
CCCAGTTAT---TCTTCTTATTGAATCCTTGTCTAAAGCTAAATTTTGTACCGTATCAGG
CCAT--CCTATTAGTAA---GCCGGATCTGGCCGATTT----------------------
-----CTCAGATTCTGATATTATTGATCGATTTGGTCGGATATGTAGAAATCTTTCTC-A
TTATCACAGCGGATCCTCAAAAAAACAG-GGTTTGTA-TCGAATAAAGTATATACTTCGA
CTTTCGTGTGCTAGAACTTTGGCTCGTAAACATAAAAGTACAGTAC
>2548
------------------------------------------------------------
------------------------------------------------------------
------------------------------------------------------------
------------------------------------------------------------
------------------------------------------------------------
------------------------------------------------------------
------------------------------------------------------------
------------------------------------------------------------
-------------------ATGGAAG------AATTACAACGATATT-------------
----TAGAA------AAAGATAGATCT---CTGCAACAACAC------TTT---------
-CTATATCCGCTTCTCTTTCAAGAGTATATTTATGCACTTGC------TCATGATCATGG
TT------------T---AAATAGT---TCG------ATTTT---TTACG-AACCCGTGG
AAAT------------TCTT----------------------G---GTTAT---------
---------GAC---------------AATA-----AATCT-----------AGTTTAGC
ACTTGTAAAACGTTTAAT------TATTCGAA---------TCTATCA---------A-C
AGAATT------A------------T----TTG---AT----------------------
-----------TTCTTCAGTT------------------------------AAT------
------------GAT------TT---------------T--AA------C---------C
AAAATGG------ATT--CCTTGGG-------------CA---CAACACGTTTTTTTATT
CTCATTTTTAT------TCT------------CA------AATTATATC------AGAAA
GTC---------TTACAATT--ATTGTAG---A------------AATTCCATTCTCGCT
CCG------ATT---------AGTA---TCTNT--------TTG----TGAAG-------
--------AAA---AA---GAAATA------CCAAA------------ATATCA------
T---------------AA------TTTACGA------TCTATTCATTCAATTTTTCCCTT
TTTAGAGGACAAATT-CTCACATTTAAA---T------TATGTGTC--AGAGATACTAAT
ACCTTATCCCATCCATATGGAAATCTTGGTTCAAATCCTTCAATGCCGGAGTCAAGATGT
GCCT-----TTTTTGCATTTATTG----CGA---------GTC---TTT-----------
----------------------------------------------CTTCAT-GAAT---
---A------T-CA------T-------------------A---------------A---
TT-GTAA-T--AGTCTTCTC---------ATTAC------------TCAGA------AC-
-----A------AAT------CTA------T------T---TA----------T------
------------------------GT------------GT----G------T--------
-T---------------------C---------------AAATGA---AAAT------AA
AAGACTATTT------CGGT---NA-CTATACA-------ATTCTTATGC-GTTTGAATG
TGAATG--TTTATT-----AGTGTTTTTTCGTAAACAA----------------------
------------------------------------------------------------
------------------------------------------------------------
------------------------------------------------------------
------------------------------------------------------------
------------------------------------------------------------
------------------------------------------------------------
------------------------------------------------------------
------------------------------------------------------------
------------------------------------------------------------
------------------------------------------------------------
------------------------------------------------------------
------------------------------------------------------------
------------------------------------------------------------
------------------------------------------------------------
----------------------------------------------TCCT---ATTATTT
ACGATTAACATCTTCNGCAACTTTTCTTGAAC-GAACCCATTNCTATN---GAAAAA---
---------TAG---------AACAT------CTCCGAATAGANCATTT---T------T
TC------GTA------------------GTA------T----G------TCGTAA--CT
---------ATTT------TC---ATA---GAACT------CGAT---------GGTT--
----------------CTTCAA------AAATC--C---------TTTCATGCATTATGT
TCGATATCAAAGAAAGGCAATTGTTGC---------------------TTCAAGGGGGA-
-----CTCA---TTTT-CTGATGAAGAAATGGAAATCCCATT--TTGTCAATNTCT-GGC
AATATTATTTTCGCTTTTGGTC--TCGACC------GTACAGAATTCATATAAAT---C-
-----ATTTATC---AA---AC---------TATT------CCTTCTATTTTCTAGGTTA
TCTTTC------AAGT------CTACT------AATAAATTCT-TC---------GGCGG
TAA----GGAATCAA-ATGTTAGAGAA------TTCATTT---CTAAT------G-G---
-A------T---ACC---GT------T-AC---TAAG------AAATTTGATACCATAGT
CCCAGTNAT---TCTTCTTATTGAATCCTTGTCTAAAGCTAAATTTTGTACNGTATCAGG
CCAT--CCTATTAGTAA---GCCGATCTGGGCCGATTT----------------------
-----CTCAGATTCTGATATTTTTGATCGATTTGGTCGGATATGTAGAAATCTTTCTC-A
TTATCACAGCGGATCCTCAAAAAAACAG-GATTTGTA-TCGAATAAAGTATATACTTCGA
CTTTCGTGTGCNAGAACTTTCGCTCGTAAACATAAAAGTACAGTAC
>2550
------------------------------------------------------------
------------------------------------------------------------
------------------------------------------------------------
------------------------------------------------------------
------------------------------------------------------------
------------------------------------------------------------
------------------------------------------------------------
------------------------------------------------------------
-------------------ATGGAAG------AATTACAACGATATT-------------
----TAGAA------AAAGATAGATCT---CGGCAACAACAC------TTT---------
-CTATATCCGCTTCTCTTTCAAGAGTATATTTATGCACTTGC------TCATGATCATGG
TT------------T---AAATAGT---TCG------ATTTT---TTACG-AACCCGTGG
AAAT------------TATT----------------------G---GTTAT---------
---------GAC---------------AATA-----AATCT-----------AGTTTAGC
ACTTGTAAAACGTTTAAT------TACTCGAA---------TCTATCA---------A-C
AGAATT------A------------T----TTG---AT----------------------
-----------TTCTTCAGTT------------------------------AAT------
------------GAT------TT---------------T--AA------C---------C
AAAATAG------ATT--CCTTGGG-------------CA---NAACACGTTTTTTTATT
CTCATTTTTAT------TCT------------CA------AATTATATC------AGAAA
GTT---------TTACAATT--ATTGTAG---A------------AATTCCATTCTCGCT
CCG------ATT---------AGTA---TCTTT--------TTG----TGAAG-------
--------AAA---AA---GAAATA------CCAAA------------ATATCA------
N---------------AA------TTTACGA------TCTATTCATTCAATTTTTCCCTT
TTTAGAGGACAAATT-CTCACATTTAAA---T------TATGTTTC--AGAGATACTAAT
ACCTCATCCCATCCATATGGAAATCTTGGTTCAAATCCTTCAATGGCGGAGTCAAGAGGT
GCCT-----CTTTTGCATTTATTG----CGA---------TTC---TTT-----------
----------------------------------------------CTTCAT-GAAT---
---A------T-CA------T-------------------A---------------A---
TT-GTAA-T--AGTCTTCTC---------ATTAC------------TCAGA------AC-
-----A------AAT------CTA------T------T---TA----------T------
------------------------TT------------TT----T------T--------
-T---------------------C---------------AAAAGA---AAAT------AA
AAGACTATTT------CGGT---TA-CTATACA-------ATTCTTATGC-TTTTGAATG
TGAATT--TTTATT-----AGTTTTTTTTCGTAAACAA----------------------
------------------------------------------------------------
------------------------------------------------------------
------------------------------------------------------------
------------------------------------------------------------
------------------------------------------------------------
------------------------------------------------------------
------------------------------------------------------------
------------------------------------------------------------
------------------------------------------------------------
------------------------------------------------------------
------------------------------------------------------------
------------------------------------------------------------
------------------------------------------------------------
------------------------------------------------------------
----------------------------------------------TCTT---ATTATTT
ACGATTAACATCTTCTGCAACTTTTCTTGAAC-GAACCCATTTCTATA---GAAAAA---
---------TAG---------AACAT------CTTCGAATAGAACATTT---T------T
TC------GTA------------------GTA------T----G------NCGTAA--CT
---------ATTT------TC---ATA---GAACT------CGAT---------GGTT--
----------------CTTCAA------AAATC--C---------TTTCATGCATTANGT
TCGATATCAAAGAAAGGCAATTCTTGC---------------------TTCAAGGGGGA-
-----CTCA---TTTT-CTGATGAAGAAATGGAAATCCCATT--TTGTCAATTTCT-GGC
AATATTATTTTCACTTTTGGTC--TCGACC------GTACAGAATTCATATAAAT---C-
-----ATTTATC---AA---AC---------TATT------CCTTCTATTTTCTAGGTTA
TCTTTC------AAGT------CTACT------AATAAATTCT-TC---------GGCGG
TAA----GGAATCAA-ATGTTAGAGAA------TTCATTT---CTAAT------A-G---
-A------T---ACC---GT------T-AC---TAAG------AAATTTGATACCATAGT
CCCAGTTAT---TCTTCTTATTGAATCCTTGTCTAAAGCTAAATTTTGTACCGTATCAGG
CCAT--CCTATTAGTAA---GCCGATCTGGGCCGATTT----------------------
-----CTCAGATTCTGATATTATTGATCGATTTGGTCGGATATGTAGAAATCTTTCTC-A
TTATCACAGCGGATCCTCAAAAAAACAG-GATTTGTA-TCGAATAAAGTATATACTTCGA
CTTTCGTGTGCNAGAACGTTGGCTCGTAAACATAAAAGTACAGTAC
>2552
------------------------------------------------------------
------------------------------------------------------------
------------------------------------------------------------
------------------------------------------------------------
------------------------------------------------------------
------------------------------------------------------------
------------------------------------------------------------
------------------------------------------------------------
-------------------ATGGAAG------AATTACAACGATATT-------------
----TAGAA------AAAGATAGATCT---CGGCAACAACAC------TTT---------
-CTATATCCGCTTCTCTTTCAAGAGTATATTTATGCACTTGC------TCATGATCATGG
TT------------T---AAATAGT---TCG------ATTTT---TTACG-AACCCGTGG
AAAT------------TCTT----------------------G---GTTAT---------
---------GAC---------------AATA-----AATCT-----------AGTTTAGC
ACTTGTAAAACGTTTAAT------TATTCGAA---------TCTATCA---------A-C
AGAATT------A------------T----TTG---AT----------------------
-----------TTCTTCAGTT------------------------------AAT------
------------GAT------TT---------------T--AA------C---------C
AAAATGG------ATT--CCTTGGG-------------CA---CAACACGTTTTTTTATT
CTCATTTTTAT------TCT------------CA------AATTATATC------AGAAA
GTC---------TTACAATT--ATTGTAG---A------------AATTCCATTCTCGCT
CCG------ATT---------AGTA---TCTTT--------TTG----TGAAG-------
--------AAA---AA---GAAATA------CCAAA------------ATATCA------
T---------------AA------TTTACGA------TCTATTCATTCAATTTTTCCCTT
TTTAGAGGACAAATT-CTCACATTTAAA---T------TATGTTTC--AGANATACTAAT
ACCTTATCCCATCCATATGGAAATCTTGGTTCAAATCCTTCAATGCGGGAGTCAAGAGGT
TCCT-----TTTTTGCATTTATTG----CGA---------TTC---TTT-----------
----------------------------------------------CTTCAT-GAAT---
---A------T-CA------T-------------------A---------------A---
TT-GTTA-T--AGTCTTCTC---------ATTAC------------TCAGA------AC-
-----A------AAT------CTA------T------T---TA----------T------
------------------------GT------------TT----T------T--------
-T---------------------C---------------AAATGA---AAAT------AA
AAGACTATTT------CGGT---TA-CAATACA-------ATTCTTATGC-TTTTGAATG
TGAATT--TTTATT-----AGTTTTTTTTCGTAAACAA----------------------
------------------------------------------------------------
------------------------------------------------------------
------------------------------------------------------------
------------------------------------------------------------
------------------------------------------------------------
------------------------------------------------------------
------------------------------------------------------------
------------------------------------------------------------
------------------------------------------------------------
------------------------------------------------------------
------------------------------------------------------------
------------------------------------------------------------
------------------------------------------------------------
------------------------------------------------------------
----------------------------------------------TCTT---ATTATTT
ACNATCAACATCTTCTGCAACTTTTCTTGAAC-GANCCCATTTCTATA---GAAAAA---
---------TAG---------AACAT------CTTCGAATAGAACATTT---T------T
TC------GTA------------------GTA------T----N------TCGTAA--CT
---------ATTT------TC---ATA---GAACT------CGAT---------GNTT--
----------------CTTCAA------AAATC--C---------TTTCATGCATTATGT
TCGATNTCAAAGAAAGGCAATTGTTGC---------------------TTCAAGGGGGA-
-----CTCA---TTTT-CTGATGAAGAAATGGAAATCCCATT--TTGTCAATTTCT-GGC
AATATTATTTTCGCTTTTGGTC--TCGACC------GTACAGAATTCATATAAAT---C-
-----ATTTATC---AA---AC---------TATT------CCTTCTATTTTCTAGGTTA
TCTTTC------AAGT------CTACT------AATAAATTCT-TC---------GGCGG
TAA----GGAATCAA-ATGTTAGAGAA------TTCATTT---CTAAT------G-G---
-A------T---ACC---GT------T-AC---TAAG------AAATTTGATACCATAGT
CCCAGTTAT---TCTTCTTATTGAATCCTTGTCTAAAGCTAAATTTTGTACNGTATCAGG
CCAT--CCTATTAGTAA---GCCGATCTGGGCCGATTT----------------------
-----CTCAGATTCTGATATTATTGATCGATTTGGTCGGATATGNAGAAATCTTTCTC-A
TTANCACAGCGGNTCCTCAAAAAAACAG-GATTTGTA-TCGAATAAAGTATATACTTCGA
CTTTCGTGTGCNAGAACTTTGGCTCGTAAACATAAAAGTACAGTAC
>2554
------------------------------------------------------------
------------------------------------------------------------
------------------------------------------------------------
------------------------------------------------------------
------------------------------------------------------------
------------------------------------------------------------
------------------------------------------------------------
------------------------------------------------------------
-------------------ATGGAAG------AATTACAACGATATT-------------
----TAGAA------AAAGATAGATCT---CGGCAACAACAC------TTT---------
-CTATATCCGCTTCTCTTTCAAGAGTATATTTATGCACTTGC------TCATGATCATGG
TT------------T---AAATAGT---TCG------ATTTT---TTACG-AACCCGTGG
AAAT------------TCTT----------------------G---GTTAT---------
---------GAC---------------AATA-----AATCT-----------AGTTTAGC
ACTTGTAAAACGTTTAAT------TATTCGAA---------TCTATCA---------A-C
AGAATT------A------------T----TTG---AT----------------------
-----------TTCTTCAGTT------------------------------AAT------
------------GAT------TT---------------T--AA------C---------C
AAAATGG------ATT--CCTTGGG-------------CA---CAACACGTTTTTTTATT
CTCATTTTTAT------TCT------------CA------AATTATATC------AGAAA
GTC---------TTACAATT--ATTGTAG---A------------AATTCCATTCTCGCT
CCG------ATT---------AGTA---TCTNT--------TTG----TGAAG-------
--------AAA---AA---GAAATA------CCAAA------------ATATCA------
T---------------AA------TTTACGA------TCTATTCATTCAATTTTTCCCTT
TTTAGAGGACAAATT-CTCACATTTAAA---T------TATGTTTC--AGAGATACTAAT
ACCTTATCCCATCCATATGGAAATCTTGGTTCAAATCCTTCAATGCCGGAGTCAAGATGT
TCCT-----TTTTTGCATTNATTG----CGA---------TTC---TTT-----------
----------------------------------------------CTTCAT-GAAT---
---A------T-CA------T-------------------A---------------A---
TT-GTAA-T--AGTCTTCTC---------ANTAC------------TCAGA------AC-
-----A------AAT------CTA------T------T---TA----------T------
------------------------GT------------GT----T------T--------
-T---------------------C---------------AAATGA---AAAT------AA
AAGACTATTT------CGGT---TA-CTATACA-------ATTCTTATGC-TTTTGAATG
TGAATT--TTTATT-----AGTTTTTTTTCGTAAACAA----------------------
------------------------------------------------------------
------------------------------------------------------------
------------------------------------------------------------
------------------------------------------------------------
------------------------------------------------------------
------------------------------------------------------------
------------------------------------------------------------
------------------------------------------------------------
------------------------------------------------------------
------------------------------------------------------------
------------------------------------------------------------
------------------------------------------------------------
------------------------------------------------------------
------------------------------------------------------------
----------------------------------------------TCTT---ATTATTT
ACGATTAACATCTTCTGCAACTTTTCTTGAAC-GAACCCATTTCTATA---GAAAAA---
---------TAG---------AACAT------CTTCGAATAGAACATTT---T------T
TC------GTA------------------GTA------T----G------TCGTAA--CT
---------ATTT------TC---ATA---GAACT------CGAT---------GGTT--
----------------CTTCAA------AAATC--C---------TTTCATGCATTATGT
TCGATATCAAAGAAAGGCAATTGTTGC---------------------TTCAAGGGGGA-
-----CTCA---TTTT-CTGATGAAGAAATGGAAATCCCATT--TTGTCAATNTCT-GGC
AATATTATTTTCGCTTTTGGTC--TCGACC------GTACAGAATTCATATAAAT---C-
-----ATTTATC---AA---AC---------TATT------CCTTCTATTTTCTAGGTTA
TCTTTC------AAGT------CTACT------AATAAATTCT-TC---------GGCGG
TAA----GGAATCAA-ATGTTAGAGAA------TTCATTT---CTAAT------G-G---
-A------T---ACC---GT------T-AC---TAAG------AAATTTGATACCATAGT
CCCAGTTAT---TCTTCTTATTGAATCCTTGTCTAAAGCTAAATTTTGTACNGTATCAGG
CCAT--CCTATTAGTAA---GCCGATCTGGGCCGATTT----------------------
-----CTCAGATTCTGATATTATTGATCGATTTGGTCGGATATGTAGAAATCTTTCTC-A
TTATCACAGCGGATCCTCAAAAAAACAG-GATTTGTA-TCGAATAAAGTATATACTTCGA
CTTTCGTGTGCNAGAACTTTGGCTCGTAAACATAAAAGTACAGTAC
>2556
------------------------------------------------------------
------------------------------------------------------------
------------------------------------------------------------
------------------------------------------------------------
------------------------------------------------------------
------------------------------------------------------------
------------------------------------------------------------
------------------------------------------------------------
-------------------ATGGAAG------AATTACAACGAGATT-------------
----TAGAA------AAAGATAGATCT---CGGCAACAACAC------TTT---------
-CTATATCCGCTTCTCTTTCAAGAATATATTTATGCACTTGC------TCATGATCATGG
TT------------T---CAATAGT---TCG------ATTTT---TTACG-AACCCGTGG
AAAT------------TCTT----------------------G---GTTAT---------
---------GAC---------------AATA-----AATCT-----------AGTTTAGC
ACTTGTAAAACGTTTAAT------TATTCGAA---------TCTATCA---------A-C
AGAATT------A------------T----TTC---AT----------------------
-----------TTCTTCAGTT------------------------------AAT------
------------GAT------TT---------------T--AA------C---------C
AAAATGG------ATT--CCTTGGG-------------CA---CAACACGTTTTTTTATT
CTCATTTTTAT------TCT------------CA------AATTATATC------AGAAA
GTC---------TTACAATT--ATTGTAG---A------------AATTCCATTCTCGCT
CCG------ATT---------AGTA---TCTTT--------TTG----TGAAG-------
--------AAA---AA---GAAATA------CCAAA------------ATATCA------
T---------------AA------TTTACGA------TCTATTCATTCAATTTTTCCCTT
TTTAGAGGACAAATT-CTCACATTTAAA---T------TATGTTTC--AGATATACTAAT
ACCTTATCCCATCCATATGGAAATCTTGGTTCAAATCCTTCAATGCCGGATTCAAGATGT
TCCT-----TTTTTGCATTTATTG----CGA---------TTC---TTT-----------
----------------------------------------------CTTCAT-GAAT---
---A------T-CA------T-------------------A---------------A---
TT-GTAA-T--AGTCTTCTC---------ATTAC------------TCAGA------AC-
-----A------AAT------CTA------T------T---TA----------T------
------------------------GT------------TT----T------T--------
-T---------------------C---------------AAATGA---AAAT------AA
AAGACTATTT------CAGT---TA-CTATACA-------ATTCTTATGC-TTTTGAATG
TGAATT--TTTATT-----AGTTTTTTTTCGTAAACAA----------------------
------------------------------------------------------------
------------------------------------------------------------
------------------------------------------------------------
------------------------------------------------------------
------------------------------------------------------------
------------------------------------------------------------
------------------------------------------------------------
------------------------------------------------------------
------------------------------------------------------------
------------------------------------------------------------
------------------------------------------------------------
------------------------------------------------------------
------------------------------------------------------------
------------------------------------------------------------
----------------------------------------------TCTT---ATTATTT
ACGATTAACATCTTCTGCAACTTTTCTTGAAC-GAACCCATTTCTATA---GAAAAA---
---------TAG---------AACAT------CTTCGAATAGAACATTT---T------T
TC------GTA------------------GTA------T----N------TCGTAA--CT
---------ATTT------TC---ATA---GAACT------CGAT---------GGTT--
----------------CTTCAA------AAANC--C---------TTTCATGCATTATGT
TCGATATCAAAGAAAGGCAATTGTTGC---------------------TTCAAGGGGGA-
-----CTCA---TTTT-CTGATGAAGAAATGGAAATCCCATT--TTGTCAATNTCT-GGC
AATATTATTTTCGCTTTTGGTC--TCGACC------GTACAGAATTCATATCAAT---C-
-----ATTTATC---AA---AC---------TATT------CCTTCTATTTTCTAGGTTA
TCTTTC------AAGT------CTACT------AATAAATTCT-TC---------GGCGG
TAA----GGAATCAA-ATGTTAGAGAA------TTCATTT---CTAAT------G-G---
-A------T---ACC---GT------T-AC---TAAN------AAATTTGATACCATAGT
CCCAGTTAT---TCTTCTTATTGAATCCTTATCTAAAGCTAAATTTTGTACNGTATCAGG
CCAT--CCTATTAGTAA---GCCGATCTGGGCCGATTT----------------------
-----CTCAGATTCTGATATTATTGATCGATTTGGTCGGATATGTAGAAATCTTTCTC-A
TTATCACAGCGGATCCTCAAAAAAACAG-GATTNGTA-TCGAATAAAGTATATACTTCGA
CTTTCGTGTGCNAGAACTTTGGCTCGTAAACATAAAAGTACAGTAC
>2559
------------------------------------------------------------
------------------------------------------------------------
------------------------------------------------------------
------------------------------------------------------------
------------------------------------------------------------
------------------------------------------------------------
------------------------------------------------------------
------------------------------------------------------------
-------------------ATGGAAG------AATTACAACGATATT-------------
----TAGAA------AAAGATAGATCT---CGGCAACAACAC------TTT---------
-CTATATCCGCTTCTCTTTCAAGAGTATATTTATGCACTTGC------TCATGATCATGG
TT------------T---AAATAGT---TCG------ATTTT---TTACG-AACCCGTGG
AAAT------------TCTT----------------------G---GTTAT---------
---------GAC---------------AATA-----AATCT-----------AGTTTAGC
ACTTGTAAAACGTTTAAT------TATTCGAA---------TCTATCA---------A-C
AGAATT------A------------T----TTG---AT----------------------
-----------TTCTTCAGTT------------------------------AAT------
------------GAT------TT---------------T--AA------C---------C
AAAATAG------ATT--CCTTGGG-------------CA---CAACACGTTTTTTTATT
CTCATTTTTTT------TCT------------CA------AATTATATC------AGAAA
GTC---------TTACAATT--ATTGTAG---A------------AATTCCATTCTCGCT
CCG------ATT---------AGTA---TCTTT--------TTG----TGAAG-------
--------AAA---AA---GAAATA------CCAAA------------ATATCA------
T---------------AA------TTTACGA------TCTATTCATTCAATTTTTCCCTT
NTTAGAGGACAAATT-CTCACATTTAAA---T------TATGTTTC--AGATATACTAAT
ACCTTATCCCATCCATATGGAAATCTTGGTTCAAATCCTTCAATGCCGGATTCAAGATGT
TCCT-----TTTTTGCATTTATTG----CGA---------TNC---TTT-----------
----------------------------------------------CTTCAT-GAAT---
---A------T-CA------T-------------------A---------------A---
TT-GTAA-T--AGTCTTCTC---------ATTAC------------TCATN------AC-
-----A------AAT------CCA------T------T---TA----------T------
------------------------GT------------TT----T------T--------
-T---------------------C---------------AAATGA---AAAT------AA
AAGACTATTT------CGGT---TA-CTATACA-------ATTCTTATGC-TTTTGAATG
TGAATT--TTTATT-----AGTTTTTTTTCGTAAACAA----------------------
------------------------------------------------------------
------------------------------------------------------------
------------------------------------------------------------
------------------------------------------------------------
------------------------------------------------------------
------------------------------------------------------------
------------------------------------------------------------
------------------------------------------------------------
------------------------------------------------------------
------------------------------------------------------------
------------------------------------------------------------
------------------------------------------------------------
------------------------------------------------------------
------------------------------------------------------------
----------------------------------------------TCTT---ATTATTT
ACGATTAACATCTTCTGCAACTTTTCTTGAAC-GAACCCATTTCTATA---GAAAAA---
---------TAG---------AACAT------CTTCGAATAGAACATTT---T------T
TC------GTA------------------GTA------T----G------TCGTAA--CT
---------ATTT------TC---ATA---GAACT------CGAT---------GGTT--
----------------CTTCAA------AAATC--C---------TCTCATGCATTATGT
TCGATATCAAAGAAAGGCAATTCTTGC---------------------TTCAAGGGGGA-
-----CTCA---TTTT-CTGATGAAGAAATGGAAATCCCATT--TTGTCAATTTCT-GGC
AATATTATTTTCGCTTTTGGTC--TCGACC------GTACAGAATTCATATAAAT---C-
-----ATTTATC---AA---AC---------TATT------CCTTCTATTTTCTAGGTTA
TCTTTC------AAGT------CTACT------AATAAATTCT-TC---------GGCGG
TAA----GGAATCAA-ATGTTAGAGAA------TTCATTT---CTAAT------G-G---
-A------T---ACC---GT------T-AC---TAAG------AAATTTGATACCATAGT
CCCAGTTAT---TCTTCTTATTGAATCCTTGTCTAAAGCNAAATTTTGNACCGTATCAGG
CCAT--CCTATTAGTAA---GCCGATCTGGGCCGATTT----------------------
-----CTCAGATTCTGATATTATTGATCGATTTGGTCGGATATGTAGAAATCTTTCTC-A
TTATCACAGCGGATCCTCAAAAAAACAG-GATTTGTA-TCGAATAAAGTATATACTTCGA
CTTTCGTGTGCTAGAACTTTGGCTCGTAAACATAAAAGTACAGTAC
>3900
------------------------------------------------------------
------------------------------------------------------------
------------------------------------------------------------
------------------------------------------------------------
------------------------------------------------------------
------------------------------------------------------------
------------------------------------------------------------
----------------------------------GCTTCT-TCTCTCTGATTTA-----A
GT--AGAAA-----TACAAATGGAAA------AATTCGAAGGGTATT-------------
----CAGAA------AAACACAAATCT---CGTCAACAATAT------TTT---------
-GTCTACCCACTACTCTTTCAGGAGTATATTTATGCATTTGC------CCATGATTATGG
AT------------T---AAATGAT---TCC------------------G-AACCTGTGG
AAAT------------TGTT----------------------A---GTTGT---------
---------AAT---------AA---CAAGA-----AATTT-----------AGTTCACT
ACTTGTGAAACGTTTAAT------TATTCGAA---------TGTATCA---------G-C
AGAATT------T------------T----GGG---AT----------------------
-----------TAACTCGGTT------------------------------AAT------
------------CAT------CC---------------T--AA------C---------C
AAGATCG------AT---TGTTGGATTA---------------CAAAATTAGTTTTTATT
CTGAGTTTTAT------TCT------------CA------GATTCTATC------TGAGG
GAT---------TTGCAATC--GTTGTAG---A------------AATCCCATTCTCGCT
ACG------AGA---------ATTA---CCTTG--------TTC----GAAAG-------
--------AAA---AA---GAAATA------CCCAA------------GTTTCA------
G---------------AA------TTTACGC------TCTATTCATTCAATATTTCCCTT
TTTAGAAGACAAATT-TTTGCATTTGGA---T------TATTTATC--ACATATAGAAAT
ACCCTATCCTATCCATTTGGAAATCTTGGTTCAACTCCTTCAATACCGTATCCAAGATGT
TCCA-----TCTTTGCATTTATTG----CGA---------TTC---TTT-----------
----------------------------------------------CTCAAC-TACT---
---A------T-TC------A-------------------A---------------A---
TT-GGAA-T--AG---TTTT---------ATTAC------------TTCAA------TG-
-----A------AAT------CTA------T------T---TT----------T------
------------------------CT------------TT----T------T--------
-A---------------------A---------------AAAAGA---AAAT------AA
AAGACTATTT------CGAT---TC-CTATATA-------ACTCTTATGT-ATCAGAATA
TGAATT--TTTCTT-----GTTGTTTCTTCGTAGACAA----------------------
------------------------------------------------------------
------------------------------------------------------------
------------------------------------------------------------
------------------------------------------------------------
------------------------------------------------------------
------------------------------------------------------------
------------------------------------------------------------
------------------------------------------------------------
------------------------------------------------------------
------------------------------------------------------------
------------------------------------------------------------
------------------------------------------------------------
------------------------------------------------------------
------------------------------------------------------------
----------------------------------------------TCTT---CTTGCTT
ACCATTAGCATCTTCTGGAACTTTTTTGGAAC-GAATCCACTTTTCGA---GGAAGA---
---------TGG---------AACAT------T---------------T---T------G
GG------ATA------------------ATG------T----A------CCCTGG--TT
---------TTTT------TA---GGA---AAACC------ATAT---------GGTT--
----------------TTTTAT------GGATC--C---------TCTTATGCATTATGT
TCGATATCAAGGAAAGGCTATTTTTGC---------------------ATCAAAAGGAA-
-----CTCT---TTTT-TTGAACAAAAAATGGAAATGGTATC--TTATCCATTTGT-GGC
AATATTTTTTCTCTTTTTGGAC--TCAGCC------GCGAAGGATCCATCTAAAC---C-
-----AATTAGC---AA---AC---------TCTT------GCTTCGATTTTATGGGGTA
CCTTTC------AAGT------GTACC------AAAAAGTCCT-TT---------GTTAG
TAA----GGAATCAA-ATGCTGGAGAA------TTCGTTT---CTAAT------A-G---
-A------T---ACT---CG------A-AT---GCAA------AAATTAGATACCATAGT
TCCCGTTAC---TACCCTCATAGGATACTTATCAAAAGCTCAATTTTGTACTGGATTGGG
CCAT--CCTATTAGTAA---ACCCATTTGGACAGATTT----------------------
-----ATCAGATTGGGATATTCTTGATCGATTTGGTCGGATATGTAGAAATCTTTTTC-A
TTATCATAGTGGATCTTCGAAAAAACGG-ACTTTGTA-TCGACTAAAGTATATACTTCGA
CTTTCATGCGCTAGAACTTTAGCTCGTAAACATAAAAGCACGGTAC
>2747
------------------------------------------------------------
------------------------------------------------------------
------------------------------------------------------------
------------------------------------------------------------
------------------------------------------------------------
------------------------------------------------------------
------------------------------------------------------------
------------------------------------------------------------
------------------------------------------------------------
------------------------------------------------------------
------------------------------------------------------------
--------------------------------------ATGG---ATCCA-TTTTGTTGG
AAAA------------TTTT----------------------G---GTTAT---------
---------GAC---------------AAAA-----AATCC-----------AGTTTACT
AATGGTAAAACATTTAAT------TACTCGAA---------TGTATCA---------A-C
AGAATC------A------------T----TTT---TT----------------------
-----------TTTTTCCACT------------------------------AAT------
------------TAT------TA---------------T--AA------C---------A
ATAATCA------ATT--TTGGGGGTAC------AAC-AA--------------------
-AAATTTGTAT------TCT------------CA------AATGCTATC------AGAAG
GGT---------TYGCAGTC--ATTGTGG---A------------AATTCCATTTTCCCT
ACG------ATT---------AGTA---TCTTC--------CTT----AGAAG-------
--------AAG---TG---GAAATC------CCAAA------------ATCTTA------
T---------------AA------TTTACGA------TCAAGTCATTCAATATTTCCTTT
TTTAGAGGATAAATT-CCCACATTTTAA---T------TATGTGTC--AGATGTATTAAT
ACCCTATCCTCTCCATCTGGAAATTTTAGTTCAAATCCTTCGCTCCTGGGTGAAAGATGC
CTCT-----TCTTTTCATTTATTA----CGG---------TTT---TTT-----------
----------------------------------------------TTTCAC-GAGT---
---A------T-TG------T-------------------A---------------A---
TT-GGAA-T--AG---TCTT---------AGTAC------------TCCAA------AA-
-----A------AAT------TGA------T------T---TC--------TTT------
------------------------TT------------------T------T--------
-T---------------------C---------------AAAAAG---AAAT------CG
AAGATTAGTC------TTGT---TC-CTATATA-------ATTCTCATGT-ATGTGAATA
CGAATC--CATTTT-----CCTTTTTCTACGTAACCAA----------------------
------------------------------------------------------------
------------------------------------------------------------
------------------------------------------------------------
------------------------------------------------------------
------------------------------------------------------------
------------------------------------------------------------
------------------------------------------------------------
------------------------------------------------------------
------------------------------------------------------------
------------------------------------------------------------
------------------------------------------------------------
------------------------------------------------------------
------------------------------------------------------------
------------------------------------------------------------
----------------------------------------------TCTT---CTCATAT
ACGATTAACATCTTATAGGGTCCTTTTTGAGC-GAATATATTTCTATG---GAAAAA---
---------TAG---------AACAT------C---------------T---T------G
TC------AAA------------------GTG------T----T------TGCTAA--TT
---------ATTT------TT---CGG---CTATC------TTAC---------GGGT--
----------------CTTCAA------GGATC--C---------TTTCATGCATTATGT
TAGATATCAAGGAAAATCTATTCTGGT---------------------TTCAAAAGATA-
-----CGCC---ACTT-CTGATGAATAAGTGGAAATATTACC--TTGTCAATTTAT-GGC
AATGTCATTTTTCTGTGTGGTC--ACAACC------AGAAAGGATCCATATAAAA---C-
-----AATTATC---CA---AG---------CGTT------CTCTTGACTTTTTGGGCTA
TATTTC------AAGT------GTGCG------ACTAAATCCT-TC---------AGTGG
TAT----GGAGTCAG-ATGCTAGAAAA------TTCATTT---CTAAT------A-G---
-A------T---AAT---GC------T-AT---GAAG------AAACTCGATACACTAGT
TCCTATTAT---TACTCTGCTTGGATCATTGGCTAAAGCGAAATTTTGTAACGTATTAGG
GCAT--CCCATTAGTAA---GACGACCTGGATCGATTC----------------------
-----GTCGGATTTTGATATTATTGATCGATTTGTGCGTATATCCAGAAATCTTTCTC-A
TTATTACGGAGGATCCTCAA----------------------------------------
----------------------------------------------
>3257
------------------------------------------------------------
------------------------------------------------------------
------------------------------------------------------------
------------------------------------------------------------
------------------------------------------------------------
------------------------------------------------------------
------------------------------------------------------------
------------------------------------------------------------
-------------------ATGGAAG------AATTACAAGGGTATT-------------
----TCAAA------AAAGCTAGATCT---CCGCAACAACAC------TTC---------
-CTATATCCGCTTCTCTTGCAGGAGTTTATTTACACACTTGC------TTATGATGATGG
TT------T---------AAAAGGT---TCA------ATTTT---TTATG-AACCCATAG
AATT------------TATT----------------------G---GTTAT---------
---------GAC---------------AATA-----AATCT-----------AGTTTAGT
ACTTATAAAACGTTTAAT------TACTCGAA---------TGTATCA---------A-C
AGAATT------T------------T----TTG---AT----------------------
-----------TTATTCGGTT------------------------------AAT------
------------GAT------TC---------------T--AA------C---------C
AAAATGG------ACT--CCGTGGGCAC------ATC-AA---TTATTTTTATTCTCATT
T---TTTTTAT------TCC------------CA------AATAGTATC------TGAGG
GTT---------TTTCAGTC--ATTGTGG---A------------AATTCCATTCTCGCT
GCG------ATT---------AGTA---TCTTC--------CCC----CGAAG-------
--------AAA---AA---GAAATA------CCAAA------------ATCTCA------
G---------------AA------TTTACGA------TCTATTCATTCAATATTTCCCTT
TTTAGAGGATAAATT-ATCTCATTTAAA---T------AATGTGTC--AGATATATTAAT
ACCCCATCCTATCCATTTGGAAATTTTGGTTCAAATCCTTCAATACTGGATTCAAGATGT
TCCT-----TCTTTACATTTATTG----CGA---------TTC---TTT-----------
----------------------------------------------TTACAT-AAAT---
---A------T-CA------T-------------------A---------------A---
TC-TGAA-T--AG---TTTT---------ATTAT------------TCTGA------AT-
-----A------AAA------CTA------T------T---TA----------T------
------------------------GT------------TT----T------T--------
-T---------------------C---------------AAAAGA---AAAT------AA
AAGACTATTT------TGGT---TC-CTCTACA-------ATTCTTATGT-ATCTGAATG
TGAATT--TTTATT-----GGTTTTTCTTCGTAAACAA----------------------
------------------------------------------------------------
------------------------------------------------------------
------------------------------------------------------------
------------------------------------------------------------
------------------------------------------------------------
------------------------------------------------------------
------------------------------------------------------------
------------------------------------------------------------
------------------------------------------------------------
------------------------------------------------------------
------------------------------------------------------------
------------------------------------------------------------
------------------------------------------------------------
------------------------------------------------------------
----------------------------------------------TCCT---GTTATTT
ACGATCAACATCTTCTGTAGCCTTTCTTGAAC-GTTCACATTTCTATG---GAAAAA---
---------TGG---------AACATATTCATA---------------T---T------A
TA------GTA------------------GTG------T----G------TTGTAA--TA
---------ATTT------TC---AGA---AGACC------CTGT---------GGTC--
----------------CTTCAA------GGATC--C---------TTTCATGCATTATGT
TCGATATCAAGGAAAAGCAATTCTGGC---------------------TTCAAGAGGGG-
-----CTCA---TCTT-CTCATGAAGAAATGGAGATATTACC--TTGTTAATTTCT-GGC
AATATTATTTTCACTTTTGGTC--TCAACC------GTACAGGATGCATATAAAC---C-
-----CATTATT---AA---AC---------TATT------CCTTCTATTTTCTGGGGTA
TCTTTC------AAGT------GTACT------AATAAATCCT-TA---------TGCGG
TAA----AGAATCAA-ATGCTAGAAAA------CTCATTT---CTAAT------A-G---
-A------T---ACT---GT------T-TT---TAAT------AAATTCGATACCATAAT
CCCCATTAT---TCCTCTTATTGGATCATTATCTAAAGCTAAATTTTGTACTGTCTCCGG
ACAT--CCCATTAGTAA---GCCGGTCTGGGGGGATTT----------------------
-----ATCAGATTTTGATATTATTGATCGATTTGGTAGGATATGTAGAAATCTTTCTC-A
TTATCACAGTGGATCTTCAAAAAAACAA-AGTTTATA-TCGAATAAAGTATATACTTAGA
CTTTCGTGTGCTAGAACTTTGGCTCGTAAACATAAAAGTACGGCAC
>2200
------------------------------------------------------------
------------------------------------------------------------
------------------------------------------------------------
------------------------------------------------------------
------------------------------------------------------------
------------------------------------------------------------
------------------------------------------------------------
------------------------------------------------------------
------------------------------------------------------------
------------------------------------------------------------
------------------------------------------------------------
------------------------------------------------------------
------------------------------------------------------------
------------------------------------------------------------
------------------------------------------------------------
------------------------------------------------------------
------------------------------------------------------------
------------------------------------------------------------
------------------------------------------------------------
------------------------------------------------------------
------------------------------------------------------------
------------------------------------------------------------
------------------------------------------------------------
------------------------------------------------------------
------------------------------------------------------------
------------------------------------------------------------
-----------------TTTATTA----CGA---------TAC---TTT-----------
----------------------------------------------CTTTAC-GAGT---
---A------T-CG------T-------------------A---------------A---
TT-GGAA-T--AG---TCTT---------ATTAG------------GCCAA------AA-
-----G------AAT------CCA------T------TTCCCC-----------------
------------------------TT------------------T------T--------
-T---------------------C---------------AAAAAG---GAAT------CG
AAGATTCTTT------TTGT---TC-CTATATA-------ATCTTCTTGT-ATATGAATA
CGAATC--CATTTT-----TGTTATTCTACGCAAGCAA----------------------
------------------------------------------------------------
------------------------------------------------------------
------------------------------------------------------------
------------------------------------------------------------
------------------------------------------------------------
------------------------------------------------------------
------------------------------------------------------------
------------------------------------------------------------
------------------------------------------------------------
------------------------------------------------------------
------------------------------------------------------------
------------------------------------------------------------
------------------------------------------------------------
------------------------------------------------------------
----------------------------------------------TCCT---CTTATTT
ACGATCAACGTCTTTTGGAGCCCTTCTTGAAC-GAATCCATTTTTACG---GAAAGA---
---------TAA---------AATAT------C---------------T---A-------
--------GTA---------AAA------GTC------A----A------AGTTAA----
----GG---TTTT------TG---GGG---TTATC------CTAT---------GGCT--
----------------TTTCAA------AGAAC--C---------TTTTCTGCATTATGT
TCGGTATCAAGGAAAATGCCTTCTGGC---------------------TTCAAAAGGGA-
-----CATC---CTTT-CTGATGTATAAATGGAAATATTACT--TTATCGCTTTCT-GGC
AATGTCATTTTTCTGTGTGGTC--TCAACC------AAGAAGAATCTATATCAAT---C-
-----AATTATC---AA---AC---------TATT------CCCTCGACTTTATGGGTTT
TATTTC------AAAT------GTGGG---------------------------------
------------------------------------------------------------
------------ACT-----------C---------------------------------
------------------------------------------------------------
------------------------------------------------------------
------------------------------------------------------------
------------------------------------------------------------
----------------------------------------------
>2201
------------------------------------------------------------
------------------------------------------------------------
------------------------------------------------------------
------------------------------------------------------------
------------------------------------------------------------
------------------------------------------------------------
------------------------------------------------------------
------------------------------------------------------------
------------------------------------------------------------
------------------------------------------------------------
------------------------------------------------------------
------------------------------------------------------------
------------------------------------------------------------
------------------------------------------------------------
------------------------------------------------------------
------------------------------------------------------------
------------------------------------------------------------
------------------------------------------------------------
------------------------------------------------------------
------------------------------------------------------------
------------------------------------------------------------
------------------------------------------------------------
------------------------------------------------------------
------------------------------------------------------------
------------------------------------------------------------
----------------------------------------------------------GC
CTCT-----TCCTTGCATTTATTA----CGA---------TAC---TTT-----------
----------------------------------------------CTTTAC-GAGT---
---A------T-CG------T-------------------A---------------A---
TT-GGAA-T--AG---TCTT---------ATTAG------------GCCAA------AA-
-----G------AAT------CCA------T------T---TC--------CAC------
------------------------TT------------------T------T--------
-T---------------------C---------------AAAAAG---GAAT------CG
AAGATTCTTT------TTGT---TC-CTATATA-------ATCTTCTTGT-ATATGAATA
CGAATC--CATTTT-----TGTTATTCTACGCAAGCAA----------------------
------------------------------------------------------------
------------------------------------------------------------
------------------------------------------------------------
------------------------------------------------------------
------------------------------------------------------------
------------------------------------------------------------
------------------------------------------------------------
------------------------------------------------------------
------------------------------------------------------------
------------------------------------------------------------
------------------------------------------------------------
------------------------------------------------------------
------------------------------------------------------------
------------------------------------------------------------
----------------------------------------------TCCT---CTTATTT
ACGATCAACGTCTTTTGGAGCCCTTCTTGAAC-GAATCCATTTTTACG---GAAAGA---
---------TAA---------AATAT------C---------------T---A-------
--------GTA---------AAA------GTC------A----A------AGTTAA----
----GG---TTTT------TG---GGG---TTATC------CTAT---------GGCT--
----------------TTTCAA------AGAAC--C---------TTTTCTGCATTATGT
TCGGTATCAAGGAAAATGCCTTCTGGC---------------------TTCAAAAGGGA-
-----CATC---CTTT-CTGATGTATAAATGGAAATATTACT--TTATCGCTTTCT-GGC
AATGTCATTTTTCTGTGTGGTC--TCAACC------AAGAAGAATCTATATCAAT---A-
-----AATTATC---AA---AC---------TATT------CCCTCGACTTTATGGGTTT
TATTTC------AAAT------GTGGG------ACTCAATTCT-----------------
------------------------------------------------------------
--------T---------------------------------------------------
------------------------------------------------------------
------------------------------------------------------------
------------------------------------------------------------
------------------------------------------------------------
----------------------------------------------
>3523
------------------------------------------------------------
------------------------------------------------------------
------------------------------------------------------------
------------------------------------------------------------
------------------------------------------------------------
------------------------------------------------------------
------------------------------------------------------------
------------------------------------------------------GTGCCT
CTCTTTTTTAGTTACAGTAGAAATGTATTTAAATGGCAGGATTACAAGG-----------
ATATTTAGATTGAAAAAAGATAGATTT---CGGCAACAAAAC------TTC---------
-CTATATCCGCTACTCTTTCAGGAATATATTTACTCACTTGC------TCATTATCATAA
CT------------T---CAATAGT---TTG------ATTTT---TTACG-AACCTGTGG
AAAT------------TATT----------------------G---GTTAT---------
---------GAC---------------AATA-----AATCT-----------AGTTTAGT
ACTTGTGAAACGTTTAAT------TACTCGAA---------TGTATCA---------A-C
AGAAAT------C------------T----TTG---AT----------------------
-----------TTCTTCGGTG------------------------------AAT------
------------GAT------TC---------------T--AA------C---------C
AAAATGG------ATT--TTGGGGGCAC------AAG-AA---TTC------TTTTTCTT
CTCATTTTTCT------TCT------------CA------AATGGTATC------AGAAG
GTT---------TTGGAGTC--ATTCTGG---A------------AATTCCATTCTCGTC
GCG------ATT---------AGTA---TCTTC--------CCT----TGAAG-------
--------AAA---AA---AGAATA------CCAAA------------ATCTCA------
G---------------AA------TTTACGA------TCTAATCATTCAATATTTCCTTT
TTTAGAGGATAAATT-CTTACATTTAAA---T------TATGTGTC--AGATCTACTAAT
ACCCCATCCCATACATCTGGAGATCTTGGTTCAAATCCTTCAATGCTGGATCAAAGATGT
TCCT-----TCTTTGCATTTATTA----CGA---------TTG---TTT-----------
----------------------------------------------TTCCAC-GAAT---
---A------T-CA------T-------------------A---------------A---
TT-TGAA-T--AG---TCTC---------ATTAC------------TTCAA------AG-
-----A------AAT------CCA------T------T---TA--------CGT------
------------------------CT------------------T------T--------
-T---------------------C---------------AAAAAG---AAAG------AA
AAGAATCTTT------TTGT---TC-TTACATA-------ATTCTTATGT-ATATGAATG
CGAATA--TCTATT-----CCTGTTTCTTCGTAAACAG----------------------
------------------------------------------------------------
------------------------------------------------------------
------------------------------------------------------------
------------------------------------------------------------
------------------------------------------------------------
------------------------------------------------------------
------------------------------------------------------------
------------------------------------------------------------
------------------------------------------------------------
------------------------------------------------------------
------------------------------------------------------------
------------------------------------------------------------
------------------------------------------------------------
------------------------------------------------------------
----------------------------------------------TCTT---CTTATTT
ACGATCAATATCTTCTGGAGTCTTTCTTGAGC-GAACACATTTCTATG---GAAAAA---
---------TAG---------AATAT------C---------------T---T------A
TA------GTC------------------GTG------T----G------TTGTAA--TT
---------CTTT------TC---AGA---GGATC------CTAT---------GGTT--
----------------CCTCAA------AGATA--C---------TTTCATACATTATGT
TCGATATCAAGGAAAAGTGATTCTGGC---------------------TTCAAAAGGGA-
-----CTCT---TATT-CTGATGAAGAAATGGAAATTTCATC--TTGTGAATTTTT-GGC
AATATTATTTTCACTTTTGGTT--TCAACC------TTATAGGATCCATATAAAG---C-
-----AATTACT---CA---AC---------TATT------CCTTCTCTTTTCTGGGATA
TTTTTC------AAGT------GTACT------AAAAAATCCT-TT---------GATAG
TAA----GAAATCAA-ATGCTAGAGAA------TTCATTT---CTAAT------A-A---
-A------T---ACT---TT------G-AC---TAAG------AAATTAGATACTATAGC
CCCGGTTAT---TTCTATTATTGGATCATTGTCGAAAGCTCGATTTTGTACTGTATTGGG
TCAT--CCTATTAGTAA---ACCGATCTGGACCAATTT----------------------
-----ATCGGATTCTGATATTCTTGATCAATTTTGTCGGATATGTAGAAATCTTTGTC-G
TTATCACAGCGGATCCTCAAAGAAACAG-GTTTTGTA-TCGT------------------
----------------------------------------------
>4345
---------------------------GAACGAGTACCCGATCTAATTAGACGTTAAAAA
GGGATTAGTACCTGGTGCGGGAAAGAG---TTCTCCTGTGAGTGGATCGTCAATTCTTTT
TTTTTTCAAAAACGAATCCTAACTA-TTCACTATTTTCCATAAGCTGCTGGAGTAGAGAC
AAATGTGTATAAGAAACAGTGTACTGAT---------AAAGAATATTCATTCCAAAATCA
GAAGAGCGATTAGGTTGCCAAAATAAAGGATTGCTAATACACCATCTCTTGTAACTATAG
CATAAGGAGCACAAAAAAAATTGGATGGAAAAAGAAAGCACCCGTCGATTAGACTACCCG
GGGTCTCTATTGGTATTCCCATATATTATA-GATCTTGCTTGTTCCGACCCTATCGCACT
ATGTATCATTTGATAATCTAAAAAATATCTTCTGCTTGCGGTACCAATTGGATTTTCAAT
---------------------GGAGG------AATTACGAGGATATT-------------
----TAGAA------ATAGATAGACCC---CATCAACAACGC------TTC---------
-CTATATCCGCTTCTATTCCAGGAGTCTATCTATGCACTTGC------TCATAATCATGG
TT------------T---AAATGGA---TCA------ATTCT---TTACG-AACCCATGG
AAGATT-------------------------------------TAGGTC-----------
----------------------ATGACAAGA-----AATCC-----------AGTTCACT
AAATGTAAAACGTTTAAT------TATTCAAA---------TGTATCA---------A-C
AGAATC------A------------T----TTC---AT----------------------
-----------CATTTCATTT------------------------------AAT------
------------GAT------TC---------------T--AA------C---------C
AAAATAG------ATT--TCTTGGGCAT------AGC-AG---GAA--------------
----TTCTTAT------TTT------------CA------AATGGTATC------AGAGG
GTT---------TTGCAGTA--ATTGTGG---A------------AATTCCATTCTCGAT
GCG------ATT---------AGTA---TCTTC--------CCT----AGAAAAA-----
----------------------GGA------TCTGA------------ATCTCA------
T---------------AA------TTTCCAA------TCTATCCATTCAATATTTCCGTT
TCTAGAGGACAAACT-TTCATATTTAAA---T------TATGTGTT--AGATATACTAAT
ACCCCACCCAATCCATCTGGAAATCTTGGTTCAAAGCCTTCGCCAATGGATACGAGACCT
TCCT-----TCTTTGCATTTATTG----CGG---------TTT---TTT-----------
----------------------------------------------CTCCAC-GAAC---
---A------T-CA------G-------------------A---------------A---
TT-GGAA-T--AG---TTTC---------ATTACTACAAA------TACAA------AG-
-----A------AAT------GCA------G------T---TC----------T------
------------------------TT------------TT----T------T--------
-T---------------------C---------------AAGAGA---GAAT------CA
AAGATTGTTT------TTGT---TC-CTGTACA-------ATTTTCATGT-ATATCAATT
TGAATC--CCTTTT-----CGTTTTCCTACGTAAACAA----------------------
------------------------------------------------------------
------------------------------------------------------------
------------------------------------------------------------
------------------------------------------------------------
------------------------------------------------------------
------------------------------------------------------------
------------------------------------------------------------
------------------------------------------------------------
------------------------------------------------------------
------------------------------------------------------------
------------------------------------------------------------
------------------------------------------------------------
------------------------------------------------------------
------------------------------------------------------------
----------------------------------------------TTTT---TTCATTT
ACGGTCGATATCTTTTGGATCTTTTCTTGAAC-GAACACATTTCTATG---GAAAAA---
---------TAG---------AAAAT------T---------------T---T------G
TA------GTA------------------TCC------A----T------GCGTAA--TC
---------ATTC------TC---AGA---ATATT------TTAT---------GGTT--
----------------GTTCAA------GGACC--T---------TTTCATGCATTATGT
TAGATATAAAGGAAAATCAATTATGGC---------------------TTCAAGGGGTA-
-----CTTA---TCTC-CTTATGAATAAATGGAAATCTCACC--TTGTCAATTTCT-GGC
AATTCCGTTTTTACTTCTGGTC--TCAACC------GGGCAGAATCCATATAAAT---G-
-----AATTATC---CA---AT---------CATT------CCTTCTATTTCCCGGGCTA
TCTTTC------AGGT------CTACG------ATTAAATCCC-TC---------GATGG
TAA----GGAGTGAA-ATGCTAGAGAA------TTCATTT---ATGAT------A-G---
-A------T---GCT---GT------T-AT---CAAG------AGATTCGATACAGTAGT
CCCAACTAT---TTTTCTTATTGGATCCTTGGCTAAAGTAAAATTATGTAACGTATCAGG
GCAT--CCTATTAGTAA---GTCGGTCTGGGCCGATTC----------------------
-----GTCAGATTCTGATATTCTCGATCAATTTGGGCGGATATGCAGAAATCTCTCTC-A
TTATCACAGTGGGTCCTACAAAAAACAC-AGTTTGTG-TCGAATAAAATATATACTTCGA
CTTTCGTGTGCTAGAACTTTGGCTCGTAAACATAAAAGCACGGTAC
>2395
------------------------------------------------------------
------------------------------------------------------------
------------------------------------------------------------
------------------------------------------------------------
------------------------------------------------------------
------------------------------------------------------------
------------------------------------------------------------
------------------------------------------------------------
-------------------ATGGAAG------AATTAAAGGGATATT-------------
----TAGAA------AAAAGTAGATCT---AAACAACAACAC------TTC---------
-CTATATCCGCTACTCTTTCAAGAGTATATTTACGCACTTGC------TCATGATCATGG
TT------TAAATAG---AAATGGT---TCA------ATTTT---TTACG-AACCCGCAG
AGAT------------TTCA----------------------G---GTTAT---------
---------GAC---------------AAGA-----AATTT-----------TGTTCATT
ACTTGTGAAACGTTTAAT------TACTCGAA---------TGTACCA---------A-C
AGAATT------A------------T----TTG---AT----------------------
-----------CAGTTCTGTT------------------------------AAT------
------------GAT------TC---------------T--AA------A---------C
AAAATAG------ATT--CATTGGGTAT------AAC-AA---GAA--------------
----TTTTTAT------TCT------------CA------AATGATATC------AGAGG
GTT---------TTGCTGCC--ATTGTGG---A------------AATTCCTTTCTCATT
GGG------ATT---------AGTA---TCTTC--------CCT----CGAAG-------
-----AAAAAA---AA---GAAATA------CCAAA------------ATCTCA------
G---------------AA------TTTACGA------TCTATTCATTCAATATTTCCATT
TTTTGAGGACAAATT-ATCACATTTAAA---T------TGTGTATC--AGATATACTAAT
ACCCTATCCCGTACATCTAGAAATCTTGGTTCAAATTCTACAATGCTGGATACAAGATGT
TCCC-----TCTTTACATTTATTA----CGA---------TTA---TTT-----------
----------------------------------------------TTTCAC-GAAT---
---A------T-CA------T-------------------A---------------A---
TT-GGAA-T--AA---TCTC---------ATTAC------------TCCAA------AG-
-----A------AAT------CTC---ACTA------T---TA----------T------
------------------------GG------------TT----T------T--------
-T---------------------C---------------AAAAGA---GAAT------CC
AAGATTATTG------TTGT---TC-CTATATA-------ATTCTTATGT-AGTTGAATG
CGAATC--CATATT-----CGTTTTTCTCCGTAAACAA----------------------
------------------------------------------------------------
------------------------------------------------------------
------------------------------------------------------------
------------------------------------------------------------
------------------------------------------------------------
------------------------------------------------------------
------------------------------------------------------------
------------------------------------------------------------
------------------------------------------------------------
------------------------------------------------------------
------------------------------------------------------------
------------------------------------------------------------
------------------------------------------------------------
------------------------------------------------------------
----------------------------------------------TCCT---TTTATTT
ACGGTCAACGTCTTCTGGAACCTTTCTTGAGC-GAACACATTTCTATG---AAAAAA---
---------TAG---AAC---AACAT------T---------------T---C------G
TA------GTA------------------CTT------T----G------TTGTAA--TG
---------ATTT------TC---AGA---AAACC------TTAT---------GGTT--
----------------GTTCAA------GGACC--C---------TTTCATGTATTATGT
TAGATATCAAGGAAGATCAATTCTGGC---------------------TTCAAAAGGGA-
-----CTCA---TCTT-CTGATGAAGAAATGGAAATATTACA--TTGTCAATTTTT-GGC
AATGTCATTTTAACTTTTGGTC--TCAACC------CAGTAGGATCCACATAAAC---C-
-----AATTCTC---AA---AT---------TTTT------CTTTCTATTTTCTGGGTTA
TCTTTC------AAGT------GTACC------AATAAATCCT-TC---------AGCAG
TAA----AGAGTCAA-ATGCTAGAGAA------TTCTTTT---TTAAT------A-G---
-A------T---ACT---GT------T-AC---TAAA------AAATTCGAAACTATAGT
TCCAATTAT---TCCTATGATTGGATCATTGTCAAAAGCTAAATTTTGTAACGTATCCGG
GAAT--CCTATTAGTAA---GCCAGTTTGGGCCGATTT----------------------
-----GTCAGATTCTGATATTATTGATCGATTTGGTCGGATATGTAGAAATCTTTCTC-A
TTATTACAGTGGGTCTTCAAAAAAACAG-AGTTTGTA-TCGAATAAAGTATATACTTCGA
CTTTCATGTGCTAGAACTTTGGCCCGTAAACATAAAAGTACGGTAC
>2396
------------------------------------------------------------
------------------------------------------------------------
------------------------------------------------------------
------------------------------------------------------------
------------------------------------------------------------
------------------------------------------------------------
------------------------------------------------------------
------------------------------------------------------------
-------------------ATGGAAG------AATTAAAAGGATATT-------------
----TAGAA------AAAAGTAGATCG---AAACAACAACAC------TTC---------
-CTATATCCGCTTCTCTTTCAAGAGTATATTTACGCACTTGC------TCATGATCATGG
TT------TAAATGT---AAATGGA---TCC------TTTTT---TTATG-AACCCGCGG
AAAT------------TTCA----------------------G---GTTAT---------
---------GAC---------------AAAA-----AATTT-----------AGCTCATT
ACTTGTGAAACGTTTAAT------TACTCGAA---------TGTACCA---------A-C
AGAATT------A------------T----TTG---AT----------------------
-----------CAATTCTGTT------------------------------AAT------
------------GAT------TC---------------T--AA------T---------C
AAAATGG------ATT--CGTTGGGCAT------AAC-AA---GAA--------------
----TTTTTAT------TCT------------CA------AATGATATC------AGAGG
TTT---------TTGCTGTC--ATTGTGG---A------------AATTCCTTTCTCGTT
GCG------ATT---------AGTA---TCCTC--------CCT----CGAAG-------
-----AAAAAA---AA---GAAATA------CCAAA------------ATCTCA------
G---------------AA------TTTACGA------TCTATTCATTCAATATTTCCATT
TTTTGAGGACAAATT-ATCACATTTAAA---T------TGTGTATC--AGATATACTAAT
ACCCTACCCCGTACATCTAGAAATCTTGGTTCAAATTCTACAATGCTGGATACAAGATGT
TCCC-----TCTTTACATTTATTA----CGA---------TTC---TTT-----------
----------------------------------------------TTTCAT-GAAT---
---A------T-CA------T-------------------A---------------A---
TT-GGAA-T--AA---TCTC---------ATTAC------------TCCAA------AG-
-----A------AAT------CTA---ACTA------T---TA----------T------
------------------------GG------------TT----T------T--------
-T---------------------C---------------AAAAGA---GAAT------CC
AAGACTATTT------TTGT---TC-CTATATA-------ATTCTTATGT-AATTGAATG
TGAATC--CATATT-----AGTTTTTCTCCGTAAACAA----------------------
------------------------------------------------------------
------------------------------------------------------------
------------------------------------------------------------
------------------------------------------------------------
------------------------------------------------------------
------------------------------------------------------------
------------------------------------------------------------
------------------------------------------------------------
------------------------------------------------------------
------------------------------------------------------------
------------------------------------------------------------
------------------------------------------------------------
------------------------------------------------------------
------------------------------------------------------------
----------------------------------------------TCCT---CTTATTT
ACGATCAACATCTTCTGGAACCTTTCTCGAGC-GAGCACATTTCTATG---AAAAAA---
---------TAG---AAC---AACAT------C---------------T---C------G
TA------GTA------------------CTT------T----G------TTGTAA--TG
---------ATTT------TC---AGA---AAACC------CTAT---------GGTT--
----------------GTTCAA------GGATC--C---------TTTCATGCATTATGT
TAGATATCAAGGAAAATCCATTCTGGC---------------------TTCAAAAGGGA-
-----CTCA---TCTT-CTGATGAAGAAATGGAAATCTTACT--TTGTCAATTTTT-GGC
AATGTCATTTTCACTTTTGGTC--TCAACC------CTGTAGGATCCACATAAAC---C-
-----AATTCTC---AA---AT---------TTTT------CTTTCTATTTTCTGGGTTA
TCTTTC------AAGT------GTACC------AATAAATCCT-TC---------AGCGG
TAA----AGAGTCAA-ATGCTAGAGAA------TTCTTTT---TTAGT------G-G---
-A------T---ACT---GT------T-AC---TAAA------AAATTCGAAACTATAGT
TCCAATTAT---TCCTATGATTGGAGCATTGTCAAAAGCGAAATTTTGTAACGTATCGGG
GAAT--CCTATTAGTAA---GCCAGTTTGGGCCGATTT----------------------
-----GTCCGATTCTGATATTATTGATCGATTTGGTCGGACATGTAGAAATCTTTCTC-A
TTATTACAGCGGGTCTTCAAAAAAACAA-AGTTTGTA-TCGAATAAAGTATATACTTCGA
CTTTCATGTGCTAGAACTTTGGCCCGTAAACATAAAAGTACAGTAC
>2748
------------------------------------------------------------
------------------------------------------------------------
------------------------------------------------------------
------------------------------------------------------------
------------------------------------------------------------
------------------------------------------------------------
------------------------------------------------------------
------------------------------------------------------------
------------------------------------------------------------
------------------------------------------------------------
-ATTATCCCCCTTATCTTTCAGGAGTATATTTATGCATTTTC------TCATGATCA---
---------------------TTTT---TTA------AATGG---ATCCA-TTTTGTTGG
AAAA------------TTAT----------------------G---GTTAT---------
---------GAC---------------AAAA-----AATCC-----------AGTTTACT
AATGGTAAAACATTTAAT------TACTCGAA---------TGTATCA---------C-C
AGAATC------A---------TTTT----TTT---TT----------------------
-----------TTTCCACG--------------------------------AAT------
------------TAT------TA---------------T--AA------C---------A
AAAATCC------ATT--TTGGGGGTAC------AAC-AA--------------------
-AAATTTGTAT------TCT------------CA------AATGCTCTC------AGAAG
GGT---------TTGCAGTC--ATTGTGG---A------------AATTCAATTTTCCCT
ACG------ATT---------AGTA---TCTTC--------TTT----AGAGG-------
--------AAG---AA---GAAATC------GCAAA------------ATCTTA------
T---------------AA------TTGACGA------TCAAGTCATTCAATATTTCCTTT
TTTAGAGGATAAATT-CCCACATTTAAA---T------TATGTGTC--AGATGTATTAAT
ACCCTATCCCCTCCATCTGGAAATTTTAGTTCAAATCCTTCGTTCCTGGGTGAAAGATGC
CTCT-----TCTTTTCATTTATTA----CGG---------TTC---TTT-----------
----------------------------------------------TTTCAC-GAGT---
---A------T-TG------G-------------------A---------------A---
TT-GGAA-T--AG---TCTT---------CGTAC------------TTCAA------AA-
-----A------AAT------TGA------T------T---TC--------TTT------
------------------------TT------------------T------T--------
-T---------------------C---------------AAAAAG---AAAT------CG
AAGATTAGTA------TTGT---TC-CTATATA-------ATTCTTATGT-ATGTGAATA
CGAATC--CATTTT-----CCTTTTTCTACGTAACCAA----------------------
------------------------------------------------------------
------------------------------------------------------------
------------------------------------------------------------
------------------------------------------------------------
------------------------------------------------------------
------------------------------------------------------------
------------------------------------------------------------
------------------------------------------------------------
------------------------------------------------------------
------------------------------------------------------------
------------------------------------------------------------
------------------------------------------------------------
------------------------------------------------------------
------------------------------------------------------------
----------------------------------------------TCTT---ATCATAT
ACGATTAACTTCTTATAGGGGCCTTTTTGAGC-GAATATATTTCTATG---GAAAAA---
---------TAG---------AACAT------C---------------T---T------G
TC------AAA------------------GTG------T----T------TGCTAA--TT
---------ATTT------TT---CGG---CTATC------TTAC---------GGGT--
----------------CTTCAA------GGATC--C---------TTTCATGCATTATGT
TAGATATCAAGGAAAATCCATTCTGGT---------------------TTCAAAGGATA-
-----CGCC---ACTT-CTGATGAATAAGTGGAAATATTACC--TTGTCAATTTAT-GGC
AATGTCATTTTTATGTGTGGTC--ACAACC------AGAAAGGATCTCTATAAAC---C-
-----AATTATC---CA---AG---------CGTT------CTCTTGACTTTTTGGGCTA
TATTTC------AAGT------GTACG------ACTAAATCCT-TC---------AGTGG
TAT----GGAGTCAG-ATGCTAGAAAA------TTCATTT---CTAAT------A-G---
-A------T---AAT---GC------T-AC---GAAG------AAACTCGATACACTAGT
TCCTATTAT---TACTCTGCTTGGATCATTGGCTAAAGCGAAATTTTGTAACGTATTAGG
GCAT--CCCATTAGTAA---GACGACCTGGATCGATTC----------------------
-----GTCGGATTTTGATATTATTGATCGATTTGTGCGTATATCCAGAAATCTTTCTC-A
TTATTACAGAGGATCCTCAAAAAAAAAG-AATTTGTA-TCGAATCAAATATATACTTCGA
CTTTCTTG--------------------------------------
>2749
------------------------------------------------------------
------------------------------------------------------------
------------------------------------------------------------
------------------------------------------------------------
------------------------------------------------------------
------------------------------------------------------------
------------------------------------------------------------
------------------------------------------------------------
------------------------------------------------------------
------------------------------------------------------------
------------------------------------------------------------
------------------------------------------------------------
------------------AT----------------------G---GTTAT---------
---------GAC---------------AAAA-----AATCC-----------AGTTTACT
AATGGTAAAACATTTAAT------TACTCGAA---------TGTATCA---------C-C
AGAAGC------A---------TTTT----TTT---TT----------------------
-----------TTTTTTTTCN---------------------------CTAAAT------
------------TAT------TA---------------C--AA------C---------A
AAAATCC------ATT--TTGGGGGTAC------AAC-AA--------------------
-AAATTTGTAT------TCT------------CA------AATGCTCTC------AGAAG
GGT---------TTGCAGTC--ATTGTGG---A------------AATTCCATTTTCCCT
ACG------ATT---------AGTA---TCTTC--------TTT----AGAGG-------
--------AAG---AA---GAAATC------GCAAA------------ATCTTA------
T---------------AA------TTTACGA------TCAAGTCATTCAATATTTCCTTT
TTTAGAGGATAAATT-CCCACATTTAAA---T------TATGTGTC--AGATGTATTAAT
ACCCTATCCCCTCCATCTGGAAATTTTAGTTCAAATCCTTCGTTCCTGGGTGAAAGATGC
CTCT-----TCTTTTCATTTATTA----CGG---------TTC---TTT-----------
----------------------------------------------TTTCAC-GAGT---
---A------T-TG------G-------------------A---------------A---
TT-GGAA-T--AG---TTTT---------AGTAC------------TTCAA------AA-
-----A------AAT------TGA------T------T---TC--------TTT------
------------------------TT------------------T------T--------
-T---------------------C---------------AAAAAG---AAAT------CG
AAGATTAGTA------TTGT---TC-CTATATA-------ATTCTTATGT-ATGTGAATA
CGAATC--CATTTT-----CCTTTTTCTACGTAACCAA----------------------
------------------------------------------------------------
------------------------------------------------------------
------------------------------------------------------------
------------------------------------------------------------
------------------------------------------------------------
------------------------------------------------------------
------------------------------------------------------------
------------------------------------------------------------
------------------------------------------------------------
------------------------------------------------------------
------------------------------------------------------------
------------------------------------------------------------
------------------------------------------------------------
------------------------------------------------------------
----------------------------------------------TCTT---ATCATAT
ACGATTAACTTCTTATAGGGGCCTTTTTGAGC-GAATATATTTCTATG---GAAAAA---
---------TAG---------AACAT------C---------------T---T------G
TC------AAA------------------GTG------T----T------TGCTAA--TT
---------ATTT------TT---CGG---CTATC------TTAC---------GGGT--
----------------CTTCAA------GGATC--C---------TTTCATGCATTATGT
TAGATATCAAGGAAAATCCATTCTGGT---------------------TTCAAAGGATA-
-----CGCC---ACTT-CTGATGAATAAGTGGAAATATTACC--TTGTCAATTTAT-GGC
AATGTCATTTTTATGTGTGGTC--ACAACC------AGAAAGGATCTCTATAAAC---C-
-----AATTATC---CA---AG---------CGTT------CTCTTGACTTTTTGGGCTA
TATTTC------AAGT------GTACG------ACTAAATCCT-TC---------AGTGG
TAT----GGAGTCAG-ATGCTAGAAAA------TTCATTT---CTAAT------A-G---
-A------T---AAT---GC------T-AC---GAAG------AAACTCGATACACTAGT
TCCTATTAT---TACTCTGCTTGGATCATTGGCTAAAGCGAAATTTTGTAACGTATTAGG
GCAT--CCCATTAGTAA---GACGACCTGGATCGATTC----------------------
-----GTCGGATTTTGATATTATTGATCGATTTGTGCGTATATCCAGAAATCTTTCTC-A
TTATTACAGAGGATCCTCAA----------------------------------------
----------------------------------------------
>4294
------------------------------------------------------------
------------------------------------------------------------
------------------------------------------------------------
------------------------------------------------------------
------------------------------------------------------------
------------------------------------------------------------
------------------------------------------------------------
------------------------------------------------------------
------------------------------------------------------------
------------------------------------------------------------
--------------------------ATATTTATACATTTGCTCATGATCGTGGTTT---
------------------AAATAGA---TCT--------------------ATTTTGTTG
GAAAAT------------------------------------GTGGGTTAC---------
---------GAC------ATTA--------------AATCT-----------AGTTTACT
AATTGTAAAACATTTAAT------TACTCGAA---------TGTATCA---------A-C
AGAATC------A------------T----TTG---AT----------------------
-----------TTTTTCTGTT------------------------------AAT------
------------GAT------TC---------------T--AA------C---------C
AAAATCC------ATT--TTTTAGGTAC------AAC-AA---AAA--------------
----TTTGCAT------TCT------------CA------AATGATATC------CGGGG
GGG---------TTGCAGTC--ATTGTCG---A------------AATGCCATTTTCCCA
ACG------ATT---------AGTATCCCTTTT---------------AAAAA-------
--------------GGTCAGAAATA------GTCAA------------ATCTCA------
T---------------AA------TTTACAA------TCAATTCATTCAATATTTCCTTT
TTTAGAGGGTAAGTT-TCCACATTTAAA---T------TTTGTGTC--AGATGTATTAAT
ACCTTACCCCATCCATATAGAAAAATTGGTTCAAACACTTCGCTACTGGGTGAGAGATCC
CTCT-----TCTTTGCATTTATTA----CGA---------CTC---TTT-----------
----------------------------------------------CTTCAC-GAGT---
----------------------------------------A-------------------
TT-GGAATTGGAACAGTCTT---------ATTAT------------TCCAA------AG-
-----A------AAT------CTA------T------T---TC--------CGT------
------------------------TT------------------T------T--------
-G---------------------C---------------AAAGGA---TAAT------CC
AAGATTATTC------TTGT---TC-TTATATA-------ATTTTCATGT-ATATGAATA
CGAATC--CATTCT-----CTTTTTTCTTCGTAACCAA----------------------
------------------------------------------------------------
------------------------------------------------------------
------------------------------------------------------------
------------------------------------------------------------
------------------------------------------------------------
------------------------------------------------------------
------------------------------------------------------------
------------------------------------------------------------
------------------------------------------------------------
------------------------------------------------------------
------------------------------------------------------------
------------------------------------------------------------
------------------------------------------------------------
------------------------------------------------------------
----------------------------------------------TCCT---TTCATTT
ACAATCAACATTTTTTCGAGTCCTTTTTGAGC-GAATATATTTCTATA---GAAAAC---
---------TAG---------AACAT------T---------------T---T-------
--------GCT---------GCA------ATC------G----T------TGCTAA--TG
---------ATTT------TC---GGG---CAATT------CTAT---------GCTT--
----------------GTTCAA------GGATT--C---------TTTCATACATTATTT
TAGATATCAAGGAAAATCAATTCTGGC---------------------TTCAAAGGATA-
-----CGCC---TTTT-CCGATGAAAAAGTGGAAATATTATC--TTGTCAATGTAT-GTC
AATGTCATTTTGATGTGGGGTT--TCACCC------AGAAAAGATCTATATAAAT---T-
-----CATTATC---CA---AG---------CATT------CTCTCGCCCTTTTGGGTTA
TCTTTC------AAGT------GCACG------CCTAAACCCC-TT---------AGTGG
TAC----GGAGTCAA-ATGCTCGAAAA------TTCATTT---ATAAT------A-T---
-A------T---AAT-------------ACCATAAAT------AAACTCGATACAATCGT
TCCAATTCT---TCCTTTGATTGAATCATTGGCAAAAATGAGATTTTGTAATGCAATAGG
ACAT--CCTATTAGTAA---ACCGACTCGGGCTGATTC----------------------
-----ATCGGATTCTGATATTATCAACCGGTTTGTTCAAATATGCAGAAATCTTTCTG-A
GTATTATAGCGGATCCTCAAAAAAAAAG-AGTTTGTA-TC--------------------
----------------------------------------------
>2397
------------------------------------------------------------
------------------------------------------------------------
------------------------------------------------------------
------------------------------------------------------------
------------------------------------------------------------
------------------------------------------------------------
------------------------------------------------------------
------------------------------------------------------------
-------------------ATGGAAG------AATTCAAAGGATATTTA-----------
GAAATAGAA------AAAAGTAGATCT---AAACAACAACAC------TTC---------
-CTATATCCGCTTCTCTTTCAAGAGTATATTTACGCACTTGT------TCATGATCATGG
TT------TAAATGT---AAATGGA---TCAATATCCATTTT---TTATG-AACCCACGG
AAAT------------TTCA----------------------G---GTTAT---------
---------GAC---------------AATA-----AATCT-----------AGCTCATT
ACTTGTGAAACATTTAAT------TACTCGAA---------TGTACCA---------A-C
AGAATT------A------------T----TTG---AT----------------------
-----------CAATTCTTTT------------------------------AAT------
------------GAT------TC---------------T--AA------T---------A
AAAATAG------ATT--CGTTGGTCAC------AAC-CA---GAA--------------
----TTTTTAT------TCT------------CA------AATGATATC------AGAGG
GTT---------TTGCTTTC--ATTGTGG---A------------AATTCCTTTCTCACT
GCG------ATT---------ACTA---TCCTC--------CCT----CGAAG-------
-----AAAAAA---AA---GAAATA------CCAAA------------ATCTCA------
G---------------AA------TTTACGA------TCCATTCATTCAATATTTCCATT
TTTAGAGGATAAATT-ATCACATTTAAA---T------TATGTATC--AGATATACTAAT
ACCCTATCCTGTCCATCTAGAAATCCTGGTTCAAATTCTACAATGCTGGATACAAGATGT
TCCC-----TCTTTACATTTATTA----CAA---------TTC---TTT-----------
----------------------------------------------TTTCAT-GAAT---
---A------T-CA------T-------------------A---------------A---
TT-GGAA-T--AA---TCTC---------ATTAC------------TCCAA------GG-
-----A------AAT------CTA------G------T---TA----------T------
------------------------GG------------TT----T------T--------
-T---------------------C---------------AAAAGA---GAAT------CC
AAGACTATTT------CGGT---TT-CTATATA-------ATTCTTATGT-AGTTGAATG
CGAATC--TTTATT-----AGTTTTTCTCCGTAAACAA----------------------
------------------------------------------------------------
------------------------------------------------------------
------------------------------------------------------------
------------------------------------------------------------
------------------------------------------------------------
------------------------------------------------------------
------------------------------------------------------------
------------------------------------------------------------
------------------------------------------------------------
------------------------------------------------------------
------------------------------------------------------------
------------------------------------------------------------
------------------------------------------------------------
------------------------------------------------------------
----------------------------------------------TCCT---CTTATTT
ACGATCAACATCTTCTGGAACTTTTCTTGAGC-GAACACATTTCTATG---AAAAAA---
---------TAG---------AACAT------C---------------T---T------G
TA------GTA------------------GTT------T----G------TTGTAA--TG
---------ATTT------TC---AGA---AAACC------CTGT---------GGTT--
----------------GTTCAA------GGATC--C---------TTTCATGCATTATGT
TAGATATCAAGGAAAATCCATTCTAGC---------------------TTCAAAAGGGC-
-----CTCA---TCTT-TTGATGAATAAATGGAAATTTTACT--TTGTCAATTTTT-GGC
AATGTCATTTTCACTTTTGGTT--TCAACC------CTGTAGGATCCACATAAAC---C-
-----AATTTTC---CC---AT---------TTTT------CTTTCTATTTTCTGGGTTA
TCTTTC------AAGT------GTACT------AATAAATCCT-TC---------AGTAG
TAA----AGAGTCAA-ATGCTAGAGAA------TTCTTTT---TTTAT------A-G---
-A------T---ACT---GT------T-GC---TAAA------AAATTCGAAACTATAGT
TCCAATTAT---TCCTATGATTGGATCATTGTCGAAAGCTAAGTTTTGTAACGTATCGGG
GAAT--CCTATTAGTAA---GCCAGTTTGGGCCGATTT----------------------
-----GTCAGATTCTGATATTATTGATCGATTTGGTCGGATATGTAGAAATCTTTCTC-A
TTATTACAGTGGGTCTTCAACAAAACAG-AGTTTGTA-TCGAATAAAGTATATACTTCGA
CTTTCATGTGCTAGAACTTTGGCTCGTAAACATAAAAGTACGGTAC
>4129
------------------------------------------------------------
------------------------------------------------------------
------------------------------------------------------------
------------------------------------------------------------
------------------------------------------------------------
------------------------------------------------------------
------------------------------------------------------------
------------------------------------------------------------
------------------------------------------------------------
------------------------------------------------------------
---------------------------------------------TGATCGTG------G
AC------GTA---------ATAGA---TCG--------------------ATTTTGTTA
GAAAAT------------------------------------GTAGGTTAT------GAC
---------AAT---------A--------------AATTC-----------AATTCAAT
AATTGTGAAACGTTTAAT------TATTCGAA---------TGTATCA---------A-C
AGAATC------A------------T----TTG---TT----------------------
-----------TATTTCCGCT------------------------------AAT------
------------AAT------TC---------------T--AA------C---------C
AAAATCC------ATT--TTTTGGACAC------AAC-AA---AAC--------------
----TTTGTAT------TCT------------CA------AATGATATT------AGAGG
GAT---------TTGGAGTT--ATTGTGG---A------------AATTCCATTTGCCCT
ACG------ATT---------AGTA---TCTTA--------CCT----AGAAG---ATA-
-------AAAA----A------ATA------GTAAA------------CTTTCA------
T---------------AA------TTTACGA------TCAATTCATTCAATCTTTCCTTT
TTTAGAAGACAAATT-CTCCCATTTAAA---T------TATGTGTC--AAATATACTAAT
ACCCTATCCTGTTCATCTGGAAATCTTGGTTCAAATTCTTCGCTACTGGGTGAAAGATGC
CACT-----TCTTTGCATTTATTA----CGA---------TTC---TTT-----------
----------------------------------------------CTTCAT-GAGT---
---A------T-CG------T-------------------A---------------A---
TT-CGAA-T--AG---TTTT---------TTTTC------------TCCAA------AG-
-----A------AAT------CTA------T------T---TC-----T---AT------
------------------------CC------------------T------T--------
-T---------------------C---------------AAAAAG---GAAT------CA
AAGATTACTC------TTGT---TC-CTATATA-------ATTCTCATGT-ATGTGAATA
CGAATC--CATTTT-----CGGTTTTCTTCGTAACCAA----------------------
------------------------------------------------------------
------------------------------------------------------------
------------------------------------------------------------
------------------------------------------------------------
------------------------------------------------------------
------------------------------------------------------------
------------------------------------------------------------
------------------------------------------------------------
------------------------------------------------------------
------------------------------------------------------------
------------------------------------------------------------
------------------------------------------------------------
------------------------------------------------------------
------------------------------------------------------------
----------------------------------------------TCTT---CTCATTT
ACGATCAACATCCTCTGGAATCTTTCTTGAAC-GAATCTATTTCTATG---GAAAAA---
---------TAG---------AACATCTTATAC---------------T---T-------
--------ATA---------GAA------ATC------C----T------TACTAA----
----GG---ATTT------TC---AGG---CCGTG------CCAT---------GGTT--
----------------GCTCAA------GGACC--C---------TTTCATGCATTATCT
TAGGTATCAAGGAAAAGCAATTCTGGC---------------------TTCAAAGGGGA-
-----CGGC---TCTT-CTAATGAATAAATGGAAATATTACC--TTGCCCGCTTTT-GGC
AATGTCGTTTTTATGTGTGGTC--TCGGCCTCAACTAGCAAAGATCTATATCCAC---C-
-----AATTATT---TA---AT---------TATT------CCCTTGACTTTCTAAGCTA
TCTTTC------AAGT------GTGTG------GCTAAATCTT-TC---------AGTGG
TAC----GGGGTCAA-ATGCTCGAAAA------TTCATTT---ATAAT------A-G---
-A------T---AAT---AC------T-AT---TAAG------AAGTTCGATACCACAGT
TCCAATTAT---TCTTCTGATTGAATTATTGGCAAAAGCGAAATTTTGTAATGTATTAGG
ACAT--CCCATTAGCAA---GTCGGTCCGGACCGATTT----------------------
-----ATCCGATTCTGATATTATTGAGAGATTTTGGCGTATATGCAGAAATCTTTCTC--
------------------------------------------------------------
----------------------------------------------
>2398
------------------------------------------------------------
------------------------------------------------------------
------------------------------------------------------------
------------------------------------------------------------
------------------------------------------------------------
------------------------------------------------------------
------------------------------------------------------------
------------------------------------------------------------
-------------------ATGGAAG------AATTCAAAGGATATTTA-----------
GAAATAGAA------AAAAGTAGATCT---AAACAACAACAC------TTC---------
-CTATATCCGCTTCTCTTTCAAGAGTATATTTACGCACTTGT------TCATGATCATGG
TT------TAAATGT---AAATGGA---TCAATATCCATTTT---TTATG-AACCCACGG
AAAT------------TTCA----------------------G---GTTAT---------
---------GAC---------------AATA-----AATCT-----------AGCTCATT
ACTTGTGAAACGTTTAAT------TACTCGAA---------TGTACCA---------A-C
AGAATT------A------------T----TTG---AT----------------------
-----------CAATTCTGTT------------------------------AAT------
------------GAT------TC---------------T--AA------T---------C
AAAATAG------ATT--CGTTGGGCAC------AAC-CA---GAA--------------
----TTTTTAT------TCT------------CA------AATGATATC------AGAGG
GTT---------TTACTTTC--ATTGTGG---A------------AATTCCTTTCTCACT
GCG------ATT---------ACTA---TCCTC--------CCT----CGAAG-------
-----AAAAAA---AA---GAAATA------CCAAA------------ATCTCA------
G---------------AA------TTTACGA------TCCATTCATTCAATATTTCCATT
TTTAGAGGATAAATT-ATCACATTTAAA---T------TATGTATC--AGATATACTAAT
ACCCTATCTCGTCCATCTAGAAATCCTGGTTCAAATTCTACAATGCTGGATACAAGATGT
TCCC-----TCTTTACATTTATTA----CAA---------TTC---TTT-----------
----------------------------------------------TTTCAT-GAAT---
---A------T-CA------T-------------------A---------------A---
TT-GGAA-T--AA---TCTC---------GTTAC------------TCCAA------GG-
-----A------AAC------CTA------G------T---TA----------T------
------------------------GG------------TT----T------T--------
-T---------------------C---------------AAAAGA---GAAT------CC
AAGACTATTT------TGGT---TT-CTATATA-------ATTCTTATGT-AGTTGAATG
CGAATC--TTTATT-----AGTTTTTCTCCGTAAACAA----------------------
------------------------------------------------------------
------------------------------------------------------------
------------------------------------------------------------
------------------------------------------------------------
------------------------------------------------------------
------------------------------------------------------------
------------------------------------------------------------
------------------------------------------------------------
------------------------------------------------------------
------------------------------------------------------------
------------------------------------------------------------
------------------------------------------------------------
------------------------------------------------------------
------------------------------------------------------------
----------------------------------------------TCCT---CTTATTT
ACGATCAACATCTTCTGGAACTTTTCTTGAGC-GAACACATTTCTATG---AAAAAA---
---------TAG---------AACAT------C---------------T---T------G
TA------GTA------------------GTT------T----G------TTGTAA--TG
---------ATTT------TC---AGA---AAACC------CTGT---------GGTT--
----------------GTTCAA------GGATC--C---------TTTCATGCATTATGT
TAGATATCAAGGAAAATCAATTCTAGC---------------------TTCAAAAGGGC-
-----CTCA---TCTT-TTGATGAATAAATGGAAATTTTACT--TTGTCCATTTTT-GGC
AATGTCATTTTCACTTTTGGTT--TCAACC------CTGTAGGATCCACATAAAC---C-
-----AATTCTC---CC---AT---------TTTT------CTTTCTATTTTCTGGGTTA
TCTTTC------AAGT------GTACT------AATAAATCTT-TC---------AGTAG
TAA----AGAGTCAA-ATGCTAGAGAA------TTCTTTT---TTTAT------A-G---
-A------T---ACT---GT------T-GC---TAAA------AAATTCGAAACTATAGT
TCCAATTAT---TCCTATGATTGGATCATTGTCGAAAGCTAAGTTTTGTAACGTATCGGG
GAAT--CCTATTAGTAA---GCCAGTTTGGGCCGATTT----------------------
-----GTCAGATTCTGATATTATTGATCGATTTGGTCGGATATGTAGAAATCTTTCTC-A
TTATTACAGTGGGTCTTCAACAAAACAG-AGTTTGTA-TCGAATAAAGTATATACTTCGA
CTTTCATGTGCTAGAACTTTGGCTCGTAAACATAAAAGTACGGTAC
>2399
------------------------------------------------------------
------------------------------------------------------------
------------------------------------------------------------
------------------------------------------------------------
------------------------------------------------------------
------------------------------------------------------------
------------------------------------------------------------
------------------------------------------------------------
-------------------ATGGAAG------AATTAAAAGGATATT-------------
----TAGAA------AAAAGTAGATCT---AAACAGCAACAT------TTC---------
-CTATATCCGCTTCTTCTTCAAGAGTATATTTACGCACTTGC------TCATGATCATGG
TT------TAAATGT---AAATGGA---TCA------ATTTT---TTATG-ATCCCACGG
AAAT------------TTCA----------------------G---GTTAT---------
---------GAC---------------AATA-----AATCT-----------AGCTCATT
ACTTGTGAAACGTTTAAT------TATTCGAA---------TGTACCA---------A-C
AGAATT------A------------T----TTG---AT----------------------
-----------CAATTCTTTT------------------------------AAT------
------------AAT------TC---------------C--AA------C---------C
AAAATAG------ATT--CGTTGGGCAC------AAC-AA---GAA--------------
----TTTTTAT------TCT------------CA------AATGATATC------AGAGG
GTT---------TTGCTGTC--ATTGTGG---A------------AATTCCTTTCTCGCT
GCG------ATT---------AGTA---TCCTC--------CCT----CGAAG-------
-----AAAAAA---AA---GAAATA------CCAAA------------ATTTCA------
G---------------AA------TTTACGA------TCTATTCATTCAATATTTCCATT
TTTGGAGGACAAATT-ATCACACATAAA---T------TATGTATC--AGATATACTAAT
ACCCTATCCCATCCATCTAGAAATCTTGGTTCAAATTCTACAATGCTGGATACAAGATGT
TCTC-----TCTTTACATTTATTA----CGA---------TTC---TTT-----------
----------------------------------------------TTTCAC-GAAT---
---A------T-CA------T-------------------A---------------A---
TT-GGAA-T--AA---TCTC---------ATTAC------------TCCAA------AG-
-----A------AAT------CTA------G------T---TA----------T------
------------------------GG------------TT----T------T--------
-T---------------------C---------------AAAAGA---GAAT------CC
AAGACTTTTT------CGAT---TC-CTATATA-------ATTCTTATGT-AATTGAATG
CGAATC--CGTATT-----AGTTTTTCTCCTTAAACAA----------------------
------------------------------------------------------------
------------------------------------------------------------
------------------------------------------------------------
------------------------------------------------------------
------------------------------------------------------------
------------------------------------------------------------
------------------------------------------------------------
------------------------------------------------------------
------------------------------------------------------------
------------------------------------------------------------
------------------------------------------------------------
------------------------------------------------------------
------------------------------------------------------------
------------------------------------------------------------
----------------------------------------------TCCT---CTTATTT
ACGATCAACATCTTTTGGAACTTTTCTTGAGC-GAACACATTTCTATG---AAAAAA---
---------TAG---------AACAT------C---------------T---T------G
TA------GTA------------------GTT------T----G------TTGTAA--TG
---------ATTT------TA---AGA---AAACC------CTAT---------GGTT--
----------------GTTCAA------GGATC--C---------TTTTATGCATTATGT
TAGATATCAAGGAAAATCAATTCTGGC---------------------TTCAAAAGGGA-
-----CTCA---TCTT-CTGATGAAGAAATGGAAATCCTACC--TTGTCAATTTTT-GGC
AATGTCATTTTCACTTTTGGTC--TCAACC------CTCTAGGATCCACATAAAC---C-
-----AATTCTC---CA---AT---------TTTT------CTTTTTATTTTCTGGGTTA
TCTTTC------AAGT------GTACC------AATAAGTACT-TC---------AGCGG
CAA----AGAGTCAA-ATGCTAGAGAA------TTCTTTT---TTAAT------A-G---
-A------T---ACT---GT------T-AC---TAAA------AAATTCGAAACTATAGT
TCCAATTAT---TCCTATGATTGGATCATTGTCAAAAGCTCAATTTTGTAACGTATCGGG
GAAT--CCTATTAGTAA---GCCAGTTTGGGCCGATTT----------------------
-----GTCAGATTCTGATATTATTGATCGATTTGGTCGGATATGTAGAAATCTTTCTC-A
TTATTACAGTGGGTCTTCAAAAAAACAG-AGTTTGTA-TCGAATAAAGTATATACTTCGA
CTTTCATGTGCTAGAACTTTGGCCCGTAAACATAAAAGTACGGTAC
>4295
------------------------------------------------------------
------------------------------------------------------------
------------------------------------------------------------
------------------------------------------------------------
------------------------------------------------------------
------------------------------------------------------------
------------------------------------------------------------
------------------------------------------------------------
------------------------------------------------------------
------------------------------------------------------------
--------------------------ATATTTATACATTTGCTCATAATCATGGTTT---
------------------AAATAAA---TCT--------------------CTTTTGTTC
GAAAAT------------------------------------GTGGGTTAT---------
---------GAT------ATTA--------------AATCA-----------AGTTTACT
AATTGTAAAACATTTAAT------TACTCGAA---------TGTATCA---------A-C
AGAATC------A------------T----TTG---AT----------------------
-----------TTTTTCTGTT------------------------------AAT------
------------GAT------TC---------------T--AA------T---------A
AAAATCC------CAT--TGTTAGGTAC------AAC-AA---TAA--------------
----TTTGCAT------TTT------------CA------AATGATATC------GGGGG
TGG---------TTACAGTC--ATTGTAG---A------------AATTCCATTTTCTCG
GCG------ATT---------AGTATCCCTTTT---------------TGAAA-------
--------------GGTCAGAAATA------GTAAA------------ATCTCA------
G---------------AA------TTTACAA------TCAATTCATTCAATATTTCCTTT
TTTAGAGGGAAAATT-TCCACATTTAAA---T------TATGTGTC--AGATGGCTTAAT
ACCTTACCCCATCCATATAGAAAAATTGGTTCAAATACTTCGTTACTGGGTGAGTGATCC
CTCT-----TCTTTGCATTTATTA----CGA---------CTC---TTT-----------
----------------------------------------------CTTCAC-GAGT---
----------------------------------------A-------------------
TT-GGAATTGGAACAGTCTT---------CTTAT------------TTCAA------AG-
-----A------AAT------CTA------T------T---TC--------CAT------
------------------------TT------------------T------G--------
-G---------------------G---------------AAAAGA---TAAT------CC
AAGATTCTTC------TTGT---TC-TTATATA-------ATTTTCATGT-ATATGAATA
CGAATT--CATTCT-----CTTTTTTCTTCGTAACCAA----------------------
------------------------------------------------------------
------------------------------------------------------------
------------------------------------------------------------
------------------------------------------------------------
------------------------------------------------------------
------------------------------------------------------------
------------------------------------------------------------
------------------------------------------------------------
------------------------------------------------------------
------------------------------------------------------------
------------------------------------------------------------
------------------------------------------------------------
------------------------------------------------------------
------------------------------------------------------------
----------------------------------------------TCCT---TTCATTT
ACAATCAACACTTTTTAGAGTCCTTTTTGAGC-GAATATATTTTTCTG---GAAAAA---
---------TGG---------AAGAT------T---------------T---T-------
--------GCT---------GAAATCTTTATC------T----T------TGCTAA--TG
---------ATTT------TC---ATG---CAATC------CTAT---------CCTT--
----------------GGTCAA------GGATT--C---------TTTCATACATTATTT
TAGATATCAAGAAAAAGCAATTCTGGC---------------------TTCAAAAGATC-
-----CGCC---CTTT-CCGATGAAAAGGTGGAAATATTATC--TTGTCAATGTAT-GTC
AACGTCATTTTGATGTGGGGTT--TCACCC------GGAAAAAATCTATATAAAT---T-
-----CATTATC---CA---AG---------CATT------CTCTCGCCCTTTTTGGTTA
TCTTTC------AAAC------CTACG------CCTAAATCCC-TT---------AGTGG
TAC----GGAGTCAA-ATGCTCGAAAA------TTCATTT---ATAAT------C-G---
-A------T---AAT-------------ACCATAAAT------AAACTTGATACAATCAT
TCCAATTCT---TCCTTTGATTGAATCATTGGAAAAAATGAAATTTTGTAATGCAATAGG
ACAT--CCCATTGGTAA---ACCGACTCGGGCGGATTC----------------------
-----ATCGGATTCTGATATTATCAACCGGTTTGTTCAAATATGCAGAAATCTTTCTC-A
GTATTATAGTGGATCCTCAAAAAAAAAG-AGTTTGTA-TC--------------------
----------------------------------------------
>4296
------------------------------------------------------------
------------------------------------------------------------
------------------------------------------------------------
------------------------------------------------------------
------------------------------------------------------------
------------------------------------------------------------
------------------------------------------------------------
------------------------------------------------------------
------------------------------------------------------------
------------------------------------------------------------
--------------------------ATATTTATACATTTGCTCATAATCATGGTTT---
------------------AAATAAA---TCT--------------------CTTTTGTTG
GAAAAT------------------------------------GTGGGTTAT---------
---------GAT------ATTA--------------AATCA-----------AGTTTACT
AATTGTAAAACATTTAAT------TACTCGAA---------TGTATCA---------A-C
AGAATC------A------------T----TTG---AT----------------------
-----------TTTTTCTGTT------------------------------AAT------
------------GAT------TC---------------T--AA------T---------A
AAAATCC------CAT--TGTTAGGTAC------AAC-AA---TAA--------------
----TTTGCAT------TTT------------CA------AATGATATC------GGGGG
TGG---------TTACAGTC--ATTGTAG---A------------AATTCCATTTTCTCG
GCG------ATT---------AGTATCCCTTTT---------------TGAAA-------
--------------GGTCAGAAATA------GTAAA------------ATCTCA------
G---------------AA------TTTACAA------TCAATTCATTCAATATTTCCTTT
TTTAGAGGGAAAATT-TTCACATTTAAA---T------TATGTGTC--AGATGTACTAAT
ACCTTACCCTATCCATTTAGAAAAATTGGTTCAAATACTTCGTTACTGGGTGAGTGATCC
CTCT-----TCTTTGCATTTATTA----CGA---------CTC---TTT-----------
----------------------------------------------CTTCAC-GAGT---
----------------------------------------A-------------------
TT-GGAATTGGAACAGTCTT---------CTTAT------------TTCAA------AG-
-----A------AAT------CTA------T------T---TC--------CAT------
------------------------TT------------------T------G--------
-G---------------------G---------------AAAAGA---TAAT------CC
AAGATTCTTC------TTGT---TC-TTATATA-------ATTTTCATGT-ATATGAATA
CGAATT--CATTCT-----CTTTTTTCTTCGTAACCAA----------------------
------------------------------------------------------------
------------------------------------------------------------
------------------------------------------------------------
------------------------------------------------------------
------------------------------------------------------------
------------------------------------------------------------
------------------------------------------------------------
------------------------------------------------------------
------------------------------------------------------------
------------------------------------------------------------
------------------------------------------------------------
------------------------------------------------------------
------------------------------------------------------------
------------------------------------------------------------
----------------------------------------------TCCT---TTCATTT
ACAATCAACACTTTTTAGAGTCCTTTTTGAGC-GAATATATTTTTCTG---GAAAAA---
---------TGG---------AAGAT------T---------------T---T-------
--------GCT---------GAAATCTTTATC------T----T------TGCTAA--TG
---------ATTT------TC---ATA---CAATC------CTAT---------CCTT--
----------------GGTCAA------GGATT--C---------TTTCATACATTATTT
TAGATATCAAGAAAAAGCAATTCTGGC---------------------TTCAAAAGATC-
-----CGCC---CTTT-CCGATGAAAAGGTGGAAATATTATC--TTGTCAATGTAT-GTC
AACGTCATTTTGATGTGGGGTT--TCACTC------GGAAAAAATCTATATAAAT---T-
-----CATTATC---CA---AG---------CATT------CTCTCGCCCTTTTTGGTTA
TCTTTC------AAAC------CTACG------CCTAAATCCC-TT---------AGTGG
TAC----GGAGTCAA-ATGCTCGAAAA------TTCATTT---ATAAT------C-G---
-A------T---AAT-------------ACCATAAAT------AAACTTGATACAATCAT
TCCAATTCT---TCCTTTGATTGAATCATTGGAAAAAATGAAATTTTGTAATGCAATAGG
ACAT--CCCATTGGTAA---ACCGACTCGGGCGGATTC----------------------
-----ATCGGATTCTGATATTATCAACCGGTTTGTTCAAATATGCAGAAATCTTTCTC-A
GTATTATAGTGGATCCTCAAAAAAAAAG-AGTTTGTA-TC--------------------
----------------------------------------------
>4297
------------------------------------------------------------
------------------------------------------------------------
------------------------------------------------------------
------------------------------------------------------------
------------------------------------------------------------
------------------------------------------------------------
------------------------------------------------------------
------------------------------------------------------------
------------------------------------------------------------
------------------------------------------------------------
--------------------------ATATTTATACATTTGCTCATAATCATGGTTT---
------------------AAATAAA---TCT--------------------CTTTTGTTG
GAAAAT------------------------------------GTGGGTTAT---------
---------GAT------ATTA--------------AATCA-----------AGTTTACT
AATTGTAAAACATTTAAT------TACTCGAA---------TGTATCA---------A-C
AGAATC------A------------T----TTG---AT----------------------
-----------TTTTTCTGTT------------------------------AAT------
------------GAT------TC---------------T--AA------T---------C
AAAATCC------CAT--TGTTAGGTAC------AAC-AA---GAA--------------
----TTTGCAT------TTT------------CA------AATGATATC------GGAGG
TGG---------TTACAGTC--ATTGTAG---A------------AATTCAATTTTCTCG
GCG------ATT---------AGTATCCCTTTT---------------TGAAA-------
--------------GGTCAGAAATA------GTCAA------------ATCTCA------
G---------------AA------TTTACAA------TCAATTCATTCAATATTTCTTTT
TTTAGAGGGTAAATT-TCCACATTTAAA---T------TATGTATC--AGATGTACTAAT
ACCTTACCCTATCCATTTAGAAAAATTGGTTCAAACACTTCGTTACTGGGTGAGTGATCC
CTCT-----TCTTTGCATTTATTA----CGA---------CTC---TTT-----------
----------------------------------------------CTTCAC-GAGT---
----------------------------------------A-------------------
TT-GGAATTGGAACAGTCTT---------CTTAT------------TTCAA------AG-
-----A------AAT------CTA------T------T---TC--------CAT------
------------------------TT------------------T------T--------
-C---------------------G---------------AAAGAA---TAAT------CC
AAGATTCTTC------TTGT---TC-TTATATA-------ATTTTCATGT-ATATGAATA
CGAATT--CATTCT-----CTTTTTTCTTCGTAACCAA----------------------
------------------------------------------------------------
------------------------------------------------------------
------------------------------------------------------------
------------------------------------------------------------
------------------------------------------------------------
------------------------------------------------------------
------------------------------------------------------------
------------------------------------------------------------
------------------------------------------------------------
------------------------------------------------------------
------------------------------------------------------------
------------------------------------------------------------
------------------------------------------------------------
------------------------------------------------------------
----------------------------------------------TCCT---TTCATTT
ACAATCAACACTTTTTAGAGTTCTTTTTGAGC-GAATATATTTTTCTG---GAAAAA---
---------TGG---------AAGAT------T---------------T---T-------
--------GCT---------GAAATCTTTATC------T----T------TACTAA--TG
---------ATTT------TC---GTG---CAATC------CTAT---------CCTT--
----------------GGTCAA------GGATT--C---------TTTCATACATTATTT
TAGATATCAAGAAAAATCAATTCTGGC---------------------TTCAAAAGATC-
-----CGCC---CTTT-CCGATGAAAAGGTGGAAATATTATC--TTGTTAATGTAT-GTC
AACGTCATTTTGATGTGGGGTT--TCACCC------GGAAAAAATCTATATAAAT---T-
-----CATTATC---CA---AG---------CATT------CTCTCGCCCTTTTTGGCTA
TCTTTC------AAGT------GTACG------CTTAAATCCC-TT---------AGTGG
TAC----GGAGTCAA-ATGCTCGAAAA------TTCATTT---ATAAT------C-G---
-A------T---AAT-------------ACCATAAAT------AAACTTGATACAATCAT
TCCAATTCT---TCCTTTGATTGAATCATTAGAAAAAATGAAATTTTGTAATGCAATAGG
ACAT--CCCATTGGTAA---ACCGACTCGGGCGGATTC----------------------
-----ATCGGATTCTGATATTATCAACCGGTTTGTTCAAATATGCAGAAATCTTTCTC-A
GTATTATAGTGGATCCTCAAAAAAAAAG-AGTTTGTA-TC--------------------
----------------------------------------------
>2400
------------------------------------------------------------
------------------------------------------------------------
------------------------------------------------------------
------------------------------------------------------------
------------------------------------------------------------
------------------------------------------------------------
------------------------------------------------------------
------------------------------------------------------------
-------------------ATGGAAG------AATTCAAAGGATATT-------------
----TAGAA------AAAAGTAGATCT---AAACAACAACAC------TTC---------
-CTATATCCGTTTCTCTTTCAAGAGTATATTTACGCACTTGC------TCATGATCATGG
TT------TAAATGT---AAATGGA---TCC------ATTTT---TTATG-AACCCGCAG
AAAT------------TTCA----------------------G---GTTAT---------
---------GAC---------------AATA-----AATTT-----------AGCTCATT
ACTTGTGAAACGTTTAAT------TACTCGAA---------TGTACCA---------A-C
AGAATT------A------------T----TTA---AT----------------------
-----------CAATTCTGTT------------------------------AAT------
------------GAT------TC---------------T--AA------C---------C
AAAATAG------ATT--CGTTGGGCAC------AAC-AA---GAA--------------
----TTTTTAT------TCT------------CA------AATGATATC------AGAGG
GTT---------TTGCTGCC--ATTGTGG---A------------AATTCCTTTCTCGCT
GCG------ATT---------AGCA---TCCTC--------CCT----CGAAG-------
-----AAAAAA---AA---GAAATA------CCCAA------------ATCTCA------
G---------------AA------TTTACGA------TCTATTCATTCAATATTTCCATT
TTTTGAGGACAAATT-ATCACATTTAAA---T------TATGTATC--AGATATACTAAT
ACCCTATCCTGTCCATCTAGAAATCTTGGTTCAAATTCTACAATGCTGGATACAAGATGT
TCCC-----TCTTTACATTTATTA----CGA---------TTC---TTT-----------
----------------------------------------------TTTCAC-GAAT---
---A------T-CA------T-------------------A---------------A---
TT-GGAA-T--AA---TCTC---------ATTAC------------TCAAA------AG-
-----A------AAT------CTA------G------T---TA----------T------
------------------------GG------------TT----T------T--------
-T---------------------C---------------AAAAGA---GAAT------CC
AAGACTATTT------TGGT---TC-CTATATA-------ATTCTTATGT-AGTTGAATG
TGAATC--TATATT-----AGTTTTTCTCCGTAAACAA----------------------
------------------------------------------------------------
------------------------------------------------------------
------------------------------------------------------------
------------------------------------------------------------
------------------------------------------------------------
------------------------------------------------------------
------------------------------------------------------------
------------------------------------------------------------
------------------------------------------------------------
------------------------------------------------------------
------------------------------------------------------------
------------------------------------------------------------
------------------------------------------------------------
------------------------------------------------------------
----------------------------------------------TCCT---CTTATTT
ACGATCAACATCTTCTGGACCCTTTCTTGAGC-GAACACATTTCTATG---AAAAAA---
---------TAG---GAC---AACAT------C---------------T---T------A
TA------GTA------------------CTT------T----G------TTGTAA--TG
---------ATTT------TA---AGA---AAACC------CTAT---------GGTT--
----------------GTTCAA------GGACC--C---------TTTCATGCATTATGT
TAGATATCAAGGAAAATCTATTTTGGC---------------------TTCAAAAAGGA-
-----CTCA---TCTT-CTGATGAAGAAATGGAAATCTTACT--TTGTCAATTTTT-GGC
AATGTCATTTTCACTTTTGGTC--TCAACC------CTGTAGGATCCACATAAAC---C-
-----AATTCTC---AA---AT---------TTTT------CTTTCTATTTTCTGGGTTA
TCTTTC------AAAT------GTACC------AATAAATCCT-TC---------AGCAG
TAA----AGAGTCAA-ATGCTAGAGAA------TTCCTTT---TTAAT------A-G---
-A------T---ACT---GT------T-AC---TAAA------AAATTCGAAACTATAGT
TCCAATTAT---TCCTATGATTGGATCATTGTCAAAAGCTAAATTTTGTAACGTATCGGG
GAAT--CCTATTAGTAA---GCCAGTTTGGGCCGATTT----------------------
-----GTCAGATTCTGATATTATTGATCGATTTGGTCGGATATGTAGAAATCTTTCTC-A
TTATTACAGTGGGTCTTCAAAAAAACAG-AGTTTGTA-TCGAATAAAGTATATACTTCGA
CTTTCATGTGCTAGAACTTTGGCCCGTAAACATAAAAGTACGGTAC
>3524
------------------------------------------------------------
------------------------------------------------------------
------------------------------------------------------------
------------------------------------------------------------
------------------------------------------------------------
------------------------------------------------------------
------------------------------------------------------------
------------------------------------------------------------
------------------------------------------------------------
-------------------------------GGCAACAAAAC------TTC---------
-CTATATCCGCTGCTCCTTCAGGAGTATATTTACTCACTTGC------TCATTATCATAG
CT------------T---CAATAGT---TTG------ATTTT---TTACG-AACCTGTGG
AAAT------------TCTC----------------------G---GTTAT---------
---------GAC---------------AATA-----AATCT-----------AGTTTAGT
ACTTGTGAGACGTTTAAT------TACTCGAA---------TGTATCA---------A-C
AGAAAT------C------------T----TTG---AT----------------------
-----------TTCTTCGGTG------------------------------AAT------
------------GAT------TC---------------T--AA------C---------A
AAAATAG------ATT--TTGGGGGCAC------AAG-AA---TTC------TTTTTCTT
CTCATTTTTCT------TCT------------CA------AATGGTATC------AGAAG
GTT---------TTGGAGTC--ATTCTGG---A------------AATTCCATTCTCGTC
GCG------ATT---------AGTA---TCTTC--------CCT----TGAAG-------
--------AAA---AA---AGAATA------CCAAA------------ATCTCA------
G---------------AA------TTTACGA------TCTATTCATTCAATATTTCCCTT
TTTAGAGGATAAATT-ATCACATTTAAA---T------TATGTGTC--AGATCTACTAAT
ACCCCATCCCATCCATCTGGAAATCTTGGTTCAAATCCTTCAATGCTGGATCAAAGATGT
TTCT-----TCTTTGCATTTCTTG----CGA---------TTG---TTT-----------
----------------------------------------------TTCCAC-GAAT---
---A------T-CA------T-------------------A---------------A---
TT-TGAA-T--AG---TCTC---------ATTAC------------TTCAA------AT-
-----A------AAT------CCA------T------T---TA--------CGT------
------------------------CT------------------T------T--------
-T---------------------C---------------AAAAAG---AAAG------AA
AAGATTCTTT------TTGT---TC-CTACATA-------ATTCTTATGT-ATATGAATG
CGAATA--TCTATT-----CCTGTTTCTTCGTAAACAG----------------------
------------------------------------------------------------
------------------------------------------------------------
------------------------------------------------------------
------------------------------------------------------------
------------------------------------------------------------
------------------------------------------------------------
------------------------------------------------------------
------------------------------------------------------------
------------------------------------------------------------
------------------------------------------------------------
------------------------------------------------------------
------------------------------------------------------------
------------------------------------------------------------
------------------------------------------------------------
----------------------------------------------TCTT---CTTATTT
ACGATCAATATCTTCTGGAGTCTTTCTTGAGC-GAACACATTTCTATG---GAAAAA---
---------TAG---------AATAT------C---------------T---T------A
TA------GTC------------------GTG------T----G------TTGTAA--TT
---------CTTT------TC---ATA---GGATC------CTAT---------GGTT--
----------------CCTCAA------AGATA--C---------TTTCATACATTATGT
TCAATATCAAGGAAAAGCAATTCTGGC---------------------TTCAAAAGGAA-
-----CTCT---TATT-CTGATGAAGAAATGGAAATTTCATC--TTGTGAATTTTT-GGC
AATCTTATTTTCACTTTTGGTT--TCAACC------TTATAGGATCTATATAAAG---C-
-----AATTACC---CA---AC---------TATT------CCTTCTCTTTTCTGGGATA
TTTTTC------AAGT------GTACT------AAAAAATCAT-TT---------GGTAG
TAA----GAAATCAA-ATGTTAGAGAA------TTCATTT---CTAAT------A-A---
-A------T---ACT---CT------G-AC---TAAG------AAATTAGATACCATAGC
CCCGGTTAT---TTCTCTTATTGGATCATTGTCGAAAGCTCAATTTTGTACTGTATTGGG
TCAT--CCTATTAGTAA---ACCGATCTGGACCGATTT----------------------
-----ATCGGATTCTGATATTCTTGATCGATTTTGTCGGATATGTAGAAATCTTTGTC-G
TTATCACAGTGGATCCTCAAAGAAACAG-GTTTTGTA-TCGTATAAAGTATATACTTCGA
CTTTCGTGTGCTAGAACTTTGGCTCGTAAACATAAAAGTACAGTAC
>2291
------------------------------------------------------------
------------------------------------------------------------
------------------------------------------------------------
------------------------------------------------------------
------------------------------------------------------------
------------------------------------------------------------
------------------------------------------------------------
------------------------------------------------------------
------------------------------------------------------------
------------------------------------------------------------
------------------------------------------------------------
------------------------------------------------------------
------------------------------------------------------------
------------------------------------------------------------
------------------------------------------------------------
------------------------------------------------------------
------------------------------------------------------------
------------------------------------------------------------
------------------------------------------------------------
------------------------------------------------------------
------------------------------------------------------------
------------------------------------------------------------
------------------------------------------------------------
------------------------------------------------------------
------------------------------------------------------------
------------------------------------------------------------
-----------------TTTATTA----AGA---------TTC---TTT-----------
----------------------------------------------CTCCAC-GAGT---
---A------T-CG------T-------------------A---------------T---
TT-GGAA------------------------TAC------------TCCAA------AT-
-----A------AAG------CCA------G------T---TC-----T---TG------
------------------------TT------------------T------T--------
-T---------------------C---------------AAAAAT---AAAT------CA
AAGGTTTTTC------TTCG---TC-CTATATA-------ATTCTCATCT-ATGTGAATA
CGAATC--CATCTT-----CGTCTTTCTTCGTAACAAA----------------------
------------------------------------------------------------
------------------------------------------------------------
------------------------------------------------------------
------------------------------------------------------------
------------------------------------------------------------
------------------------------------------------------------
------------------------------------------------------------
------------------------------------------------------------
------------------------------------------------------------
------------------------------------------------------------
------------------------------------------------------------
------------------------------------------------------------
------------------------------------------------------------
------------------------------------------------------------
----------------------------------------------TCTT---CTCATTT
ATGCTCAACGTCTTCTGGAACCCTTCTTGAAC-GAATCTTTTTATATG---GAAAAC---
---------TAA---------AACATCTTGGAC---------------T---T-------
--------GTA---------GAA------GCT------T----T------TGCTAA----
----GG---CCTT------TC---AGG---ACAAT------CTAT---------GGTT--
----------------GTTTAA------GGACC--C---------TTTCATGCATTATAT
TAGTTATCAAGGAAAATCCATTCTCGC---------------------TTCAAAAGGGA-
-----CGCC---CCTT-TTGATGAAAAAATGGATATATTATT--TTGTCAATTTAT-GGA
AATGTCATTTTTACCTATGGTC--TCAGCC------GGGACGGATCTGTATAAAC---C-
-----AATTATA---TA---AT---------CATT------CCCTAGCTCTTCTGGGCTA
TCTATC------AAGT------GCGCG------ACTAAACCCT-TC---------AATG-
------------------------------------------------------------
------------------------------------------------------------
------------------------------------------------------------
------------------------------------------------------------
------------------------------------------------------------
------------------------------------------------------------
----------------------------------------------
>2292
------------------------------------------------------------
------------------------------------------------------------
------------------------------------------------------------
------------------------------------------------------------
------------------------------------------------------------
------------------------------------------------------------
------------------------------------------------------------
------------------------------------------------------------
------------------------------------------------------------
------------------------------------------------------------
------------------------------------------------------------
------------------------------------------------------------
------------------------------------------------------------
------------------------------------------------------------
------------------------------------------------------------
------------------------------------------------------------
------------------------------------------------------------
------------------------------------------------------------
------------------------------------------------------------
------------------------------------------------------------
------------------------------------------------------------
------------------------------------------------------------
------------------------------------------------------------
------------------------------------------------------------
------------------------------------------------------------
------------------------------------------------------------
------------------------------------------------------------
------------------------------------------------------------
------------------------------------------------------------
-----------------------------------------------CCAA------AT-
-----A------AAG------CCA------G------T---TC-----T---TG------
------------------------TT------------------T------T--------
-T---------------------C---------------AAAAAG---AAAT------CA
AAGGTTTTTC------TTCG---TC-CTATATA-------ATTCTCATCT-ATGTGAATA
CGAATC--CATCTT-----CGTCTTTCTTCGTAACAAA----------------------
------------------------------------------------------------
------------------------------------------------------------
------------------------------------------------------------
------------------------------------------------------------
------------------------------------------------------------
------------------------------------------------------------
------------------------------------------------------------
------------------------------------------------------------
------------------------------------------------------------
------------------------------------------------------------
------------------------------------------------------------
------------------------------------------------------------
------------------------------------------------------------
------------------------------------------------------------
----------------------------------------------TCTT---CTCATTT
ATGCTCAACGTCTTCTGGAACCCTTCTTGAAC-GAATCTTTTTATATG---GAAAAC---
---------TAA---------AACATCTTGGAC---------------T---T-------
--------GTA---------GAA------GCT------T----T------TGCTAA----
----GG---CCTT------TC---AGG---ACAAT------CTAT---------GGTT--
----------------GTTTAA------GGACC--C---------TTTCATGCATTATAT
TAGTTATCAAGGAAAATCCATTCTCGC---------------------TTCAAAAGGGA-
-----CGCC---CCTT-TTGATGAAAAAATGGACATATTATT--TTGTCAATTTAT-GGA
AATGTCATTTTTACCTATGGTC--TCAGCC------GGGACGGATCTGTATAAAC---C-
-----AATTATA---TA---AT---------CATT------CCCTAGCTCTTCTGGGCTA
TCTATC------AAGT------GCGCG------ACTAAACCCT-TC---------AATGG
TAC---------------------------------------------------------
------------------------------------------------------------
------------------------------------------------------------
------------------------------------------------------------
------------------------------------------------------------
------------------------------------------------------------
----------------------------------------------
>2316
------------------------------------------------------------
------------------------------------------------------------
------------------------------------------------------------
------------------------------------------------------------
------------------------------------------------------------
------------------------------------------------------------
------------------------------------------------------------
------------------------------------------------------------
-------------------------ATGGAAGNATTCCAAAGAT----------------
-ATTTAAAG---CT---AAATAGATCT---CAACAACACTAC------TTC---------
-TTATATCCACTTATCTTTCAGGAGTATATTTATGCACTTGCGCATGATCATG------G
TTTAAATATAA---------ATAGA---TCC--------------------GTTTTGTTG
GAAAAT------------------------------------GCAGGTTCT---------
---------AAT---------A--------------AGTTC-----------AGCTTACT
AATTGTGAAACGTGTAAT------TGAGCGAA---------TGTATCAGTATGA---A-C
AGAATC------A------------T----TTG---AT----------------------
-----------TCTTTTTGCT------------------------------AAT------
------------GAT------TT---------------T--AC------C---------C
AAAATAC------CTT--TTTTGGGCGC------AAC-AA---AAA--------------
----TTTTAAT------TTT------------CA------AATGATATC------AGAAG
GAT---------TTGCAGTN--ATNGTAG---A------------AATTCNGTTTTATCT
NCG------NTT---------ATTA---TCTTC--------GCT----AGAAA---GGA-
-------AAGG----N------ATA------GTTAA------------ATCTCA------
G---------------NA------TTTACGA------TCAATTCATTCAATATTCCCTTT
TTTAGAGGACAAATT-TTCACATTTAAT---T------TATGTGTT--AGAGATACTAAT
ACCCTACCCAGTCCATCTGGAAATATTAGTTCAAACTCTTCGCTACTGGGTAAAAGANGC
TTCT-----TCTTTACATTTATTA----AGA---------TTC---TTT-----------
----------------------------------------------CTCCAC-GAGN---
---A------T-NG------T-------------------A---------------T---
TT-GGAA------------------------TAC------------TCCAA------AT-
-----N------AAG------CCA------G------T---TC-----T---TG------
------------------------TT------------------T------T--------
-T---------------------C---------------AAAAAG---AAAT------NN
AAGGTTTTTC------NNNG---TC-CTATATA-------ATTCTCATCT-ATGTGNANN
NNNNNC--CNTNTT-----NGTCTTTCTTNGTNNNNNN----------------------
------------------------------------------------------------
------------------------------------------------------------
------------------------------------------------------------
------------------------------------------------------------
------------------------------------------------------------
------------------------------------------------------------
------------------------------------------------------------
------------------------------------------------------------
------------------------------------------------------------
------------------------------------------------------------
------------------------------------------------------------
------------------------------------------------------------
------------------------------------------------------------
------------------------------------------------------------
----------------------------------------------NNNN---NNNNNNN
NNNNTNAACNTNTTCTGGAACNNTTCTTGAAC-GAATCTTTTTATATG---GAAAAC---
---------TAA---------AACATCTTGGAC---------------T---T-------
--------GTA---------GAA------GCT------T----T------TGCTAA----
----GG---CCTT------TC---AGG---ACAAT------CTAT---------GGTT--
----------------GTTTAA------GGACC--C---------TTTCATGCATTATAT
TAGTTATCAAGGAAAATCNATTCTCGC---------------------TTCAAAAGGGA-
-----CGCC---CCTT-TTGATGAAAAAATGGACATATTATT--TTGTCAATTTAT-GGA
AATGTCATTTTTACCTATGGTC--TCAGCC------GGGNACGATCTGTATAAAC---C-
-----AATTATA---TA---AT---------CATT------CCCTAGCTCTTCTGGGCTA
TCTATC------AAGT------GCGCG------ACTAAACCCT-TC---------AATGG
TAC----GCAGTCAA-ATGCTAGAAAA------TGCATTT---ATAAT------T-G---
-A------T---AAT---CC------T-AT---TAAT-----------------------
------------------------------------------------------------
------------------------------------------------------------
------------------------------------------------------------
------------------------------------------------------------
----------------------------------------------
>2293
------------------------------------------------------------
------------------------------------------------------------
------------------------------------------------------------
------------------------------------------------------------
------------------------------------------------------------
------------------------------------------------------------
------------------------------------------------------------
------------------------------------------------------------
-------------------------ATGGAAGAATTCCAAAGAT----------------
-ATTTAAAG---CT---AAATAGATCT---CAACAACACTAC------TTC---------
-TTATATCCACTTATCTTTCAGGAGTATATTTATGCACTTGCGCATGATCATG------G
TTTAAATATAA---------ATAGA---TCC--------------------GTTTTGTTG
GAAAAT------------------------------------GCAGGTTCT---------
---------AAT---------A--------------AGTTC-----------AGCTTACT
AATTGTGAAACGTGCAAT------TGAGCGAA---------TGTATCAGTATGA---A-C
AGAATC------A------------T----TTG---AT----------------------
-----------TCTTTTTGCT------------------------------AAT------
------------GAT------TT---------------T--AC------C---------C
AAAATAC------CTT--TTTTGGGCGC------AAC-AA---AAA--------------
----TTTTAAT------TTT------------CA------AATGATATC------AGAAG
GAT---------TTGCAGTC--ATTGTAG---A------------AATTCCGTTTTATCT
CCG------ATT---------ATTA---TCTTC--------GCT----AGAAA---GGA-
-------AAGG----A------ATA------GTTAA------------ATCTCA------
T---------------AA------TTTACGA------TCAATTCATTCAATATTCCCTTT
TTTAGAGGACAAATT-TTCACATTTAAT---T------TATGTGTT--AGAGATACTAAT
ACCCTACCCAGTCCATCTGGAAATATTAGTTCAAACTCTTCGCTACTGGGTAAAAGACGC
TTCT-----TCTTTACATTTATTA----AGA---------TTC---TTT-----------
----------------------------------------------CTCCAC-GAGT---
---A------T-CG------T-------------------A---------------T---
TT-GGAA------------------------TAC------------TCCAA------AT-
-----A------AAG------CCA------G------T---TC-----T---TG------
------------------------TT------------------T------T--------
-T---------------------C---------------AAAAAG---AAAT------CA
AAGGTTTTTC------TTCG---TC-CTATATA-------ATTCTCATCT-ATGTGAATA
CGAATC--CATCTT-----CGTCTTTCTTCGTAACAAA----------------------
------------------------------------------------------------
------------------------------------------------------------
------------------------------------------------------------
------------------------------------------------------------
------------------------------------------------------------
------------------------------------------------------------
------------------------------------------------------------
------------------------------------------------------------
------------------------------------------------------------
------------------------------------------------------------
------------------------------------------------------------
------------------------------------------------------------
------------------------------------------------------------
------------------------------------------------------------
----------------------------------------------TCTT---CTCATTT
ATGCTCAACGTCTTCTGGAACCCTTCTTGAAC-GAATCTTTTTATATG---GAAAAC---
---------TAA---------AACATCTTGGAC---------------T---T-------
--------GTA---------GAA------GCT------T----T------TGCTAA----
----GG---CCTT------TC---AGG---ACAAT------CTAT---------GGTT--
----------------GTTTAA------GGACC--C---------TTTCATGCATTATAT
TAGTTATCAAGGAAAATCCATTCTCGC---------------------TTCAAAAGGGA-
-----CGCC---CCTT-TTGATGAAAAAATGGACATATTATT--TTGTCAATTTAT-GGA
AATGTCATTTTTACCTATGGTC--TCAGCC------GGGACGGATCTGTATAAAC---C-
-----AATTATA---TA---AT---------CATT------CCCTAGCTCTTCTGGGCTA
TCTATC------AAGT------GCGCG------ACTAAACCCT-TC---------AATGG
TAC----GCAGTCAA-ATGCTAGAAAA------TGCATTT---ATAAT------T-G---
-A------T---AAT---CC------T-AT---TAAT-----AAGTTCGA-TACTCTTGT
TCCAATTGT---TCCTCTAATTGGATCATTGGCTAAGGCGAGATTTTGTAACGTATTGGG
GCAC--CCTATTAGTAA---GGCGGTTTGGACTGATTT----------------------
-----ATCAGATTCTGATATTGTTGTCCGATTTGGGCGTATCTGCAGAAATATTTCTC-A
TTATTATAGTGGATCCTCACAAAAAAAG-AGTTTGTA-TCGAATAAAGTATATACT----
----------------------------------------------
>2317
------------------------------------------------------------
------------------------------------------------------------
------------------------------------------------------------
------------------------------------------------------------
------------------------------------------------------------
------------------------------------------------------------
------------------------------------------------------------
------------------------------------------------------------
-------------------------ATGGAGGAATTCCAAAGAT----------------
-ATTTAAAA---CT---AAATAGATCT---CAACAACACTAC------TTC---------
-TTATATCCACTTATCTTTCAGGAGTATATTTATGCACTTGCGCATGATCATG------G
TTTAAACAGAA---------ATAGA---TCC--------------------ATTTTGTTG
GAAAAT------------------------------------GCAGGTTAT---------
---------AAT---------A--------------AATTC-----------AGCTTACT
AATTGTGAAACGTGCAAT------TGAGCGAA---------TGTATCAGTCTGA---A-C
AGAATC------A------------T----TTT---CT----------------------
-----------TCTTTTTGCT------------------------------AAT------
------------GAT------TT---------------T--AA------C---------C
AAAATAT------CTT--TTTTGGACGC------AAC-AA---GAA--------------
----TTTGAAT------TTT------------CA------AATGATATC------AGAAG
GGT---------TTGCAGTC--ATTGTGG---A------------AATTCCATTTTATCT
CCG------ATT---------AATA---TCTTC--------GCT----AGAAA---GGA-
-------AAGC----A------ATA------GTAAA------------ATCTCA------
G---------------AA------TTTACGA------TCAATTCATTCAATATTCCCCTT
TTTAGAGGACAAATT-TTCACATTTAAT---T------CATGTGTT--AGAGATACTAAT
ACCCTACCCAGCCCATCTGGAAATATTGGTTCAAGCTCTTCACTACTGGGTAAAAGATGC
TTCT-----TCTTTGCATTTATTA----CGA---------TTC---TTT-----------
----------------------------------------------CTCCAC-GAGT---
---A------T-CG------T-------------------A---------------G---
TT-GGAA------------------------TAC------------TCGAA------AT-
-----A------AAG------CCA------G------T---TC-----T---TG------
------------------------TT------------------T------T--------
-T---------------------C---------------AAAAAG---AAAT------CA
AAGNTTATTC------TTCG---TC-CTATATA-------ATTCTCATCT-ATGTGAATA
CGAATC--CATCNN-----NNNNNNNNNNNNNNNNNNA----------------------
------------------------------------------------------------
------------------------------------------------------------
------------------------------------------------------------
------------------------------------------------------------
------------------------------------------------------------
------------------------------------------------------------
------------------------------------------------------------
------------------------------------------------------------
------------------------------------------------------------
------------------------------------------------------------
------------------------------------------------------------
------------------------------------------------------------
------------------------------------------------------------
------------------------------------------------------------
----------------------------------------------TCTT---CTCATTT
ATNCTCAACGTCTTCTGGAACCCTTCTTGAAC-GAATCCTTTTTTATG---GAAAAA---
---------TAG---------AACAT------C---------------T---T-------
--------GTA---------GAA------GTT------T----T------TGCTAA----
----GG---CCTT------TC---AGG---NCAAT------CTAT---------GGTT--
----------------GTTCAA------AGATC--C---------TTTCATGCATTATGT
NAGGTATCAAGGAAAATCAATTCTCGC---------------------TTCAAAAGGGA-
-----CGCC---CCTT-TTGATGAAAAAATGGACATATTACT--TTGTCAATTTAT-GGA
AATGTCATTTTTACCTGTGGTC--TCAGCC------GGGAAGGATCTGTATAAAC---C-
-----AATTATA---TA---AT---------CATT------CCCTCGACCTTCTGGGCTA
TCTATC------AAGT------GCGCG------GTTAAACCCT-TC---------AATGG
TAC----GCAGTCAA-ATGCTAGAAAA------TGCATTT---CTAAT------T-G---
-A------T---AAT---NN------N-AT---TAAT-----------------------
------------------------------------------------------------
------------------------------------------------------------
------------------------------------------------------------
------------------------------------------------------------
----------------------------------------------
>4347
------------------------------------------------------------
------------------------------------------------------------
-----------------------------------------------TCTCTCTACTGAT
TAGTAGTTAGAACTGAATCAGTAACTAATAGGAGAGAGGTTTGTTCGTCCCTAGATTCTT
GGGACGATGCTACCGCAGATGGATCCTAAATACTCGACAAAATGTGTAAAATAACCAGTG
TGCTAACTAAATAAGAGTCTTCTCTTAGAAGTTGGGAGAGCAATCAATCTCAGAATAATT
AATTCAATTCATTATGATAATGAAGTGTTGTATCTAGAATTTATTCAGATTCTATACGAT
AGAGATAAAAAAATCATGAATTTTATTAATTAGTTGAATAGATTGCACTATGTAATATCT
CGGATTATTTCTATGAAAAACAGAGATAGAATCTTAGTCAAGAT-TGAT-----------
AAATTACGAGAAAAAAGAGACATTCTA---TGTCAACAACGT------TTC---------
-TTATATACTATTCCCTTTCAAGAGGATATTTATGCAATTGCTTATACTCGTTCTTCGAA
------------------GAAATCAAATTTG--------------------AACTTGCTA
GAGAAT------TCAGTCTT----------------------------------------
----------------------------ATACAAAAAATAT-----------AGTGTAAT
AACGATAAAACGGTTGAT------TACTCAAT---------TACGTCA---------A-C
AAAATT-------------------T---TCTCAAAAT----------------------
---------ATTTTTTCGA-----------------------------------------
------------GAT------TG---------------T-TAT----------------C
GGAATCA------ATT------GGATAA------TCCTAA---AAA--------------
-TCATCCATAT----------------------AATAAGTTATTATT--------AGAGG
GAC---------TAATATTG--ATACTAG---A------------AGTCTTCTCTCCAAT
ACAAATCCAATT---------AGGA-----------------------AGAAA-------
-------------------TGAATG------GAAAA------------GTCTTC------
----------------AA-------------------TCTATTCATTCGCTTTTCCTTTT
CATGGAGAACAAATT-CTTACATTCTAA---C------TTTATTTT--AGATATAAAGAT
ACCCCAATCTCTTCATCCAGAGATTCTTATTCGAATCTTTCGTCGACGAATTCAAGATAC
TCCC-----TTTTTGCATTTATCG----AGA---------TCG---ATT-----------
----------------------------------------------CTTCAT-GAGT---
---A------T-CA----------------------------------------------
---GGA----------TCCT---------ATTAC------------CTCAG------AT-
-----A------CGT------CTA---TATC------T---CC-----------------
------------------------TT------------------T------T--------
-T---------------------C---------------TAGAGAACAAAAT--------
-AGTTTATTG------ATTC---TT-CTCTGGA-------ATTACTATGT-ATACGAGTT
TGAGTA--TCTAGT-----AGTTTCTTCATGGAAACGA----------------------
------------------------------------------------------------
------------------------------------------------------------
------------------------------------------------------------
------------------------------------------------------------
------------------------------------------------------------
------------------------------------------------------------
------------------------------------------------------------
------------------------------------------------------------
------------------------------------------------------------
------------------------------------------------------------
------------------------------------------------------------
------------------------------------------------------------
------------------------------------------------------------
------------------------------------------------------------
----------------------------------------------TTTT---CCCGGTT
ACAATCGATATTTTCCCTGGATCGAATTGATC-GAACTCATTTTGATC---GAAAGA---
---------TAA---------AACAT------G---------------T---T-------
--------ATA---------AGACC----TTA------T----T------GGATAA----
---------TTTC------TT---CAA---AGATC------TCTT---------CTTT--
----------------CACGAA------GAATC--C---------CTGTATTCATTACGT
GAGATATAAAAATCATTCCGTTTTAGC---------------------TTTTCAAGGAA-
-----CTAA---TTAT-TTGGCAAAAAAATGGAGAAACTATC--TCTTAAATTTTT-GGC
AATATCATTTTCATTGTTGGGT--TCAACC------CCATCGAATTTTTCTCAAA---A-
-----GGTTCTC---TA---GG---------AATA------GTTTCTCCTTTCTAGGCTA
TATTCT------AGGG------ATTCGAACGAGAATTAACAAGGTT--------------
-------CAAGCCAAGATGGAAGATGA------ATTACCT---ATTAC------CTG---
--------CCTTATT-------------AC---CAAA------GAATTATGTCCCATCAT
ACCATTTTT---ATTATTAGTTAACTCCTTAGCAAGGGGGGGGTTTTGCACCAATTTAGG
ACGT--CCTGTTAGCAA---ATTATCCTGGACTACTTT----------------------
-----AACAGATGATGATATATTGAAGAAATTTGATCAAATTTGGAGGAGCGTATATT-A
CTATTACAGTGGATCAATCAATAACCAT-GGATTATT-CAGATTAAGATATATTTTTAGA
TTTTCCTGTGCCAAAACGTTGGCTTGTAAACATAAGAGCAC-----
>3525
------------------------------------------------------------
------------------------------------------------------------
------------------------------------------------------------
------------------------------------------------------------
------------------------------------------------------------
------------------------------------------------------------
------------------------------------------------------------
------------------------------------------------------------
------------------------------------------------------------
-------------------------------GGCAACAAAAC------TTC---------
-CTATATCTGCTACTCCTTCAGGAGTATATTTACTCACTTGC------TCATTATCATAG
CT------------T---CAATAGT---TTG------ATTTT---TTATG-AACCTGTGG
AAAT------------TCTC----------------------G---GTTAT---------
---------GAC---------------AATA-----AATCT-----------AGTTTAGT
ACTTGTGAAACGTTTAAT------TACGCGAA---------TGTATCA---------A-C
AGAAAT------A------------T----TTG---AT----------------------
-----------TTCTTCGGTG------------------------------AAG------
------------GAT------TT---------------T--AA------T---------C
AAAATGG------ATT--TTCGGGGCAC------AAG-AA---TTC------TTTTTCTT
ATCATTTTTAT------TCT------------CA------AATGGTATC------AGAAG
GTT---------TTGGAGTC--ATTCTGG---A------------AATTTCATTCTCGTC
GCG------ATT---------AGTA---TCTTC--------CCT----TGAAG-------
--------AAA---AA---AGACTA------CCAAA------------ATCTCA------
G---------------AA------TTTACGA------TCTATTCATTCAATATTTCCCTT
TTTAGAGGATAAATT-ATCACATTTAAA---T------TATGTGTC--GGATCTATTAAT
ACCCTATCCCATCCATCTGGAAATCTTGGTTCAAATCCTTCAATGCTGGATCAAAGATGT
TCCT-----TCTTTGCATTTATTG----CGA---------TTG---ATT-----------
----------------------------------------------TTCCAC-GAAT---
---A------T-CA------T-------------------A---------------A---
TT-TGAA-T--AG---TCTC---------ATTAC------------TTCAA------AA-
-----A------AAT------CCA------T------T---TA--------CGT------
------------------------CT------------------T------T--------
-T---------------------C---------------AAAAAG---GAAG------AA
AAGATTCTTT------TGGT---TC-TTACATA-------ATTATTATGT-ATATGAATG
CGAATA--TCTATT-----CCTTTTTCTTCGTAAAAAG----------------------
------------------------------------------------------------
------------------------------------------------------------
------------------------------------------------------------
------------------------------------------------------------
------------------------------------------------------------
------------------------------------------------------------
------------------------------------------------------------
------------------------------------------------------------
------------------------------------------------------------
------------------------------------------------------------
------------------------------------------------------------
------------------------------------------------------------
------------------------------------------------------------
------------------------------------------------------------
----------------------------------------------TCTT---CTTATTT
ACGATCAATATCTTTTGGAGTCTTTCTTGAGC-GAACACATTTTTATG---TAAAAA---
---------TAG---------AATAT------C---------------T---T------A
TA------GTT------------------GTG------T----G------TTGTAA--TT
---------ATTT------TC---ATA---GGATC------CTAT---------GGTT--
----------------CCTCAA------AGATA--C---------TTTCATAAATTATGT
TCGATATCAAGGAAAAGTTATTCTGGC---------------------TTCAAAAGGAA-
-----CTCT---TATT-CTGATGAATAAATGGAAATTTCATC--TTGTGAATTTTT-GGC
AATCTTATTTTCACTTTTGGTT--TCAACC------TTATAGGATCCATATAAAG---C-
-----AATTACC---CA---AC---------TATT------CCTTCTCTTTTCTGGGGTA
TTTTTC------AAGT------TTACT------AAAAAATCCT-TT---------GGTAG
TAA----GAAATCAA-ATGCTAGAGAA------TTCATTT---CTAAT------A-A---
-A------T---ACT---CT------G-AC---TAAT------AAATTAGATACCATAGC
CCCAGCTAT---TTCTCTTATTGGATCATTGTCGAAAGCTCAATTTTGTACTGTATTGGG
TCAT--CCTATTAGTAA---ACCGATCTGGACCGATTT----------------------
-----ATCGGATTCTGATATTCTTGATCGATTTTGTCGGATATGTAGAAATCTTTGTC-G
TTATTACAGTGGATCCTCAAATAAACAG-GTTTTGTA-TCGTATAAAGTATATACTTCGA
CTTTCGTGTGCTAGAACTTTGGCTCGTAAACATAAAAGTACAGTAC
>3113
------------------------------------------------------------
------------------------------------------------------------
------------------------------------------------------------
------------------------------------------------------------
------------------------------------------------------------
------------------------------------------------------------
------------------------------------------------------------
------------------------------------------------------------
-------------------ATGAAAG------AATTGCAAAATCTTT-------------
----TAGAA------AAAAATGGGTCT---TGGCAACAATAT------TTT---------
-CTATATCCGCTTCTCTTTCAGGAGTATATTTATGTATTTGC------TCATGATCATGG
TT------------T---AAATGGT---TCA------ATCTT---TTACC-AACCCGTAA
GATT------------TTTG----------------------G---GTTAT---------
---------GAC---------------AATA-----AATAT-----------AGTTCAAT
ACTTGTGAAACGTTTAAT------TATTCGAA---------TGTATCA---------A-C
AAAATA------A------------T----TTG---AT----------------------
-----------TAATTCGTTT------------------------------AAT------
------------CAT------TC---------------T--AA------T---------C
AGAAGCG------ATT--CGTTGGGCAC------AAT----------TCTTTTTTTTATT
CCCATTTTTTT------TCT------------CA------AATGATATC------AGAGG
GTT---------TCGCAGTC--ATTCTAG---A------------AATTCCATTTTCGTT
TAA------ATT---------AGTA---TCCTC--------CCT----AGAAC-------
--------AAA---AA---GAGATA------TCAAA------------ATCTCA------
T---------------AA------TTTACGA------TCTATTCATTCAATATTTCCCTT
TTTAGAGGATAAATT-ATCGCGTTTAAA---T------TATCTGTC--AGATATACTAAT
ACCTCATCCCATCCATAAGGAAGTCTTGGTTCAAATACTTCAATTCCGGATCCGGGATGT
TCCC-----TCTTTGCATTTATTG----CGG---------TTC---TTT-----------
----------------------------------------------CTTCAC-GAAT---
---A------T-TA------T-------------------A---------------A---
TT-GGAA-T--AG---TCTT---------ACCAC------------TCCGA------AT-
-----A------AAT------CTG------T------T---TA----------T------
------------------------AT------------AT----T------T--------
-T---------------------C---------------AAAAGA---AAAT------AA
AAGACTATTT------TGGT---TC-CTATATA-------ANTCTTATGT-ATATGAATG
CGAATT--TATATT-----AGTGTTTCTTCGTAAACAA----------------------
------------------------------------------------------------
------------------------------------------------------------
------------------------------------------------------------
------------------------------------------------------------
------------------------------------------------------------
------------------------------------------------------------
------------------------------------------------------------
------------------------------------------------------------
------------------------------------------------------------
------------------------------------------------------------
------------------------------------------------------------
------------------------------------------------------------
------------------------------------------------------------
------------------------------------------------------------
----------------------------------------------TCTT---CTTATTT
ACGATTAATATCCTTTTGGATCTTTCTTGAGA-GAATATATTTCTATG---GNAAGA---
---------TAG---------AANAT------C---------------T---T-------
--------NTG------------------GTN------N----G------NCGNNA--NT
---------NTTT------TCAAAAGA---AGACC------CTAT---------GGGT--
----------------CTTNAA------AGATC--C---------TTTNATGCATTATGT
TCGATATCAAGTAAAAGCAGTTCTAGG---------------------TTCAAAGGGGA-
-----CTCT---TCTT-TTGATGAAGAAATGGAAATCTCACC--TTGTCAATTTCT-GGC
AAGATTATTTTCACTTTTGGTC--TCAACC------GTGCAAGATTCATATAAAT---C-
-----AATTATC---CA---AC---------TATT------CTTTGTATTATTTGGGTTA
TCTTTC------AGCT------GTACT------AATAAATCCT-TT---------GATAG
TAA----GGAATCAA-ATGCTAGAGAA------TTCCTAT---CTAAT------G-G---
-A------T---ANT---CT------T-AC---TAAT------AAATTCGATACNATAGT
CCCGGTTAT---TCCTCTTATTAGTTCGTTGTCTAAAGCTAAATTTTGTACCGTATCGGG
TCAT--CCTATTAGTAA---GCCGATTTGGNCCGATTT----------------------
-----ATCNGATTGTGATATTATCNATCGATTNGGTCGGATATGTAGAAATGTTTCTC-A
TTATNACAGNGGATCCTCAAAAAAACAG-NGTTTGTA-TCGAATAAAGTATATACTTCGA
CTTTCGTGTGCTAGAACTTTGGCTCGTAAACATAAAAGTACGGTGC
>2210
------------------------------------------------------------
------------------------------------------------------------
------------------------------------------------------------
------------------------------------------------------------
------------------------------------------------------------
------------------------------------------------------------
------------------------------------------------------------
------------------------------------------------------------
------------------------------------------------------------
------------------------------------------------------------
----------------------------ATTTATGCATTTGCTCATAAAAATTTTTTAA-
--------------------ATAGA---TCT--------------------ATTTTGTTG
GAAAAT------------------------------------GCGGGTTCT---------
---------GAC---------A------AGA-----AATTC-----------AGTTTACT
ACTTGTAAAACGTTTAAT------TACTCGAA---------TGTATCA---------A-C
AGAATC------A------------T----TTG---AT----------------------
-----------TGTTTCCAC----------------------------------------
--------------------------------------T--AA------A---------C
AAAATAC------TTT--TGAGGGGTAC------AAC-AA---AGA--------------
----TTTCGAT------TCT------------CA------AATGTTATC------AGAAG
GGT---------TTTCATTC--ATTGTGG---A------------AATTCCATTTTCCCT
ACG------TTT---------AGTA---TCTTC--------TGT----AGCGG---GAG-
-------CCGA----A------ATC------GCAGA------------ATCTTA------
T---------------AA------TTTACGA------TCAATTCATTCAATATTTCCCTT
TTTCGAGGATAAATT-CCCACATTTTAA---T------TATGTGTC--AAATGTATTAAT
ACCATACCCCGTCCATCTGGAAATTTTGGTTCAAATTTTTCGTTACTGGTTGAAAGATGC
TTCT-----TCTTTGCATTTATTA----AGG---------TTT---TTT-----------
----------------------------------------------GTTTAC-GACT---
---A------T-TG------C-------------------C---------------A---
TT-CCAA-T--AG---TCTT---------AGTAC------------TCCAA------AA-
-----A------AAT------CCA------T------T---TC-----C---TT------
------------------------TT------------------T------T--------
-T---------------------C---------------AAAAAG---AAAT------CT
CAGATTTGTC------TTGT---TC-CTATATA-------ATTCTCATGT-ATGTGAATA
CGAATC--CGTTTT-----CCTTTTTTTACGTAACCAA----------------------
------------------------------------------------------------
------------------------------------------------------------
------------------------------------------------------------
------------------------------------------------------------
------------------------------------------------------------
------------------------------------------------------------
------------------------------------------------------------
------------------------------------------------------------
------------------------------------------------------------
------------------------------------------------------------
------------------------------------------------------------
------------------------------------------------------------
------------------------------------------------------------
------------------------------------------------------------
----------------------------------------------TCTT---CTCATTT
ACGATTAATATCTTATAGGTTTTTTTTTGAAC-GAATATATTTTTATG---GAAAAA---
---------TAG---------AATAT------------------------CTT-------
--------GTA---------GAA------GGA------T----T------TTCTAA----
----TG---ATTT------TA---CAA---CTATT------CTAC---------GGGT--
----------------CTTCAA------GGATC--C---------TTTCATACATTATGT
TCGATATCAAGGAAAATCAATTTTGAT---------------------TTCAAAAGATA-
-----CGCC---GCTT-CTGATGAATAAGTGGAAATATTACC--TTGTTAATTTAT-GGC
AATTTTATTTTTATGTATGGTC--ACAACC------AGAAAGGATCTATATAACC---A-
-----AATTATC---CA---AC---------CGTT------CTCTTGATTTTTTGGGATA
TATCTC------AAGT------GTGCG------ACTAAATCCT-TC---------AGTGG
TAC----GGACTCAA-ATGCTAGAAAA------TTCATTT---CTAAT------A-G---
-A------T---AAT---GC------T-AT---GAAG------AAACTCGATACATTGGT
TCCAATTAT---TCCTCTGCTCGGATCATTGTCTAAAGCGAAATTTTGTAACGTATTAGG
GCAT--CCCATTAGTAA---GTCCGCCTGGGCGGATTC----------------------
-----GTCGGATTTTGATATTATCGATCGATTTCTGCGTATATGCAGAAATCTTTCTC-A
TTATTACAGTGGATCCTCGAAAAAAAAG-AGTTTGTA-T---------------------
----------------------------------------------
>2211
------------------------------------------------------------
------------------------------------------------------------
------------------------------------------------------------
------------------------------------------------------------
------------------------------------------------------------
------------------------------------------------------------
------------------------------------------------------------
------------------------------------------------------------
------------------------------------------------------------
------------------------------------------------------------
------------------------------------------------------------
------------------------------------------------------------
------------------------------------------------------------
------------------------------------------------------------
------------------------------------------------------------
------------------------------------------------------------
------------------------------------------------------------
------------------------------------------------------------
------------------------------------------------------------
------------------------------------------------------------
------------------------------------------------------------
------------------------------------------------------------
------------------------------------------------------------
------------------------------------------------------------
-----------------------------------------GTGAC--ACATATACTAAT
ACCTCACCCCGTCCATCTGGAAATCTTGGTTCAAATACTTCACTCTTGGATACAAGATGC
TCCC-----TCTTTGCATTTATTG----CGA---------TTC---TTT-----------
----------------------------------------------CTCCAC-GACT---
---A------T-CA------G-------------------A---------------A---
TT-CGAA-T--AG---TCTC---------AATGC------------TCCAA------AG-
-----A------AAT------CCA------T------T---TC----------C------
------------------------CT------------TT----G------T--------
-T---------------------C---------------AAAAGA---GAAT------CG
AAGATTCTTC------TTGT---TC-ATATATA-------ATTTTCATGT-ATATGAATG
TGAATC--GGTATT-----TGTTTTTCTCCGTAAACAA----------------------
------------------------------------------------------------
------------------------------------------------------------
------------------------------------------------------------
------------------------------------------------------------
------------------------------------------------------------
------------------------------------------------------------
------------------------------------------------------------
------------------------------------------------------------
------------------------------------------------------------
------------------------------------------------------------
------------------------------------------------------------
------------------------------------------------------------
------------------------------------------------------------
------------------------------------------------------------
----------------------------------------------TCTT---CTCATTT
ACGATCAACATCCTTTGGAACTGTTCTTGAGC-GAACACATTTCTATG---GAAAAA---
---------TAG---------AACAT------C---------------T---T------G
TA------GTA------------------GTG------C----T------TCATAA--TG
---------ATTT------TC---AGA---AGACC------CTAT---------GGTT--
----------------GTTCAA------GGACC--C---------TTTTATGCATTATGT
CAGATATCAAGGAAAATCCATTCTGGC---------------------TTCAAAGGGGA-
-----CTCA---TCTT-TGGATGAAGAAATGGAAATCTTACC--TTGTCCGTTTTT-GGC
AATCTCATTTTTACTTGTGGTC--TCAACC------GGACAGGATCCATATAAAC---C-
-----AATTATA---CA---AT---------CATT------CTTTCTATTTTCTGGGCTA
TCTTTC------AAGT------GTACG------ACGAAATCCT-TC---------GATGG
TAA----GGAGTCAA-ATGTTAGAGAA------TTCATTT---CTAAT------A-G---
-A------G---ACT---TC------T-AT---AAAG------AAATTTGAGACCCTAAT
TCCAATTAT---TCCTCTGATTGGATCATTGGCTAAAGCGAAATTTTGTAACGTATCAGG
GCMC--CYTATTAGTAA---GCCGGCCCGGGCCGATTC----------------------
-----GTCCGATTCTGATATTMTCAATCGATTTGGGCGGATATACAGAAATCTTTCTC-A
TTATCACAGTGGATCCTCAAAAAAA-----------------------------------
----------------------------------------------
>2212
------------------------------------------------------------
------------------------------------------------------------
------------------------------------------------------------
------------------------------------------------------------
------------------------------------------------------------
------------------------------------------------------------
------------------------------------------------------------
------------------------------------------------------------
------------------------------------------------------------
------------------------------------------------------------
------------------------------------------------------------
------------------------------------------------------------
------------------------------------------------------------
------------------------------------------------------------
------------------------------------------------------------
------------------------------------------------------------
------------------------------------------------------------
------------------------------------------------------------
------------------------------------------------------------
------------------------------------------------------------
------------------------------------------------------------
------------------------------------------------------------
------------------------------------------------------------
------------------------------------------------------------
-----------------------------------------GTGAC--ACATATACTAAT
ACCTCACCCCGTCCATCTGGAAATCTTGGTTCAAATACTTCACTCTTGGATACAAGATGC
TCCC-----TCTTTGCATTTATTG----CGA---------TTC---TTT-----------
----------------------------------------------CTCCAC-GACT---
---A------T-CA------G-------------------A---------------A---
TT-CGAA-T--AG---TCTC---------AATGC------------TCCAA------AG-
-----A------AAT------CCA------T------T---TC----------C------
------------------------CT------------TT----G------T--------
-T---------------------C---------------AAAAGA---GAAT------CG
AAGATTCTTC------TTGT---TC-ATATATA-------ATTTTCATGT-ATATGAATG
TGAATC--GGTATT-----TGTTTTTCTCCGTAAACAA----------------------
------------------------------------------------------------
------------------------------------------------------------
------------------------------------------------------------
------------------------------------------------------------
------------------------------------------------------------
------------------------------------------------------------
------------------------------------------------------------
------------------------------------------------------------
------------------------------------------------------------
------------------------------------------------------------
------------------------------------------------------------
------------------------------------------------------------
------------------------------------------------------------
------------------------------------------------------------
----------------------------------------------TCTT---CTCATTT
ACGATCAACATCCTTTGGAACTGTTCTTGAGC-GAACACATTTCTATG---GAAAAA---
---------TAG---------AACAT------C---------------T---T------G
TA------GTA------------------GTG------C----T------TCATAA--TG
---------ATTT------TC---AGA---AGACC------CTAT---------GGTT--
----------------GTTCAA------GGACC--C---------TTTTATGCATTATGT
CAGATATCAAGGAAAATCCATTCTGGC---------------------TTCAAAGGGGA-
-----CTCA---TCTT-TGGATGAAGAAATGGAAATCTTACC--TTGTCCGTTTTT-GGC
AATCTCATTTTTACTTGTGGTC--TCAACC------GGACAGGATCCATATAAAC---C-
-----AATTATA---CA---AT---------CATT------CTTTCTATTTTCTGGGCTA
TCTTTC------AAGT------GTACG------ACGAAATCCT-TC---------GATGG
TAA----GGAGTCAA-ATGTTAGAGAA------TTCATTT---CTAAT------A-G---
-A------G---ACT---TC------T-AT---AAAG------AAATTTGAGACCCTAAT
TCCAATTAT---TCCTCTGATTGGATCATTGGCTAAAGCGAAATTTKGTAACGWAYCAGG
GCMC--CYTATTAGTAA---GCCGGCCCGGGCCGATTC----------------------
-----GTCCGATTCTGATATTMTCAWTCGATTTGGGCGGATATACAGAAATCTTTCTC-A
TTATCACAGTGGATCCTCAAAAAAA-----------------------------------
----------------------------------------------
>3526
------------------------------------------------------------
------------------------------------------------------------
------------------------------------------------------------
------------------------------------------------------------
------------------------------------------------------------
------------------------------------------------------------
------------------------------------------------------------
------------------------------------------------------------
----------------------------------------------TTT-----------
AGATTTAAAAAA-----AGATATATTT---TGGGAACAAAAC------TTC---------
-CTCTATCCGCTACTCCTTCAGGAGTATATTTACTCACTTGC------TCATTATCATAG
CT------------T---CAATAGT---TTG------ATTTT---TTATG-AACCTGTGG
AAAT------------TCTC----------------------G---GTTAT---------
---------GAC---------------AAGA-----AATCT-----------AGTTTAGT
ACTTGTGAAACGTTTAAT------TACTCGAA---------TGTATCA---------A-C
AGAAAT------C------------T----TTG---AT----------------------
-----------TTCTTCGGTG------------------------------AAT------
------------GAT------TC---------------T--AA------C---------C
AAAATGT------ATT--TTGGGGTCAC------AAG-AA---TTC------TTTTTCTT
CTCATTTTTAT------TCT------------CA------AATGGTATC------AGAAG
GTT---------TTGGAGTC--ATTCTGG---A------------AATTCCATTCTCATC
GCG------ATT---------AGTA---TCTTC--------CCT----TGAAG-------
--------AAA---AA---AGAATA------CCAAA------------ATATCA------
G---------------AA------TTTACGA------TCTATTCATTCAATATTTCCCTT
TTTAGAGGATAAATT-ATCACATTTAAA---T------TATGTGTC--AGATCTACTAAT
ACCCTATCCCATCCATCTGGAAATCTTGGTTCAAATCCTTCAATGCTGGATCAAAGATGT
TCCT-----TCTTTGCATTTCTTG----CGA---------TTG---TTT-----------
----------------------------------------------TTCCAC-GAAT---
---C------T-CA------T-------------------A---------------A---
TT-TGAA-T--AA---TCTC---------ATTAC------------TTC-A------AT-
-----A------AAT------ATA------T------T---TA--------CGT------
------------------------CT------------------T------T--------
-T---------------------C---------------AAAAAG---AAAG------AA
AAGATTCTTT------ATGT---TC-CTACATA-------ATTCTTATGT-ATATGAATT
CGAATA--TCTATT-----CCTGTTTCTTCGTAAAAAG----------------------
------------------------------------------------------------
------------------------------------------------------------
------------------------------------------------------------
------------------------------------------------------------
------------------------------------------------------------
------------------------------------------------------------
------------------------------------------------------------
------------------------------------------------------------
------------------------------------------------------------
------------------------------------------------------------
------------------------------------------------------------
------------------------------------------------------------
------------------------------------------------------------
------------------------------------------------------------
----------------------------------------------TCTT---CTTATTT
ACGATCAATATCTTCTGGAGTATTTCTTGAGC-GAACACATTTCTATG---GAAAAA---
---------TAG---------AATAT------C---------------T---T------A
TA------GTC------------------GTG------T----G------TTGTAA--TT
---------CTTT------TC---AGA---GGATC------CTAT---------GGTT--
----------------CCTCAA------AGATA--C---------TTTCATACATTATGT
TCGATATCAAGGAAAAGCAATTTTGGC---------------------TTCAAAAGGAA-
-----CTCT---TATT-CTGATGAAGAAATGGAAATTTCATC--TTGTGAATTTTT-GGC
AATCTTATTTTCACTTTTGGTT--TCAACC------TTATAGGATCCATATAAAA---A-
-----AATTACC---TA---AC---------TATT------CCTTCTCTTTTCTGGGGTT
TTTTTC------AAGT------GTACT------AAAAAATCCC-TT---------GGTAG
TAA----GGAATCAA-AAGCTAGAGAA------TTCGTTT---CTAAT------A-A---
-A------T---ACT---CT------G-AC---TAAG------AAATTAGATACCATAGT
CCCAGTTAT---TTCTCTTATTGGATCATTGTCGAAAGCTCAATTTTGTACTGTATTGGG
TCAT--CCTATTAGTAA---ACCGATCTGGACCGATTT----------------------
-----ATCGGATTCTGATATTCTTGATCGATTTTGTCGGATATGTAGAAATCTTTGTC-G
TTATCACAGCGGATCTTCAAATAAGCAG-GTTTTGTA-TCGTATAAAGTATATACTTCGA
CTTTCGTGTGCTAGAACTTTGGCTCGTAAACATAAAAGTACAGTAC
>4130
------------------------------------------------------------
------------------------------------------------------------
------------------------------------------------------------
------------------------------------------------------------
------------------------------------------------------------
------------------------------------------------------------
------------------------------------------------------------
------------------------------------------------------------
------------------------------------------------------------
------------------------------------------------------------
-------------------CAGGAGTATATTTATGCACTTATGCATGATCGTG------A
TT------TAA---------CTAGA---TCA--------------------ATTTTTGTA
AAAAAT------------------------------------GTAGGTTAT------GGA
---------AAT---------A--------------AATTC-----------AGTTTACA
AATTGTAAAACGTTTAAT------TAGTCGAA---------TGTATCA---------A-C
AGAATC------A------------T----GTG---CT----------------------
-----------TATTTCCGCT------------------------------AAT------
------------GAT------CT---------------T--AA------C---------C
TCAATCC------ACT--TTTCGAGCAT------AAC-AA---AAA--------------
----GTTGTAT------TTT------------CA------AATGATACT------GGGGG
GAT---------TTGCAGTT--ATTTTGG---A------------AATTCCTTTTTTCCT
ACG------TTT---------AGGA---TCTTC--------ACG----AGAAA---GGA-
-------AAAA----A------ATA------GAAAA------------ATGTTA------
T---------------AA------TTTACGA------TCCATTCATTCAATATTTCCGTT
TTTAGAAGACAAATT-TTCCCATTTAAA---T------TATGTGTC--AAATATACTAAT
ACCCTATCCTGTCCATCTGGAAATCCTGGTTCAAATTCTTCGTTACTGGGTCAAAGATTC
CTCT-----TCTTTGCATTTTTTA----CGC---------TTC---TTT-----------
----------------------------------------------TTCCAT-GAGA---
---G------T-CA------T-------------------A---------------A---
TT-GGAA-T--AG---TTTT---------ATTTC------------TGCAA------AT-
-----A------AAT------CCA------G------T---TC-----C---GT------
------------------------CC------------------T------T--------
-T---------------------C---------------AAAAAT---AAAT------CG
AAGATTGTTC------CTCT---TT-CTATATA-------ATTCTCATGT-CTGTGAATA
CGAATC--CACTTT-----CGTTTTTATCCGTAACCAA----------------------
------------------------------------------------------------
------------------------------------------------------------
------------------------------------------------------------
------------------------------------------------------------
------------------------------------------------------------
------------------------------------------------------------
------------------------------------------------------------
------------------------------------------------------------
------------------------------------------------------------
------------------------------------------------------------
------------------------------------------------------------
------------------------------------------------------------
------------------------------------------------------------
------------------------------------------------------------
----------------------------------------------TCTT---CGCATTT
ACGATCAACATCCTTTGGAACCCTTCTTGAGC-GAGTCTTTTTCTATG---GAAAAA---
---------TCG---------AACAT------C---------------C---T-------
--------ATG---------GAT------GTC------T----T------TACTAA----
----TG---ATTC------TC---AGC---TTATT------CCAT---------GGTT--
----------------GTTCAA------GGATC--C---------TTTCATGCATTATGC
TAGGTATCAAGGAAAATCCATTCTGGC---------------------TTCAAAAGGGA-
-----CACC---TTTT-GAGATGAATAAATGGAAATATTACC--TTGCCAATTTAT-GGC
AATGTCGTTTTTATGTGTGGTT--TCAACC------GGGAAGGATCCATATAAAC---C-
-----GATTATC---AA---AT---------TATT------CCCTCGACTGTCTAGGCTA
TCTTTC------AAGT------GTACG------ACTAAATCCT-TC---------AGTGG
TGC----GAAGTCAA-ATGCTCCAAAA------TGCATTT---ATAAT------A-T---
-A------T---AAT---GT------T-AG---TAAG------AAATTAGATACCACAGT
TCCCATTAT---TTCTCTAATTGGGTCATTGACGAAAGCCAAATTTTGTAATGCCTCGGG
ACAT--CCCATTAGTAA---GTCGGCTTGGTCCGATTT----------------------
-----AGCAGACTCAGATATTATTGACAGATTTTGGCGTATATGTAGAAATCTTTCTC--
------------------------------------------------------------
----------------------------------------------
>4348
------------------------------------------------------------
---------------------------------------------TTCTTTTACTAACTA
GAGGTTAAAAGCTATTTAGTAGCCAATACAATAAAAAAGAGGTTTATTCCTATTCATTAA
GTATAAATAGGTTTTTTGATTAAAAATGAATCCTAAATACTCATACATTTGTTAAGAATT
[truncated: 6,717,864 more chars]
