# Supplementary material for: DNA Barcode Sequence Identification Incorporating Taxonomic Hierarchy and within Taxon Variability
Source: PLoS One. 2011 Aug 16;6(8):e20552. doi: 10.1371/journal.pone.0020552 (PMC3156709; doi:10.1371/journal.pone.0020552)
Supplement: Dataset S3 — A FASTA formatted text file of rbcL sequences aligned with MUSCLE (used for some tree–based identifications). Sequence names correspond to the specimen identification number in Dataset S1. (FASTA) [file pone.0020552.s003.fasta]

>4428
ATGTCACCACGCCCGGAGATTAAAGCAGGTGTTGGATTTAAAGCTG-GTGTTAAAGATTA
CCGATTAACTTATTACACTCCAGATTATCAAACTAAAGATACTGATATTTTAGCAGCATT
TCGTATGACTCCTCAACCAGGAGTACCAGCTGAAGAATGTGGAGCTGCTGTAGCTGCGGA
ATCTTCTACTGGTACATGGACTACTGTTTGGACTGATGGACTTACTAGTCTTGATCGTTA
CAAAGGTAGATGCTATGCAATTGAACCAGTTGCTGGAGAAGAAAATCA--ATATATTGCT
TATGTTGCTTAC----CCATTAGATTTATTTGAAGAAGGTTCTGTTACTAACTTATTTAC
TTCTATTGTTGGTAACGTTTTTGGATTTAAAGCTTTAAGAGCTTTACGTCTAGAAGATTT
ACGTATTCC-------TCCAGCTTATTCTAAAACTTTCCAAGGCCCACC-TCACGG--TA
TTCAAGTTGAAAGAGATAAA--TTAAACAAATATGGTCGTCCATTATTAGGATGTA-CTA
TTAAACCAAAATTAGGTTTATCTGCTAAAAACTATGGTAGAGCTGTATACGAATGTCTTC
GTGGTGGACTTGATTTCACTAAAGATGATGAAAACGTAAACTCTCAACCTTTCATGCGTT
GGAGAGACCGTTTC
>3516
---------------------------------------AAAGCTG-GTGTTAAAGATTA
CAAGTTGACTTATTATACTCCTGACTACGAAACCAAAGATACAGATATCTTGGCAGCATT
CCGAGTAACTCCTCAACCGGGAGTTCCGCCTGAAGAAGCGGGCGCTGCGGTAGCAGCCGA
ATCTTCTACTGGCACATGGACAACTGTGTGGACTGATGGACTTACCAGTCTAGATCGTTA
CAAAGGACGATGCTACCACATTGAGGCCGTTGTTGGGGAGGAAAATCA--ATATATTGCT
TATGTAGCTTAT----CCTTTAGACCTTTTTGAAGAAGGTTCTGTTACTAACATGTTTAC
TTCCATTGTAGGTAATGTTTTTGGTTTCAAAGCCCTGCGAGCTCTACGTCTGGAAGATCT
GCGAATTCC-------CCCTTCTTATTCCAAAACTTTCCAAGGTCCGCC-TCATGG--CA
TCCAAGTTGAAAGAGATAAA--TTGAACAAGTATGGTCGTCCCCTATTGGGATGTA-CTA
TTAAACCAAAATTGGGATTATCCGCAAAAAACTACGGCAGAGCGGTTTATGAATGTCTAC
GGGGTGGACTTGATTTTACTAAGGATGATGAAAACGTGAACTCACAACCATTTATGCGTT
GGAGAGATCGTTTC
>3742
---------------------AAAGCTAGTGTCGGATTCAAAGCTG-GTGTTAAAGATTA
CAGATTAACTTATTATACTCCTGAATATCAGACCAAAGATACGGATATCTTGGCGGCATT
CCGAGTAACTCCTCAACCTGGGGTGCCGCCCGAGGAAGCGGGAGCAGCAGTAGCTGCTGA
ATCTTCCACCGGTACATGGACCACTGTTTGGACCGATGGACTTACCAGTCTTGATCGTTA
CAAAGGGCGATGCTATGACATCGAGCCCGTTCCTGGAGAGGAAAGTCA--ATTTATTGCC
TATGTAGCTTAC----CCCTTAGACCTTTTCGAAGAAGGTTCTGTTACTAACTTGTTCAC
TTCCATTGTAGGTAATGTATTTGGATTCAAGGCCCTACGGGCTTTACGTTTGGAAGATTT
GCGGATTCC-------CCCTGCTTATTCCAAAACTTTTCAAGGTCCACC-TCATGG--TA
TCCAAGTTGAAAGAGATAAA--TTGAACAAATATGGCCGTCCTTTGTTGGGATGTA-CTA
TCAAACCAAAATTGGGTCTATCGGCTAAGAACTATGGTAGAGCAGTTTACGAATGTCTTC
GTGGTGGACTCGATTTTACCAAGGATGATGAGAACGTAAATTCCCAACCATTCATGCGCT
GGAGAGATCGTTTT
>2743
ATGTCACCACAAACAGAGACTAAAGCAAGTGTTGGATTCAAAGCTG-GTGTTAAAGGTTA
TAAATTGACTTATTATACTCCTGAATATGAAACCAAAGATACTGATATGTTGGCAGCATT
CCGAGTAACTCCTCAACCGGGAGTTCCACCCGAGGAAGCAGGGGCCGCTGTAGCTGCTGA
ATCTTCTACTGGTACATGGACAACTGTGTGGACCGATGGGCTTACCAGTCTTGATCGTTA
CAAAGGACGATGCTATGGAATCGAGCCTGTTCCTGGAGAAGAAAATCA--ATATATTGCT
TATGTAGCTTAT----CCCCTAGACCTTTTTGAAGAAGGTTCTGTTACTAACATGTTTAC
TTCCATTGTGGGTAATGTATTTGGATTCAAGGCTCTGCGTGCTCTACGTCTGGAGGATTT
GCGAGTCCC-------TACTGCTTATATTAAAACTTTCCAAGGCCCGCC-TCATGG--TA
TCCAGGTTGAAAGAGATAAA--TTGAATAAGTATGGTCGCCCTCTATTGGGATGTA-CTA
TTAAACCAAAATTGGGATTATCCGCTAAGAATTATGGTAGAGCAGTTTATGAATGTCTAC
GCGGTGGACTTGATTTTACCAAAGATGATGAAAACGTGAATTCCCAACCATTTATGCGTT
GGAGAGACCGTTTC
>3047
----------------------------------------AAGCTG-GTGTTAAAGATTA
TAAATTGACTTATTATACTCCTGACTATGAAACCAAAGATAGTGATATCTTGGCAGCATT
CCGAGTAACTCCTCAACCTGGAGTTCCGCCTGAAGAAGCAGGTGCCGCGGTAGCTGCTGA
ATCTTCTACTGGTACATGGACAACTGTGTGGACCGATGGGCTTACCAGTCTTGATCGTTA
CAAAGGACGATGCTACCACATCGAGCCCGTTGCTGGAGAAGAAAATCA--ATATATTGCT
TATGTAGCTTAT----CCCTTAGACCTTTTTGAAGAAGGTTCTGTTACTAACATGTTTAC
TTCCATTGTGGGTAATGTATTTGGGTTCAAGGCTCTGCGCGCTCTACGTCTGGAGGATTT
GCGAATCCC-------TCCTTCTTATTCTAAAACTTTCCAAGGTCCGCC-TCACGG--CA
TCCAAGTTGAGAGAGATAAA--TTGAACAAGTACGGCCGTCCCCTATTGGGATGTA-CTA
TTAAACCAAAATTGGGGTTATCCGCTAAGAATTACGGTAGAGCGGTTTATGAATGTCTTC
GTGGTGGCCTTGATTTTACCAAAGATGATGAAAATGTGAATTCCCAACCATTTATGCGTT
GGAGAGACCGTTTC
>3050
------------------ACTAAAGCAAGTGTTGGATTCAAAGCTG-GTGTTAAAGATTA
TAAATTGACTTATTATACTCCTGACTATGAAACCAAGGATAGTGATATCTTGGCAGCATT
CCGAGTAACTCCTCAACCTGGAGTTCCGCCTGAAGAAGCGGGTGCCGCGGTAGCTGCTGA
ATCTTCTACTGGTACATGGACAACTGTGTGGACCGATGGGCTTACCAGTCTTGATCGTTA
CAAAGGACGATGCTACCACATCGAGCCCGTTGCTGGAGAAGAAAGTCA--ATTTATTGCT
TATGTAGCTTAT----CCCTTAGACCTTTTTGAAGAAGGTTCTGTTACTAACATGTTTAC
TTCGATTGTGGGTAATGTATTTGGGTTCAAGGCCCTGCGCGCTCTACGTCTGGAAGATTT
GCGAATCCC-------TCCTTCTTATTCTAAAACTTTCCAAGGTCCGCC-TCACGG--CA
TCCAAGTTGAGAGAGATAAA--TTGAACAAGTACGGCCGTCCCCTATTGGGATGTA-CTA
TTAAACCAAAATTGGGGTTATCCGCGAAGAATTACGGTAGAGCGGTTTATGAATGTCTCC
GTGGTGGACTTGATTTTACCAAAGATGATGAGAATGTGAATTCCCAACCATTTATGCGTT
GGAGAGACCGTTTC
>3052
------------------------------------------GCTG-GTGTTAAAGATTA
TAAATTGACTTATTATACTCCTGACTATGAAACCAAAGATAGTGATATCTTGGCAGCATT
CCGAGTAACTCCTCAACCTGGAGTTCCGCCTGAAGAAGCAGGTGCCGCGGTAGCTGCTGA
ATCTTCTACTGGTACATGGACAACTGTGTGGACCGATGGGCTTACCAGTCTTGATCGTTA
CAAAGGACGATGCTACCACATCGAGCCCGTTGCTGGAGAAGAAAGTCA--ATTTATTGCT
TATGTAGCTTAT----CCCTTAGACCTTTTTGAAGAAGGTTCTGTTACTAACATGTTTAC
TTCCATTGTGGGTAATGTATTTGGGTTCAAGGCTCTGCGCGCTCTACGTCTGGAGGATTT
GCGAATCCC-------TCCTTCTTATTCTAAAACTTTCCAAGGTCCGCC-TCACGG--CA
TCCAAGTTGAGAGAGATAAA--TTGAACAAGTACGGCCGTCCCCTATTGGGATGTA-CTA
TTAAACCAAAATTGGGGTTATCCGCTAAGAATTACGGTAGAGCGGTTTATGAATGTCTTC
GTGGTGGACTTGATTTTACCAAAGATGATGAAAATGTGAATTCCCAACCATTTATGCGTT
GGAGAGACCGTTTC
>3517
--------------------------AAGCGTTGGATTTAAAGCTG-GTGTGAAAGATTA
CAAATTGACTTATTATACTCCTAACTACGAAACCAAAGATACTGATATCTTGGCAGCATT
CCGAGTAACTCCTCAACCGGGAGTTCCGCCTGAAGAAGCGGGGGCTGCGGTAGCTGCCGA
ATCTTCTACTGGTACATGGACAACTGTGTGGACTGATGGACTTACCAGACTTGATCGTTA
CAAAGGACGATGCTACCACATCGAGGCCGTTGTTGGGGAGGAAAATCA--ATATATTGCT
TATGTAGCTTAT----CCTTTAGACCTTTTTGAAGAAGGTTCTGTTACTAACATGTTTAC
TTCCATTGTGGGTAATGTATTTGGTTTCAAAGCCCTGCGAGCTCTACGTCTCGAAGATCT
GCGAATTCC-------CCCCTCTTATTCCAAAACTTTCCAAGGTCCGCC-TCATGG--TA
TCCAAGTTGAAAGAGATAAA--TTGAACAAGTACGGTCGTCCCCTATTGGGATGTA-CTA
TTAAACCAAAATTGGGATTATCCGCAAAAAACTACGGTAGAGCGGTTTATGAATGTCTAC
GGGGTGGACTTGATTTTACTAAGGATGATGAAAACGTAAATTCACAACCATTTATGCGTT
GGAGAGATCGTTTC
>2289
--------------------------AAGTGTTGGATTCAAAGCTG-GTGTTAAAGATTA
CAGATTGACTTATTATACTCCTGACTATGAAACCAAAGATACTGATATCTTGGCAGCATT
CCGAGTAACTCCTCAACCTGGAGTTCCACCTGAAGAAGCAGGGGCCGCGGTAGCTGCCGA
ATCTTCTACTGGTACATGGACAACTGTGTGGACCGATGGACTTACCAGCCTTGATCGTTA
CAAAGGGCGATGCTACGGAATCGAGCCCGTTGCTGGAGAAGAAAGTCA--ATTTATTGCT
TATGTAGCTTAC----CCATTAGACCTTTTTGAAGAAGGTTCTGTTACTAACATGTTTAC
TTCCATTGTAGGTAATGTATTTGGGTTCAAAGCCCTGCGTGCTCTACGTCTGGAAGATCT
GCGAATCCC-------TGTTGCTTATGTTAAAACTTTCCAAGGCCCGCC-TCATGG--CA
TCCAAGTTGAGAGAGATAAA--TTGAACAAGTATGGTCGTCCCCTGTTGGGATGTA-CTA
TTAAACCTAAATTGGGGTTATCTGCTAAAAACTACGGTAGAGCGGTTTATGAATGTCTCC
GTGGTGGACTTGATTTTACCAAAGACGATGAGAACGTGAACTCCCAACCATTTATGCGCT
GGAGAGATCGTTTC
>2744
------------------------------------------------------AGATTA
TAAATTGACTTATTATACTCCTGAATATGAAACCAAAGATACTGATATCTTGGCAGCATT
CCGAGTAACTCCTCAACCGGGAGTTCCACCTGAGGAAGCAGGGGCCGCTGTAGCTGCTGA
ATCTTCTACTGGTACATGGACAACTGTGTGGACCGATGGGCTTACCAGTCTTGATCGTTA
CAAAGGACGATGCTATGGAATCGAGCCTGTTCCTGGAGAAGAAAATCA--ATATATTGCT
TATGTAGCTTAT----CCCCTAGACCTTTTTGAAGAAGGTTCTGTTACTAACATGTTTAC
TTCCATTGTGGGTAATGTATTTGGATTCAAGGCTCTACGTGCTCTACGTCTGGAGGATTT
GCGAATCCC-------TACTGCTTATATTAAAACTTTCCAAGGCCCGCC-TCATGG--TA
TCCAGGTTGAAAGAGATAAA--TTGAACAAGTATGGTCGCCCTCTATTGGGATGTA-CTA
TTAAACCAAAATTGGGATTATCCGCTAAGAATTATGGTAGAGCAGTTTATGAATGTCTAC
GCGGTGGACTTGATTTTACCAAAGATGATGAAAACGTGAATTCCCAACCATTTATGCGTT
GGAGAGACCGTTTC
>4128
-------------------------------TTGGATTCAAAGCTG-GTGTTAAAGAGTA
CAAATTGACTTATTATACTCCTGATTTGCAAACCAAAGATACTGATATCTTAGCAGCATT
CCGAGTAACTCCTCAACCTGGAGTTCCGCCTGAGGAAGCAGGGGCCGCGGTAGCTGCCGA
ATCTTCTACTGGTACATGGACAACTGTGTGGACCGATGGACTTACCAGCCTTGATCGTTA
CAAAGGGCGATGCTACCACATCGAGCCCGTTGCTGGAGAAGAAAATCA--ATTTATTGCT
TATGTAGCTTAC----CCCTTAGACCTTTTTGAAGAAGGTTCTGTTACTAACATGTTTAC
TTCCATTGTGGGTAATGTATTTGGATTCAAAGCCTTGCGTGCTCTACGGCTGGAGGATCT
GCGAATCCC-------TCCTGCTTATTCTAAAACTTTCCAAGGCCCACC-TCATGG--AA
TCCAAGTTGAGAGAGATAAA--TTGAACAAGTATGGCCGACCCCTATTGGGATGTA-CTA
TTAAACCGAAATTGGGGTTATCCGCCAAGAACTACGGTAGAGCAGTTTATGAATGTCTTC
GCGGTGGACTTGATTTTACCAAAGATGATGAGAATGTAAACTCCCAACCATTTATGCGTT
GGAGAGACCGTTTC
>4184
--------------------------AAGTGTTGGATTCAAAGCCG-GTGTTAAAGATTA
TAAATTGACTTATTATACTCCCGACTATGTAACCAAAGATACTGATATCTTGGCAGCATT
CCGAGTAACTCCTCAACCCGGGGTTCCGCCCGAGGAAGCCGGGGCCGCGGTAGCTGCGGA
ATCTTCTACTGGTACATGGACAACTGTGTGGACCGATGGGCTTACCAGCCTTGATCGTTA
TAAAGGACGATGCTACAACATTGAGCCCGTTGCTGGAGAAGAAAATCA--ATATATATGT
TATGTAGCTTAC----CCTTTAGACCTTTTTGAAGAGGGTTCTGTTACTAACATGTTTAC
TTCCATTGTGGGTAATGTATTTGGGTTTAAAGCCCTGCGCGCTCTACGTCTAGAGGATCT
ACGAATCCC-------TCCCGCGTATTCGAAAACTTTCCAAGGCCCCCC-TCATGG--CA
TCCAAGTTGAGAGAGATAAA--TTGAACAAGTATGGGCGCCCCCTATTGGGATGTA-CTA
TTAAACCTAAATTGGGATTATCCGCTAAGAACTACGGTAGAGCAGTTTATGAATGTCTAC
GTGGTGGACTTGACTTTACAAAGGATGATGAGAACGTAAACTCCCAACCATTTATGCGTT
GGA-----------
>4185
--------------------------AAGTGTTGGATTCAAAGCCG-GTGTTAAAGATTA
TAAATTGACTTATTATACTCCTGACTATGTAACCAAAGATACTGATATCTTGGCAGCATT
CCGAGTAACTCCTCAACCCGGGGTTCCGCCCGAGGAAGCCGGGGCCGCGGTAGCTGCGGA
ATCTTCTACTGGTACATGGACAACTGTGTGGACCGATGGGCTTACCAGCCTTGATCGTTA
TAAAGGACGATGCTACAACATTGAGCCCGTTGCTGGAGAAGAAAATCA--ATATATATGT
TATGTAGCTTAC----CCTTTAGACCTTTTTGAAGAGGGTTCTGTTACTAACATGTTTAC
TTCCATTGTGGGTAATGTATTTGGGTTTAAAGCCCTGCGCGCTCTACGTCTAGAGGATCT
ACGAATCCC-------TCCCGCGTATTCGAAAACTTTCCAAGGCCCCCC-TCATGG--CA
TCCAAGTTGAGAGAGATAAA--TTGAACAAGTATGGGCGCCCCCTATTGGGATGTA-CTA
TTAAACCTAAATTGGGATTATCCGCTAAGAACTACGGTAGAGCTGTTTATGAATGTCTAC
GTGGTGGACTTGACTTTACCAAAGATGATGAGAACGTAAACTCCCAACCATTT-------
--------------
>4189
--------------------------AAGTGTTGGATTCAAAGCCG-GTGTTAAAGATTA
TAAATTGACTTATTATACTCCTGACTATGTAACCAAAGATACTGATATCTTGGCAGCATT
CCGAGTAACTCCTCAACCCGGGGTTCCGCCCGAGGAAGCCGGGGCCGCGGTAGCTGCGGA
ATCTTCTACTGGTACATGGACAACTGTGTGGACCGATGGGCTTACCAGCCTTGATCGTTA
TAAAGGACGATGCTACAACATTGAGCCCGTTGCTGGAGAAGAAAATCA--ATATATATGT
TATGTAGCTTAC----CCTTTAGACCTTTTTGAAGAGGGTTCTGTTACTAACATGTTTAC
TTCCATTGTGGGTAATGTATTTGGGTTTAAAGCCCTGCGCGCTCTACGTCTAGAGGATCT
ACGAATCCC-------TCCCGCGTATTCGAAAACTTTCCAAGGCCCCCC-TCATGG--CA
TCCAAGTTGAGAGAGATAAA--TTGAACAAGTATGGGCGCCCCCTATTGGGATGTA-CTA
TTAAACCTAAATTGGGATTATCCGCTAAGAACTATGGTAGAGCAGTTTATGAATGTCTAC
GTGGTGGACTTGACTTTACCAAAGATGATGAGAACGTAAACTCCCAACCATTTATGCGTT
GGA-----------
>4192
--------------------------AAGTGTTGGATTCAAAGCCG-GTGTTAAAGATTA
TAAATTGACTTATTATACTCCTGACTATGTAACCAAAGATACTGATATCTTGGCAGCATT
CCGAGTAACTCCTCAACCCGGGGTTCCGCCCGAGGAAGCCGGGGCCGCGGTAGCTGCGGA
ATCTTCTACTGGTACATGGACAACTGTGTGGACCGATGGGCTTACCAGCCTTGATCGTTA
TAAAGGACGATGCTACAACATTGAGCCCGTTGCTGGAGAAGAAAATCA--ATATATATGT
TATGTAGCTTAC----CCTTTAGACCTTTTTGAAGAGGGTTCTGTTACTAACATGTTTAC
TTCCATTGTGGGTAATGTATTTGGGTTTAAAGCCCTGCGCGCTCTACGTCTAGAGGATCT
ACGAATCCC-------TCCCGCGTATTCGAAAACTTTCCAAGGCCCCCC-TCATGG--CA
TCCAAGTTGAGAGAGATAAA--TTGAACAAGTATGGGCGCCCCCTATTGGGATGTA-CTA
TTAAACCTAAATTGGGATTATCCGCTAAGAACTATGGTAGAGCAGTTTATGAATGTCTAC
GTGGTGGACTTGACTTTACCAAAGATGATGAGAACGTAAACTCCCAACCATTT-------
--------------
>4193
------------------------------GTTGGATTCAAAGCCG-GTGTTAAAGATTA
TAAATTGACTTATTATACTCCTGAATATGTAACCAAAGATACTGATATCTTGGCAGCATT
CCGAGTAACTCCTCAACCCGGGGTTCCGCCCGAGGAAGCCGGGGCCGCGGTAGCTGCGGA
ATCTTCTACTGGTACATGGACAACTGTGTGGACCGATGGGCTTACCAGCCTTGATCGTTA
TAAAGGACGATGCTACAACATTGAGCCCGTTGCTGGAGAAGAAAATCA--ATATATATGT
TATGTAGCTTAC----CCTTTAGACCTTTTTGAAGAGGGTTCTGTTACTAACATGTTTAC
TTCCATTGTGGGTAATGTATTTGGGTTTAAAGCCCTGCGCGCTCTACGTCTAGAGGATCT
ACGAATCCC-------TCCCGCGTATTCAAAAACTTTCCAAGGCCCCCC-TCATGG--CA
TCCAAGTTGAGAGAGATAAA--TTGAACAAGTACGGGCGCCCCCTATTGGGATGTA-CTA
TTAAACCTAAATTGGGATTATCCGCTAAGAACTACGGTAGAGCAGTTTATGAATGTCTAC
GTGGTGGACTTGACTTTACCAAAGATGATGAGAACGTAAACTCCCAACCATTTATGCGTT
GGAGAGACCGTTTC
>3518
-------------------------------------------------------GATTA
CAAATTGACTTATTATACTCCTGACTACGAAACCAAAGATACTGATATCTTGGCAGCATT
CCGAGTAACTCCTCAACCGGGAGTTCCGCCTGAAGAAGCGGGGGCTGCGGTAGCTGCCGA
ATCTTCTACTGGTACATGGACAACTGTGTGGACTGATGGACTTACCAGTCTTGATCGTTA
CAAAGGACGATGCTACCACATCGAGGTCGTTGTTGGAGAGGAAAATCA--ATATATTGCT
TATGTAGCTTAT----CCTTTAGACCTTTTTGAAGAAGGTTCTGTTACTAACATGTTTAC
TTCCATTGTGGGTAATGTATTTGGTTTCAAAGCCCTGCGAGCTCTACGTCTGGAAGATCT
GCGAATTCC-------CACTTCTTATTCCAAAACTTTCCAAGGTCCGCC-TCATGG--CA
TCCAAGTTGAAAGAGATAAA--TTGAACAAGTACGGTCGTCCCTTATTGGGATGTA-CTA
TTAAACCAAAATTGGGATTATCCGCAAAAAACTACGGTAGAGCAGTTTATGAATGTCTAC
GGGGTGGACTTGATTTTACTAAGGATGATGAAAACGTAAATTCACAACCATTTATGCGTT
GGAGAGATCGTTTC
>3519
------------------------GCAAGCGTTGGATTTAAAGCTG-GTGTTAAAGATTA
CAAATTGACTTATTATACTCCTGACTACGAAACCAAAGATACTGATATCTTGGCAGCATT
CCGAGTAACTCCTCAACCGGGAGTTCCGCCTGAAGAAGCGGGCGCTGCGGTAGCAGCTGA
ATCTTCTACTGGTACATGGACAACTGTGTGGACTGATGGACTTACCAGTCTTGATCGTTA
CAAAGGACGATGCTACCACATTGAGGCCGTTGTTGGGGAGGAAAATCA--ATATATTGCT
TATGTAGCTTAT----CCTTTAGACCTTTTTGAAGAAGGTTCTGTTACTAACATGTTTAC
TTCCATTGTGGGTAATGTTTTTGGGTTCAAAGCCCTGCGAGCTCTACGTCTGGAAGATCT
GCGAATTCC-------CCCTTCTTATTCCAAAACTTTCCAAGGTCCGCC-TCATGG--CA
TCCAAGTTGAAAGAGATAAA--TTGAACAAGTACGGTCGTCCCCTATTGGGATGTA-CTA
TTAAACCAAAATTGGGATTATCCGCAAAAAACTACGGTAGAGCGGTTTATGAATGTCTAC
GGGGTGGACTTGATTTTACTAAGGATGATGAAAACGTGAACTCACAACCATTTATGCGTT
GGAGAGATCGTTTC
>3520
---------------------------AGCGTTGGATTTAAAGCTG-GTGTTAAAGATTA
CAAATTGACTTATTATACTCCTGACTACGAAACCAAAGATACTGATATCTTGGCAGCATT
CCGAGTAACTCCTCAACCAGGAGTTCCGCCCGAAGAAGCGGGGGCTGCGGTAGCAGCCGA
ATCTTCTACTGGTACATGGACAACTGTGTGGACTGATGGACTTACCAGTCTTGATCGTTA
CAAAGGACGATGCTACCACATCGAGGCCGTTGTTGGGGAGGAAAATCA--GTATATTGCT
TATGTAGCTTAT----CCTTTAGACCTTTTTGAAGAAGGTTCTGTTACTAACATGTTTAC
TTCCATTGTGGGTAATGTATTTGGTTTCAAAGCCCTGCGAGCTCTACGTCTGGAAGATCT
GCGAATTCC-------CACTTCTTATTCAAAAACTTTCCAAGGTCCGCC-TCATGG--TA
TCCAAGTTGAAAGAGATAAA--TTGAACAAGTATGGTCGTCCCTTATTGGGATGTA-CTA
TTAAACCAAAATTGGGATTATCTGCAAAAAACTACGGTAGAGCGGTTTATGAATGTTTAC
GGGGTGGACTTGATTTTACTAAGGATGATGAAAACGTAAATTCACAACCATTTATGCGTT
GGAGAGATCGTTTC
>2314
---------------------------------------------------TAAAGATTT
CAGAGTGACTTATTATACTCCTGACTATGAAACCAAAGATACTGATATCTTGGCAGCATT
CCGAGTAACTCCTCAACCTGGAGTTCCACCTGAAGAAGCGGGGGCCGCGGTAGCTGCCGA
ATCTTCTACTGGTACATGGACCACTGTGTGGACCGATGGACTTACCAGCCTTGATCGTTA
CAAAGGGCGCTGCTACGAAATCGAGCCCGTTGCTGGAGAAGAAAATCA--ATATATCGCT
TATGTAGCTTAC----CCATTAGACCTTTTTGAAGAAGGTTCTGTTACTAACATGTTTAC
TTCCATTGTAGGTAATGTATTTGGGTTCAAAGCCCTGCGCGCTCTACGTCTGGAAGATCT
GCGAATCCC-------CATTGCTTATGTTAAAACTTTCCAAGGACCGCC-TCATGG--CA
TCCAAGTTGAGAGAGATAAA--TTGAACAAGTATGGTCGTCCCCTGTTGGGATGTA-CTA
TTAAACCTAAATTGGGGTTATCCGCTAAAAACTACGGTAGAGCAGTTTATGAATGTCTCC
GTGGTGGACTTGATTTTACCAAAGACGATGAGAATGTGAACTCCCAACCATTTATGCGTT
GGAGAGATCGTTTC
>3302
--------------------TAAAGCAAGTGTTGGATTCAAGGCTG-GTGTTAAAGATTA
TAAATTGACTTATTATACTCCTGACTATGAAACCAAAGATACTGATATCTTGGCAGCATT
CCGAGTAACTCCTCAACCTGGAGTTCCGCCTGAGGAAGCAGGTGCTGCGGTAGCTGCTGA
ATCTTCTACTGGTACATGGACAACTGTGTGGACCGATGGGCTTACCAGTCTTGATCGTTA
TAAAGGGCGATGCTACCACATCGAGCCCGTTGTTGGAGAAGAAAATCA--ATATATTGCT
TATGTAGCTTAC----CCCTTAGACCTTTTTGAAGAAGGTTCTGTTACTAACATGTTTAC
TTCCATTGTGGGTAATGTATTTGGGTTCAAAGCCCTACGCGCTCTCCGTCTGGAGGATTT
GCGAATCCC-------TCCTGCTTATWCGAAAACTTTCCAAGGTCCGCC-TCATGG--TA
TCCAAGTTGAGAGAGATAAA--TTGAACAAGTATGGTCGCCCCCTATTGGGCTGTA-CTA
TTAAACCTAAATTGGGGTTATCCGCTAAGAATTACGGTAGAGCTGTTTATGAATGTCTAC
GCGGTGGACTTGATTTTACCAAAGACGATGAGAACGTGAACTCCCAACCATTTATGCGTT
GGAGAGACCGTTTC
>4339
ATGTCACCACAAACAGAGACTAAAGCAGGTGTTGGATTCAAAGCTG-GTGTTAAAGATTA
CAAATTGACTTATTATACTCCTGAATATGAAACCAAAGATACTGATATCTTGGCAGCATT
TCGAGTAACTCCTCAACCCGGAGTTCCACCCGAGGAAGCAGGGGCTGCGGTAGCTGCCGA
ATCCTCTACTGGTACATGGACAACTGTGTGGACCGATGGACTTACCAGCCTTGATCGTTA
CAAAGGCCGATGCTACCACATCGAGCCCGTTGTTGGGGAGCAAAATCA--ATATATTGCT
TATGTAGCTTAT----CCTTTAGACCTTTTTGAAGAAGGTTCTGTTACTAACATGTTTAC
TTCCATTGTGGGTAATGTATTTGGGTTCAAAGCCCTACGAGCTCTACGTTTGGAGGATCT
TCGAATTCC-------CCCTGCTTATTCCAAAACTTTCCAAGGCCCGCC-CCATGG--AA
TCCAGGTTGAGAGAGATAAA--TTGAACAAGTATGGTCGTCCCCTATTGGGATGTA-CTA
TTAAACCAAAATTGGGGTTATCCGCGAAGAACTACGGTAGAGCAGTTTATGAATGTCTCC
GTGGTGGACTTGATTTTACCAAGGATGATGAGAACGTGAACTCACAGCCATTTATGCGTT
GGAGAGACCGTTTC
>4340
ATGTCACCACAAACAGAGACTAAAGCAGGTGTTGGATTCAAAGCTG-GTGTTAAAGATTA
CAAATTGACTTATTATACTCCTGAATATGAAACCAAAGATACTGATATCTTGGCAGCATT
TCGAGTAACTCCTCAACCCGGAGTTCCACCCGAGGAAGCAGGGGCTGCGGTAGCTGCCGA
ATCCTCTACTGGTACATGGACAACTGTGTGGACCGATGGACTTACCAGCCTTGATCGTTA
CAAAGGCCGATGCTACCACATCGAGCCCGTTGTTGGGGAGCAAAATCA--ATATATTGCT
TATGTAGCTTAT----CCTTTAGACCTTTTTGAAGAAGGTTCTGTTACTAACATGTTTAC
TTCCATTGTGGGTAATGTATTTGGGTTCAAAGCCCTACGAGCTCTACGTTTGGAGGATCT
TCGAATTCC-------CCCTGCTTATTCCAAAACTTTCCAAGGCCCGCC-CCATGG--AA
TCCAGGTTGAGAGAGATAAA--TTGAACAAGTATGGTCGTCCCCTATTGGGATGTA-CTA
TTAAACCAAAATTGGGGTTATCCGCGAAGAACTACGGTAGAGCAGTTTATGAATGTCTCC
GTGGTGGACTTGATTTTACCAAGGATGATGAGAACGTGAACTCACAGCCATTTATGCGTT
GGAGAGACCGTTTC
>3303
----------------------------GTGTTGGATTCAAGGCTG-GTGTTAAAGATTA
TAAATTGACTTATTATACTCCTGACTATGAAACCAAAGATACTGATATCTTGGCAGCATT
CCGAGTAACTCCTCAACCTGGAGTTCCGCCTGAGGAAGCAGGTGCTGCGGTAGCTGCTGA
ATCTTCTACTGGTACATGGACAACTGTGTGGACCGATGGGCTTACCAGTCTTGATCGTTA
TAAAGGGCGATGCTACGGCATCGAGCCTGTTGCTGGAGAAGAAAATCA--ATATATTGCT
TATGTAGCTTAC----CCCTTAGACCTTTTTGAAGAGGGTTCTGTTACTAACATGTTTAC
TTCCATTGTGGGTAATGTATTTGGGTTCAAAGCCCTGCGAGCTCTACGTCTAGAGGATTT
GCGAATCCC-------TCCTGCTTATTCGAAAACTTTCCAAGGCCCGCC-TCATGG--TA
TCCAAGTTGAGAGAGATAAA--TTGAACAAGTATGGTCGCCCCCTATTGGGCTGTA-CTA
TTAAACCTAAATTGGGGTTATCTGCTAAGAATTACGGTAGAGCTGTTTATGAATGTCTAC
GCGGTGGACTTGATTTTACTAAAGACGATGAAAACGTGAACTCCCAACCATTTATGCGTT
GGAGAGACCGTTTC
>3521
---------------------------------------AAAGCTG-GTGTTAAAGATTA
CAAATTGACTTATTATACTCCTGACTACGAAACCAAAGATACTGATATATTAGCAGCATT
CCGAGTAACTCCTCAACCGGGAGTTCCCCCGGAAGAAGCGGGGGCTGCGGTAGCAGCCGA
ATCTTCTACTGGTACATGGACAACTGTGTGGACTGATGGACTTACCAGTCTTGATCGTTA
CAAAGGACGATGCTACCACATCGAGGCCGTTGTTGGGGAGGAAAATCA--ATATATTGCT
TATGTAGCTTAT----CCCTTAGACCTTTTTGAAGAAGGTTCTGTTACTAACATGTTTAC
TTCCATTGTGGGTAATGTATTTGGTTTCAAAGCCCTGCGAGCTCTACGTCTGGAAGATCT
GCGAATTCC-------CACTTCTTATTCCAAAACTTTCCAAGGTCCGCC-TCATGG--CA
TCCAAGTTGAAAGAGATAAA--TTGAACAAGTATGGTCGTCCTCTATTGGGATGTA-CTA
TTAAACCAAAATTGGGATTATCCGCAAAAAACTACGGTAGAGCAGTTTATGAATGTCTAC
GGGGTGGACTTGATTTTACTAAGGATGATGAAAACGTAAATTCACAACCATTTATGCGTT
GGAGAGATCGTTTC
>3897
------------------ACTAAAGCAAGTGTTGGATTTAAAGCTG-GTGTTAAGGATTA
TAAATTGACTTACTACACCCCGGAGTACGAAACCAAGGATACTGATATCTTGGCAGCATT
CCGAGTAACTCCTCAGCCCGGGGTTCCGCCTGAAGAAGCAGGGGCTGCAGTAGCTGCGGA
ATCTTCTACTGGTACATGGACAACTGTTTGGACTGATGGACTTACCAGTCTTGATCGTTA
CAAAGGACGATGCTATCACATCGAGCCCGTTCCTGGGGAGGCAGATCA--ATATATCTGT
TATGTAGCTTAT----CCATTAGACCTATTTGAAGAGGGTTCTGTTACTAACATGTTTAC
TTCCATTGTGGGTAACGTATTTGGTTTCAAAGCCCTACGCGCTCTACGTTTGGAGGATCT
ACGAATTCC-------CACTACTTATTCAAAAACTTTCCAAGGTCCGCC-TCACGG--TA
TCCAAGTTGAAAGGGATAAG--TTGAACAAGTATGGTCGTCCTTTATTGGGATGTA-CTA
TTAAACCAAAATTGGGATTATCCGCAAAAAATTACGGTAGAGCGTGTTATGAGTGTCTAC
GCGGTGGACTTGATTTTACCAAAGATGATGAAAACGTAAACTCACAACCATTTATGCGCT
GGAGAGACCGTTTT
>2745
-----------AACAGCAACTAAAGCAAGTGTTGGATTCACAGCTG-GTGTTAAAGATTA
TAAATTGACTTATTATACTCCTGAATATGAAACCAAAGATACTGATATCTTGGCAGCATT
CCGAGTAACTCCTCAACCCGGAGTTCCGCCGGAGGAAGCAGGGGCCGCTGTAGCTGCTGA
ATCTTCTACTGGTACATGGACAACTGTGTGGACCGATGGGCTTACCAGTCTTGATCGTTA
CAAAGGACGATGCTACGACATTGAGCCTGTTGCTGGAGAAGAAAATCA--ATTTATTGCT
TATGTAGCTTAT----CCCCTAGACCTTTTTGAAGAAGGTTCTGTTACTAACATGTTTAC
TTCCATTGTGGGTAATGTATTTGGGTTCAAGGCCCTGCGCGCTCTACGTCTGGAGGATTT
GCGAATTCC-------TCCTGCTTATACTAAAACTTTCCAAGGCCCGCC-TCATGG--TA
TCCAAGTTGAGAGAGATAAA--TTGAACAAGTACGGCCGCCCCCTATTGGGATGTA-CTA
TTAAACCAAAATTGGGATTATCCGCTAAGAATTATGGTAGAGCTGTTTATGAATGTCTAC
GCGGTGGACTTGATTTTACCAAAGATGATGAAAACGTCAATTCCCAACCATTTATGCGTT
GGAGAGACCGTTTC
>2315
------------------------------------------------------------
CAGAGTGACTTATTATACTCCTGACTATCAAACCAAAGATACTGATATCTTGGCAGCATT
CCGAGTAACTCCTCAACCTGGAGTTCCACCTGAAGAAGCAGGGGCCGCGGTAGCTGCCGA
ATCTTCTACTGGTACATGGACAACTGTGTGGACCGATGGACTTACCAGCCTTGATCGTTA
CAAAGGTCGATGCTACGAAATCGAGCCCGTTCCTGGAGAAGAAAATCA--ATATATTGCT
TATGTAGCTTAC----CCATTAGACCTTTTTGAAGAAGGTTCTGTTACTAACATGTTTAC
TTCCATTGTAGGTAATGTATTTGGGTTCAAAGCCCTGCGCGCTCTACGTCTGGAAGATCT
GCGAATCCC-------TGTTGCTTATGTTAAAACTTTCCAAGGCCCGCC-TCATGG--CA
TCCAAGTTGAGAGAGATAAA--TTGAACAAGTATGGTCGTCCCCTGTTGGGATGTA-CTA
TTAAACCTAAATTGGGGTTATCTGCTAAAAACTACGGTCGAGCAGTTTATGAATGTCTCC
GTGGTGGACTTGATTTTACCAAAGACGATGAGAATGTGAACTCCCAACCATTTATGCGTT
GGAGGGATCGTTTC
>4289
--------------------TAAAGCAAGTGTTGGGTTCAAGGCTG-GCGTTAAAGATTA
TAAATTGACTTATTATACTCCTGAATATAACCCCAAAGATACGGATATCTTGGCAGCATT
CCGAGTAACTCCTCAACCTGGAGTTCCCCCTGAGGAAGCGGGGGCTGCAGTAGCTGCTGA
ATCTTCTACTGGTACATGGACAACTGTGTGGACCGATGGGCTTACCAGTCTTGATCGTTA
TAAAGGACGATGCTACGATCTTGAGCCCGTTGCTGGAGAAGAAAATCA--ATATATTGCT
TATGTAGCGTAT----CCCTTAGACCTTTTTGAAGAAGGTTCTGTTACTAACATGTTTAC
TTCCATTGTGGGTAATGTATTTGGGTTCAAAGCCCTACGCGCTTTACGTCTGGAGGATTT
GCGAATTCC-------TACTGCTTATTCTAAAACGTTTCAGGGCCCACC-TCACGG--CA
TCCAAGTTGAAAGAGATAAG--TTGAACAAGTATGGTCGCCCCCTATTGGGTTGTA-CTA
TCAAACCTAAATTGGGGTTATCCGCTAAGAATTACGGTAGAGCTGTTTATGAGTGTCTCC
GCGGTGGACTTGATTTTACCAAAGATGATGAGAACGTAAACTCCCAACCATTTATGCGTT
GGAGAGATCGTTTC
>2290
-------------CNGAAACTAAAGCAAGTGTTGGATTCAAAGCTG-GGGTTAAAGATTA
CAAATTGACTTATTATACTCCGGACTATGAAACCAAAGATACTGATATCTTGGCAGCATT
CCGAGTAACTCCTCAACCCGGAGTTCCACCTGAAGAAGCGGGGGCCGCGGTAGCTGCCGA
ATCTTCTACTGGTACATGGACCACTGTGTGGACCGATGGACTTACCAGCCTTGATCGTTA
CAAAGGGCGCTGCTACGGAATCGAGCCCGTTGCTGGAGAAGAAAATCA--ATTTATCGCT
TATGTAGCTTAC----CCATTAGACCTTTTTGAAGAAGGTTCTGTTACTAACATGTTTAC
TTCCATTGTAGGTAATGTATTTGGGTTCAAAGCCCTGCGCGCTCTACGTCTGGAAGATCT
GCGAATCCC-------CGTTGCTTATGTTAAAACTTTCCAAGGACCGCC-ACATGG--CA
TCCAAGTTGAGAGAGATAAA--TTGAACAAGTATGGTCGTCCCCTGTTGGGATGTA-CTA
TTAAACCTAAATTGGGGTTATCCGCTAAAAACTACGGTAGAGCGGTTTATGAATGTCTCC
GCGGTGGACTTGATTTTACCAAAGACGATGAGAATGTGAACTCCCAACCATTTATGCGTT
GGAGAGATCGTTTC
>3522
------------------------------GTTGGATTTAAAGCTG-GTGTTAAAGATTA
CAAATTGACTTATTATACTCCTGATTACGAAACCAAAGATACTGATATCTTGGCAGCATT
CCGAGTAACCCCTCAACCGGGAGTTCCACCTGAAGAAGCGGGGGCTGCGGTAGCTGCCGA
ATCTTCTACTGGTACATNNNNNNNNNNNNNNNNNNNNNNNNNNNNNNNNNNNNNNNNNNN
NNNNNNNNNNNNNNNNNNNNNNNNNNNNNNNNNNNNNNNNNNNNNNNN--NNNNNNNNNN
NNNNNNNNNNNN----NNNNNNNNNNNNNNNNNNNNNNNNNNNNNNNNNNNNNNNTTTAC
TTCCATTGTGGGTAATGTATTTGGTTTCAAAGCCCTGCGAGCTCTACGTCTGGAAGATCT
TCGAATTCC-------CACTTCTTATTCCAAAACTTTCCAAGGTCCGCC-TCATGG--CA
TCCAAGTTGAAAGAGANNNN--NNNNNNNNNNNNNNNNNNNNNNNNNNNNNNNNNN-NNN
NNNNNNNNNNNNNNNNNNNNNNNNNAAAAAACTACGGTAGAGCGGTTTATGAATGTCTAC
GGGGTGGACTTGATTTTACTAAGGATGATGAAAACGTAAATTCACAACCATTTATGCGTT
GGAGAGATCGTTTC
>4342
ATGTCACCACAAACAGAGACTAAAGCAAGTGTTGGATTCAAAGCTG-GTGTTAAAGAGTA
TAAATTGACTTATTATACTCCTGAATATGAAACCAAGGATACTGATATTTTGGCAGCATT
CCGAGTAACTCCTCAACCGGGAGTTCCACCTGAAGAAGCAGGGGCTGCAGTAGCTGCTGA
ATCTTCTACTGGTACATGGACAACTGTGTGGACCGATGGGCTTACCAGCCTTGATCGTTA
CAAAGGACGATGCTATCACATCGAGCCCGTTCCCGGAGAAGAAAGTCA--ATTTATTGCT
TATGTAGCTTAC----CCCTTAGACCTTTTTGAAGAAGGTTCGGTTACTAACATGTTTAC
CTCGATTGTGGGTAATGTATTTGGGTTCAAGGCCCTGGCTGCTCTACGTCTAGAGGATCT
GCGAATCCC-------TCCTGCTTATACTAAAACTTTCCAGGGACCACC-TCATGG--TA
TCCAAGTTGAAAGAGATAAA--TTGAACAAGTATGGACGTCCCCTATTAGGATGTA-CTA
TTAAACCTAAATTGGGGTTATCCGCGAAGAACTATGGTAGAGCAGTTTATGAATGTCTAC
GTGGTGGACTTGATTTTACCAAAGATGATGAGAATGTGAACTCTCAACCATTTATGCGTT
GGAGAGACCGTTTC
>4343
ATGTCACCACAAACAGAGACTAAAGCAAGTGTTGGATTCAAAGCTG-GTGTTAAAGAGTA
TAAATTGACTTATTATACTCCTGAATATGAAACCAAGGATACTGATATTTTGGCAGCATT
CCGAGTAACTCCTCAACCCGGAGTTCCACCTGAAGAAGCAGGGGCTGCGGTAGCTGCTGA
ATCTTCTACTGGTACATGGACAACTGTGTGGACCGACGGGCTTACCAGCCTTGATCGTTA
CAAAGGACGATGCTATCACATCGAGCCCGTTCCCGGAGAAGAAAGTCA--ATTTATTGCT
TATGTAGCTTAC----CCCTTAGACCTTTTTGAAGAAGGTTCGGTTACTAACATGTTTAC
CTCGATTGTGGGTAATGTATTTGGGTTCAAGGCGCTGGCTGCTCTACGTCTAGAGGATCT
GCGAATCCC-------TCCTGCTTATACTAAAACTTTCCAGGGACCACC-TCATGG--TA
TCCAAGTTGAAAGAGATAAA--TTGAACAAGTATGGACGTCCCCTATTAGGATGTA-CTA
TTAAACCTAAATTGGGGTTATCCGCGAAGAACTATGGTAGAGCAGTTTATGAATGTCTAC
GTGGTGGACTTGATTTTACCAAAGATGATGAGAATGTGAACTCCCAACCATTTATGCGTT
GGAGAGACCGTTTC
>3190
----------CAACAGAAACTAAAGCAAGTGCTGGATTTAAAGCTG-GTGTTAAAGATTA
CAGATTGACTTATTATACTCCGGAGTACGAAACCAAAGATACTGATATCTTGGCAGCATT
CCGAGTAACTCCTCAACCCGGAGTTCCTGCTGAAGAAGCGGGGGCAGCGGTAGCTGCGGA
ATCTTCTACTGGTACATGGACAACCGTGTGGACTGATGGACTTACCAGTCTTGATCGTTA
CAAAGGACGATGCTATCATATCGAGGCCGTTGTTGGGGAGGAAAATCA--ATATATTGCT
TATGTAGCTTAT----CCTTTAGACCTTTTTGAAGAAGGTTCTGTTACTAATATGTTTAC
TTCCATTGTGGGTAATGTATTTGGTTTCAAAGCCCTACGAGCTCTACGTCTGGAGGATTT
GCGAATTCC-------CCCTGCTTATTCCAAAACTTTCCAAGGCCCGCC-CCATGG--CA
TCCAGGTTGAAAGAGATAAA--TTGAACAAGTATGGTCGTCCCCTATTGGGATGTA-CTA
TTAAACCAAAATTGGGATTATCTGCAAAAAACTACGGTAGAGCGGTTTATGAATGTCTAC
GCGGTGGGCTTGATTTTACCAAGGATGATGAAAACGTGAACTCACAACCTTTTATGCGTT
GGAGAGACCGTTTC
>3117
-----------------------------TGTTGGATTCAAGGCTG-GTGTTAAAGATTA
TAAATTGACTTATTATACTCCTGACTATGAAACCAAAGATACTGATATCTTGGCAGCATT
CCGAGTAACGCCTCAACCCGGGGTTCCACCTGAGGAAGCAGGGGCCGCGGTAGCTGCTGA
ATCTTCTACTGGTACATGGACAACTGTGTGGACCGATGGGCTTACCAGTCTTGATCGTTA
CAAGGGGCGATGCTACCACATCGAGCCAGTTGCTGGAGAAGAAAATCA--ATATATTGCT
TATGTAGCTTAC----CCCTTAGACCTTTTTGAAGAGGGTTCTGTTACTAACATGTTTAC
TTCGATTGTGGGTAATGTATTTGGGTTCAAGGCCCTTCGTGCTCTACGTCTAGAGGATTT
GCGAATCCC-------TCCTACTTATTCTAAAACTTTCCAGGGTCCGCC-TCATGG--CA
TCCAAGTTGAGAGAGATAAA--TTGAACAAGTATGGCCGCCCCTTATTGGGATGTA-CTA
TTAAACCAAAATTGGGATTATCCGCTAAGAATTACGGTAGAGCAGTTTATGAATGTCTCC
GCGGTGGACTTGATTTTACCAAAGATGATGAGAACGTGAACTCCCAACCATTTATGCGCT
GGAGAGACCGTTTC
>3118
---------------------------AGTGTTGGATTCAAGGCTG-GTGTTAAAGATTA
TAAATTGACTTATTATACTCCTGACTATGAAACCAAAGATACTGATATCTTGGCAGCATT
CCGAGTAACGCCTCAACCCGGGGTTCCACCTGAGGAAGCAGGGGCCGCGGTAGCTGCTGA
ATCTTCTACTGGTACATGGACAACTGTGTGGACCGATGGGCTTACCAGTCTTGATCGTTA
CAAGGGGCGATGCTACCACATCGAGCCAGTTGCTGGAGAAGAAAATCA--ATATATTGCT
TATGTAGCTTAC----CCCTTAGACCTTTTTGAAGAGGGTTCTGTTACTAACATGTTTAC
TTCGATTGTGGGTAATGTATTTGGGTTCAAGGCCCTTCGTGCTCTACGTCTGGAGGATTT
GCGAATCCC-------TACTACTTATTCTAAAACTTTCCAGGGTCCGCC-TCATGG--CA
TCCAAGTTGAGAGAGATAAA--TTGAACAAGTATGGCCGCCCCTTATTGGGATGTA-CTA
TTAAACCAAAATTGGGATTATCCGCTAAGAATTACGGTAGAGCAGTTTATGAATGTCTCC
GCGGTGGACTTGATTTTACCAAAGATGATGAGAACGTGAACTCCCAACCATTTATGCGCT
GGAGAGACCGTTTC
>4290
--------------------TAAAGCAAGTGTTGGATTCAAAGCTG-GGGTTAAAGATTA
TAAATTGACTTATTATACTCCTGACTATGAAACCAAAGATACTGATATTTTGGCAGCATT
CCGAGTAACCCCTCAACCTGGAGTTCCGCCCGAGGAAGCAGGGGCTGCGGTAGCTGCTGA
ATCTTCTACTGGTACATGGACAACTGTGTGGACCGACGGGCTTACCAGCCTTGATCGTTA
TAAAGGACGATGCTACGACATCGAGCCCGTTGCTGGAGAAGAAAATCA--ATATATTGCT
TATGTAGCTTAT----CCCTTAGACCTTTTTGAAGAAGGTTCTGTTACGAACATGTTTAC
TTCCATTGTGGGTAATGTATTTGGGTTTAAAGCCCTACGGGCTTTACGTTTGGAGGATTT
ACGAATCCC-------TCCTGCTTATTCTAAAACTTTCCAAGGTCCGCC-TCACGG--TA
TCCAAGTTGAGAGAGATAAA--TTGAACAAGTATGGTCGCCCCCTATTGGGCTGCA-CTA
TTAAACCTAAATTGGGGTTATCCGCTAAGAATTATGGGAGAGCTGTTTATGAGTGTCTCC
GTGGTGGACTTGATTTTACTAAAGATGATGAGAATGTGAACTCCCAACCATTTATGCGTT
GGAGGGACCGTTTC
>4291
--------------------TAAAGCAAGTGTTGGATTCAAAGCTG-GGGTTAAAGATTA
TAAATTGACTTATTATACTCCTGACTATGAAACCAAAGATACTGATATTTTGGCAGCATT
CCGAGTAACCCCTCAACCTGGAGTTCCGCCCGAGGAAGCAGGGGCTGCGGTAGCTGCTGA
ATCTTCTACTGGTACATGGACAACTGTGTGGACCGACGGGCTTACCAGCCTTGATCGTTA
TAAAGGACGATGCTACGACATCGAGCCCGTTGCTGGAGAAGAAAATCA--ATATATTGCT
TATGTAGCTTAT----CCCTTAGACCTTTTTGAAGAAGGTTCTGTTACGAACATGTTTAC
TTCCATTGTGGGTAATGTATTTGGGTTTAAAGCCCTACGCGGCTTTCGTTTGGAGGATTT
ACGAATCCC-------TCCTGCTTATTCTAAAACTTTCCAAGGTCCGCC-TCACGG--TA
TCCAAGTTGAGAGAGATAAA--TTGAACAAGTATGGTCGCCCCCTATTGGGCTGCA-CTA
TTAAACCTAAATTGGGGTTATCCGCTAAGAATTATGGGAGAGCTGTTTATGAGTGTCTCC
GTGGTGGACTTGATTTTACTAAAGATGATGAGAATGTGAACTCCCAACCATTTATGCGTT
GGAGGGACCGTTTC
>4292
--------------------TAAAGCAAGTGTTGGATTCAAAGCTG-GGGTTAAAGATTA
TAAATTGACTTATTATACTCCTAACTATGAAACCAAGGATACTGATATTTTGGCAGCATT
CCGAGTAACCCCTCAACCTGGAGTTCCGCCCGAGGAAGCAGGGGCTGCGGTAGCTGCTGA
ATCTTCTACTGGTACATGGACAACTGTGTGGACCGACGGGCTTACCAGCCTTGATCGTTA
TAAAGGACGATGCTACGACATCGAGCCCGTTGCTGGAGAAGAAAATCA--ATATATTGCT
TATGTAGCTTAT----CCCTTAGACCTTTTTGAAGAAGGTTCTGTTACGAACATGTTTAC
TTCCATTGTGGGTAATGTATTTGGGTTTAAAGCCCTACGGGCTTTACGTTTGGAGGATTT
ACGAATCCC-------TCCTGCTTATTCTAAAACTTTCCAAGGTCCGCC-TCATGG--TA
TCCAAGTTGAGAGAGATAAA--TTGAACAAGTATGGTCGCCCCCTATTGGGCTGCA-CTA
TTAAACCTAAATTGGGGTTATCCGCTAAGAATTATGGGAGAGCTGTTTATGAGTGTCTCC
GTGGTGGACTTGACTTTACTAAAGATGATGAGAATGTGAACTCCCAACCATTTATGCGTT
GGAGGGACCGTTTC
>2491
--------------------------AGGTGTTGGATTTAAAGCTG-GTGTTAAAGATTA
TAGATTAACTTATTATACTCCGGAATATCAGACCAAAGATACTGATATCTTGGCAGCATT
CCGAGTTACTCCTCAACCCGGAGTGCCCCCCGAGGAAGCAGGAGCAGCAGTAGCGGCTGA
ATCTTCCACCGGTACATGGACAACTGTTTGGACCGATGGACTTACCAGTCTTGATCGTTA
CAAGGGGCGATGCTATAACATCGAGCCTGTTCCTGGAGAGGAAACTCA--ATTTATTGCC
TATGTAGCTTAC----CCCTTAGACCTTTTTGAAGAAGGTTCTGTTACCAACCTGTTCAC
TTCCATTGTGGGTAATGTATTTGGATTCAAAGCCCTACGGGCTCTACGTCTGGAAGATCT
ACGAATTCC-------TCCTTCTTATACCAAAACTTTCCAGGGTCCACC-CCATGG--TA
TTCAAGTTGAAAGAGATAAA--TTAAACAAATATGGCCGTCCCTTGTTGGGGTGTA-CTA
TCAAACCAAAATTGGGTCTATCTGCCAAGAATTATGGTAGAGCAGTTTACGAATGTCTCC
GCGGTGGACTTGATTTTACCAAGGATGATGAGAACGTGAATTCCCAACCATTCATGCGCT
GGA-----------
>2492
--------------------------AGGTGTTGGATTTAAAGCTG-GTGTTAAAGATTA
TAGATTAACTTATTATACTCCGGAATATCAGACCAAAGATACTGATATCTTGGCAGCATT
CCGAGTTACTCCTCAACCCGGAGTGCCCCCCGAGGAAGCAGGAGCAGCAGTAGCGGCTGA
ATCTTCCACCGGTACATGGACAACTGTTTGGACCGATGGACTTACCAGTCTTGATCGTTA
CAAGGGGCGATGCTATAACATCGAGCCTGTTCCTGGAGAGGAAACTCA--ATTTATTGCC
TATGTAGCTTAC----CCCTTAGACCTTTTTGAAGAAGGTTCTGTTACCAACCTGTTCAC
TTCCATTGTGGGTAATGTATTTGGATTCAAAGCCCTACGGGCTCTACGTCTGGAAGATCT
ACGAATTCC-------TCCTTCTTATACCAAAACTTTCCAGGGTCCACC-CCATGG--TA
TTCAAGTTGAAAGAGATAAA--TTAAACAAATATGGCCGTCCCTTGTTGGGGTGTA-CTA
TCAAACCAAAATTGGGTCTATCTGCCAAGAATTATGGTAGAGCAGTTTACGAATGTCTCC
GCGGTGGACTTGATTTTA------------------------------------------
--------------
>3370
-----------------------------------ATTCAAAGCCG-GTGTTAAAGATTA
TAAATTGACTTATTATACTCCTGACTATGTAACCAAAGATACTGATATCTTGGCAGCATT
CCGAGTAACTCCTCAACCCGGAGTTCCGCCCGAGGAAGCAGGAGCTGCGGTAGCTGCGGA
ATCTTCTACTGGTACATGGACAACTGTGTGGACCGATGGGCTTACTAGCCTTGATCGTTA
CAAAGGGCGATGCTACAACATTGAGCCCGTTGCTGGAGAAGAAAATCA--ATATATATGT
TATGTAGCTTAC----CCTTTAGACCTTTTTGAAGAAGGTTCTGTTACTAACATGTTTAC
GTCCATTGTGGGTAATGTATTTGGGTTCAAAGCCCTGCGCGCTCTACGTCTAGAGGATCT
ACGAATCCC-------TACCGCATATATTAAAACTTTCCAAGGTCCACC-TCATGG--GA
TCCAAGTTGAGAGAGATAAA--TTGAACAAGTATGGCCGTCCCCTATTGGGATGTA-CTA
TTAAACCAAAATTGGGGTTATCCGCTAAGAATTACGGTAGAGCAGTTTATGAATGTCTAC
GCGGTGGACTTGACTTTACCAAAGATGATGAGAACGTGAACTCCCAACCATTTATGCGTT
GGCGAGACCGTTTC
>2391
-------------------------------------TCAAAGCTG-GTGTTAAAGATTA
CAAATTGACTTATTATACTCCTGACTATGAGACAAAAGATACTGATATCTTGGCAGCATT
CCGAGTAACTCCTCAACCCGGAGTTCCGCCTGAAGAAGCAGGGGCTGCAGTAGCTGCCGA
ATCTTCTACTGGTACATGGACAACTGTGTGGACTGATGGACTTACCAGTCTTGATCGTTA
CAAAGGACGATGCTACCACATCGAAGCCGTTGTTGGGGAGGAAAATCA--ATATATTGCT
TATGTAGCTTAC----CCTTTAGACCTTTTTGAAGAAGGTTCTGTTACTAACATGTTTAC
TTCTATTGTGGGTAATGTATTTGGGTTTAAAGCTTTACGAGCTCTACGTCTGGAGGATTT
GCGAATTCC-------TACCTCTTATTCCAAAACTTTCCAAGGCCCGCC-TCACGG--CA
TCCAAGTTGAGAGAGATAAA--TTGAACAAGTATGGTCGTCCCCTATTGGGATGTA-CGA
TTAAACCAAAATTGGGATTATCCGCGAAAAACTACGGTAGAGCGGTTTATGAATGTCTCC
GCGGTGGACTTGATTTTACCAAGGATGATGAAAACGTGAACTCACAACCATTTATGCGTT
GGAGAGACCGTTTC
>2392
-------------------------------------TCAAAGCTG-GTGTTAAAGATTA
CAAATTGACTTATTATACTCCTGACTATGAGACAAAAGATACTGATATCTTGGCAGCATT
CCGAGTAACTCCTCAACCCGGAGTTCCGCCTGAAGAAGCAGGGGCTGCAGTAGCTGCCGA
ATCTTCTACTGGTACATGGACAACTGTGTGGACTGATGGACTTACCAGTCTTGATCGTTA
CAAAGGACGATGCTACCACATCGAAGCCGTTGTTGGGGAGGAAAATCA--ATATATTGCT
TATGTAGCTTAC----CCTTTAGACCTTTTTGAAGAAGGTTCTGTTACTAACATGTTTAC
TTCTATTGTGGGTAATGTATTTGGGTTTAAAGCTTTACGAGCTCTACGTCTGGAGGATTT
GCGAATTCC-------TCCCTCTTATTCCAAAACTTTCCAAGGCCCGCC-TCACGG--CA
TCCAAGTTGAGAGAGATAAA--TTGAACAAGTATGGTCGTCCCCTATTGGGATGTA-CGA
TTAAACCAAAATTGGGATTATCCGCGAAAAACTACGGTAGAGCGGTTTATGAATGTCTCC
GCGGTGGACTTGATTTTACCAAGGATGATGAAAACGTGAACTCACAACCATTTATGCGTT
GGAGAGACCGTTTC
>3487
-----------------------------TGTTGGATTCAAAGCTG-GTGTTAAAGATTA
CAAATTGACTTATTATACTCCTGATTATGAAACCAAAGATACTGATATCTTGGCAGCATT
CCGAGTAACTCCTCAACCTGGAGTTCCGCCCGAGGAAGCAGGAGCCGCAGTAGCTGCTGA
ATCTTCTACTGGTACATGGACAACCGTGTGGACCGATGGACTTACCAGCCTTGATCGTTA
TAAAGGACGGTGCTACCACATCGAACCCGTTGCTGGAGAAGAAAATCA--ATATATTGCT
TATGTAGCTTAC----CCCTTAGACCTTTTTGAAGAAGGTTCTGTTACTAACATGTTTAC
TTCCATTGTGGGTAATGTATTTGGGTTCAAAGCCCTGCGTGCTCTACGGCTGGAAGATCT
GCGAATCCC-------TCCTGCTTATTCTAAAACTTTCCAAGGCCCGCC-TCACGG--CT
TCCAAGTTGAGAGAGATAAA--TTGAACAAGTATGGCCGCCCCCTATTGGGATGTA-CTA
TTAAACCTAAATTAGGGTTATCTGCTAAGAACTATGGTAGAGCAGTTTATGAATGTCTTC
GCGGTGGACTTGATTTTACTAAAGATGATGAAAACGTGAACTCCCAACCATTCATGCGTT
GGAGAGATCGTTTC
>3898
-------------------CTAAAGCAAGTGTTGGATTTAAAGCTG-GTGTTAAAGATTA
TAAATTGACTTACTACACCCCAGAGTATGAAACTAAGGATACTGATATCTTGGCAGCATT
CCGAGTAAGTCCTCAGCCTGGGGTTCCGCCCGAAGAAGCAGGGGCTGCAGTAGCTGCCGA
ATCTTCTACTGGTACATGGACAACTGTTTGGACTGATGGACTTACCAGTCTTGATCGTTA
CAAAGGACGATGCTATCACATCGAGCCTGTTCCTGGGGAAGACAGCCA--ATGGATCTGT
TATGTAGCTTAT----CCATTAGACCTATTTGAAGAGGGTTCCGTTACTAACATGTTTAC
TTCCATTGTGGGTAACGTATTTGGTTTCAAAGCCCTACGTGCTCTACGTTTGGAGGATCT
ACGAATTCC-------CCCTACTTATTCAAAAACTTTCCAAGGCCCGCC-TCATGG--TA
TCCAAGTTGAAAGAGATAAG--TTGAACAAGTATGGTCGTCCTTTATTGGGATGTA-CTA
TTAAACCAAAATTGGGATTATCCGCAAAAAATTATGGTAGAGCGTGTTATGAGTGTCTAC
GTGGTGGACTTGATTTTACCAAAGATGATGAAAACGTAAACTCACAACCATTTATGCGCT
GGAGAGACCGTTTT
>4344
ATGTCACCACAAACAGAAACTAAAGCAAGTGTTGGATTTAAAGCTG-GTGTTAAAGATTA
TAAATTGACTTACTACACCCCGGAGTATGAAACCAAGGATACTGATATCTTGGCAGCATT
CCGAGTAAGTCCTCAACCTGGGGTTCCGCCGGAAGAAGCAGGGGCTGCAGTAGCTGCCGA
ATCTTCTACTGGTACATGGACAACTGTTTGGACTGATGGACTTACCAGTCTTGATCGTTA
TAAAGGACGATGCTATCACATCGAGCCTGTTGCTGGGGAAGACAGCCA--ATGGATCTGT
TATGTAGCTTAT----CCATTAGACCTATTTGAAGAGGGTTCCGTTACTAACATGTTTAC
TTCCATTGTGGGTAACGTATTTGGTTTCAAAGCCCTACGTGCTCTACGTCTGGAGGATCT
ACGAATTCC-------CCCTGCTTATACAAAAACTTTCCAAGGCCCGCC-TCATGG--TA
TCCAAGTTGAAAGAGATAAG--TTGAACAAGTATGGTCGTCCTTTATTGGGATGTA-CTA
TTAAACCAAAATTGGGATTATCCGCAAAAAATTACGGTAGAGCGTGTTATGAGTGTCTAC
GTGGTGGACTTGATTTTACCAAAGATGATGAAAACGTAAACTCACAACCATTTATGCGTT
GGAGAGACCGTTTT
>3191
----------CAACAGAAACTAAAGCAAGTGTCGGATTTAAAGCCG-GTGTTAAAGATTA
CAGATTGACTTATTATACTCCTGATTACGAAACCAAAGATACTGATATCTTGGCAGCATT
CCGAGTAACTCCTCAACCCGGAGTTCCTCCTGAAGAAGCGGGGGCTGCGGTAGCTGCCGA
ATCTTCTACTGGTACATGGACAACAGTGTGGACTGATGGACTTACCAGCCTTGATCGTTA
CAAAGGACGATGCTACCACATCGAGCCCGTTATTGGGGAGGAAAATCA--ATTTATTGCT
TATGTAGCTTAT----CCTTTAGACCTTTTTGAAGAAGGTTCCGTTACTAACATGTTTAC
TTCCATTGTGGGTAATGTATTTGGTTTCAAAGCCCTACGAGCTCTACGTCTGGAAGATCT
GCGAATTCC-------TCCAGCTTATTCCAAAACTTTCGAAGGCCCGCC-TCATGG--CA
TCCAGGTTGAAAGAGATAAA--TTGAACAAGTATGGTCGTCCCCTATTGGGATGTA-CTA
TTAAACCAAAATTGGGATTATCCGCAAAAAACTACGGTAGAGCGGTTTATGAATGTCTAC
GCGGTGGGCTTGATTTTACCAAGGATGATGAAAACGTGAACTCACAACCTTTTATGCGTT
GGAGAGACCGTTTC
>4293
--------------------------AAGTGTTGGATTCAAAGCTG-GGGTTAAAGATTA
TAAATTGACTTATTATACTCCTGACTATGAAACCAAAGATACTGATATCTTGGCAGCATT
CCGAGTAACTCCTCAACCCGGAGTTCCGCCTGAGGAAGCAGGGGCTGCGGTAGCTGCGGA
ATCTTCTACTGGTACATGGACAACTGTGTGGACCGATGGGCTTACCAGCCTTGATCGTTA
TAAAGGACGATGCTACGACATCGTGCCCGTTGCTGGAGAAGAAAATCA--ATATATTGCT
TATGTAGCTTAC----CCTTTAGACCTTTTTGAAGAAGGGTCTGTTACTAACATGTTTAC
TTCCATTGTGGGTAATGTATTTGGGTTCAAAGCCCTACGGGCTTTACGTTTGGAGGATTT
GCGAATCCC-------TCCTGCTTATTCTAAAACTTTCCAAGGTCCGCC-TCATGG--TA
TCCAAGTTGAGAGAGATAAA--TTGAACAAGTACGGTCGCCCCCTATTGGGCTGCA-CTA
TTAAACCTAAATTGGGGTTATCCGCTAAGAATTATGGGAGAGCTGTTTATGAGTGTCTCC
GCGGTGGACTTGATTTTACTAAAGATGATGAGAATGTGAACTCCCAACCATTTATGCGTT
GGAGAGACCGTTTC
>2675
------------------------------GTTGGATTCAAAGCTG-GTGTTAAAGATTA
TAAATTGACTTATTATACTCCTGACTATGAAACCAAAGATACTGATATCTTGGCAGCGTT
CCGAGTAACTCCTCAACCTGGAGTTCCACCTGAGGAAGCAGGGGCGGCAGTAGCTGCTGA
ATCTTCTACTGGTACATGGACAACTGTGTGGACCGATGGGCTTACTAGTCTTGATCGTTA
CAAAGGACGATGCTACCACATCGAGCCAGTTGCTGGAGAAGAAAGTCA--ATTTATTGCT
TATGTAGCTTAC----CCCTTAGACCTTTTTGAAGAAGGTTCTGTTACTAACATGTTTAC
TTCCATTGTGGGTAATGTATTTGGATTCAAGGCCCTGCGTGCTCTACGTCTGGAGGATTT
GCGAATCCC-------TACTGCTTATTCTAAAACTTTCCAAGGCCCGCC-TCACGG--CA
TCCAAGTTGAGAGAGATAAA--TTAAACAAGTATGGCCGACCCCTATTAGGATGTA-CTA
TTAAACCTAAATTGGGATTATCTGCTAAGAATTATGGCAGAGCAGTTTATGAATGTCTCC
GCGGTGGGCTTGATTTTACCAAAGATGATGAAAATGTGAATTCCCAACCTTTTATGCGTT
GGAGAGACCGTTTC
>2676
------------------------------GTTGGATTCAAAGCTG-GTGTTAAAGATTA
TAAATTGACTTATTATACTCCTGACTATGAAACCAAAGATACTGATATCTTGGCAGCGTT
CCGAGTAACTCCTCAACCTGGAGTTCCACCTGAGGAAGCAGGGGCGGCAGTAGCTGCTGA
ATCTTCTACTGGTACATGGACAACTGTGTGGACCGATGGGCTTACTAGTCTCGATCGTTA
CAAAGGACGATGCTACCACATCGAGCCAGTTGCTGGAGAAGAAAGTCA--ATTTATTGCT
TATGTAGCTTAC----CCCTTAGACCTTTTTGAAGAAGGTTCTGTTACTAACATGTTTAC
TTCCATTGTGGGTAATGTATTTGGATTCAAGGCCCTGCGTGCTCTACGTCTGGAGGATTT
GCGAATCCC-------TACTGCTTATTCTAAAACTTTCCAAGGCCCGCC-TCACGG--CA
TCCAAGTTGAGAGAGATAAA--TTAAACAAGTATGGCCGACCCCTATTAGGATGTA-CTA
TTAAACCTAAATTGGGATTATCTGCTAAGAATTACGGCAGAGCAGTTTATGAATGTCTCC
GCGGTGGGCTTGATTTTACCAAAGATGATGAAAATGTGAATTCCCAACCATTTATGCGTT
GGAGAGACCGTTTC
>2677
------------------------------GTTGGATTCAAAGCTG-GTGTTAAAGATTA
TAAATTGACTTATTATACTCCTGACTATGAAACCAAAGATACTGATATCTTGGCAGCGTT
CCGAGTAACTCCTCAACCTGGAGTTCCACCTGAGGAAGCAGGGGCGGCAGTAGCTGCTGA
ATCTTCTACTGGTACATGGACAACTGTGTGGACCGATGGGCTTACTAGTCTCGATCGTTA
CAAAGGACGATGCTACCACATCGAGCCAGTTGCTGGAGAAGAAAGTCA--ATTTATTGCT
TATGTAGCTTAC----CCCTTAGACCTTTTTGAAGAAGGTTCTGTTACTAACATGTTTAC
TTCCATTGTGGGTAATGTATTTGGATTCAAGGCCCTGCGTGCTCTACGTCTGGAGGATTT
GCGAATCCC-------TACTGCTTATTCTAAAACTTTCCAAGGCCCGCC-TCACGG--CA
TCCAAGTTGAGAGAGATAAA--TTAAACAAGTATGGCCGACCCCTATTAGGATGTA-CTA
TTAAACCTAAATTGGGATTATCTGCTAAGAATTACGGCAGAGCAGTTTATGAATGTCTCC
GCGGTGGGCTTGATTTTACCAAAGATGATGAAAATGTGAATTCCCAACCATTTATGCGTT
GGAGAGACCGTTTC
>2678
------------------------------GTTGGATTCAAAGCTG-GTGTTAAAGATTA
TAAATTGACTTATTATACTCCTGACTATGAAACCAAAGATACTGATATCTTGGCAGCGTT
CCGAGTAACTCCTCAACCTGGAGTTCCACCTGAGGAAGCAGGGGCGGCAGTAGCTGCTGA
ATCTTCTACTGGTACATGGACAACTGTGTGGACCGATGGGCTTACTAGTCTTGATCGTTA
CAAAGGACGATGCTACCACATCGAGCCAGTTGCTGGAGAAGAAAGTCA--ATTTATTGCT
TATGTAGCTTAC----CCCTTAGACCTTTTTGAAGAAGGTTCTGTTACTAACATGTTTAC
TTCCATTGTGGGTAATGTATTTGGATTCAAGGCCCTGCGTGCTCTACGTCTGGAGGATTT
GCGAATCCC-------TACTGCTTATTCTAAAACTTTCCAAGGCCCGCC-TCACGG--CA
TCCAAGTTGAGAGAGATAAA--TTAAACAAGTATGGCCGACCCCTATTAGGATGTA-CTA
TTAAACCTAAATTGGGATTATCTGCTAAGAATTACGGCAGAGCAGTTTATGAATGTCTCC
GCGGTGGGCTTGATTTTACCAAAGATGATGAAAATGTGAATTCCCAACCATTTATGCGTT
GGAGAGACCGTTTC
>2393
-------------------------------------TCAAAGCTG-GTGTTAAAGATTA
CAAATTGACTTATTATACTCCTGACTATGAGACAAAAGATACTGATATCTTGGCAGCATT
CCGAGTAACTCCTCAACCCGGAGTTCCGCCTGAAGAAGCAGGGGCTGCAGTAGCTGCCGA
ATCTTCTACTGGTACATGGACAACTGTGTGGACTGATGGACTTACCAGCCTTGATCGTTA
CAAAGGACGATGCTACCACATCGAAGCCGTTGTTGGGGAGGAAGATCA--ATATATTGCT
TATGTAGCTTAC----CCTTTAGACCTTTTTGAAGAAGGTTCTGTTACTAACATGTTTAC
TTCCATTGTGGGTAATGTATTTGGGTTTAAAGCTTTACGAGCTCTACGTCTGGAGGATTT
GCGAATTCC-------TACTTCTTATTCCAAAACTTTCCAAGGCCCGCC-TCACGG--CA
TCCAAGTTGAGAGAGATAAA--TTGAACAAGTATGGTCGTCCCCTATTGGGATGTA-CGA
TTAAACCAAAATTGGGATTATCCGCGAAAAACTACGGTAGAGCGGTTTATGAATGTCTCC
GCGGTGGACTTGATTTTACCAAGGATGATGAAAACGTGAACTCACAACCATTTATGCGTT
GGAGAGACCGTTTT
>3899
------------------------------------------------------------
----TTGACTTACTACACCCCGGAGTACGAAACCAAGGATACTGATATCTTGGCAGCATT
CCGAGTAACTCCTCAGCCCGGGGTTCCSCCTGAAGAAGCAGGGGCTGCAGTAGCTGCCGA
ATCTTCTACTGGTACATGGACAACTGTTTGGACTGATGGACTTACCAGTCTTGATCGTTA
CAAAGGACGATGCTATCACATCGAGCCCGTTCCTGGGGAAGAAAATCA--ATATATCTGT
TATGTAGCTTAT----CCATTAGACCTATTTGAAGAGGGTTCTGTTACTAACATGTTTAC
TTCCATTGTGGGTAACGTATTTGGTTTCAAAGCCCTACGMGCTCTACGTTTGGAGGATCT
ACGAATTCC-------CCCTGCTTATTCAAAAACTTTCCAAGGYCCGCC-TCATGG--TA
TCCAAGTTGAAAGGGATAAG--TTGAACAAGTATGGTCGTCCTTTATTGGGATGTA-CTA
TTAAACCAAAATTGGGATTATCCGCAAAAAATTACGGTAGAGCGTGTTATGAGTGTCTAC
GCGGTGGACTTGATTTTACCAAAGATGATGAAAACGTAAACTCCCAACCATTTATGCGCT
GGAGAGACCGTTTT
>2394
-------------------------------------TCAAAGCTG-GTGTTAAAGATTA
CAAATTGACTTATTATACTCCTGACTATGCGACAAAAGATACTGATATCTTGGCAGCATT
CCGAGTAACTCCTCAACCTGGAGTTCCGCCTGAAGAAGCAGGGGCTGCAGTAGCTGCCGA
ATCTTCTACTGGTACATGGACAACTGTGTGGACTGATGGACTTACCAGTCTTGATCGTTA
CAAAGGACGATGCTACCACATCGAAGCCGTTCCTGGGGAGGAAAATCA--ATATATTGCT
TATGTAGCTTAC----CCTTTAGACCTTTTTGAAGAAGGTTCTGTTACCAACATGTTTAC
TTCTATTGTAGGTAATGTTTTTGGGTTTAAAGCTTTACGAGCTCTACGTCTAGAAGATTT
GCGAATTCC-------TCCCGCTTATTCCAAAACTTTCCAAGGCCCGCC-TCACGG--TA
TCCAAGTTGAAAGAGATAAA--TTGAACAAGTATGGTCGTCCCCTATTGGGATGTA-CGA
TTAAACCAAAATTGGGATTATCCGCGAAAAACTACGGTAGAGCGGTTTATGAATGTCTCC
GCGGTGGACTTGATTTTACCAAGGATGATGAAAACGTGAACTCACAACCATTTATGCGTT
GGAGAGACCGTTTC
>2544
------------------------------------TTTAAAGCTG-GTGTTAAAGATTA
CAGATTGACTTATTATACTCCTGACTACGAAACCAAAGATACTGATATCTTGGCAGCATT
CCGAGTAACTCCTCAACCCGGAGTTCCCCCTGAAGAAGCAGGGGCTGCGGTAGCTGCCGA
ATCTTCTACTGGTACATGGACAACTGTGTGGACTGATGGACTTACCAGTCTTGATCGTTA
CAAAGGAAGGTGCTACCACATTGAGGCCGTTGCTGGGGAAGAAAATCA--ATTTATTGCT
TACGTGGCTTAT----CCTTTAGACCTTTTTGAAGAAGGTTCTGTTACTAACATGTTTAC
TTCCATTGTAGGTAATGTATTTGGTTTCAAAGCCCTACGAGCTCTACGTCTGGAGGATCT
ACGAATTCC-------CCCTGCTTATTCCAAAACTTTCCAAGGTCCGCC-CCACGG--TA
TCCAAGTTGAAAGAGATAAA--TTGAACAAGTATGGTCGTCCCCTATTGGGATGTA-CTA
TTAAACCAAAATTGGGATTATCTGCAAAAAACTACGGTAGAGCGGTTTATGAATGTCTAC
GCGGTGGACTTGATTTTACCAAAGATGATGAAAACGTGAACTCACAACCTTTTATGCGTT
GGAGAGACCGTTTC
>2546
------------------------------------TTTAAAGCTG-GTGTTAAAGATTA
CAGATTGACTTATTATACTCCTGACTACGAAACCAAAGATACTGATATCTTGGCAGCATT
CCGAGTAACTCCTCAACCCGGAGTTCCCCCTGAAGAAGCAGGGGCTGCGGTAGCTGCCGA
ATCTTCTACTGGTACATGGACAACTGTGTGGACTGATGGACTTACCAGTCTCGATCGTTA
CAAAGGAAGGTGCTACCACATTGAGGCCGTTGCTGGGGAAGAAAATCA--ATTTATTGCT
TACGTGGCTTAT----CCTTTAGACCTTTTTGAAGAAGGTTCTGTTACTAACATGTTTAC
TTCCATTGTAGGTAATGTATTTGGTTTCAAAGCCCTACGAGCTCTACGTCTGGAGGATCT
ACGAATTCC-------CCCTGCTTATTCCAAAACTTTCCAAGGTCCGCC-CCACGG--TA
TCCAAGTTGAAAGAGATAAA--TTGAACAAGTATGGTCGTCCCCTATTGGGATGTA-CTA
TTAAACCAAAATTGGGATTATCTGCAAAAAACTACGGTAGAGCGGTTTATGAATGTCTAC
GCGGTGGACTTGATTTTACCAAAGATGATGAAAACGTGAACTCACAACCTTTTATGCGTT
GGAGAGACCGTTTC
>2548
------------------------------------TTTAAAGCTG-GTGTTAAAGATNA
CAGATTGACTTATTATACTCCTGACTACGAAACCAAAGATACTGATATCTTGGCAGCATT
CCGAGTAACTCCTCAACCCGGAGTTCCCCCTGAAGAAGCAGGGGCTGCGGTAGCTGCCGA
GTCTTCTACTGGTACATGGACAACTGTGTGGACTGATGGACTTACCAGTCTTGATCGTTA
CAAAGGAAGATGTTACCACATTGAGGCCGTTGCTGGGGAAGAAAATCA--ATTTATTGCT
TACGTGGCTTAT----CCTTTAGACCTTTTTGAAGAAGGTTCTGTTACTAACATGTTTAC
TTCCATTGTAGGTAATGTATTTGGTTTCAAAGCCCTACGAGCTCTACGTCTGGAGGATCT
ACGAATTCC-------CCCTGCTTATTCCAAAACTTTCCAAGGTCCGCC-TCACGG--TA
TCCAAGTTGAAAGAGATAAA--TTGAACAAGTATGGTCGTCCCCTATTGGGATGTA-CTA
TTAAACCAAAATTGGGATTATCTGCAAAAAACTACGGTAGAGCGGTTTATGAATGTCTAC
GCGGTGGACTTGATTTTACCAAGGATGATGAAAACGTGAANTCACAACCTTTTATGCGTT
GGAGAGACCGTTTC
>2550
------------------------------------TTTAAAGCTG-GTGTTAAAGATTA
CAGATTGACTTATTATACTCCTGAGTACGAAACCAAAGATACTGATATCTTGGCAGCATT
CCGAGTAACTCCTCAACCCGGAGTTCCTCCTGAAGAAGCAGGGGCTGCAGTAGCTGCCGA
ATCTTCTACTGGTACATGGACAACTGTGTGGACTGATGGACTTACCTGTCTTGATCGTTA
CAAAGGAAGATGCTACCACATTGAGCCCGTTGCTGGAGAAGAGAGTCA--ATTTATTGCT
TACGTGGCTTAT----CCTTTAGACCTTTTTGAAGAAGGTTCTGTTACTAACATGTTTAC
TTCCATTGTAGGTAATGTATTTGGTTTCAAAGCCCTACGAGCTCTACGTCTGGAGGATCT
ACGAATTCC-------CCCTGCTTATTCCAAAACTTTCCAAGGTCCGCC-CCACGG--CA
TCCAAGTTGAAAGAGATAAA--TTGAACAAGTACGGTCGTCCCCTATTGGGATGTA-CTA
TTAAACCAAAATTGGGATTATCTGCAAAAAACTACGGTAGAGCGGTTTATGAATGTCTAC
GCGGCGGGCTTGATTTTACCAAGGATGATGAAAACGTGAACTCACAGCCTTTTATGCGTT
GGAGAGACCGTTTC
>2552
------------------------------------TTTAAAGCTG-GTGTTAAAGATTA
CAGATTGACTTATTATACTCCTGAGTACGAAACCAAAGATACTGATATCTTGGCAGCATT
CCGAGTAACTCCTCAACCCGGAGTTCCTCCTGAAGAAGCAGGGGCTGCAGTAGCTGCCGA
ATCTTCTACTGGTACATGGACAACTGTGTGGACTGATGGACTTACCTGTCTTGATCGTTA
CAAAGGAAGATGCTACCACATTGAGGCCGTTGCTGGAGAAGAGAGTCA--ATTTATTGCT
TACGTGGCTTAT----CCTTTAGACCTTTTTGAAGAAGGTTCTGTTACTAACATGTTTAC
TTCCATTGTAGGTAATNTATTTGGTTTCAAAGCCCTACGAGCTCTACGTCTGGAGGATCT
ACGAATTCC-------CCCTGCTTATTCCAAAACTTTCCAAGGTCCGCC-CCACGG--CA
TCCAAGTTGAAAGAGATAAA--TTGAACAAGTACGGTCGTCCCCTATTGGGATGTA-CTA
TTAAACCAAAATTGGGATTATCTGCAAAAAACTACGGTAGAGCGGTTTATGAATGTCTAC
GCGGCGGGCTTGATTTTACCAAGGATGATGAAAACGTGAACTCACAGCCTTTTATGCGTT
GGAGAGACCGTTTC
>2554
------------------------------------TTTAAAGCTG-GTGTTAAAGATTA
CAGATTGACTTATTATACTCCTGACTACGAAACCAAAGATACTGATATCTTGGCAGCATT
CCGAGTAACTCCTCAACCCGGAGTTCCCCCTGAAGAAGCAGGGGCTGCGGTAGCTGCCGA
ATCTTCTACTGGTACATGGACAACTGTGTGGACTGATGGACTTACCAGTCTTGATCGTTA
CAAAGGAAGGTGCTACCACATTGAGGCTGTTGCTGGGGAAGAAAATCA--ATTTATTGCT
TACGTGGCTTAT----CCTTTAGACCTTTTTGAAGAAGGTTCTGTTACTAACATGTTTAC
TTCCATTGTAGGTAATGTATTTGGTTTCAAAGCCCTACGAGCTCTACGTCTGGAGGATCT
ACGAATTCC-------CCCTGCTTATTCCAAAACTTTCCAAGGTCCGCC-CCACGG--TA
TCCAAGTTGAAAGAGATAAA--TTGAACAAGTATGGTCGTCCCCTATTGGGATGTA-CTA
TTAAACCAAAATTGGGATTATCTGCAAAAAACTACGGTAGAGCGGTTTATGAATGTCTAC
GCGGTGGACTTGATTTTACCAAAGATGATGAAAACGTGAACTCACAACCTTTTATGCGTT
GGAGAGACCGTTTC
>2556
------------------------------------TTTAAAGCTG-GTGTTAAAGATTA
CAGATTGACTTATTATACACCTGAGTACGAAACCAAAGCTACTGATATCTTGGCAGCATT
CCGAGTAACTCCTCAACCCGGAGTTCCTCCTGAAGAAGCAGGGGCTGCAGTAGCTGCCGA
GTCTTCTACTGGTACATGGACAACTGTGTGGACTGATGGACTTACCAGTCTTGATCGTTA
CAAAGGAAGATGCTACCACATTGAGGCTGTTGCTGGGGAAGAAAATCA--ATTTATTGCT
TACGTGGCTTAT----CCTTTAGACCTTTTTGAAGAAGGTTCTGTTACTAACATGTTTAC
TTCCATTGTAGGTAATGTATTTGGTTTCAAAGCCCTACGAGCTCTACGTCTGGAGGATCT
ACGAATTCC-------CCCTGCTTATTCCAAAACTTTCCAAGGTCCGCC-CCATGG--TA
TCCAAGTTGAAAGAGATAAA--TTGAACAAGTATGGTCGTCCCCTATTGGGATGTA-CTA
TTAAACCAAAATTGGGATTATCTGCAAAAAACTACGGTAGAGCGGTTTATGAATGTCTAC
GTGGTGGGCTTGATTTTACCAAGGATGATGAAAACGTGAANTCACAACCTTTTATGCGTT
GGAGAGACCGTTTC
>2559
------------------------------------TTTAAAGCTG-GTGTTAAAGATTA
CAGATTGACTTATTATACTCCTGACTACGAAACCAAAGATACTGATATCTTGGCAGCATT
CCGAGTAACTCCTCAACCCGGAGTTCCCCCTGAAGAAGCAGGGGCTGCGGTAGCTGCCGA
ATCTTCTACTGGTACATGGACAACTGTGTGGACTGATGGACTTACCAGTCTTGATCGTTA
CAAAGGAAGGTGCTACCACATTGAGGCTGTTGCTGGGGAAGAAAATCA--ATTTATTGCT
TACGTGGCTTAT----CCTTTAGACCTTTTTGAAGAAGGTTCTGTTACTAACATGTTTAC
TTCCATTGTAGGTAATGTATTTGGTTTCAAAGCCCTACGAGCTCTACGTCTGGAGGATCT
ACGAATTCC-------CCCTGCTTATTCCAAAACTTTCCAAGGTCCGCC-CCACGG--TA
TCCAAGTTGAAAGAGATAAA--TTGAACAAGTATGGTCGTCCCCTATTGGGATGTA-CTA
TTAAACCAAAATTGGGATTATCTGCAAAAAACTACGGTAGAGCGGTTTATGAATGTCTAC
GCGGTGGACTTGATTTTACCAAAGATGATGAAAACGTGAACTCACAACCTTTTATGCGTT
GGAGAGACCGTTTC
>3900
--------------------TAAAGCAAGTGTTGGATTTAAAGCTG-GTGTTAAAGATTA
TAAATTGACTTACTACACCCCGGAGTATGAAACCAAGGATACTGATATCTTGGCAGCATT
CCGAGTAACTCCTCAGCCTGGGGTTCCCCCGGAAGAAGCAGGGGCTGCAGTAGCTGCCGA
ATCTTCTACTGGTACATGGACAACTGTTTGGACTGATGGACTTACCAGTCTTGATCGTTA
TAAAGGACGATGCTATCACATCGAGCCTGTTGCTGGGGAAGACAACCA--ATGGATCTGT
TATGTAGCTTAT----CCATTAGACCTATTTGAAGAGGGTTCCGTTACTAACATGTTTAC
TTCCATTGTGGGTAACGTATTTGGTTTCAAAGCCCTACGTGCTCTACGTCTGGAGGATCT
ACGAATTCC-------CGTTGCTTATGCAAAAACTTTCCAAGGCCCGCC-TCATGG--TA
TCCAAGTTGAAAGAGATAAG--TTGAACAAGTATGGTCGTCCTTTATTGGGATGTA-CTA
TTAAACCAAAATTGGGATTATCCGCAAAAAATTACGGTAGAGCGTGTTATGAGTGTCTAC
GTGGTGGACTTGATTTTACCAAAGATGATGAAAACGTAAACTCACAACCATTTATGCGTT
GGAGAGACCGTTTT
>2747
--------------------------------------------------TTAAAGATTA
TAAATTGACTTATTATACTCCTGACTATGAAACCAAAGATACTGATATCTTGGCAGCATT
CCGAGTAACTCCTCAACCCGGAGTTCCACCCGAGGAAGCAGGGGCTGCTGTAGCTGCTGA
ATCTTCTACTGGTACATGGACAACTGTGTGGACCGATGGGCTTACCAGTCTTGATCGTTA
CAAAGGACGATGCTACGACATTGAGCCTGTTGCTGGAGAAGAAAATCA--ATATATTGCT
TATGTAGCTTAT----CCCTTAGACCTTTTTGAAGAAGGTTCTGTTACTAACATGTTTAC
TTCCATTGTGGGTAATGTATTTGGGTTCAAGGCCCTGCGCGCTCTACGTCTGGAGGATTT
GCGAATCCC-------TCCTGCTTATTCTAAAACTTTCCAAGGGCCGCC-TCATGG--TA
TCCAAGTTGAGAGAGATAAA--TTGAACAAGTATGGCCGCCCCCTATTGGGATGTA-CTA
TTAAACCAAAATTGGGATTATCCGCTAAGAATTATGGTAGAGCAGTTTATGAATGTCTAC
GCGGTGGACTTGATTTTACCAAAGATGATGAAAACGTGAATTCCCAACCATTTATGCGTT
GGAGAGACCGTTTC
>3257
ATGTCACCACAAACAGAGACTAAAGCAAGCGCTGGATTTAAAGCTG-GTGTTAAAGATTA
CAAATTGACTTATTATACTCCTGACTATGAAACCAAAGATACTGATATCTTGGCAGCATT
TCGAGTAACTCCTCAACCCGGAGTTCCACCCGAAGAAGCAGGGGCAGCGGTAGCCGCCGA
ATCTTCCACTGGTACATGGACAACTGTGTGGACTGATGGACTTACCAGTCTTGATCGTTA
CAAAGGGCGATGCTACCACATCGAGAGCGTTGTTGGGGAGGAAAGTCA--ATTTATTGCT
TATGTAGCTTAT----CCTTTAGACCTTTTTGAAGAAGGTTCTGTTACTAACATGTTTAC
TTCCATTGTGGGTAATGTATTTGGTTTCAAAGCCCTACGAGCTCTACGTCTGGAGGATCT
GCGAATTCC-------TCCTGCTTATTCCAAAACTTTTCAAGGCCCGCC-TCATGG--CA
TCCAAGTTGAAAGGGATAAA--TTGAACAAGTACGGTCGTCCCCTATTAGGATGTA-CCA
TTAAACCAAAATTGGGATTATCTGCAAAGAACTATGGTAGAGCGGTTTATGAATGTCTGC
GCGGTGGACTTGATTTTACCAAGGATGATGAAAACGTGAATTCACAACCATTTATGCGTG
GGAGAGACCGTTTC
>2200
------------------------------GTTGGATTTAAAGCTG-GTGTTAAAGATTA
CCGATTGACTTATTATACTCCTGAGTATGAAACCCTAGATACTGATATCTTGGCAGCATT
CCGAGTAAGTCCTCAACCTGGAGTTCCACCTGAAGAAGCGGGGGCTGCAGTAGCTGCCGA
ATCTTCTACTGGTACATGGACAAGTGTATGGACCGACGGACTTACCAATCTTGATCGTTA
CAAAGGACGATGCTACAACATCGAGCCCGTTGCTGGAGAAGAAAATCA--ATATATTTGT
TATGTAGCGTAT----CCTTTAGACCTTTTTGAAGAAGGTTCTGTTACTAACATGTTTAC
TTCCATTGTGGGTAACGTATTTGGGTTCAAAGCTTTGCGTGCTCTACGTTTGGAAGATTT
GCGAATCCC-------TGTTGCTTATGTCAAAACTTTCCAAGGCCCGCC-TCACGG--TA
TCCAGGTTGAAAGAGATAAA--TTGAACAAGTACGGTCGTCCCCTATTGGGATGCA-CTA
TTAAACCAAAATTGGGGTTATCCGCTAAAAACTATGGTCGAGCATGTTATGAAT------
------------------------------------------------------------
--------------
>2201
------------------------------GTTGGATTTAAAGCTG-GTGTTAAAGATTA
CCGATTGACTTATTATACTCCTGAGTATGAAACCCAAGATACTGATATCTTGGCAGCATT
CCGAGTAAGTCCTCAACCTGGAGTTCCACCTGAAGAAGCGGGGGCTGCAGTAGCTGCCGA
ATCTTCTACTGGTACATGGACAAGTGTATGGACCGACGGACTTACCAATCTTGATCGTTA
CAAAGGACGATGCTACAACATCGAGCCCGTTGCTGGAGAAGAAAATCA--ATATATTTGT
TATGTAGCGTAT----CCTTTAGACCTTTTTGAAGAAGGTTCTGTTACTAACATGTTTAC
TTCCATTGTGGGTAACGTATTTGGGTTCAAAGCTTTGCGTGCTCTACGTTTGGAAGATTT
GCGAATCCC-------TGTTGCTTATGTCAAAACTTTCCAAGGCCCGCC-TCACGG--TA
TCCAGGTTGAAAGAGATAAA--TTGAACAAGTACGGTCGTCCCCTATTGGGATGCA-CTA
TTAAACCAAAATTGGGGTTATCCGCTAAAAACTATGGTCGAGCATGTTATGAAT------
------------------------------------------------------------
--------------
>3523
---------------------------------------AAAGCTG-GTGTTAAAGATTA
CAAATTGACTTATTATACTCCTGACTACGAAACCAAAGATACTGATATCTTGGCAGCATT
CCGAGTAACTCCTCAACCGGGAGTTCCGCCTGAAGAAGCGGGGGCTGCGGTAGCTGCCGA
ATCTTCTACTGGTACATGGACAACTGTGTGGACTGATGGACTTACCAGTCTTGATCGTTA
CAAAGGACGATGCTACCACATCGAGGTCGTTGTTGGGGAGGAAAATCA--ATATATTGCT
TATGTAGCTTAT----CCTTTAGACCTTTTTGAAGAAGGTTCTGTTACTAACATGTTTAC
TTCCATTGTGGGTAATGTATTTGGTTTCAAAGCCCTGCGAGCTCTACGTCTGGAAGATCT
GCGAATTCC-------CACTTCTTATTCCAAAACTTTCCAAGGTCCACC-TCATGG--CA
TCCAAGTTGAAAGAGATAAA--TTGAACAAGTATGGTCGTCCCCTATTAGGATGTA-CTA
TTAAACCAAAATTGGGATTATCCGCAAAAAACTATGGTAGAGCAGTTTATGAATGTCTAC
GGGGTGGACTTGATTTTACTAAGGATGATGAAAACGTAAATTCACAACCATTTATGCGTT
GGAGAGATCGTTTC
>4345
ATGTCACCAAAAACAGAGACTAAAGCAAGCGCTGGATTCAAAGCCG-GTGTTAAAGATTA
CAGATTGACTTATTATACTCCTGACTATGAAACCCTAGCTACTGATATCTTGGCAGCATT
CCGAGTAACTCCTCAACCTGGAGTTCCACCTGAGGAAGCAGGAGCTGCAGTAGCTGCCGA
ATCTTCCACTGGTACATGGACAACTGTGTGGACCGATGGACTTACCAGCCTTGATCGTTA
CAAAGGTCGATGCTACCACATCGAACCCGTTGCTGGGGAAGAAAATCA--ATATATTGCT
TATGTAGCTTAT----CCTTTGGACCTTTTTGAGGAAGGTTCTGTTACTAACATGTTTAC
TTCCATCGTAGGTAATGTATTTGGGTTCAAAGCCCTACGAGCTCTACGTCTAGAGGATCT
GCGAATTCC-------TCCTGCTTATTCCAAAAGTTTCCAAGGCCCACC-TCATGG--CA
TCCAAGTCGAGAGAGATAAA--TTGAACAAGTATGGTCGTCCCCTATTAGGATGTA-CTA
TTAAACCAAAATTGGGGTTATCTGCCAAAAACTACGGTAGAGCGGTTTATGAATGTCTCC
GTGGTGGGCTTGATTTTACCAAGGATGATGAGAATGTGAACTCCCAACCATTTATGCGTT
GGAGGGACCGTTTC
>2395
-------------------------------------TCAAAGCTG-GTGTTAAAGATTA
CAAATTGACTTATTATACTCCTGACTATGAGACAAAAGATACTGATATCTTGGCAGCATT
CCGAGTAACTCCTCAACCCGGAGTTCCGCCTGAAGAAGCAGGGGCTGCAGTAGCTGCCGA
ATCTTCCACTGGTACATGGACAACTGTGTGGACTGATGGACTTACCAGTCTTGATCGTTA
CAAAGGCCGATGCTACCACATCGAAGCCGTTGTTGGGGAGGAAAGTCA--ATTTATTGCT
TATGTAGCTTAC----CCTTTAGACCTTTTTGAAGAAGGTTCTGTTACTAACATGTTTAC
TTCTATTGTAGGTAATGTATTTGGGTTTAAAGCTTTACGAGCTCTACGTCTGGAGGATTT
GCGAATTCC-------TCCTGCTTATTCCAAAACTTTTCAAGGGCCGCC-TCACGG--TA
TCCAAGTTGAAAGAGATAAA--TTGAACAAGTATGGTCGTCCCCTATTGGGATGTA-CGA
TTAAACCAAAATTGGGATTATCCGCGAAAAACTACGGTAGAGCGGTTTACGAATGTCTCC
GCGGTGGACTTGATTTTACCAAGGATGATGAAAACGTGAACTCACAACCATTTATGCGTT
GGAGAGACCGTTTC
>2396
-------------------------------------TCAAAGCTG-GTGTTAAAGATTA
CAAATTGACTTATTATACTCCTGACTATGAGACAAAAGATACTGATATCTTGGCAGCATT
CCGAGTAACTCCTCAACCCGGAGTTCCGCCTGAAGAAGCAGGGGCTGCAGTAGCTGCCGA
ATCTTCTACTGGTACATGGACAACTGTGTGGACTGATGGACTTACCAGTCTTGATCGTTA
CAAAGGACGGTGCTACCACATCGAACCCGTTGTTGGGGAGGAAAATCA--ATATATTGCT
TATGTAGCTTAC----CCTTTAGACCTTTTTGAAGAAGGTTCTGTTACTAACATGTTTAC
TTCTATTGTAGGTAATGTATTTGGGTTTAAAGCTTTACGAGCTCTACGTCTGGAGGATTT
GCGAATTCC-------TCCCGCTTATTCCAAAACTTTCGAAGGCCCACC-TCACGG--TA
TCCAAAGCGAAAGAGATAAA--TTGAACAAGTATGGTCGTCCCCTATTGGGATGTA-CGA
TTAAACCAAAATTGGGATTATCCGCGAAAAACTACGGTAGAGCGTGTTATGAATGTCTTC
GCGGTGGACTTGATTTTACCAAGGATGATGAAAACGTGAACTCACAACCATTTATGCGTT
GGAGAGACCGTTTC
>2748
------------------------------------------------------------
-------ACTTATTATACTCCTGAATATCAAACCAAAGATACTGATATCTTGGCAGCATT
CCGAGTAACTCCTCAACCGGGAGTTCCACCCGAGGAAGCAGGGGCAGCTGTAGCTGCTGA
ATCTTCTACTGGTACATGGACAACTGTGTGGACCGATGGGCTTACCAGTCTTGATCGTTA
CAAAGGACGATGCTATGGCATCGAGCCTGTTGCTGGAGAAGAAAATCA--ATATATTGCT
TATGTAGCTTAT----CCCCTAGACCTTTTTGAAGAAGGTTCTGTTACTAACATGTTTAC
TTCCATTGTGGGTAATGTATTTGGATTCAAGGCTCTGCGCGCTCTACGTCTGGAGGATTT
GCGAATCCC-------TCCTGCTTATATTAAAACTTTCCAAGGCCCACC-TCATGG--TA
TCCAGGTTGAAAGAGATAAA--TTGAACAAGTATGGCCGCCCTCTATTGGGATGTA-CTA
TTAAACCAAAATTGGGATTATCCGCTAAGAATTATGGTAGAGCAGTTTATGAATGTCTAC
GCGGTGGACTTGATTTTACCAAAGATGATGAAAACGTGAATTCCCAACCATTTATGCGTT
GGAGAGACCGTTTC
>2749
------------------------------------------------------------
----TTGACTTATTATACTCCTGAATATCAAACCAAAGATANNGATATCTTGGCAGCATT
CCGAGTAACTCCTCAACCGGGAGTTCCACCCGAGGAAGCAGGGGCTGCTGTAGCTGCTGA
ATCTTCTACTGGTACATGGACAACTGTGTGGACCGATGGGCTTACCAGTCTTGATCGTTA
CAAAGGACGATGCTATAACATCGAGCCTGTTGCTGGAGAAGAAAATCA--ATATATTGCT
TATGTAGCTTAT----CCCCTAGACCTTTTTGAAGAAGGTTCTGTTACTAACATGTTTAC
TTCCATTGTGGGTAATGTATTTGGATTCAAGGCTCTGCGCGCTCTACGTCTGGAGGATTT
GCGAATCCC-------TCCTGCTTATATTAAAACTTTCCAAGGCCCACC-TCATGG--TA
TCCAGGTTGAAAGAGATAAA--TTGAACAAGTATGGCCGCCCTCTATTGGGATGTA-CTA
TTAAACCAAAATTGGGATTATCCGCTAAGAATTATGGTAGAGCAGTTTATGAATGTCTAC
GCGGTGGACTTGATTTTACCAAAGATGATGAAAACGTGAATTCCCAACCATTTATGCGTT
GGAGAGACCGTTTC
>4294
---------------------------AGTGTTGGATTCAAAGCTG-GGGTTAAAGATTA
TAAATTGACTTATTATACTCCTGACTATGAAACCAAGGATACTGATATCTTGGCAGCATT
CCGAGTAACTCCTCAACCTGGAGTTCCGCCTGAGGAAGCAGGGGCTGCGGTAGCTGCTGA
ATCTTCTACTGGTACATGGACAACTGTGTGGACCGATGGGCTTACCAGCCTTGATCGTTA
TAAAGGACGATGCTACGACATCGAGCCCGTTGCTGGAGAAGAAAATCA--ATATATTGCT
TATGTAGCTTAC----CCCTTAGACCTTTTTGAAGAAGGGTCTGTTACTAACATGTTTAC
TTCCATTGTGGGTAATGTATTTGGGTTCAAAGCCCTACGGGCTTTACGTTTGGAGGATTT
GCGAATCCC-------TCCTGCTTATTCTAAAACTTTCCAAGGTCCGCC-TCATGG--TA
TCCAAGTTGAGAGAGATAAA--TTGAACAAGTATGGTCGCCCCCTATTGGGCTGCA-CTA
TTAAACCTAAATTGGGGTTATCCGCTAAGAATTATGGGAGAGCTGTTTATGAGTGTCTCC
GCGGTGGACTTGATTTTACTAAAGATGATGAGAATGTGAACTCCCAACCATTTATGCGTT
GGAGAGACCGTTTC
>2397
-------------------------------------TCAAAGCTG-GTGTTAAAGATTA
CAAATTGACTTATTATACTCCTGACTATGAGACAAAAGATACTGATATCTTGGCAGCATT
CCGAGTAACTCCTCAACCCGGAGTTCCGCCTGAAGAAGCAGGGGCTGCAGTAGCTGCCGA
ATCTTCTACTGGTACATGGACAACTGTGTGGACTGATGGACTTACCAGCCTTGATCGTTA
CAAAGGACGATGCTATCACATCGAACCCGTTGTTGGGGAGGAAGATCA--ATTTATTGCT
TATGTAGCTTAC----CCTTTAGACCTTTTTGAAGAAGGTTCTGTTACTAACATGTTTAC
TTCCATTGTGGGTAATGTATTTGGGTTTAAAGCTTTACGAGCTCTACGTCTGGAGGATTT
GCGAATTCC-------TACTTCTTATTCCAAAACTTTCCAAGGCCCGCC-TCACGG--CA
TCCAAGTTGAGAGAGATAAA--TTGAACAAGTATGGTCGTCCCCTATTGGGATGTA-CGA
TTAAACCAAAATTAGGATTATCCGCGAAAAACTACGGTAGAGCGGTTTATGAATGTCTCC
GCGGTGGACTTGATTTTACCAAGGATGATGAAAACGTGAACTCACAACCATTTATGCGTT
GGAGAGACCGTTTC
>4129
ATGTCACCACAAACAGAGACTAAAGCAAGTGTTGGATTCAAAGCTG-GTGTTAAAGATTA
CAAATTGACTTATTATACTCCTGACTATGAAACCAAAGATACTGATATCTTAGCAGCATT
CCGAGTAACTCCTCAACCTGGAGTTCCACCTGAGGAAGCAGGTGCCGCGGTAGCTGCCGA
ATCTTCTACTGGTACATGGATAACTGTGTGGACCGATGGACTTACCAGCCTTGATCGTTA
CAAAGGACGATGCTACCACATTGAGCCTGTTGCTGGAGAAGAAAATCA--ATATATTGCT
TATGTAGCTTAC----CCCTTAGACCTTTTTGAAGAAGGTTCTGTTACTAACATGTTTAC
TTCCATTGTGGGTAATGTATTTGGGTTCAAAGCCCTGCGCGCTCTACGTCTGGAGGATCT
GCGAATCCC-------TCCTTCTTACTCTAAAACTTTCCAAGGCCCGCC-TCATGG--CA
TCCAAGTTGAGAGAGATAAA--TTGAACAAGTATGGCCGTCCCCTATTGGGATGCA-CTA
TTAAACCTAAATTGGGGTTATCCGCTAAGAACTACGGTAGAGCAGTTTATGAATGTCTTC
GCGGTGGACTTGATTTTACCAAAGATGATGAGAACGTAAACTCCCAACCATTTATGCGTT
GGAGAGACCGTTTC
>2398
-------------------------------------TCAAAGCTG-GTGTTAAAGATTA
CAAATTGACTTATTATACTCCTGACTATGAGACAAAAGATACTGATATCTTGGCAGCATT
CCGAGTAACTCCTCAACCCGGAGTTCCGCCTGAAGAAGCAGGGGCTGCAGTAGCTGCCGA
ATCTTCTACTGGTACATGGACAACTGTGTGGACTGATGGACTTACCAGCCTTGATCGTTA
CAAAGGACGATGCTACCACATCGAAGCCATTGTTGGGGAGGAAGATCA--ATATATTGCT
TATGTAGCTTAC----CCTTTAGACCTTTTTGAAGAAGGTTCTGTTACTAACATGTTTAC
TTCCATTGTGGGTAATGTATTTGGGTTTAAAGCTTTACGAGCTCTACGTCTGGAGGATTT
GCGAATTCC-------TACTTCTTATTCCAAAACTTTCCAAGGCCCGCC-TCACGG--CA
TCCAAGTTGAGAGAGATAAA--TTGAACAAGTATGGTCGTCCCCTATTGGGATGTA-CGA
TTAAACCAAAATTGGGATTATCCGCGAAAAACTACGGTAGAGCGGTTTATGAATGTCTCC
GCGGTGGACTTGATTTTACCAAGGATGATGAAAACGTGAACTCACAACCATTTATGCGTT
GGAGAGACCGTTTC
>2399
-------------------------------------TCCAAGCTG-GTGTTAAAGATTA
CAAATTGACTTATTATACTCCTGACTATGAGACAAAAGATACTGATATCTTGGCAGCATT
CCGAGTAACTCCTCAACCTGGAGTTCCGCCTGAAGAAGCAGGGGCTGCAGTAGCTGCCGA
ATCTTCTACGGGTACATGGACAACTGTGTGGACTGATGGACTTACCAGCCTTGATCGTTA
CAAAGGACGATGCTACCACATCGAAGCCGTTGTTGGGGAGGAAAATCA--ATATATTGCT
TATGTAGCTTAC----CCTTTAGACCTTTTTGAAGAAGGTTCTGTTACTAACATGTTTAC
TTCTATTGTGGGTAATGTATTTGGGTTTAAAGCTTTACGAGCTCTACGTCTGGAGGATTT
GCGAATTCC-------TCCCTCTTATTCCAAAACTTTCCAAGGCCCGCC-TCACGG--TA
TCCAAGTTGAAAGAGATAAA--TTGAACAAGTATGGTCGTCCCCTATTGGGATGTA-CGA
TTAAACCAAAATTGGGATTATCCGCGAAAAACTACGGTAGAGCGGTTTATGAATGTCTCC
GCGGTGGACTTGATTTTACCAAGGATGATGAAAACGTGAACTCACAACCATTTATGCGTT
GGAGAGACCGTTTC
>4295
---------------------------AGTGTTGGATTCAAGGCTG-GGGTTAAAGATTA
TAAATTGACTTATTATACTCCTGACTATGAAACCAAAGATACTGATATCTTGGCAGCATT
CCGAGTAACTCCTCAACCTGGAGTTCCGCCCGAGGAAGCAGGAGCCGCGGTAGCTGCTGA
ATCTTCTACTGGTACATGGACAACTGTGTGGACCGACGGGCTTACCAGTCTTGATCGTTA
TAAAGGACGATGCTACGACATCGAGCCCGTTGCTGGAGAAGAAAATCA--ATTTATTGCT
TATGTAGCTTAT----CCCTTAGACCTTTTTGAAGAAGGGTCTGTTACTAACATGTTTAC
TTCCATTGTGGGTAATGTATTTGGGTTTAAAGCCCTACGGGCTTTACGTTTGGAGGATTT
GCGAATTCC-------GACTTCTTATACTAAAACTTTCCAAGGTCCGCC-TCATGG--TA
TCCAAGTTGAGAGAGATAAA--TTGAACAAGTATGGTCGCCCCCTATTGGGCTGCA-CTA
TTAAACCTAAATTGGGGTTATCCGCTAAGAATTATGGGAGAGCTGTTTATGAGTGTCTCC
GTGGTGGACTTGATTTTACTAAAGATGATGAGAATGTGAACTCCCAACCATTTATGCGTT
GGAGAGACCGTTTC
>4296
--------------------TAAAGCAAGTGTTGGATTCAAGGCTG-GGGTTAAAGATTA
TAAATTGACTTATTATACTCCTGACTATGAAACCAAAGATACTGATATCTTGGCAGCATT
CCGAGTAACTCCTCAACCTGGAGTTCCGCCCGAGGAAGCAGGAGCCGCGGTAGCTGCTGA
ATCTTCTACTGGTACATGGACAACTGTGTGGACCGACGGGCTTACCAGTCTTGATCGTTA
TAAAGGACGATGCTACGACATCGAGCCCGTTGCTGGAGAAGAAAATCA--ATTTATTGCT
TATGTAGCTTAT----CCCTTAGACCTTTTTGAAGAAGGTTCTGTTACGAACATGTTTAC
TTCCATTGTGGGTAATGTATTTGGGTTCAAAGCCGTATGGGCATTACGTTTGGAGGATTT
CCAAATCCG-------TTCTGCTTATTCTAAAACTTTTCAAGGTCCGCC-CCATGA--TA
TCCAAGTTGAGAGAGATAAA--TTGAACAAGTATGGTCGACCCCTATTTGGCAGCA-CTA
TTAAACCTAAATTGAGGTTATCTACTAAGAATTATAGGAGAGCTGTTTATGAGTGTCTCC
GCGGTGGACTTGATTTTACTAAAGATGATGAGAATTGGAACTCCCAACCATTTATGCCTT
GGAGAGACCGTTTC
>4297
--------------------TAAAGCAAGTGTTGGATTCAAGGCTG-GGGTTAAAGATTA
TAAATTGACTTATTATACTCCTGACTATGAAACCAAAGATACTGATATCTTGGCAGCATT
CCGAGTAACTCCTCAACCTGGAGTTCCGCCCGAGGAAGCAGGAGCCGCGGTAGCTGCTGA
ATCTTCTACTGGTACATGGACAAGTGTGTGGACCGACGGGCTTACCAGTCTTGATCGTTA
TAAAGGACGATGCTACGACATCGAGCCCGTTGCTGGAGAAGAAAATCA--ATTTATTGCT
TATGTAGCTTAT----CCCTTAGACCTTTTTGAAGAAGGTTCTGTTACGAACATGTTGAC
TTCCATTGTGGGTAATGTATTTGGGTTTAAAGCCCTACGGGCATTACGTTTGGAGGATTT
GCGAATCCC-------TCCTGCTTATTCTAAAACTTTCCAAGGTCCGCC-TCATGG--TA
TCCAAGTTGAGAGAGATAAA--TTGACCAAGTATGGTCGCCCCCTATTGGGCTGCA-CTA
TTAAACCTAAATTGAGGTTATCCGCTAAGAATTATGGGAGAGCTGTTTATGAGTGTCTCC
GCGGTGGACTTGATTTTACTAAAGATGATGAGAATGTGAACTCCCAACCATTTATGCCTT
GGAGAGACCGTTTC
>2400
-------------------------------------TCAAAGCCG-GTGTTAAANNTTA
CAAATTGACTTATTATACTCCCGACTATGAGACAAAAGATACTGATATCTTGGCAGCATT
CCGAGTAACTCCTCAACCCGGAGTTCCGCCTGAAGAAGCAGGGGCTGCAGTAGCTGCCGA
ATCTTCTACTGGTACATGGACAACTGTGTGGACTGATGGACTTACCAGTCTTGATCGTTA
CAAAGGACGATGCTACCACATCGAACCTGTTGCTGGGGAGGAAAATCA--ATATATTGCT
TATGTAGCTTAT----CCTTTAGACCTTTTTGAAGAAGGTTCTGTTACCAACATGTTTAC
TTCTATTGTGGGTAATGTATTTGGGTTTAAAGCTTTACGAGCTCTACGTCTGGAGGATTT
GCGAATTCC-------TACCTCTTATTCCAAAACTTTCCAAGGCCCGCC-TCACGG--CA
TCCAAGTTGAGAGAGATAAA--TTGAACAAGTATGGTCGTCCCCTATTGGGATGTA-CGA
TTAAACCGAAATTGGGATTATCTGCGAAAAACTACGGTAGAGCGGTTTATGAATGTCTCC
GCGGTGGACTTGATTTTACCAAGGATGATGAAAACGTGAACTCACAACCATTTATGCGTT
GGAGAGACCGTTTC
>3524
-------------------------------TTGGATTTAAAGCTG-GTGTTAAAGATTA
CAAATTGACTTATTATACTCCTGACTACGAAACCAAAGATACTGATATCTTGGCAGCATT
CCGAGTAACTCCTCAACCGGGAGTTCCGCCTGAAGAAGCGGGGGCTGCGGTAGCTGCCGA
ATCTTCTACTGGTACATGGACAACTGTGTGGACTGATGGACTTACCAGTCTTGATCGTTA
CAAAGGACGATGCTACCACATCGAGGTCGTTCTTGGGGAGGAAAATCA--ATATATTGCT
TATGTAGCTTAT----CCTTTAGACCTTTTTGAAGAAGGTTCTGTTACTAACATGTTTAC
TTCCATTGTGGGTAATGTATTTGGTTTCAAAGCCCTGCGAGCTCTACGTCTGGAAGATCT
GCGAATTCC-------CACTTCTTATTCCAAAACTTTCCAAGGTCCGCC-TCATGG--CA
TCCAAGTTGAAAGAGATAAA--TTGAACAAGTACGGTCGTCCCCTATTGGGATGTA-CTA
TTAAACCAAAATTGGGATTATCCGCAAAAAACTACGGTAGAGCGGTTTATGAATGTCTAC
GGGGTGGACTTGATTTTACTAAGGATGATGAAAACGTAAATTCACAACCATTTATGCGTT
GGAGAGATCGTTTC
>2291
------------------------------------------------------------
--AATTGACTTATTATACTCCTGACTATGAAACCAAAGATACTGATATCTTGGCAGCATT
CCGAGTAACTCCTCAACCTGGAGTTCCACCTGAAGAAGCGGGGGCCGCGGTAGCTGCCGA
ATCTTCTACTGGTACATGGACCACTGTGTGGACCGATGGACTTACCAGCCTTGATCGTTA
CAAAGGGCGCTGCTACGGAATCGAGCCCGTTGCTGGAGAAGAAAATCA--ATTTATCGCT
TATGTAGCTTAC----CCATTAGACCTTTTTGAAGAAGGTTCTGTTACTAACATGTTTAC
TTCCATTGTAGGTAATGTATTTGGGTTCAAAGCCCTGCGCGCTCTACGTCTGGAAGATCT
GCGAATCCC-------CGTTGCTTATGTTAAAACTTTCCAAGGACCGCC-TCATGG----
------------------------------------------------------------
------------------------------------------------------------
------------------------------------------------------------
--------------
>2292
------------------------------------------------------------
--AATTGACTTATTATACTCCTGACTATGAAACCAAAGATACTCATATCTTGGCAGCATT
CCGAGTAACTCCTCAACCTGGAGTTCCACCTGAAGAAGCGGGGGCCGCGGTAGCTGCCGA
ATCTTCTACTGGTACATGGACCACTGTGTGGACCGATGGACTTACCAGCCTTGATCGTTA
CAAAGGGCGCTGCTACGGAATCGAGCCCGTTGCTGGAGAAGAAAATCA--ATTTATCGCT
TATGTAGCTTAC----CCATTAGACCTTTTTGAAGAAGGTTCTGTTACTAACATGTTTAC
TTCCATTGTAGGTAATGTATTTGGGTTCAAAGCCCTGCGCGCTCTACGTCTGGAAGATCT
GCGAATCCC-------CGTTGCTTATGTTAAAACTTTCCAAGGACCGCC-TCATGG--CA
TCCAAGTTGAGAGAGATAAA--TTGAACAAGTACGGTCGTCCCCTGTTGGGATGTA-CTA
TTAAACCTAAATTGGGGTTATCCGCTAAAAACTACGGTAGAGCGGTTTATGAT-------
------------------------------------------------------------
--------------
>2316
---------------------------AGTGTTGGATTCNAAGCTG-GGGTTANAGATTA
CAAATTGACTTATTATACTCCTGACTATGAAACCAAAGATACTGATATCTTGGCAGCATT
CCGAGTAACTCCTCAACCTGGAGTTCCACCTGAAGAAGCGGGGGCCGCGGTAGCTGCCGA
ATCTTCTACTNGTACATGGACCACTGTGTGGACCGATGGACTTACCAGCCTTGATCGTTA
CAAAGGGCGCTGCTACGAAATCGAGCCCGTTGCTGGAGAAGAAAATCA--ATNTATCGCT
TATGTAGCTTAC----CCATTAGACCTTTTTGAAGAAGGTTCTGTTACTAACATGTTTAC
TTCCATTGTAGGTAATGTATTTGGGTTCAAAGCCCTGCGCGCTCTACGTCTGGAAGATCT
GCGAATCCC-------CGTTGCTTATGTTAAAACTTTCCAAGGACCGCC-TCATGG--CA
TCCAAGTTGAGAGAGATAAA--TTGAACAAGTACGGTCGTCCCCTGTTGGGATGTA-CTA
TTAAACCTAAATTGGGGTTATCCGCTAAAAACTACGGTAGAGCGGTTTATGAATGTCTCC
GCGGTGGACTTGATTTTACCAAAGACGATGAGAATGTGAACTCCCAACCATTTATGCGTT
GGAGAGATCGTTTC
>2293
--------------------------AGGTGTTGGATTCAAAGCTG-GGGTTAAAGATTA
CAAATTGACTTATTATACTCCTGACTATGAAACCAAAGATACTGATATCTTGGCAGCATT
CCGAGTAACTCCTCAACCTGGAGTTCCACCTGAAGAAGCGGGGGCCGCGGTAGCTGCCGA
ATCTTCTACTGGTACATGGACCACTGTGTGGACCGATGGACTTACCAGCCTTGATCGTTA
CAAAGGGCGCTGCTACGGAATCGAGCCCGTTGCTGGAGAAGAAAATCA--ATTTATCGCT
TATGTAGCTTAC----CCATTAGACCTTTTTGAAGAAGGTTCTGTTACTAACATGTTTAC
TTCCATTGTAGGTAATGTATTTGGGTTCAAAGCCCTGCGCGCTCTACGTCTGGAAGATCT
GCGAATCCC-------CGTTGCTTATGTTAAAACTTTCCAAGGACCGCC-TCATGG--CA
TCCAAGTTGAGAGAGATAAA--TTGAACAAGTACGGTCGTCCCCTGTTGGGATGTA-CTA
TTAAACCTAAATTGGGGTTATCCGCTAAAAACTACGGTAGAGCGGTTTATGAATGTCTCC
GCGGTGGACTTGATTTTACCAAAGACGATGAGAATGTGAACTCCCAACCATTTATGCGTT
GGAGAGATCGTTTC
>2317
------------------------------GTTGGATTCAAAGCTN-GGGTTAAAGATTA
CAAATTGACTTATTATACTCCTGATTATGAAACCAAAGATACTGATATCTTGGCAGCATT
CCGAGTAACTCCTCAACCTGGAGTTCCACCTGAAGAAGCGGGGGCCGCGGTAGCTGCCGA
ATCTTCTACTGGTACATGGACAACTGTGTGGACCGATGGACTTACCAGCCTTGATCGTTA
CAAAGGGCGATGCTACGAAATCGAGCCCGTTGCTGGAGAAGAAAATCA--ATTTATCGCT
TATGTAGCTTAC----CCATTAGACCTTTTTGAAGAAGGTTCTGTTACTAACNTGTTTAC
TTCCANNGTAGGTAATGTATTTGGGTTCAAAGCCCTGCGCGCTCTACGTCTGGAAGATCT
GCGAATCCC-------CGTTGCTTATGTTAAAACTTTCCAAGGACCGCC-TCATGG--CA
TCCAAGTTGAGAGAGATAAA--TTGAACAAGTATGGTCGTCCCCTGTTGGGATGTA-CTA
TTAAACCTAAATTGGGGTTATCCGCTAAAAACTACGGTAGAGCGGTTTATGAATGTCTCC
GCGGTGGACTTGATTTTACCAAAGACGATGAGAATGTGAACTCCCAACCATTTATGCGTT
GGAGAGATCGTTTC
>4347
ATGTCACCACAAACGGAGACTAAAACAGGCTTTGGATTCAAAGCTG-GTGTTAAAGATTA
TCGATTGAATTATTACACTCCTGAGTATGATACTAAGGATACTGATATCCTGGCAGCATT
CCGAATGACTCCTCAACCTGGAGTACCGCCTGAAGAAGCGGGAGCTGCAGTAGCTGCCGA
ATCTTCTACCGGTACTTGGACTACTGTATGGACAGATGGGCTTACTAGCCTTGATCGTTA
CAAAGGTCGATGCTATGATATCGAACCTGTTGCTGGCGAAGAAAATCA--ATATATTGCT
TATGTAGCTTAT----CCTTTGGATCTATTCGAAGAAGGTTCTGTCACCAATATGTTTAC
CTCTATCGTAGGTAACGTATTCGGATTCAAAGCTTTACGAGCTTTGCGATTAGAGGACTT
AAGAATTCC-------TCCTGCTTATTCGAAAACTTTCCAAGGTCCGCC-TCACGG--TA
TCCAAGCTGAAAGAGATAAA--TTAAACAAGTATGGTCGTCCACTACTAGGATGTA-CTA
TCAAACCAAAATTAGGTTTATCTGCTAAAAACTATGGTAGAGCTGTTTATGAATGTCTTC
GTGGTGGACTTGATTTTACGAAAGATGATGAGAACGTCAATTCTCAACCATTTATGCGTT
GGAGAGATCGTTTC
>3525
---------------------------------------------G-GTGTTAAAGATTA
CAAATTGACTTATTATACTCCTGATTACGAAACCAAAGATACTGATATCTTGGCAGCATT
CCGAGTAACCCCTCAACCGGGAGTTCCGCCTGAAGAAGCGGGGGCTGCGGTAGCTGCCGA
ATCTTCTACTGGTACATGGACAACTGTGTGGACTGATGGACTTACCAGTCTTGATCGTTA
CAAAGGACGATGCTACCACATCGAGGTCGTTGTTGGGGAGGAAAATCA--ATATATTGCT
TATGTAGCTTAT----CCTTTAGACCTTTTTGAAGAAGGTTCTGTTACTAACATGTTTAC
TTCCATTGTGGGTAATGTATTTGGTTTCAAAGCCCTGCGAGCTCTACGTCTGGAAGATCT
GCGAATTCC-------CACTTCTTATTCCAAAACTTTCCAAGGTCCGCC-TCATGG--CA
TCCAAGTTGAAAGAGATAAA--TTGAACAAGTATGGTCGTCCCCTATTGGGATGTA-CTA
TTAAACCAAAATTGGGATTATCCGCAAAAAACTACGGTAGAGCGGTTTATGAATGTCTAC
GGGGTGGACTTGATTTTACTAAGGATGATGAAAACGTAAATTCACAACCATTTATGCGTT
GGAGAGATCGTTTC
>3113
---------------------AAAGCAAGTGCTGGATTTAAAGCTG-GTGTTAAAGATTA
CAAATTGACTTATTATACTCCTGAGTATGAAACCAAGGATACTGATATCTTGGCAGCATT
CCGAGTAACTCCTCAACCTGGAGTTCCGCCTGAAGAAGCAGGGGCAGCCGTAGCTGCTGA
ATCTTCTACTGGTACATGGACAACTGTGTGGACTGATGGTCTTACNAGTCTTGATCGTTA
CAAAGGACGATGCTATCACATCGAGCCCGTTCTTGGGGAGGAAAATCA--ATATATTGCT
TATGTTGCTTAT----CCTTTAGACCTTTTTGAAGAGGGTTCTGTTACTAACATGTTTAC
TTCCATTGTGGGTAATGTATTTGGTTTCAAAGCCCTGCGAGCTCTACGTTTGGAGGATTT
ACGAATTCC-------CACTTCTTATTCAAAAACTTTCCAAGGTCCGCC-ACACGG--CA
TCCAAGTTGAAAGAGATAAG--TTGAACAAGTACGGTCGTCCCCTATTGGGATGTA-CTA
TTAAACCAAAATTGGGATTATCCGCAAAGAATTACGGTAGGGCGGTTTATGAATGTCTAC
GTGGTGGACTTGATTTTACCAAAGATGATGAAAACGTAAACTCACAACCATTTATGCGCT
GGAGAGACCGTTTC
>2210
---------------------------AGTGTTGGATTCAAAGCAG-GTGTTAAAGAGTA
TAAATTAACTTATTATACTCCTGAGTATCAAACCAAGGATACTGATATCTTGGCAGCATT
CCGAGTAACTCCTCAACCCGGAGTTCCACCTGAAGAAGCAGGTGCCGCTGTAGCTGCTGA
ATCTTCTACCGGTACATGGACAACTGTGTGGACCGATGGTCTTACCAGTCTTGATCGTTA
CAAAGGACGATGCTACGGCATCGAGCCTATTCCTGGAGAAGAAAGTCA--ATTTATTGCT
TATGTAGCTTAT----CCCTTAGACCTTTTTGAAGAAGGTTCCGTTACCAACATGTTTAC
TTCCATTGTGGGTAATGTATTTGGGTTCCAAACCCTACGCGCTCTACTTCTGGAAGATTT
ACGAATCCC-------TCCTGCTTATATTAAAACTTTCCAAGGTCCGCC-TCATGG--TA
TCCAAGTTGAAAGAGATAAA--TTGAACAAGTATGGCCGCCCCCTATTGGGATGTA-CTA
TTAAACCTAAATTGGGATTATCCGCTAAAAATTATGGTAGAGCAGTTTATGAATGTCTCC
GTGGTGGACTTGATTTTACCAAAGATGATGAAAACGTGAATTCACAACCATTTATGCGTT
GGAGAGACCGTTTC
>2211
---------CAAACAGAAACTAAAGCAAGTGTTGGATTCAAAGCTG-GTGTTAAAGAGTA
CAAATTGACTTATTATACTCCTGAATATGAAACCAAAGATACTGATATCTTGGCAGCATT
CCGAGTAACTCCTCAACCCGGAGTTCCGCCTGAGGAAGCAGGGGCTGCGGTAGCTGCCGA
ATCTTCTACTGGTACATGGACAACTGTGTGGACCGATGGACTTACCAGCCTTGATCGTTA
CAAAGGACGATGCTACCACATCGAGCCCGTTGCTGGGGAGGAAAATCA--ATATATTGCT
TATGTAGCTTAC----CCTTTAGACCTTTTTGAAGAGGGTTCTGTTACTAACATGTTTAC
TTCCATTGTAGGTAATGTATTTGGGTTCAAAGCTCTACGAGCTCTACGTCTGGAGGACCT
GCGAATTCC-------TACTTCTTATATCAAGACTTTCCAGGGCCCGCC-CCATGG--CA
TCCAAGTTGAGAGAGATAAA--TTGAACAAGTATGGCCGTCCCCTATTGGGATGTA-CTA
TTAAACCAAAATTGGGGTTATCCGCCAAGAACTACGGTAGGGCGGTTTATGAATGTCTCC
GCGGTGGACTTGATTTTACCAAGGATGATGAGAACGTGAACTCCCAACCATTTATGCGCT
GGAGAGACCGTTTC
>2212
----------CAACAGAAACTAAAGCAAGTGTTGGATTCAAAGCTG-GTGTTAAAGAGTA
CAAATTGACTTATTATACTCCTGAATATGAAACCAAAGATACTGATATCTTGGCAGCATT
CCGAGTAACTCCTCAACCCGGAGTTCCGCCTGAGGAAGCAGGGGCTGCGGTAGCTGCCGA
ATCTTCTACTGGTACATGGACAACTGTGTGGACCGATGGACTTACCAGCCTTGATCGTTA
CAAAGGACGATGCTACCACATCGAGCCCGTTGCTGGGGAGGAAAATCA--ATATATTGCT
TATGTAGCTTAC----CCTTTAGACCTTTTTGAAGAGGGTTCTGTTACTAACATGTTTAC
TTCCATTGTAGGTAATGTATTTGGGTTCAAAGCTCTACGAGCTCTACGTCTGGAGGACCT
GCGAATTCC-------TACTTCTTATATCAAGACTTTCCAGGGCCCGCC-CCATGG--CA
TCCAAGTTGAGAGAGATAAA--TTGAACAAGTATGGCCGTCCCCTATTGGGATGTA-CTA
TTAAACCAAAATTGGGGTTATCCGCCAAGAACTACGGTAGGGCGGTTTATGAATGTCTCC
GCGGTGGACTTGATTTTACCAAGGATGATGAGAACGTGAACTCCCAACCATTTATGCGCT
GGAGAGACCGTTTC
>3526
---------------------------AACGTTGGATTTAAAGCTG-GTGTTAAAGATTA
CAAATTGACTTATTATACTCCTGACTACGAAACCAAAGATACTGATATCTTGGCAGCATT
CCGAGTAACTCCTCAACCGGGAGTTCCGCCCGAAGAAGCGGGGGCTGCGGTAGCAGCCGA
ATCTTCTACTGGTACATGGACAACTGTGTGGACTGATGGACTTACCAGTCTTGATCGTTA
CAAAGGACGATGCTACCACATCGAGGCCGTTGTTGGGGAGGAAAATCA--ATATATTGCT
TATGTAGCTTAT----CCTTTAGACCTTTTTGAAGAAGGTTCTGTTACTAACATGTTTAC
TTCCATTGTGGGTAATGTATTTGGTTTCAAAGCCCTGCGAGCTCTACGTCTGGAAGATTC
GCGAATTCC-------CACTTCTTATTCCAAAACTTTCCAAGGTCCGCC-TCATGG--CA
TCCAAGTTGAAAGAGATAAA--TTGAACAAGTATGGTCGTCCCTTATTGGGATGTA-CTA
TTAAACCAAAATTGGGATTATCCGCAAAAAATTACGGTAGAGCGGTTTATGAATGTCTAC
GGGGTGGACTTGATTTTACTAAGGATGATGAAAACGTAAATTCACAACCATTTATGCGTT
GGAGAGATCGTTTC
>4130
------------------------GCAAGTGTTGGATTCAAAGCTG-GTGTTAAAGATTA
CAAATTGACTTATTATACTCCTGATTATGAAACCAAAGATACTGATATCTTGGCAGCATT
CCGAGTAACTCCTCAACCTGGAGTTCCGCCCGAGGAAGCAGGAGCCGCAGTAGCTGCTGA
ATCTTCTACCGGTACATGGACAACCGTGTGGACCGATGGACTTACTAGCCTTGATCGTTA
TAAAGGACGGTGCTACCACATCGAACCCGTTACTGGCGAAGAAAATCA--ATATATTGCT
TATGTAGCTTAC----CCCTTAGACCTTTTTGAAGAAGGTTCTGTTACTAACATGTTTAC
TTCCATTGTGGGTAATGTATTTGGGTTCAAAGCCCTTCGTGCTCTACGGCTGGAGGATCT
GCGAATCCC-------TCCTGCTTATTCTAAAACTTTCCAAGGCCCGCC-TCATGG--CA
TCCAAGTTGAGAGAGATAAA--TTGAACAAGTATGGTCGCCCCCTATTGGGATGTA-CTA
TTAAACCTAAATTAGGGTTATCCGCTAAGAACTATGGTAGAGCAGTTTATGAATGTCTTC
GCGGCGGACTTGATTTTACTAAAGATGATGAGAACGTAAACTCCCAACCATTCATGCGTT
GGCGAGATCGTTTC
>4348
ATGTCACCACAAACGGAGACTAAAGCAGGTGTTGGATTTAAAGCTG-GTGTTAAAGATTA
TAGATTAACCCATTATACCCCTGATTACGAGACCAAGGATACTGATATTTTGGCAGCGTC
TTGAATGACTCCTTAACCAGGGGTGCCACCTGAAGAAGCAGGAGCCGCAGTAGCTGCTGA
ATCTTCAACTGGTACATGGACTACTGTTTGGACCGATGGACTTACCAGCCTTGACCGTTA
CAAAGGTCGATGCTACGACATTGAACCTGTTGCTGGAGAGGAAAATCA--ATATATTGCT
TATGCTGCTTAT----TCTTTAGATTTGTTTGAGGAGGGTTCTGTTACCAACATGTTCAC
TTCCATTGTAGGTAATGTTTTTGGATTTAAAGCTTTACGAGCTTCACGTCTAGAAGATTC
ACGAATTCC-------ACCTGCTTATTCCAAAACCTTTCAAGGTCCACC-TCATGG--TA
TTCAAGTTGAAAGAGATAAA--TCGAATAAATATGGTCGTCCTTTATTAGGATGTA-CCA
TTAAACCAAAGTTAGGTTTATCTGCCAAAAACTATGGTAGAGCTGTATATGAATGTCTTC
GTGGTGGACTTGATTTCACCAAAGATGACGAAAATGTTAATTCTCAACCTTTTATGCGTT
GGAGAGATCGTTTT
>3527
-------------------------------TTGGATTTAAAGCTG-GTGTTAAAGATTA
CAAATTGACTTATTATACTCCTGACTACGAAACCAAAGATACTGATATCTTGGCAGCATT
CCGAGTAACTCCTCAACCGGGAGTTCCGCCTGAAGAAGCGGGGGCCGCGGTAGCTGCCGA
ATCTTCTACTGGTACATGGACAACTGTGTGGACTGATGGACTTACCAGTCTTGATCGTTA
CAAAGGACGATGCTACCACATCGAGGTCGTTGTTGGGGAGGAAAATCA--ATATATTGCT
TATGTAGCTTAT----CCTTTAGACCTTTTTGAAGAAGGTTCTGTTACTAACATGTTTAC
TTCCATTGTGGGTAATGTATTTGGTTTCAAAGCCCTGCGAGCTCTACGTCTGGAAGATCT
ACGAATTCC-------CACTTCTTATTCCAAAACTTTCCAAGGTCCGCC-TCATGG--CA
TCCAAGTTGAAAGAGATAAA--TTGAACAAGTATGGTCGTCCCCTATTGGGATGTA-CTA
TTAAACCAAAATTGGGATTATCCGCAAAAAACTATGGTAGAGCGGTTTATGAATGTCTAC
GGGGTGGACTTGATTTTACTAAGGATGATGAAAACGTAAATTCACAACCATTTATGCGTT
GGAGAGATCGTTTC
>2401
-------------------------------------TCAAAGCTG-GTGTTAAAGATTA
CAAATTGACTTATTATACTCCTGACTATGAGACAAAAGATACTGATATCTTGGCAGCATT
CCGAGTAACTCCTCAACCCGGAGTTCCGCCTGAAGAGGCAGGGGCTGCAGTAGCTGCCGA
ATCTTCTACTGGTACATGGACAACTGTGTGGACTGATGGACTTACCAGTCTTGATCGTTA
CAAAGGACGATGCTACCACATTGAAGCCGTTGTTGGGGAGGAAAATCA--ATATATTGCT
TATGTAGCTTAC----CCCTTAGACCTTTTTGAAGAAGGTTCTGTTACTAACATGTTTAC
TTCCATTGTGGGTAATGTATTTGGGTTTAAAGCTTTACGAGCTCTACGTCTGGAGGATTT
GCGAATTCC-------TACTTCTTATTCCAAAACTTTCCAAGGCCCACC-TCATGG--CA
TCCAAGTTGAAAGAGATAAA--TTGAACAAGTATGGTCGTCCCTTATTGGGATGTA-CGA
TTAAACCAAAATTAGGATTATCCGCGAAAAACTACGGTAGAGCGGTTTATGAATGTCTCC
GCGGTGGACTTGATTTTACCAAGGATGATGAAAACGTGAACTCACAACCATTTATGCGTT
GGAGAGACCGTTTC
>4131
----CACCACAAACAGAAACTAAAGCAAGTGTTGGATTCAAAGCTG-GGGTTAAAGATTA
CAAATTGACTTATTATACTCCTGATTATGAAACCAAAGATACTGATATCTTGGCAGCATT
CCGAGTAACCCCTCAACCTGGAGTTCCACCCGAGGAAGCAGGGGCCGCGGTACGTGCAGA
ATCTTCTACTGGTACATGGACAACTGTGTGGACCGATGGACTTACCAACCTTGATCGTTA
CAAAGGACGATGCTACCACATCGAACCCGTTGCTGGAGAAGAAAATCA--ATTTATTGCA
TATGTGGCTTAC----CCCTTAGACCTTTTTGAAGAAGGTTCTGTTACTAACATGTTTAC
TTCCATTGTGGGTAATGTTTTTGGGTTCAAAGCCCTGCGTGCTCTAAGGCTGGAGGATCT
GCGAATCCC-------TCCTGCTTATTCAAAAACTTTTCAAGGTCCACC-TCATGG--CA
TCCAAGTTGAGAGAGATAAA--TTGAACAAGTATGGTCGTCCATTATTGGGATGTA-CTA
TTAAACCAAAATTGGGGTTATCTGCTAAGAACTATGGTAGAGCGGTTTATGAATGTCTTC
GCGGTGGACTTGATTTTACCAAAGATGATGAGAACGTAAACTCTCAACCATTTATGCGTT
GGAGAGACCGTTTC
>2402
-------------------------------------TCAAGGCTG-GTGTTAAAGATTA
CAAATTGACTTATTATACTCCTGACTATGAGACAAAAGATACTGATATCTTGGCAGCATT
CCGAGTAACTCCTCAACCCGGAGTTCCGCCTGAAGAAGCAGGGGCTGCAGTAGCTGCCGA
ATCTTCTACTGGTACATGGACAACTGTGTGGACTGATGGACTTACCAGTCTTGATCGTTA
CAAAGGACGATGCTACCACATCGAAGCCGTTGTTGGGGAGGAAAATCA--ATATATTGCT
TATGTAGCTTAC----CCTTTAGACCTTTTTGAAGAAGGTTCTGTTACTAACATGTTTAC
TTCTATTGTGGGTAATGTATTTGGGTTTAAAGCTTTACGAGCTCTACGTCTGGAGGATTT
GCGAATTCC-------TACCTCTTATTCCAAAACTTTCCAAGGCCCGCC-TCACGG--CA
TCCAAGTTGAGAGAGATAAA--TTGAACAAGTATGGTCGTCCCCTATTGGGATGTA-CGA
TTAAACCAAAATTGGGATTATCCGCGAAAAACTACGGTAGAGCGGTTTATGAATGTCTCC
GCGGTGGACTTGATTTTACCAAGGATGATGAAAACGTAAACTCACAACCATTTATGCGTT
GGAGAGACCGTTTC
>2751
------------------------------------------------------------
------------------------------------------------------------
-------------------------------GAGGAAGCAGGGGCCGCTGTAGCTGCTGA
ATCTTCTACTGGTACATGGACAACTGTGTGGACCGATGGGCTTACCAGTCTTGATCGTTA
CAAAGGACGATGCTATGGCATCGAGCCTGTTGCTGGAGAAGAAAATCA--ATATATTGCT
TATGTAGCTTAT----CCCCTAGACCTTTTTGAAGAAGGTTCTGTTACTAACATGTTTAC
TTCCATTGTGGGTAATGTATTTGGATTCAAGGCTCTACGCGCTCTACGTCTGGAGGATTT
GCGAATCCC-------TACTGCTTATGTTAAAACTTTCCAAGGCCCACC-TCACGG--TA
TCCAGGTTGAAAGAGATAAA--TTGAACAAGTATGGTCGCCCTCTATTGGGATGTA-CTA
TTAAACCAAAATTGGGATTATCCGCTAAAAATTATGGTAGAGCAGTTTATGAATGTCTAC
GCGGTGGACTTGATTTTACCAAAGATGATGAAAACGTGAATTCACAACCATTTATGCGTT
GGAGAGACCGTTTC
>3901
------------------------GCAAGTGTTGGATTTCAAGCTG-GTGTTAAAGATTA
TAAATTGACTTACTACACCCCGGAGTATGAAACCAAGGATACTGATATCTTGGCAGCATT
CCGAGTAACTCCTCAGCCTGGGGTTCCCCCGGAAGAAGCAGGGGCTGCAGTAGCTGCCGA
ATCTTCTACTGGTACATGGACAACTGTTTGGACTGATGGACTTACCAGTCTTGACCGTTA
CAAAGGACGATGCTATCACATCGAGCCTGTTGCTGGGGAAGACAACCA--ATGGATCTGT
TATGTAGCTTAT----CCATTAGACCTATTTGAAGAGGGTTCCGTTACTAACATGTTTAC
TTCCATTGTGGGTAACGTATTTGGTTTCAAAGCCCTACGTGCTCTACGTCTGGAGGATCT
ACGAATTCC-------CGTTGCTTATGCAAAAACTTTCCAAGGCCCGCC-TCATGG--TA
TCCAAGTTGAAAGAGATAAG--TTGAACAAGTATGGTCGTCCTTTATTGGGATGTA-CTA
TTAAACCAAAATTGGGATTATCCGCAAAAAATTATGGTAGAGCGTGTTATGAGTGTCTAC
GTGGTGGACTTGATTTTACCAAAGATGATGAAAACGTAAACTCACAACCATTTATGCGTT
GGAGAGACCGTTTT
>3371
-----------------------------------ATTCAAAGCCG-GTGTTAAAGATTA
TAAATTGACTTATTATACTCCTGAATATGTAACCAAAGATACTGATATCTTGGCAGCATT
CCGAGTAACTCCTCAACCCGGAGTTCCGCCCGAGGAAGCAGGAGCTGCGGTAGCTGCGGA
ATCTTCTACTGGTACATGGACAACTGTGTGGACCGATGGGCTTACTAGCCTTGATCGTTA
CAAAGGACGATGCTACAACATTGAGCCCGTTGCTGGAGAAGAAAATCA--ATATATATGT
TATGTAGCTTAC----CCTTTAGACCTTTTTGAAGAAGGTTCTGTTACTAACATGTTTAC
GTCCATTGTGGGTAATGTATTTGGGTTCAAAGCCCTGCGCGCTCTACGTCTAGAGGATCT
ACGAATCCC-------TACCGCATATATTAAAACTTTCCAAGGTCCACC-TCATGG--GA
TCCAAGTTGAGAGAGATAAA--TTGAACAAGTATGGCCGTCCCCTATTGGGATGTA-CTA
TTAAACCAAAATTGGGGTTATCCGCTAAGAATTACGGTAGAGCAGTTTATGAATGTCTAC
GCGGTGGACTTGACTTTACCAAAGATGATGAGAACGTGAACTCCCAACCATTTATGCGTT
GGCGAGACCGTTTC
>2318
------------------------------------------------------------
CAAATTGACTTATTCTACTCCTGGCTGTCAAACCCTTGATACTGATGTCTCGGCAGCATT
CCTAGTTACTGCTCAGCCTGAACTACCACCTGCAGAAGCAGGGGCCGAGGCAGCTGCCGA
ATCTTCTACTGGTACATGGACAACTGTGTGGACCGATGGACTTACCATCCTTGATCGTTA
CAAAGGGCGATGCTACGACATCGATCCCGCTGCTGGAGAAGAAAATCA--ATATATTGCT
TATGATACTAAC----CCATTATACCTTTTAGAAGAAGGCTCTGCCACTAACATGTTTAC
TTCCATTGCATGTAATGTATTAGGGTTCAAAGCCCTGCGCGCCCTACGTCTGGAAGATCT
GCGAATCCC-------TGTTGCTTATGTTAAAACTTTCCAAGGCCCGCC-TCATGG--CA
TCCAAGTTGAGAGAGATAAA--TTGAACAAGTATGGTCGTCCCCTGTTGGGATGTA-CTA
TTAAACCTAAATTGGGGTTATCTGCTAAAAACTACGGTAGAGCGGTTTATGAATGTCTCC
GTGGTGGACTTGATTTTACCAAAGACGATGAGAACGTGAACTCCCAACCATTTATGCGTT
GGAGAGATCGTTTC
>3528
-------------------------------------------------------GATTA
CAAATTGACTTATTATACTCCTGAGTACGAAACCAAAGATACTGATATCTTGGCAGCATT
CCGAGTAACTCCTCAACCGGGAGTTCCGCCTGAAGAAGCGGGGGCTGCGGTAGCTGCCGA
ATCTTCTACTGGTACATGGACAACTGTGTGGACTGATGGACTTACCAGTCTTGATCGTTA
CAAAGGACGATGCTACCACATCGAGGTCGTTGTTGGGGAGGAAAATCA--ATTTATTGCT
TATGTAGCTTAT----CCTTTAGACCTTTTTGAAGAAGGTTCTGTTACTAACATGTTTAC
TTCCATTGTGGGTAATGTTTTTGGTTTCAAAGCCCTGCGAGCTCTACGTCTGGAAGATCT
GCGAATTCC-------CACTTCTTATTCCAAAACTTTCCAAGGTCCGCC-TCATGG--CA
TCCAAGTTGAAAGAGATAAA--TTGAACAAGTATGGTCGTCCCCTATTGGGATGTA-CTA
TTAAACCAAAATTGGGATTATCCGCAAAAAACTACGGTAGAGCGGTTTATGAATGTCTAC
GGGGTGGACTTGATTTTACTAAGGATGATGAAAACGTAAATTCACAACCATTTATGCGTT
GGAGAGATCGTTTC
>2752
------------------------------GTTGGATTCAAAGCTG-GTGTTAAGGATTA
TAAATTGACTTATTATACTCCTGAATATGAAACCAAAGATACTGATATCTTGGCAGCATT
CCGAGTAACTCCTCAACCCGGAGTTCCACCCGAGGAAGCAGGGGCCGCTGTAGCTGCTGA
ATCTTCTACTGGTACATGGACAACTGTGTGGACCGATGGGCTTACCAGTCTTGATCGTTA
CAAAGGACGATGCTATGGAATCGAGCCTGTTCCTGGAGAAGAAAGTCA--ATTTATTGCT
TATGTAGCTTAT----CCGCTAGACCTTTTTGAAGAAGGTTCTGTTACTAACATGTTTAC
TTCCATTGTGGGTAATGTATTTGGATTCAAGGCTCTGCGTGCTCTACGTCTGGAGGATTT
GCGAATCCC-------TACTGCTTATGTTAAAACTTTCCAAGGCCCACC-TCATGG--TA
TCCAGGTTGAAAGAGATAAA--TTGAACAAGTATGGTCGCCCTCTATTGGGATGTA-CTA
TTAAACCAAAATTGGGATTATCCGCTAAGAATTATGGTAGAGCAGTTTATGAATGTCTAC
GCGGTGGACTTGATTTTACCAAAGATGATGAAAACGTGAATTCCCAACCATTTATGCGTT
GGAGAGACCGTTTC
>2388
----------------------------GTGCTGGATTCANNGCTG-GTGTTAANGATNN
CAAATTGACTTATTATACTCCTGAATATGAAACCAAAGATACTGATATCTTGGCAGCATT
TCGAGTAACTCCTCAACCCGGAGTTCCACCTGAAGAAGCAGGGGCCGCAGTTGCTGCCGA
ATCTTCTACTGGTACATGGACAACTGTGTGGACTGATGGACTTACTAGCTTGGATCGCTA
CAAAGGACGATGCTACTACATCGAGCCCGTTGTCGGGGAGGAAAATCA--ATTTATTGCT
TATGTAGCTTAT----CCTTTAGACCTTTTTGAAGAAGGTTCCGTTACCAACATGTTTAC
TTCCATTGTGGGTAATGTATTTGGATTCAAAGCTCTACGAGCTCTACGTCTGGAGGATTT
GCGAATTCC-------TCCTGCTTATTCCAAAACTTTCCAAGGCCCACC-CCATGG--TA
TCCAAGTTGAGAGAGATAAA--TTGAACAAGTATGGTCGTCCCCTATTGGGATGTA-CTA
TTAAACCAAAATTGGGATTATCCGCGAAAAACTACGGTAGAGCGGTTTATGAATGTCTAC
GTGGTGGACTTGATTTTACCAAAGATGATGAGAACGTGANCTCTCANCCATTTATGCGTT
GGAGAGACCGTTTC
>3530
-------------------CTAAAGCAAGCGTTGGATTTAAAGCTG-GTGTTAAAGATTA
CAAATTGACTTATTATACTCCTGATTACGAAACCAAAGATACTGATATATTGGCAGCATT
CCGAGTAACTCCTCAACCGGGAGTTCCGCCTGAAGAAGCGGGGGCTGCGGTAGCTGCCGA
ATCTTCTACTGGTACATGGACAAGTGTGTGGACTGATGGACTTACCAGTCTTGACCGTTA
CAAAGGACGATGCTACCACATCGAGGCCGTTATTGGGGAGGAAAATCA--ATATATTGCT
TATGTGGCTTAT----CCTTTAGACCTTTTTGAAGAAGGTTCTGTTACTAACATGTTTAC
TTCCATTGTGGGTAATGTATTTGGTTTCAAAGCCCTGCGAGCTCTACGTCTGGAAGATCT
GCGAATTCC-------CACTTCTTATTCCAAAACTTTCCAAGGCCCACC-TCATGG--CA
TCCAAGTTGAAAGAGATAAA--TTGAACAAGTACGGTCGTCCCTTATTGGGATGTA-CTA
TTAAACCAAAATTGGGATTATCCGCAAAAAACTACGGTAGAGCGGTTTATGAATGTCTAC
GGGGTGGACTTGATTTTACTAAGGATGATGAAAACGTAAATTCACAACCATTTATGCGTT
GGAGAGATCGTTTC
>3488
ATGTCACCACAAACAGAGACTAAAGCAAGTGTTGGATTTAAAGCCG-GTGTTAAAGATTA
CAAATTGACTTATTATACTCCTGACTATGAAACCAAAGATACTGATATCTTGGCAGCATT
CCGAGTAACTCCTCAACCTGGAGTTCCACCTGAGGAAGCAGGGGCCGCGGTAGCTGCTGA
ATCTTCTACTGGTACATGGACAACTGTGTGGACCGATGGACTTACCAGCCTTGATCGTTA
CAAGGGACGATGCTACCACATCGAGCCCGTTGCTGGAGAAGAAAATCA--ATATATTGCT
TATGTAGCTTAT----CCCTTAGACCTTTTTGAAGAGGGTTCTGTTACTAACATGTTTAC
TTCCATTGTGGGTAATGTATTTGGGTTCAAAACCCTGCGTGCTCTACATTTAAAGGATCT
GCGAATCCC-------CCCTTCTTATTCTAAAACTTTTCAAGGACTGCC-TCATGG--CA
TCCAAGTTGAGAGAGATAAA--TTGAACAAGTATGGCCATCCTTTATTGGGGTGCA-CTA
TTAAACCAAAATTGGGGTTATCTACTAAGAACTACGGTAAAGCAGTTTATGAATGTCTCT
ATGGTGGACTTGATTTTACCAAAGATGACGAGAACGTAAACTACCAACCCTTTATGCGTT
GGAGAGACCGTTTC
>4349
ATGTCACCACAAACAGAGACTAAAGCAAGTGTTGGGTTCAAAGCTG-GTGTTAAAGAGTA
TAAATTGACTTACTATACTCCTGAATATGAAACCAAGGATACTGATATCTTGGCAGCATT
CCGAGTAACTCCTCAACCTGGAGTTCCACCTGAAGAAGCAGGGGCTGCGGTAGCTGCTGA
ATCTTCTACTGGTACATGGACAACTGTGTGGACCGATGGGCTTACCAGCCTTGATCGTTA
CAAAGGACGATGCTACCACATCGAGCCCGTTCCAGGAGAAGAAACTCA--ATTTATTGCG
TATGTAGCTTAT----CCCTTAGACCTTTTTGAAGAAGGTTCGGTTACTAACATGTTTAC
CTCGATTGTGGGTAATGTATTTGGGTTCAAAGCCCTGGCTGCTCTACGTCTAGAGGATCT
GCGAATCCC-------TCCTGCTTATACTAAAACTTTCCAAGGACCACC-TCATGG--TA
TCCAAGTTGAAAGAGATAAA--TTGAACAAGTATGGACGTCCCCTATTAGGATGTA-CTA
TTAAACCAAAATTGGGGTTATCCGCGAAAAACTATGGTAGAGCAGTTTATGAATGTCTAC
GTGGTGGACTTGATTTTACCAAAGATGATGAGAATGTGAACTCCCAACCATTTATGCGTT
GGAGAGACCGTTTC
>4350
ATGTCACCACAAACAGAGACTAAAGCAAGTGTTGGATTCAAAGCTG-GTGTTAAAGAATA
TAAATTGACTTATTATACTCCTGAATATGAAACCAAGGATACTGATATCTTGGCAGCATT
CCGAGTAACTCCTCAACCCGGAGTTCCACCTGAAGAAGCAGGGGCTGCGGTAGCTGCTGA
ATCTTCTACTGGTACATGGACAACTGTGTGGACCGATGGGCTTACCAGCCTTGATCGTTA
CAAAGGACGATGCTACCACATTGAACCCGTTCCAGGAGAAGAAACTCA--ATTTATTGCA
TATGTAGCTTAC----CCCTTAGACCTTTTTGAAGAAGGTTCGGTTACTAACATGTTTAC
CTCGATTGTGGGTAATGTATTTGGGTTCAAAGCCCTGGCGGCTCTACGTCTAGAGGATCT
GCGAATCCC-------TCCTGCTTATACTAAAACTTTCCAGGGACCACC-TCATGG--TA
TCCAAGTTGAAAGAGATAAA--TTGAACAAGTATGGGCGTCCCCTATTAGGATGTA-CTA
TTAAACCTAAATTGGGGTTATCCGCGAAGAACTATGGTAGAGCAGTTTATGAATGTCTAC
GTGGTGGACTTGATTTTACCAAAGATGATGAGAATGTGAACTCCCAACCATTTATGCGTT
GGAGAGACCGTTTC
>2320
------------------------------GTTGGATTCAAAGCTG-GTGTTAAAGNTTA
CAAATTGACTTNTTATACTCCTGANTATGACCCCAAAGATACTGATATCTTGGCAGCATT
CCGGGTAACTCCTCAACCTGGAGTTCCACCTGAAGAAGCAGGGGCCGCGGTAGCTGCCGA
ATCTTCTACTGGTACATGGACAACTGTGTGGACCGATGGACTTACCAGCCTTGATCGTTA
CAAAGGGCGATGCTACAAAATCGAGCCCGTTGCTGGAGAAGAAACTCA--ATTTATTGCT
TATGTAGCTTAC----CCATTAGACCTTTTTGAAGAAGGTTCTGTTACTAACATGTTTAC
TTCCATTGTCGGTAATGTATTTGGGTTCAAAGCCCTGCGTGCTCTACGTCTGGAAGATCT
GCGAATCCC-------TGTTGCTTATGTTAAAACTTTCCAAGGCCCGCC-TCATGG--CA
TCCAAGTTGAGAGAGATAAA--TTGAACAAGTATGGTCGTCCCCTGTTGGGATGTA-CTA
TTAAACCTAAATTGGGGTTATCTGCTAAAAACTACGGTAGAGCGGTTTATGAATGTCTCC
GTGGTGGACTTGATTTTACCAAAGACGATGAGAACGTGAACTCCCAACCATTTATGCGTT
GGAGAGATCGTTTC
>2321
----------------AAACTAAAGCAAGTGTTGGATTCAAAGCTG-GTGTTAAAGATTA
CAAATTGACTTNTTATACTCCTGACTATGAAACCAAAGATACTGATATCTTGGCAGCATT
CCGNGTAACTCCTCAACCTGGAGTTCCACCTGAAGAAGCGGGGGCCGCGGTAGCTGCCGN
ATCTTCTACTGGTACATGGACAACTGTGTGGACCGATGGACTTACCAGCCTTGATCGTTA
CAAAGGGCGATGCTACGAAATCGAGCCCGTTGCTGGAGAAGAAAATCA--ATATATTGCT
TATGTAGGTTAT----CCCTTAGACCTTTTTGAAGAAGGTTCTGTTACTAACATGTTTAC
TTCCATTGTAGGTAATGTATTTGGGTTCAAAGCCCTGCGCGCTCTACGTCTGGAAGATCT
GCGAATCCC-------TGTTGCTTATGTTAAAACTTTCCAAGGCCCGCC-TCATGG--CA
TCCAAGTTGAGAGAGATAAA--TTGAACAAGTATGGTCGTCCCCTGTTGGGANGTA-CTA
TTAAACCTAAATTGGGGTTATCTGCTAAAAACTACGGTAGAGCGGTTTATGAATGTCTCC
GCGGGGGACTTGATTTTACCAAAGATGATGAGAACGTGAACTCCCAACCATTTATGCGTT
GGAGAGATCGTTTC
>2493
--------------------------------------------TG-GTGTTAAAGATTA
TAGATTAACTTATTATACTCCGGAATATCAGACCAAAGATACGGATATCTTGGCAGCATT
CCGAGTCACTCCTCAACCCGGAGTGCCCCCCGAGGAAGCAGGAGCAGCAGTAGCGGCTGA
ATCTTCTACCGGTACATGGACAACTGTTTGGACCGATGGACTTACCAGTCTTGATCGTTA
CAAGGGGCGATGCTATGACATCGAGCCTGTTCCTGGAGAGGAAACTCA--ATTTATTGCC
TATGTAGCTTAC----CCCTTAGACCTTTTTGAAGAAGGTTCTGTTACCAACCTGTTCAC
TTCCATTGTGGGTAATGTATTTGGATTCAAAGCCCTACGGGCTCTACGTCTGGAAGATCT
GCGAATTCC-------TCCTGCTTATTCCAAAACTTTCCAAGGTCCACC-CCATGG--TA
TTCAAGTTGAAAGAGATAAA--TTAAACAAATATGGCCGTCCCTTGTTGGGGTGTA-CTA
TAAAACCAAAATTGGGTCTATCTGCCAAAAATTATGGTAGAGCAGTTTATGAATGTCTCC
GTGGTGGACTCGATTTTACCAAGGATGATGAGAACGTGAATTCCCAACCAT---------
--------------
>2494
------------------------------------------------------------
----------TATTATACTCCGCAATATCAGACCAAAGATACGGATATCTTGGCAGCATT
CCGAGTCACTCCTCAACCCGGAGTGCCCCCCGAGGAAGCAGGAGCAGCAGTAGCGGCTGA
ATCTTCTACCGGTACATGGACAACTGTTTGGACCGATGGACTTACCAGTCTTGATCGTTA
CAAGGGGCGATGCTATGACATCGAGCCTGTTCCTGGAGAGGAAACTCA--ATTTATTGCC
TATGTAGCTTAC----CCCTTAGACCTTTTTGAAGAAGGTTCTGTTACCAACCTGTTCAC
TTCCATTGTAGGTAATGTATTTGGATTCAAAGCCCTACGGGCTCTACGTCTGGAAGATCT
GCGAATTCC-------TCCTGCTTATTCCAAAACTTTCCAAGGTCCACC-CCATGG--TA
TTCAAGTTGAAAGAGATAAA--TTAAACAAATATGGCCGTCCCTTGTTGGGGTGTA-CTA
TAAAACCAAAATTGGGTCTATCTGCCAAAAATTATGGTAGAGCAGTTTACGAATGTCTCC
GCGGTGGACTTGATTTTACCAAGGATGACGAGAACGTGAAT-------------------
--------------
>2495
---------------------------------------AAAGCTG-GTGTTAAAGATTA
TAGATTAACTTATTATACTCCGCAATATCAGACCAAAGATACGGATATCTTGGCAGCATT
CCGAGTCACTCCTCAACCCGGAGTGCCCCCCGAGGAAGCAGGAGCAGCAGTAGCGGCTGA
ATCTTCTACCGGTACATGGACAACTGTTTGGACCGATGGACTTACCAGTCTTGATCGTTA
CAAGGGGCGATGCTATGACATCGAGCCTGTTCCTGGAGAGGAAACTCA--ATTTATTGCC
TATGTAGCTTAC----CCCTTAGACCTTTTTGAAGAAGGTTCTGTTACCAACCTGTTCAC
TTCCATTGTAGGTAATGTATTTGGATTCAAAGCCCTACGGGCTCTACGTCTGGAAGATCT
GCGAATTCC-------TCCTGCTTATTCCAAAACTTTCCAAGGTCCACC-CCATGG--TA
TTCAAGTTGAAAGAGATAAA--TTAAACAAATATGGCCGTCCCTTGTTGGGGTGTA-CTA
TAAAACCAAAATTGGGTCTATCTGCCAAAAATTATGGTAGAGCAGTTTACGAATGTCTCC
GCGGTGGACTTGATTTTACCAAGGATGACGAGAACGTGAATTCC----------------
--------------
>2496
----------------------------------------AAGCTG-GTGTTAAAGATTA
TAGATTAACTTATTATACTCCGCAATATCAGACCAAAGATACGGATATCTTGGCAGCATT
CCGAGTCACTCCTCAACCCGGAGTGCCCCCCGAGGAAGCAGGAGCAGCAGTAGCGGCTGA
ATCTTCTACCGGTACATGGACAACTGTTTGGACCGATGGACTTACCAGTCTTGATCGTTA
CAAGGGGCGATGCTATGACATCGAGCCTGTTCCTGGAGAGGAAACTCA--ATTTATTGCC
TATGTAGCTTAC----CCCTTAGACCTTTTTGAAGAAGGTTCTGTTACCAACCTGTTCAC
TTCCATTGTAGGTAATGTATTTGGATTCAAAGCCCTACGGGCTCTACGTCTGGAAGATCT
GCGAATTCC-------TCCTGCTTATTCCAAAACTTTCCAAGGTCCACC-CCATGG--TA
TTCAAGTTGAAAGAGATAAA--TTAAACAAATATGGCCGTCCCTTGTTGGGGTGTA-CTA
TAAAACCAAAATTGGGTCTATCTGCCAAAAATTATGGTAGAGCAGTTTACGAATGTCTCC
GCGGTGGACTTGATTTTACCAAGGATGAC-------------------------------
--------------
>2499
------------------------------------------------------------
TAGATTAACTTATTATACTCCGGAATATCAGACCCTTGATACGGATATCTTGGCAGCATT
CCGAGTCACTCCTCAACCCGGAGTGCCCCCCGAGGAAGCAGGAGCAGCAGTAGCGGCTGA
ATCTTCTACCGGTACATGGACAACTGTTTGGACCGATGGACTTACCAGTCTTGATCGTTA
CAAGGGGCGATGCTATGGCATCGAGCCTGTTCCTGGAGAGGAAACTCA--ATTTATTGCC
TATGTAGCTTAC----CCCTTAGACCTTTTTGAAGAAGGTTCTGTTACCAACCTGTTCAC
TTCCATTGTAGGTAATGTATTTGGATTCAAAGCCCTACGGGCTCTACGTCTGGAAGATCT
GCGAATTCC-------TCCTGCTTATTCCAAAACTTTCCAAGGTCCACC-CCATGGTATA
TTCAAGTTGAAAGAGATAAA--TTAAACAAATATGGCCGTCCCTTGTTGGGGTGTA-CTA
TCAAACCAAAATTGGGTCTATCTGCCAAAAATTATGGTAGAGCAGTTTACGAATGTCTCC
GCGGTGGACTTGATTTTAC-----------------------------------------
--------------
>2500
---------------------------------------AAAGCTG-GTGTTAAAGATTA
TAGATTAACTTATTATACTCCGGAATATCAGACCAAAGATACGGATATCTTGGCAGCATT
CCGAGTCACTCCTCAACCCGGAGTGCCCCCCGAGGAAGCAGGAGCAGCAGTAGCGGCTGA
ATCTTCTACCGGTACATGGACAACTGTTTGGACCGATGGACTTACCAGTCTTGATCGTTA
CAAGGGGCGATGCTATGGCATCGAGCCTGTTCCTGGAGAGGAAACTCA--ATTTATTGCC
TATGTAGCTTAC----CCCTTAGACCTTTTTGAAGAAGGTTCTGTTACCAACCTGTTCAC
TTCCATTGTAGGTAATGTATTTGGATTCAAAGCCCTACGGGCTCTACGTCTGGAAGATCT
GCGAATTCC-------TCCTGCTTATTCCAAAACTTTCCAAGGTCCACC-CCATGG--TA
TTCAAGTTGAAAGAGATAAA--TTAAACAAATATGGCCGTCCCTTGTTGGGGTGTA-CTA
TCAAACCAAAATTGGGTCTATCTGCCAAAAATTATGGTAGAGCAGTTTACGAATGTCTCC
GCGGTGGACTTGATTTTACCAAGGATGACGAGAACGT-----------------------
--------------
>2501
--------------------------AGGTGTTGGATTTAAAGCTG-GTGTTAAAGATTA
TAGATTAACTTATTATACTCCGCAATATCAGACCAAAGATACGGATATCTTGGCAGCATT
CCGAGTCACTCCTCAACCCGGAGTGCCCCCCGAGGAAGCAGGAGCAGCAGTAGCGGCTGA
ATCTTCTACCGGTACATGGACAACTGTTTGGACCGATGGACTTACCAGTCTTGATCGTTA
CAAGGGGCGATGCTATGACATCGAGCCTGTTCCTGGAGAGGAAACTCA--ATTTATTGCC
TATGTAGCTTAC----CCCTTAGACCTTTTTGAAGAAGGTTCTGTTACCAACCTGTTCAC
TTCCATTGTAGGTAATGTATTTGGATTCAAAGCCCTACGGGCTCTACGTCTGGAAGATCT
GCGAATTCC-------TCCTGCTTATTCCAAAACTTTCCAAGGTCCACC-CCATGG--TA
TTCAAGTTGAAAGAGATAAA--TTAAACAAATATGGCCGTCCCTTGTTGGGGTGTA-CTA
TAAAACCAAAATTGGGTCTATCTGCCAAAAATTATGGTAGAGCAGTTTACGAATGTCTCC
GCGGTGGACTTGATTTTACCAAGGATGACGAGAACGTGAATTCCCAACCATTCATGCGCT
GGA-----------
>2504
-----------------------------------------------------AAGATTA
TAGATTAACTTATTATACTCCGCAATATCAGACCAAAGATACGGATATCTTGGCAGCATT
CCGAGTCACTCCTCAACCCGGAGTGCCCCCCGAGGAAGCAGGAGCAGCAGTAGCGGCTGA
ATCTTCTACCGGTACATGGACAACTGTTTGGACCGATGGACTTACCAGTCTTGATCGTTA
CAAGGGGCGATGCTATGACATCGAGCCTGTTCCTGGAGAGGAAACTCA--ATTTATTGCC
TATGTAGCTTAC----CCCTTAGACCTTTTTGAAGAAGGTTCTGTTACCAACCTGTTCAC
TTCCATTGTAGGTAATGTATTTGGATTCAAAGCCCTACGGGCTCTACGTCTGGAAGATCT
GCGAATTCC-------TCCTGCTTATTCCAAAACTTTCCAAGGTCCACC-CCATGG--TA
TTCAAGTTGAAAGAGATAAA--TTAAACAAATATGGCCGTCCCTTGTTGGGGTGTA-CTA
TAAAACCAAAATTGGGTCTATCTGCCAAAAATTATGGTAGAGCAGTTTACGAATGTCTCC
GCGGTGGACTTGATTTTACCAAGGATGACGAGAACGTGAATTCCCAACCATTCATGCGCT
GGA-----------
>2506
--------------------------AGGTGTTGGATTTAAAGCTG-GTGTTAAAGATTA
TAGATTAACTTATTATACTCCGCAATATCAGACCAAAGATACGGATATCTTGGCAGCATT
CCGAGTCACTCCTCAACCCGGAGTGCCCCCCGAGGAAGCAGGAGCAGCAGTAGCGGCTGA
ATCTTCTACCGGTACATGGACAACTGTTTGGACCGATGGACTTACCAGTCTTGATCGTTA
CAAGGGGCGATGCTATGACATCGAGCCTGTTCCTGGAGAGGAAACTCA--ATTTATTGCC
TATGTAGCTTAC----CCCTTAGACCTTTTTGAAGAAGGTTCTGTTACCAACCTGTTCAC
TTCCATTGTAGGTAATGTATTTGGATTCAAAGCCCTACGGGCTCTACGTCTGGAAGATCT
GCGAATTCC-------TCCTGCTTATTCCAAAACTTTCCAAGGTCCACC-CCATGG--TA
TTCAAGTTGAAAGAGATAAA--TTAAACAAATATGGCCGTCCCTTGTTGGGGTGTA-CTA
TAAAACCAAAATTGGGTCTATCTGCCAAAAATTATGGTAGAGCAGTTTACGAATGTCTCC
GCGGTGGACTTGATTTTACCAAGGATGACGAGAACGTGAATTCCCAACCATTCATGCGCT
GGA-----------
>2508
----------------------------------------AAGCTG-GTGTTAAAGATTA
TAGATTAACTTATTATACTCCGCAATATCAGACCAAAGATACGGATATCTTGGCAGCATT
CCGAGTCACTCCTCAACCCGGAGTGCCCCCCGAGGAAGCAGGAGCAGCAGTAGCGGCTGA
ATCTTCTACCGGTACATGGACAACTGTTTGGACCGATGGACTTACCAGTCTTGATCGTTA
CAAGGGGCGATGCTATGACATCGAGCCTGTTCCTGGAGAGGAAACTCA--ATTTATTGCC
TATGTAGCTTAC----CCCTTAGACCTTTTTGAAGAAGGTTCTGTTACCAACCTGTTCAC
TTCCATTGTAGGTAATGTATTTGGATTCAAAGCCCTACGGGCTCTACGTCTGGAAGATCT
GCGAATTCC-------TCCTGCTTATTCCAAAACTTTCCAAGGTCCACC-CCATGG--TA
TTCAAGTTGAAAGAGATAAA--TTAAACAAATATGGCCGTCCCTTGTTGGGGTGTA-CTA
TAAAACCAAAATTGGGTCTATCTGCCAAAAATTATGGTAGAGCAGTTTACGAATGTCTCC
GCGGTGGACTTGATTTTACCAAGGATGAC-------------------------------
--------------
>2509
------------------------------------------------------------
-----------ATTATACTCCGCAATATCAGACCAAAGATACGGATATCTTGGCAGCATT
CCGAGTCACTCCTCAACCCGGAGTGCCCCCCGAGGAAGCAGGAGCAGCAGTAGCGGCTGA
ATCTTCTACCGGTACATGGACAACTGTTTGGACCGATGGACTTACCAGTCTTGATCGTTA
CAAGGGGCGATGCTATGACATCGAGCCTGTTCCTGGAGAGGAAACTCA--ATTTATTGCC
TATGTAGCTTAC----CCCTTAGACCTTTTTGAAGAAGGTTCTGTTACCAACCTGTTCAC
TTCCATTGTAGGTAATGTATTTGGATTCAAAGCCCTACGGGCTCTACGTCTGGAAGATCT
GCGAATTCC-------TCCTGCTTATTCCAAAACTTTCCAAGGTCCACC-CCATGG--TA
TTCAAGTTGAAAGAGATAAA--TTAAACAAATATGGCCGTCCCTTGTTGGGGTGTA-CTA
TAAAACCAAAATTGGGTCTATCTGCCAAAAATTATGGTAGAGCAGTTTACGAATGTCTCC
GCGGTGGACTTGATTTTACCAAGGATGACGAGAACGTGAATTCCCAACCATTCATGCGCT
GGA-----------
>2322
------------------------------------------------------------
CAGAGTGAATTATTATACTCCTGACTATGAAACCAAAGATACTGATATCTTGGCAGCATT
CCGAGTAAGTCCTCAACCTGGAGTTCCACCTGAAGAAGCAGGGGCCGCGGTAGCTGCCGA
ATCTTCTACTGGTACATGGACAACTGTGTGGACTGATGGACTTACCAGCCTTGATCGTTA
CAAAGGGCGATGCTACGAAATCGAGCCCGTTGCTGGAGAAGAAAATCA--ATATATTGCT
TATGTAGCTTAC----CCATTAGACCTTTTTGAAGAAGGGTCTGGTACTAACATGGTTAC
TTCCATTGGAGGTAATGTATTTGGGTTCAAAGCCCTGCCCGCTCTACGCCTGGAAGATCT
GCGAATCCC-------TGTTGCTTATGTTAAAACTTTCCAAGGACCGCC-TCATGG--CA
TCCAAGTTGAGAGAGATAAA--TTGAACAAGTATGGTCGTCCCCTGTTGGGATGTA-CTA
TTAAACCTAAATTGGGGTTATCTGCTAAAAACTACGGTAGGGCAGTTTATGAATGTCTCC
GTGGTGGACTTGATTTTACCAAAGACGATGAGAACGTGAACTCCCAACCATTTATGCGTT
GGAGAGATCGTTTC
>3532
-------------------------------TTGGATTTAAAGCTG-GTGTTAAAGATTA
CAAATTGCCTTATTATGCTCCTGACTACGAAAACATCGATACTGATATCTTGGCAGCATT
CCAAGTAACTCCTCAACCGGGAGTTCCGCCTGAAGAAGCGGGGGCTGCGGTAGCTGCCGA
ATCTTCTACTGGTACATGGACAACTGTGTGGACTGATGGACTTACCAGTCTTGATCGATA
CAAAGGACGATGCTACCACATCGAGGTCGTTGTTGGGGAGGAAAATCA--ATATATTGCT
TATGTAGCTTAT----CCTTTAGACCTTTTTGAAGAAGGTTCTGTTACTAACATGTTTAC
TTCCATTGGGGGTAATGTATTTGGTTTCAAAGCCCTGCGAGCTCTACGTCTNNNNNNNNN
NNNNNNNNN-------NNNNNNNNNNNNNNNNNNNNNNNNNNNNNNNNN-NCATGG--CA
TCCAAGTTGAAAGAGATAAA--TTGAACAAGTATGGTCGTCCCCTATTGGGATGTA-CTA
TTAAACCAAAATTGGGATTATCCGCAAAAAACTACGGTAGAGCGGTTTATGAATGTCTAC
GGGGTGGACTTGATTTTACTAAGGATGATGAAAACGTAAATTCACAACCATTTATGCGTT
GGAGAGATCGTTTC
>2403
-------------------------------------TCAAAGCTG-GTGTTAAAGATTA
CAAATTGACTTATTATACTCCTGACTATGAGACAAAAGATACTGATATCTTGGCAGCATT
CCGAGTAACTCCTCAACCCGGAGTTCCGCCTGAAGAAGCAGGGGCTGCAGTAGCTGCCGA
ATCTTCTACTGGTACATGGACAACTGTGTGGACTGATGGACTTACCAGTCTTGATCGTTA
CAAAGGACGATGCTACCACATCGAACCCGTTGCTGGGGAGGAAAATCA--ATATATTGCT
TATGTAGCTTAC----CCTTTAGACCTTTTTGAAGAAGGTTCTGTTACTAACATGTTTAC
TTCTATTGTGGGTAATGTATTTGGGTTTAAAGCTTTACGAGCTCTACGTCTGGAGGATTT
GCGAATTCC-------TCCCTCTTATTCCAAAACTTTCCAAGGCCCGCC-TCACGG--CA
TCCAAGTTGAGAGAGACAAA--TTGAACAAGTATGGTCGTCCCCTATTGGGATGTA-CGA
TTAAACCAAAATTGGGATTATCCGCGAAAAACTACGGTAGAGCGGTTTATGAATGTCTCC
GCGGTGGACTTGATTTTACCAAGGATGATGAAAACGTGAACTCACAACCATTTATGCGTT
GGAGAGACCGTTTC
>2404
-------------------------------------TCAAAGCTG-GTGTTAAAGATTA
CAAATTGACTTATTATACTCCTGACTATGAGACAAAAGATACTGATATCTTGGCAGCATT
CCGAGTAACTCCTCAACCCGGAGTTCCGCCTGAAGAAGCAGGGGCTGCAGTAGCTGCCGA
ATCTTCTACTGGTACATGGACAACTGTGTGGACTGATGGACTTACCAGTCTTGATCGTTA
CAAAGGACGATGCTACCACATCGAAGCCGTTCCTGGGGAGGAAAATCA--ATATATTGCT
TATGTAGCTTAC----CCTTTAGACCTTTTTGAAGAAGGTTCTGTTACCAACATGTTTAC
TTCTATTGTAGGTAATGTTTTTGGGTTTAAAGCTTTACGAGCTCTACGTCTAGAGGATTT
GCGAATTCC-------TCCCGCTTATTCCAAAACTTTCCAAGGCCCGCC-TCACGG--TA
TCCAAGTTGAAAGAGATAAA--TTGAACAAGTATGGTCGTCCCCTATTGGGATGTA-CGA
TTAAACCAAAATTGGGATTATCCGCGAAAAACTACGGTAGAGCCGTTTATGAATGTCTCC
GCGGTGGACTTGATTTTACCAAGGATGATGAAAACGTGAACTCACAACCATTTATGCGTT
GGAGAGACCGTTTC
>2405
-------------------------------------TCAAAGCTG-GTGTTAAAGATTA
CAAATTGACTTATTATACTCCTGACTATGAGACAAAAGATACTGATATCTTGGCAGCATT
CCGAGTAACTCCTCAACCTGGAGTTCCGCCTGAAGAAGCAGGGGCTGCAGTAGCTGCCGA
ATCTTCTACTGGTACATGGACAACTGTGTGGACTGATGGACTTACCAGTCTTGATCGTTA
CAAAGGACGATGCTACCACATCGAAGCCGTTCCTGGGGAGGAAACTCA--ATTTATTGCT
TATGTAGCTTAC----CCTTTAGACCTTTTTGAAGAAGGTTCTGTTACCAACATGTTTAC
TTCTATCGTAGGTAATGTTTTTGGGTTTAAAGCTTTACGAGCTCTACGTCTAGAGGATTT
GCGAATTCC-------TCCCGCTTATTCCAAAACTTTCCAAGGCCCGCC-TCACGG--TA
TCCAAGTTGAAAGAGATAAA--TTGAACAAGTATGGTCGTCCCCTATTGGGATGTA-CGA
TTAAACCAAAATTGGGATTATCTGCGAAAAACTACGGTAGAGCGGTTTATGAATGTCTCC
GCGGTGGACTTGATTTTACCAAGGATGATGAAAACGTGAACTCACAACCATTTATGCGTT
GGAGAGACCGTTTC
>2406
-------------------------------------TCAAAGCTG-GTGTTAAAGATTA
CAAATTGACTTATTATACTCCTGACTATGAGACAAAAGATACTGATATCTTGGCAGCATT
CCGAGTAACTCCTCAACCCGGAGTTCCGCCTGAAGAAGCAGGGGCTGCAGTAGCTGCCGA
ATCTTCTACTGGTACATGGACAACTGTGTGGACTGATGGACTTACCAGTCTTGATCGTTA
CAAAGGCCGATGCTACCACATCGAAGCCGTTGTTGGGGAGGAAAGTCA--ATTTATTGCT
TATGTAGCTTAC----CCTTTAGACCTTTTTGAAGAAGGTTCTGTTACTAACATGTTTAC
TTCTATTGTAGGTAATGTATTTGGGTTTAAAGCTTTACGAGCTCTACGTCTGGAGGATTT
GCGAATTCC-------TCCTGCTTATTCCAAAACTTTCCAAGGGCCGCC-TCACGG--TA
TCCAAGTTGAAAGAGATAAA--TTGAACAAGTATGGTCGTCCCCTATTGGGATGTA-CGA
TTAAACCAAAATTGGGATTATCCGCGAAAAACTACGGTAGAGCGGTTTATGAATGTCTCC
GTGGTGGACTTGATTTTACCAAGGATGATGAAAACGTGAACTCACAACCATTTATGCGTT
GGAGAGACCGTTTC
>2517
------------------------------GTTGGATTCCAAGCTG-GTGTTAAAGATTA
CAAATTGACTTATTATACTCCTGAATATAAAACCAAAGATACTGATATCTTGGCAGCATT
CCGAGTAACTCCTCAACCGGGGGTTCCGCCTGAGGAAGCAGGGGCTGCAGTAGCCGCCGA
ATCTTCTACTGGTACATGGACAACTGTGTGGACTGATGGACTTACTAGCCTTGATCGTTA
CAAAGGACGATGCTACCACATCGAGCCCGTTCCTGGGGAGGAAACTCA--ATTTATTGCT
TATGTAGCTTAC----CCTTTAGACCTTTTTGAAGAAGGTTCTGTTACTAACATGTTTAC
TTCCATTGTAGGTAATGTGTTTGGGTTCAAAGCCTTACGAGCTTTACGTCTGGAGGATCT
ACGAATTCC-------TACCGCGTATATCAAAACTTTCCAAGGCCCTCC-CCACGG--TA
TCCAAGTTGAGAGAGATAAA--TTGAACAAGTATGGTCGTCCTCTATTGGGATGTA-CTA
TTAAACCAAAATTGGGGTTATCGGCGAAGAACTACGGTAGAGCGGTTTATGAATGTCTCC
GCGGTGGACTTGATTTTACCAAGGACGATGAAAACGTAAACTCCCAACCTTTTATGCGTT
GGAGAGACCGTTTC
>2518
------------------------------GTTGGATTCAAAGCTG-GTGTTAAAGATTA
CAAATTGACTTATTATACTCCTGAATATCAAACCAAAGATACTGATATCTTGGCAGCATT
CCGAGTATCTCCTCAACCGGGGGTTCCGCCTGAGGAAGCAGGGGCTGCAGTAGCTGCCGA
ATCTTCTACTGGTACATGGACAACTGTGTGGACTGATGGACTTACTAGCCTTGATCGTTA
CAAAGGACGATGCTACGACATCGAGCCCGTTCCTGGGGAGGAAAATCA--ATATATTGCT
TATGTAGCTTAC----CCTTTAGATCTTTTTGAAGAAGGTTCTGTTACTAACATGTTTAC
TTCCATTGTAGGTAATGTATTTGGGTTCAAAGCCTTACGAGCTTTGCGTCTGGAGGATCT
ACGAATTCC-------TCCTGCTTATATCAAAACTTTCCAAGGCCCTCC-TCATGG--TA
TCCAAGTTGAGAGAGATAAA--TTGAACAAGTATGGTCGTCCTCTGTTGGGATGTA-CTA
TTAAACCCAAATTGGGGTTATCGGCGAAGAACTACGGTAGAGCGGTTTATGAATGTCTCC
GCGGTGGACTTGATTTTACTAAGGATGATGAGAACGTGAACTCCCAACCATTTATGCGTT
GGAGAGACCGTTTC
>2519
------------------------------GTTGGATTCCAAGCTG-GTGTTAAAGATTA
CAAATTGACTTATTATACTCCTGAATATGAAACCAAAGATACTGATATCTTGGCAGCATT
CCGAGTAACTCCTCAACCGGGGGTTCCGCCTGAGGAAGCAGGGGCTGCAGTAGCTGCCGA
ATCTTCTACTGGTACATGGACAACTGTGTGGACTGATGGACTTACTAGCCTTGATCGTTA
CAAAGGACGATGCTACCACATCGAGCCCGTTCCTGGGGAGGAAAATCA--ATATATTGCT
TATGTAGCTTAC----CCTTTAGACCTTTTTGAAGAAGGTTCTGTTACTAACATGTTTAC
TTCCATTGTAGGTAATGTATTTGGGTTCAAAGCCTTACGAGCTTTACGTCTGGAGGATCT
ACGAATTCC-------TCCCGCTTATATCAAAACTTTCCAAGGCCCTCC-CCACGG--TA
TCCAAGTTGAGAGAGATAAA--TTGAACAAGTACGGTCGTCCTCTATTGGGATGTA-CAA
TTAAACCAAAATTGGGGTTATCGGCGAAGAACTACGGTAGAGCGGTTTATGAATGTCTCC
GCGGTGGACTTGATTTTACCAAGGACGATGAGAACGTGAACTCCCAACCATTTATGCGTT
GGAGAGACCGTTTC
>2520
------------------------------GTTGGATTCAAAGCTG-GTGTTAAAGATTA
CAAATTGACTTATTATACTCCTGACTATGAAACCTTAGCTACTGATATCTTGGCAGCATT
CCGAGTAACTCCGCAACCCGGAGTTCCGCCTGAGGAAGCAGGGGCTGCGGTAGCTGCCGA
ATCTTCTACTGGTACATGGACAACTGTGTGGACCGATGGACTTACCAGCCTGGATCGTTA
CAAAGGACGATGCTACCATATCGAGCCTGTTGCTGGGGAGGAAAGTCA--ATTTATTGCT
TATGTAGCTTAC----CCTTTAGACCTTTTTGAAGAAGGTTCTGTTACTAACATGTTTAC
TTCTATTGTGGGTAATGTATTTGGATTCAAAGCCCTACGAGCTCTACGTCTGGAGGATCT
ACGAATTCC-------TCCTGCTTATTCCAAAACTTTCCAAGGTCCTCC-CCATGG--TA
TCCAAGTTGAGAGAGATAAA--TTGAACAAGTATGGTCGTCCCCTATTGGGATGTA-CTA
TTAAACCAAAATTGGGGTTATCGGCCAAGAACTACGGTAGAGCGGTTTATGAATGTCTCC
GCGGTGGACTTGATTTTACCAAGGATGATGAGAATGTGAACTCCCAACCATTTATGCGTT
GGAGAGACCGTTTC
>2521
------------------------------GTTGGATTCCAAGCTG-GTGTTAAAGATTA
CAAATTGACTTATTATACTCCTGAATATGAAACCAAAGATACTGATATCTTGGCAGCATT
CCGAGTAACTCCTCAACCGGGGGTTCCGCCTGAGGAAGCAGGGGCTGCAGTAGCTGCCGA
ATCTTCTACTGGTACATGGACAACTGTGTGGACTGATGGACTTACTAGCCTTGATCGTTA
CAAAGGACGATGCTACCACATCGAGCCCGTTCCTGGGGAGGAAAGTCA--ATTTATTGCT
TATGTAGCTTAC----CCTTTAGACCTTTTTGAAGAAGGTTCTGTTACTAACATGTTTAC
TTCCATTGTAGGTAATGTATTTGGGTTCAAAGCCTTACGAGCTTTACGTCTGGAGGATCT
ACGAATTCC-------TCCCGCTTATATCAAAACTTTCCAAGGCCCTCC-CCACGG--TA
TCCAAGTTGAGAGAGATAAA--TTGAACAAGTATGGTCGTCCTCTATTGGGATGTA-CTA
TTAAACCAAAATTGGGGTTATCGGCGAAGAACTACGGTAGAGCGGTTTATGAATGTCTCC
GCGGTGGACTTGATTTTACCAAGGACGATGAGAACGTGAACTCCCAACCATTTATGCGTT
GGAGAGACCGTTTC
>2522
------------------------------GTTGGATTCAAAGCTG-GTGTTAAAGATTA
CAAATTGACTTATTATACTCCTGAATATCAAACCAAAGATACTGATATCTTGGCAGCATT
CCGAGTAAGTCCTCAACCGGGGGTTCCGCCTGAGGAAGCAGGGGCTGCAGTAGCTGCCGA
ATCTTCTACTGGTACATGGACAACTGTGTGGACTGATGGACTTACTAGCCTTGATCGTTA
CAAAGGACGATGCTACCACATCGAGCCCGTTCCTGGGGAGGAAAATCA--ATTTATTGCT
TATGTAGCTTAC----CCTTTAGACCTTTTTGAAGAGGGTTCTGTTACTAACATGTTTAC
TTCCATTGTAGGTAATGTATTTGGGTTCAAAGCCTTACGAGCTTTACGTCTGGAGGATCT
ACGAATTCC-------TCCTGCTTATATCAAAACTTTCCAAGGCCCTCC-TCATGG--TA
TCCAAGTTGAGAGAGATAAA--TTGAACAAGTATGGTCGTCCTCTGTTGGGATGTA-CTA
TTAAACCAAAATTGGGGTTATCGGCGAAGAACTACGGTAGAGCGGTTTATGAATGTCTCC
GCGGTGGACTTGATTTTACCAAGGATGATGAGAACGTGAACTCCCAACCATTTATGCGTT
GGAGAGACCGTTTC
>2523
------------------------------GTTGGATTCCAAGCTG-GTGTTAAAGATTA
CAAATTGACTTATTATACTCCTGAATATGAAACCAAAGATACTGATATCTTGGCAGCATT
CCGAGTAACTCCTCAACCGGGGGTTCCGCCTGAGGAAGCAGGGGCTGCAGTAGCTGCCGA
ATCTTCTACTGGTACATGGACAACTGTGTGGACTGATGGACTTACTAGCCTTGATCGTTA
CAAAGGACGATGCTACCACATCGAGCCCGTTGCTGGGGAGGAAAATCA--ATATATTGCT
TATGTAGCTTAC----CCTTTAGACCTTTTTGAAGAAGGTTCTGTTACTAACATGTTTAC
TTCCATTGTAGGTAATGTATTTGGGTTCAAAGCCTTACGAGCTTTACGTCTGGAGGATCT
ACGAATTCC-------TCCCGCTTATATCAAAACTTTCCAAGGTCCTCC-CCATGG--TA
TCCAAGTTGAGAGAGATAAA--TTGAACAAGTATGGTCGTCCTCTATTGGGATGTA-CTA
TTAAACCAAAATTGGGGTTATCGGCGAAGAACTACGGTAGAGCGGTTTATGAATGTCTCC
GCGGTGGACTTGATTTTACCAAGGACGATGAGAACGTGAACTCCCAACCATTTATGCGTT
GGAGAGACCGTTTC
>2524
------------------------------GTTGGATTCCAAGCTG-GTGTTAAAGATTA
CAAATTGACTTATTATACTCCTGAATATGAAACCAAAGATACTGATATCTTGGCAGCATT
CCGAGTAACTCCTCAACCGGGGGTTCCGCCTGAGGAAGCAGGGGCTGCAGTAGCTGCCGA
ATCTTCTACTGGTACATGGACAACTGTGTGGACTGATGGACTTACTAGCCTTGATCGTTA
CAAAGGACGATGCTACCACATCGAGCCCGTTGCTGGGGAGGAAAATCA--ATATATTGCT
TATGTAGCTTAC----CCTTTAGACCTTTTTGAAGAAGGTTCTGTTACTAACATGTTTAC
TTCCATTGTAGGTAATGTATTTGGGTTCAAAGCCTTACGAGCTTTACGTCTGGAGGATCT
ACGAATTCC-------TCCCGCTTATATCAAAACTTTCCAAGGTCCTCC-CCATGG--TA
TCCAAGTTGAGAGAGATAAA--TTGAACAAGTATGGTCGTCCTCTATTGGGATGTA-CTA
TTAAACCAAAATTGGGGTTATCGGCGAAGAACTACGGTAGAGCGGTTTATGAATGTCTCC
GCGGTGGACTTGATTTTACCAAGGACGATGAGAACGTGAACTCCCAACCATTTATGCGTT
GGAGAGACCGTTTC
>2525
------------------------------GTTGGATTCCAAGCTG-GTGTTAAAGATTA
CAAATTGACTTATTATACTCCTGAATATGAAACCAAAGATACTGATATCTTGGCAGCATT
CCGAGTAACTCCTCAACCGGGGGTTCCGCCTGAGGAAGCAGGGGCTGCAGTAGCTGCCGA
ATCTTCTACTGGTACATGGACAACTGTGTGGACTGATGGACTTACTAGCCTTGATCGTTA
CAAAGGACGATGCTACCACATCGAGCCCGTTGCTGGGGAGGAAAATCA--ATATATTGCT
TATGTAGCTTAC----CCTTTAGACCTTTTTGAAGAAGGTTCTGTTACTAACATGTTTAC
TTCCATTGTAGGTAATGTATTTGGGTTCAAAGCCTTACGAGCTTTACGTCTGGAGGATCT
ACGAATTCC-------TCCCGCTTATATCAAAACTTTCCAAGGTCCTCC-CCATGG--TA
TCCAAGTTGAGAGAGATAAA--TTGAACAAGTATGGTCGTCCTCTATTGGGATGTA-CTA
TTAAACCAAAATTGGGGTTATCGGCGAAGAACTACGGTAGAGCGGTTTATGAATGTCTCC
GCGGTGGACTTGATTTTACCAAGGACGATGAGAACGTGAACTCCCAACCATTTATGCGTT
GGAGAGACCGTTTC
>2526
------------------------------GTTGGATTCAAAGCTG-GTGTTAAAGATTA
CAAATTGACTTATTATACTCCTGAATATCAAACCAAAGATACTGATATCTTGGCAGCATT
CCGAGTATCTCCTCAACCGGGGGTTCCGCCTGAGGAAGCAGGGGCTGCAGTAGCTGCCGA
ATCTTCTACTGGTACATGGACAACTGTGTGGACTGATGGACTTACTAGCCTTGATCGTTA
CAAAGGACGATGCTACCACATCGAGCCCGTTCCTGGGGAGGAAAATCA--ATATATTGCT
TATGTAGCTTAC----CCTTTAGATCTTTTTGAAGAGGGTTCTGTTACTAACATGTTTAC
TTCCATTGTAGGTAATGTATTTGGGTTCAAAGCCTTACGAGCTTTGCGTCTGGAGGATCT
ACGAATTCC-------TACTGCTTATATCAAAACTTTCCAAGGCCCTCC-TCATGG--TA
TCCAAGTTGAGAGAGATAAA--TTGAACAAGTATGGTCGTCCTCTGTTGGGATGTA-CTA
TTAAACCCAAATTGGGGTTATCGGCGAAGAACTACGGTAGAGCGGTTTATGAATGTCTCC
GCGGTGGACTTGATTTTACCAAGGATGATGAGAACGTGAACTCCCAACCATTTATGCGTT
GGAGAGACCGTTTC
>2527
------------------------------GTTGGATTCCAAGCTG-GTGTTAAAGATTA
CAAATTGACTTATTATACTCCTGAATATCAAACCAAAGATACTGATATCTTGGCAGCATT
CCGAGTAACTCCTCAACCGGGGGTTCCGCCTGAGGAAGCAGGGGCTGCAGTAGCTGCCGA
ATCTTCTACTGGTACATGGACAACTGTGTGGACTGATGGACTTACTAGCCTTGATCGTTA
CAAAGGACGATGCTACCACATCGAGCCCGTTGCTGGGGAGGAAAATCA--ATATATTGCT
TATGTAGCTTAC----CCTTTAGACCTTTTTGAAGAAGGTTCTGTTACTAACATGTTTAC
TTCCATTGTAGGTAATGTATTTGGGTTCAAAGCCTTACGAGCTTTACGTCTGGAGGATCT
ACGAATTCC-------TACCGCTTATATCAAAACTTTCCAAGGCCCTCC-CCATGG--TA
TCCAAGTTGAGAGAGATAAA--TTGAACAAGTATGGTCGTCCTCTATTGGGATGTA-CTA
TTAAACCAAAATTGGGGTTATCGGCGAAGAACTACGGTAGAGCGGTTTATGAATGTCTAC
GCGGTGGACTTGATTTTACCAAGGACGATGAGAACGTGAACTCCCAACCATTTATGCGTT
GGAGAGACCGTTTC
>2528
------------------------------GTTGGATTCCAAGCTG-GTGTTAAAGATTA
CAAATTGACTTATTATACTCCTGAATATGAAACCAAAGATACTGATATCTTGGCAGCATT
CCGAGTAACTCCTCAACCGGGGGTTCCGCCTGAGGAAGCAGGGGCTGCAGTAGCTGCCGA
ATCTTCTACTGGTACATGGACAACTGTGTGGACTGATGGACTTACTAGCCTTGATCGTTA
CAAAGGACGATGCTACCACATCGAGCCTGTTGCTGGGGAGGAAAATCA--ATATATTGCT
TATGTAGCTTAC----CCTTTAGACCTTTTTGAAGAAGGTTCTGTTACTAACATGTTTAC
TTCCATTGTAGGTAATGTATTTGGGTTCAAAGCCTTACGAGCTTTACGTCTGGAGGATCT
ACGAGTTCC-------TCCCGCTTATGTCAAAACTTTCCAAGGCCCTCC-CCACGG--TA
TCCAAGTTGAGAGAGATAAA--TTGAACAAGTACGGTCGTCCTCTATTGGGATGTA-CTA
TTAAACCAAAATTGGGGTTATCGGCGAAGAACTATGGTAGAGCGGTTTATGAATGTCTCC
GCGGTGGACTTGATTTTACCAAAGACGATGAGAACGTGAACTCCCAACCATTTATGCGTT
GGAGAGACCGTTTC
>2540
------------------------------GTTGGATTCCAAGCTG-GTGTTAAAGATTA
CAAATTGACTTATTATACTCCTGAATATCAAACCAAAGATACTGATATCTTGGCAGCATT
CCGAGTAACTCCTCAACCGGGGGTTCCGCCTGAGGAAGCAGGGGCTGCAGTAGCTGCCGA
ATCTTCTACTGGTACATGGACAACTGTGTGGACTGATGGACTTACTAGCCTTGATCGTTA
CAAAGGACGATGCTACCACATCGAGCCCGTTCCTGGGGAGGAAAGTCA--ATTTATTGCT
TATGTAGCTTAC----CCTTTAGACCTTTTTGAAGAAGGTTCTGTTACTAACATGTTTAC
TTCCATTGTAGGTAATGTGTTTGGGTTCAAAGCCTTACGAGCTTTACGTCTGGAGGATCT
ACGAATTCC-------TCCCGCTTATATCAAAACTTTCCAAGGCCCTCC-CCACGG--TA
TCCAAGTTGAGAGAGATAAA--TTGAACAAGTATGGTCGTCCTCTATTGGGATGTA-CTA
TTAAACCAAAATTGGGGTTATCGGCGAAGAACTACGGTAGAGCGGTTTATGAATGTCTCC
GCGGTGGACTTGATTTTACCAAGGACGATGAGAACGTGAACTCCCAACCATTTATGCGTT
GGAGAGACCGTTTC
>2529
------------------------------GTTGGATTCCAAGCTG-GTGTTAAAGATTA
CAAATTGACTTATTATACTCCTGAATATCAAACCAAAGATACTGATATCTTGGCAGCATT
CCGAGTAAGTCCTCAACCGGGGGTTCCGCCTGAGGAAGCAGGGGCTGCAGTAGCTGCCGA
ATCTTCTACTGGTACATGGACAACTGTGTGGACTGATGGACTTACTAGCCTTGATCGTTA
CAAAGGACGATGCTACTACATCGAGCCCGTTCCTGGGGAGGAAAATCA--ATATATATGT
TATGTAGCTTAC----CCTTTAGACCTTTTTGAAGAAGGTTCTGTTACTAACATGTTTAC
TTCCATTGTAGGTAATGTATTTGGGTTCAAAGCCTTACGAGCTTTACGTCTGGAGGATCT
ACGAATTCC-------TCCCGCTTATATCAAAACTTTCCAAGGCCCTCC-CCATGG--TA
TCCAAGTTGAGAGAGATAAA--TTGAACAAGTATGGTCGTCCTCTATTGGGATGTA-CTA
TTAAACCAAAATTGGGGTTATCGGCGAAGAACTACGGTAGAGCGGTTTATGAATGTCTCC
GCGGTGGACTTGATTTTACCAAGGACGATGAGAACGTGAACTCCCAACCATTTATGCGTT
GGAGAGACCGTTTC
>2531
------------------------------GTTGGATTCAAAGCTG-GTGTTAAAGATTA
CAAATTGACTTATTATACTCCTGAATATCAAACCAAAGATACTGATATCTTGGCAGCATT
CCGAGTAAGTCCTCAACCGGGGGTTCCGCCTGAGGAAGCAGGGGCTGCAGTAGCTGCCGA
ATCTTCTACTGGTACATGGACAACTGTGTGGACTGATGGACTTACTAGCCTTGATCGTTA
CAAAGGACGATGCTACCACATCGAGCCCGTTCCTGGGGAGGAAAATCA--ATTTATTGCT
TATGTAGCTTAC----CCTTTAGACCTTTTTGAAGAGGGTTCTGTTACTAACATGTTTAC
TTCCATTGTAGGTAATGTATTTGGGTTCAAAGCCTTACGAGCTTTACGTCTGGAGGATCT
ACGAATTCC-------TCCTGCTTATATCAAAACTTTCCAAGGCCCTCC-TCATGG--TA
TCCAAGTTGAGAGAGATAAA--TTGAACAAGTATGGTCGTCCTCTGTTGGGATGTA-CTA
TTAAACCAAAATTGGGGTTATCGGCGAAGAACTACGGTAGAGCGGTTTATGAATGTCTCC
GCGGTGGACTTGATTTTACCAAGGATGATGAGAACGTGAACTCCCAACCATTTATGCGTT
GGAGAGACCGTTTC
>2532
------------------------------GTTGGATTCAAAGCTG-GTGTTAAAGATTA
CAAATTGACTTATTATACTCCTGAATATCAAACCAAAGATACTGATATCTTGGCAGCATT
CCGAGTATCTCCTCAACCGGGGGTTCCGCCTGAGGAAGCAGGGGCTGCAGTAGCTGCCGA
ATCTTCTACTGGTACATGGACAACTGTGTGGACTGATGGACTTACTAGCCTTGATCGTTA
CAAAGGACGATGCTACCACATCGAGCCCGTTCCTGGGGAGGAAAATCA--ATATATTGCT
TATGTAGCTTAC----CCTTTAGATCTTTTTGAAGAGGGTTCTGTTACTAACATGTTTAC
TTCCATTGTAGGTAATGTATTTGGGTTCAAAGCCTTACGAGCTTTGCGTCTGGAGGATCT
ACGAATTCC-------TCCTGCTTATATCAAAACTTTCCAAGGCCCTCC-TCATGG--TA
TCCAAGTTGAGAGAGATAAA--TTGAACAAGTATGGTCGTCCTCTGTTGGGATGTA-CTA
TTAAACCCAAATTGGGGTTATCGGCGAAGAACTACGGTAGAGCGGTTTATGAATGTCTCC
GCGGTGGACTTGATTTTACCAAGGATGATGAGAACGTGAACTCCCAACCATTTATGCGTT
GGAGAGACCGTTTC
>2533
------------------------------GTTGGATTCCGAGCTG-GTGTTAAAGATTA
CAAATTGACTTATTATACTCCTGAATATCAAACCAAAGATACTGATATCTTGGCAGCATT
CCGAGTAACTCCTCAACCGGGGGTTCCGCCTGAGGAAGCAGGGGCTGCAGTAGCTGCCGA
ATCTTCTACTGGTACATGGACAACTGTGTGGACTGATGGACTTACTAGCCTTGATCGTTA
CAAAGGACGATGCTACCACATCGAGCCCGTTCCTGGCGAGGAAAGTCA--ATTTATTGCT
TATGTAGCTTAC----CCTTTAGACCTTTTTGAAGAAGGTTCTGTTACTAACATGTTTAC
TTCCATTGTAGGTAATGTATTTGGGTTCAAAGCTTTACGAGCTTTACGTCTGGAGGATCT
ACGAATTCC-------TCCTACTTATATCAAAACTTTCCAAGGCCCTCC-CCATGG--TA
TCCAAGTTGAGAGAGATAAA--TTGAACAAGTATGGTCGTCCTCTATTGGGATGTA-CTA
TTAAACCAAAATTGGGGTTATCGGCGAAGAACTACGGTAGAGCGGTTTATGAATGTCTCC
GCGGTGGACTTGATTTTACCAAGGACGATGAGAACGTGAACTCCCAACCATTTATGCGTT
GGAGAGACCGTTTC
>2534
------------------------------GTTGGATTCAAAGCTG-GTGTTAAAGATTA
CAAATTGACTTATTATACTCCTGACTATGAAACCTTAGCTACTGATATCTTGGCAGCATT
CCGAGTAACTCCGCAACCCGGAGTTCCGCCTGAGGAAGCAGGGGCTGCGGTAGCTGCCGA
ATCTTCTACTGGTACATGGACAACTGTGTGGACCGATGGACTTACCAGCCTTGATCGTTA
CAAAGGACGATGCTACCATATCGAGCCTGTTGCTGGGGAGGAAAATCA--ATTTATTGCT
TATGTAGCTTAC----CCTTTAGACCTTTTTGAAGAAGGTTCTGTTACTAACATGTTTAC
TTCTATTGTGGGTAATGTATTTGGATTCAAAGCCCTACGAGCTCTACGTCTGGAGGATCT
ACGAATTCC-------TCCTGCTTATTCCAAAACTTTCCAAGGTCCTCC-CCATGG--TA
TCCAAGTTGAGAGAGATAAA--TTGAACAAGTATGGTCGTCCCCTATTGGGATGTA-CTA
TTAAACCAAAATTGGGGTTATCGGCCAAGAACTACGGTAGAGCGGTTTATGAATGTCTCC
GCGGTGGACTTGATTTTACCAAGGATGATGAGAATGTGAACTCCCAACCATTTATGCGTT
GGAGAGACCGTTTC
>2535
------------------------------GTTGGATTCCAAGCTG-GTGTTAAAGATTA
CAAATTGACTTATTATACTCCTGAATATCAAACCAAAGATACTGATATCTTGGCAGCATT
CCGAGTAACTCCTCAACCGGGGGTTCCGCCTGAGGAAGCAGGGGCTGCAGTAGCTGCCGA
ATCTTCTACTGGTACATGGACAACTGTGTGGACTGATGGACTTACTAGCCTTGATCGTTA
CAAAGGACGATGCTACCACATCGAGCCCGTTCCTGGGGAGGAAAGTCA--ATTTATTGCT
TATGTAGCTTAC----CCTTTAGACCTTTTTGAAGAAGGTTCTGTTACTAACATGTTTAC
TTCCATTGTAGGTAATGTGTTTGGGTTCAAAGCCTTACGAGCTTTACGTCTGGAGGATCT
ACGAATTCC-------TCCCGCTTATATCAAAACTTTCCAAGGCCCTCC-CCACGG--TA
TCCAAGTTGAGAGAGATAAA--TTGAACAAGTATGGTCGTCCTCTATTGGGATGTA-CTA
TTAAACCAAAATTGGGGTTATCGGCGAAGAACTACGGTAGAGCGGTTTATGAATGTCTCC
GCGGTGGACTTGATTTTACCAAGGACGATGAGAACGTAAACTCCCAACCATTTATGCGTT
GGAGAGACCGTTTC
>4132
------------------------------------------GCTG-GTGTTAAGGAGTA
CAAATTGACTTATTATACTCCTGATTATGAAACCAAAGATACTGATATCTTGGCAGCATT
CCGAGTAACTCCTCAACCCGGAGTTCCACCCGAGGAAGCGGGGGCCGCGGTAGCTGCTGA
ATCCTCTACTGGAACATGGACAACTGTGTGGACCGATGGACTTACCAGCCTTGATCGTTA
TAAAGGAAGATGCTACGACATTGAGCCTGTTGCTGGCGAAGAAAATCA--ATATATTGCT
TATGTCGCTTAT----CCCTTAGACCTTTTTGAAGAAGGCTCTGTTACTAACATGTTTAC
TTCCATTGTAGGTAATGTATTTGGGTTTAAAGCCTTGCGTGCCCTGCGTTTAGAAGACCT
GAGAATCCC-------CCCTGCTTATGCTAAAACGTTCCAAGGCCCGCC-TCATGG--TA
TCCAAGTCGAGAGAGATAAA--TTGAACAAGTATGGCCGTCCTTTACTGGGATGTA-CTA
TAAAACCAAAATTGGGGTTATCCGCTAAAAACTATGGCAGAGCGGTTTATGAATGCCTTC
GCGGTGGACTTGATTTTACCAAAGATGATGAGAACGTAAACTCTCAACCATTTATGCGTT
GGAGAGACCGTTTC
>2407
-------------------------------------TCAAAGCTG-GTGTTAAAGATTA
CAAATTGACTTATTATACTCCTGACTATGAGACAAAAGATACTGATATCTTGGCAGCATT
CCGAGTAACTCCTCAACCCGGAGTTCCACCTGAAGAAGCAGGGGCTGCAGTAGCTGCCGA
ATCTTCTACTGGTACATGGACAACTGTGTGGACTGATGGACTTACCAGTCTTGATCGTTA
CAAAGGCCGATGCTACCACATCGAAGCCGTTGTTGGGGAGGAAAATCA--ATATATTGCT
TATGTAGCTTAC----CCTTTAGACCTTTTTGAAGAAGGTTCTGTTACTAACATGTTTAC
TTCTATTGTAGGTAATGTATTTGGGTTTAAAGCTTTACGAGCTCTACGTCTGGAGGATTT
GCGAATTCC-------TCCCGCTTATTCCAAAACTTTCCAAGGCCCGCC-TCACGG--TA
TCCAAGTTGAAAGAGATAAA--TTGAACAAGTATGGTCGTCCCCTATTGGGATGTA-CGA
TTAAACCAAAATTGGGATTATCCGCGAAAAACTACGGTAGAGCGGTTTATGAATGTCTCC
GCGGTGGACTTGATTTTACCAAGGATGATGAAAACGTGAACTCACAACCATTTATGCGTT
GGAGAGACCGTTTC
>3533
----------------------AAGCAAGCGTTGGATTTAAAGCTG-GTGTTAAAGATTA
CAAATTGACTTATTATACTCCTGACTACGAAACCAAAGATACTGATATCTTGGCAGCATT
CCGAGTAACTCCTCAACCGGGAGTTCCGCCTGAAGAAGCGGGGGCTGCGGTAGCTGCCGA
ATCTTCTACTGGTACATGGACAACTGTGTGGACTGATGGACTTACCAGTCTTGATCGTTA
CAAAGGACGATGCTACCACATCGAGGTCGTTGTTGGGGAGGAAAATCA--ATATATTGCT
TATGTAGCTTAT----CCTTTAGACCTTTTTGAAGAAGGTTCTGTTACTAACATGTTTAC
TTCCATTGTGGGTAATGTATTTGGTTTCAAAGCCCTGCGAGCTCTACGTCTGGAAGATCT
GCGAATTCC-------CCCTTCTTATTCCAAAACTTTCCAAGGTCCGCC-TCATGG--CA
TCCAAGTTGAAAGAGATAAA--TTGAACAAGTATGGTCGTCCCCTATTGGGATGTA-CTA
TTAAACCAAAATTGGGATTATCCGCAAAAAACTATGGTAGAGCAGTTTATGAATGTCTAC
GGGGTGGACTTGATTTTACTAAGGATGATGAAAACGTAAATTCACAACCATTTATGCGTT
GGAGAGATCGTTTC
>2323
----------------AAACTAAANNNNNTGTTGGATTCAAAGCTG-GGGTTAAAGNTTA
CAAATTGACTTATTATACTCCTGNNTATGAAACCAAAGATACTGATATCTTGGCAGCATT
CCGAGTAACTCCTCAACCTGGAGTTCCACCTGAAGAAGCGGGGGCCGCGGTAGCTGCCGA
ATCTTCTACTGGTACATGGACCACTGTGTGGACCGATGGACTTACCAGCCTTGATCGTTA
CAAAGGGCGCTGCTACGAAATCGAGCCCGTTGCTGGAGAAGAAAATCA--ATTTATCGTC
TATGTAGCTTAC----CCATTAGACCTTTTTGAAGAAGGTTCTGTTACTAACATGTTTAC
TTCCATTGTAGGTAANGTATTTGGGTTCAAAGCCCTGCGCGCTCTACGTCTGGAAGATCT
GCGAATCCC-------CGTTGCTTATGTTAAAACTTTCCAAGGACCGCC-TCATGG--CA
TCCAAGTTGAGAGAGATAAA--TTGAACAAGTACGGTCGTCCCCTGTTGGGATGTA-CTA
TTAAACCTAAATTGGGGTTATCCGCTAAAAACTACGGTAGAGCGGTTTATGAATGTCTCC
GCGGTGGACTTGATTTTACCAAAGACGATGAGAATGTGAACTCCCAACCATTTATGCGTT
GGAGAGATCGTTTC
>3902
--GTCACCACAAACAGAAACTAAAGCAAGTGTTGGATTTAAAGCTG-GTGTTAAGGATTA
TAAATTGACTTACTACACCCCGGAGTACGAAACCAAGGATACTGATATCTTGGCAGCATT
CCGAGTAACTCCTCAGCTCGGGGTTCCGCCTGAAGAAGCAGGAGCTGCAGTAGCTGCGGA
ATCTTCTACTGGTACATGGACAACTGTTTGGACTGATGGACTTACCAGTCTTGATCGTTA
CAAAGGACGATGCTATCACATCGAGCCCGTTCCTGGGGATCCAGATCA--ATATATCTGT
TATATAGCTTAT----CCATTAGACCTATTTGAAGAGGGTTCTGTTACTAACATGTTTAC
TTCCATTGTGGGTAACGTATTTGGTTTCAAAGCCTTACGCGCTCTACGTTTAGAGGATCT
ACGAATTCC-------CCCTGCTTATGCAAAAACTTTCCAAGGTCCGCC-TCACGG--TA
TCCAAGTTGAAAGGGATAAG--TTGAACAAGTACGGTCGTCCTTTATTGGGATGTA-CTA
TTAAACCAAAATTGGGATTATCCGCAAAAAATTACGGTAGAGCGTGTTATGAGTGTCTAC
GCGGTGGACTTGATTTTACCAAAGATGATGAAAACGTAAACTCACAACCATTTATGCGCT
GGAGAGACCGTTTT
>2324
----------------AAACTAAAGNAAGNGTTGGATTCAAAGCTG-GTGTTAAAGNTTA
CAAATTGACTTNTNATACTCCTGACTATGAAACCAAAGATACTGATATCTTGGCAGCATT
CCGNGTAACTCCTCAACCTGGAGTTCCACCTGAAGAAGCAGGGGCTGCGGTAGCTGCCGN
ATCTTCTACTGGTACATGGACAACTGTGTGGACCGATGGACTTACCAGCCTTGATCGTTA
CAAAGGGCGATGCTACGGNATCGAGCCCGTTACTGGAGAAGAAAATCA--ATATATTGCT
TATGTAGCTTAC----CCATTAGACCTTTTTGAAGAGGGTTCTGTTACTNATATGTTTAC
TTCCATNGTAGGTAANGTATTTGGGTTCAAAGCCCTGNGTGCTCTACGTCTGGAAGATCT
GCGNGTCCC-------TGTTGNTNATATNAAAACTNTCNAAGGANCGCC-TNATNG--CA
TCCAAGTTGAGAGAGNTANA--TTGAANANGNATGGTCGTCCCCTATTGGGATGTA-CTA
TTAAACCTAAATTGGGGTTATCTGCTAAAAACTACGGTAGAGCGGTTTATGAATGTCTCC
GTGGTGGACTTGATTTTACCAAAGACGATGAGAACGTGAACTCCCAACCATTTATGCGTT
GGAGAGATCGTTTC
>2489
----------------AAACTAAAGNAAGNGTTGGATTCAAAGCTG-GTGTTAAAGNTTA
CAAATTGACTTNTNATACTCCTGACTATGAAACCAAAGATACTGATATCTTGGCAGCATT
CCGNGTAACTCCTCAACCTGGAGTTCCACCTGAAGAAGCAGGGGCTGCGGTAGCTGCCGN
ATCTTCTACTGGTACATGGACAACTGTGTGGACCGATGGACTTACCAGCCTTGATCGTTA
CAAAGGGCGATGCTACGGNATCGAGCCCGTTACTGGAGAAGAAAATCA--ATATATTGCT
TATGTAGCTTAC----CCATTAGACCTTTTTGAAGAGGGTTCTGTTACTNATATGTTTAC
TTCCATNGTAGGTAANGTATTTGGGTTCAAAGCCCTGNGTGCTCTACGTCTGGAAGATCT
GCGNGTCCC-------TGTTGNTNATATNAAAACTNTCNAAGGANCGCC-TNATNG--CA
TCCAAGTTGAGAGAGNTANA--TTGAANANGNATGGTCGTCCCCTATTGGGATGTA-CTA
TTAAACCTAAATTGGGGTTATCTGCTAAAAACTACGGTAGAGCGGTTTATGAATGTCTCC
GTGGTGGACTTGATTTTACCAAAGACGATGAGAACGTGAACTCCCAACCATTTATGCGTT
GGAGAGATCGTTTC
>2408
-------------------------------------TCAAAGCTG-GTGTTAAAGATTA
CAAATTGACTTATTATACTCCTGACTATGAGACAAAAGATACTGATATCTTGGCAGCATT
CCGAGTAACTCCTCAACCCGGAGTTCCGCCTGAAGAAGCAGGGGCTGCAGTAGCTGCCGA
ATCTTCTACTGGTACATGGACAACTGTGTGGACTGATGGACTTACCAGTCTTGATCGTTA
CAAAGGACGATGCTACCACATCGAAGCCGTTCCTGGGGAGGAAAATCA--ATATATTGCT
TATGTAGCTTAC----CCTTTAGACCTTTTTGAAGAAGGTTCTGTTACCAACATGTTTAC
TTCTATTGTAGGTAATGTTTTTGGGTTTAAAGCTTTACGAGCTCTACGTCTAGAGGATTT
GCGAATTCC-------TCCCGCTTATTCCAAAACTTTCCAAGGCCCGCC-TCACGG--TA
TCCAAGTTGAAAGAGATAAA--TTGAACAAGTATGGTCGTCCCCTATTGGGATGTA-CGA
TTAAACCAAAATTGGGATTATCCGCGAAAAACTACGGTAGAGCGTGTTATGAATGTCTCC
GCGGTGGGCTTGATTTTACCAAGGATGATGAAAACGTGAACTCACAACCATTTATGCGTT
GGAGAGACCGTTTC
>3534
--------------------------AAGCGTTGGATTTAAAGCTG-GTGTTAAAGATTA
CAAATTGACTTATTATACTCCTGACTACGAAACCAAAGATACTGATATCTTGGCAGCATT
CCGAGTAACTCCTCAACCGGGAGTTCCGCCTGAAGAAGCGGGGGCTGCGGTAGCTGCCGA
ATCTTCTACTGGTACATGGACAACTGTGTGGACTGATGGACTTACCAGTCTTGATCGTTA
CAAAGGACGATGCTACCACATCGAGGTTGTTGTTGGGGAGGAAAATCA--ATATATTGCT
TATGTAGCTTAT----CCTTTAGACCTTTTTGAAGAAGGTTCTGTTACTAACATGTTTAC
TTCCATTGTGGGTAATGTATTTGGTTTCAAAGCCCTGCGAGCTCTACGTCTGGAAGATCT
ACGAATTCC-------CCCTTCTTATTCCAAAACTTTCCAAGGTCCGCC-TCATGG--CA
TCCAAGTTGAAAGAGATAAA--TTGAACAAGTACGGTCGTCCCCTATTGGGATGTA-CTA
TTAAACCAAAATTGGGATTATCCGCAAAAAACTACGGTAGAGCGGTTTATGAATGTCTAC
GGGGTGGACTTGATTTTACTAAGGATGATGAAAACGTAAATTCACAACCATTTATGCGTT
GGAGAGATCGTTTC
>2541
---------------------AAAGCAAGTGTTGGATTTAAAGCTG-GTGTTAAAGATTA
CAGATTGACTTATTATACTCCTGAGTACGAAACCAAAGATACTGATATCTTGGCAGCATT
CCGAGTAACTCCTCAACCCGGAGTTCCCCCTGAAGAAGCGGGCGCTGCAGTAGCTGCCGA
ATCTTCTACTGGTACATGGACAACTGTGTGGACTGATGGACTTACCAGTCTTGATCGTTA
CAAAGGACGATGCTACCACATCGAGCCCGTTATTGGGGAGGCGGATCA--ATTTATTGCT
TATGTAGCTTAT----CCTTTAGACCTTTTTGAAGAAGGTTCTGTTACTAACATGTTTAC
TTCCATTGTGGGTAATGTATTTGGTTTCAAAGCCCTACGAGCTCTACGTTTGGAGGATCT
GCGAATTCC-------CCCTGCTTATTCCAAAACTTTCCAAGGCCCGCC-TCATGG--TA
TCCAAGTTGAAAGAGATAAA--TTGAACAAGTATGGTCGTCCCCTATTGGGATGTA-CTA
TTAAACCAAAATTGGGATTATCCGCAAAAAACTACGGTAGAGCAGTTTATGAATGTCTAC
GCGGTGGGCTTGATTTTACCAAGGATGATGAAAACGTGAACTCACAACCTTTTATGCGTT
GGCGAGACCGTTTC
>2562
------------------------------------TTTAAAGCTG-GTGTTAAAGATTA
CAGATTGACTTATTATACTCCTGACTACGAAACCAAAGATACTGATATCTTGGCAGCATT
CCGAGTAACTCCTCAACCCGGAGTTCCCCCTGAAGAAGCAGGGGCTGCGGTAGCTGCCGA
ATCTTCTACTGGTACATGGACAACTGTGTGGACTGATGGACTTACCAGTCTTGATCGTTA
CAAAGGAAGATGCTACCACATTGAGGCCGTTGCTGGGGAAGAAAATCA--ATTTATTGCT
TACGTGGCTTAT----CCTTTAGACCTTTTTGAAGAAGGTTCTGTTACTAACATGTTTAC
TTCCATTGTAGGTAATGTATTTGGTTTCAAAGCCCTACGAGCTCTACGTCTGGAGGATCT
ACGAATTCC-------CCCTGCTTATTCCAAAACTTTCCAAGGTCCGCC-CCACGG--TA
TCCAAGTTGAAAGAGATAAA--TTGAACAAGTATGGTCGTCCCCTATTGGGATGTA-CTA
TTAAACCAAAATTGGGATTATCTGCAAAAAACTACGGTAGAGCGGTTTATGAATGTCTAC
GCGGTGGACTTGATTTTACCAAGGATGATGAAAACGTGAACTCACAACCTTTTATGCGTT
GGAGAGACCGTTTC
>3304
--------------------TAAGGCAAGTGTTGGATTCAAGGCTG-GTGTTAAAGATTA
TAAATTGACTTATTATACTCCTGACTATGAAACCAAAGATACTGATATCTTGGCAGCATT
CCGAGTAACTCCTCAACCTGGAGTTCCACCTGAGGAAGCAGGCGCTGCGGTAGCTGCTGA
ATCTTCTACTGGTACATGGACAACTGTGTGGACCGATGGACTTACCAGTCTTGATCGTTA
TAAAGGGCGATGCTACCATATCGAGCCCGTTGCTGGAGAAGAAACTCA--ATTTATTGCT
TATGTAGCTTAC----CCCTTAGACCTTTTTGAAGAAGGTTCTGTTACTAACATGTTTAC
TTCCATTGTGGGTAATGTATTTGGGTTCAAAGCCCTACGCGCTCTCCGTCTGGAGGATTT
GCGAATCCC-------TCCTGCTTATACGAAAACTTTCCAAGGCCCGCC-TCATGG--TA
TCCAAGTTGAGAGAGATAAA--TTGAACAAGTATGGTCGCCCCCTATTGGGCTGTA-CTA
TTAAACCGAAATTGGGGTTATCTGCTAAGAATTACGGTAGAGCTGTTTATGAATGTCTAC
GCGGTGGACTTGATTTTACCAAAGACGACGAGAACGTGAACTCCCAACCATTTATGCGTT
GGAGAGACCGTTTC
>3305
--------------------TAAAGCAAGTGTTGGATTCAAGGCTG-GTGTTAAAGATTA
TAAATTGACTTATTATACTCCTGACTATGAAACCAAAGATACTGATATCTTGGCAGCATT
CCGAGTAACTCCTCAACCTGGAGTTCCACCTGAGGAAGCAGGCGCTGCGGTAGCTGCTGA
ATCTTCTACTGGTACATGGACAACTGTGTGGACCGATGGACTTACCAGTCTTGATCGTTA
TAAAGGGCGATGCTACCATATCGAGCCCGTTGCTGGAGAAGAAAATCA--ATATATTGCT
TATGTAGCTTAC----CCGTTAGACCTTTTTGAAGAAGGTTCTGTTACTAACATGTTTAC
TTCCATTGTGGGTAATGTATTTGGGTTCAAAGCCCTACGTGCTCTCCGTCTGGAGGATTT
GCGAATCCC-------TCCTGCTTATACGAAAACTTTCCAAGGCCCGCC-TCATGG--TA
TCCAAGTTGAGAGAGATAAA--TTGAACAAGTATGGTCGCCCCCTATTGGGCTGTA-CTA
TTAAACCGAAATTGGGGTTATCTGCTAAGAATTACGGTAGAGCTGTTTATGAATGTCTAC
GCGGTGGACTTGATTTTACCAAAGACGACGAGAACGTGAACTCCCAACCATTTATGCGTT
GGAGAGACCGTTTC
>3306
--------------------TAAAGCAAGTGTTGGATTCAAGGCTG-GTGTTAAAGATTA
TAAATTGACTTATTATACTCCTGACTATGAAACCAAAGATACTGATATCTTGGCAGCATT
CCGAGTAACTCCTCAACCTGGAGTTCCACCTGAGGAAGCAGGCGCTGCGGTAGCTGCTGA
ATCTTCTACTGGTACATGGACAACTGTGTGGACCGATGGACTTACCAGTCTTGATCGTTA
TAAAGGGCGATGCTACCATATCGAGCCCGTTGCTGGAGAAGAAACTCA--ATTTATTGCT
TATGTAGCTTAC----CCCTTAGACCTTTTTGAAGAAGGTTCTGTTACTAACATGTTTAC
TTCCATTGTGGGTAATGTATTTGGGTTCAAAGCCCTACGCGCTCTCCGTCTGGAGGATTT
GCGAATCCC-------TCCTGCTTATACGAAAACTTTCCAAGGCCCGCC-TCATGG--TA
TCCAAGTTGAGAGAGATAAA--TTGAACAAGTATGGTCGCCCCCTATTGGGGTGTA-CTA
TTAAACCGAAATTGGGGTTATCTGCTAAGAATTACGGTAGAGCTGTTTATGAATGTCTAC
GCGGTGGACTTGATTTTACCAAAGACGACGAGAACGTGAACTCCCAACCATTTATGCGTT
GGAGAGACCGTTTC
>3307
--------------------TAAAGCAAGTGTTGGATTCAAGGCTG-GTGTTAAAGATTA
TAAATTGACTTATTATACTCCTGACTATGAAACCAAAGATACTGATATCTTGGCAGCATT
CCGAGTAACTCCTCAACCTGGAGTTCCGCCTGAGGAAGCAGGTGCTGCGGTAGCTGCTGA
ATCTTCTACTGGTACATGGACAACTGTGTGGACCGATGGGCTTACCAGTCTTGATCGTTA
TAAAGGGCGATGCTACGGCATCGAGCCCGTTGCTGGAGAAGAAAATCA--ATATATTGCT
TATGTAGCTTAC----CCCTTAGACCTTTTTGAAGAAGGTTCTGTTACTAACATGTTTAC
TTCCATTGTGGGTAATGTATTTGGGTTCAAAGCCCTACGCGCTCTCCGTCTGGAGGATTT
GCGAATCCC-------TACTGCTTATACGAAAACTTTCCAAGGCCCGCC-TCATGG--TA
TCCAAGTTGAGAGAGATAAA--TTGAACAAGTATGGTCGCCCCCTATTGGGCTGTA-CTA
TTAAACCTAAATTGGGGTTATCCGCTAAGAATTACGGTAGAGCTGTTTATGAATGTCTAC
GCGGTGGACTTGATTTTACCAAAGACGACGAGAACGTGAACTCCCAACCATTTATGCGTT
GGAGAGACCGTTTC
>2597
--------------------------AAATGTTGGATTTAAAGCTG-GTGTTAAAGATTA
CAAATTGACTTATTATACTCCTGACTACGAAACCAAAGATACTGATATCTTGGCAGCATT
CCGAGTAACTCCTCAACCCGGAGTTCCGCCTGAAGAAGCAGGGGCAGCGGTAGCTGCCGA
ATCTTCTACTGGTACATGGACAACTGTGTGGACTGATGGACTTACCAGTCTTGATCGTTA
CAAAGGACGATGCTACCACATCGAGGCCGTTGTTGGGGAGGAAAATCA--ATATATTGCT
TATGTAGCTTAT----CCTTTAGACCTTTTTGAAGAAGGTTCTGTTACTAACATGTTTAC
TTCCATTGTGGGTAATGTATTTGGTTTCAAAGCCCTACGAGCTCTACGTCTGGAGGATCT
GCGAATTCC-------CCCTTCTTATTCGAAAACTTTCCAAGGCCCGCC-CCATGG--CA
TCCAAGTTGAAAGAGATAAA--TTGAACAAGTATGGTCGTCCTCTATTGGGATGTA-CTA
TTAAACCAAAATTGGGATTATCCGCAAAAAACTACGGTAGAGCGGTTTATGAATGTCTAC
GTGGTGGACTTGATTTTACCAAGGATGATGAAAACGTGAACTCACAACCATTTATGCGTT
GGAGAGACCGCTTC
>2294
--------------------------AGGTGTTGGATTCAAAGCTG-GGGTTAAAGATTA
CAAATTGACTTATTATACTCCTGACTATGAAACCAAAGATACTGATATCTTGGCAGCATT
CCGAGTAACTCCTCAACCTGGAGTTCCGCCTGAAGAAGCAGGGGCCGCGGTAGCTGCTGA
ATCTTCTACTGGTACATGGACAACTGTGTGGACCGATGGACTTACCAGCCTTGATCGTTA
CAAAGGGCGATGCTACGAAATCGAGCCCGTTCCTGGAGAAGAAAATCA--ATTTATTGCT
TATGTAGCTTAC----CCATTAGACCTTTTTGAAGAAGGTTCTGTTACTAACATGTTTAC
TTCCATTGTAGGTAATGTATTTGGGTTCAAAGCCCTGCGCGCTCTACGTCTGGAAGATCT
GCGAATCCC-------TGTTGCTTATGTTAAAACTTTCCAAGGACCGCC-TCATGG--CA
TCCAAGTTGAGAGAGATAAA--TTGAACAAGTATGGTCGTCCCCTGTTGGGATGTA-CTA
TTAAACCCAAATTGGGGTTATCTGCTAAAAACTACGGTAGAGCGGTTTATGAATGTCTCC
GTGGTGGACTTGATTTTACCAAAGACGATGAGAACGTGAACTCCCAACCATTTATGCGTT
GGAGAGATCGTTTC
>2409
-------------------------------------TCAAAGCTG-GTGTTAAAGATTA
CAAATTGACTTATTATACTCCTGACTATGAGACAAAAGATACTGATATCTTGGCAGCATT
CCGAGTAACTCCTCAACCCGGAGTTCCGCCTGAAGAAGCAGGGGCAGCAGTAGCTGCCGA
ATCTTCTACTGGTACATGGACAAGTGTGTGGACTGATGGACTTACCAGTCTTGATCGTTA
CAAAGGACGATGCTACCACATCGAAGCCGTTGTTGGGGAGGAAAATCA--ATATATTGCT
TATGTAGCTTAC----CCTTTAGACCTTTTTGAAGAAGGTTCCGTTACTAACATGTTTAC
TTCAATTGTGGGTAACGTATTTGGGTTTAAAGCTTTACGAGCTCTACGTCTGGAGGATTT
GCGAATTCC-------TACCTCTTATTCCAAAACTTTCCAAGGCCCACC-TCACGG--CA
TCCAAGTTGAGAGAGATAAA--TTGAACAAGTATGGTCGTCCCCTATTGGGATGTA-CGA
TTAAACCAAAATTGGGATTATCCGCGAAAAACTACGGTAGGGCGGTTTATGAATGTCTCC
GTGGTGGACTTGATTTTACCAAGGATGATGAAAACGTGAACTCACAACCATTTATGCGTT
GGAGAGACCGTTTC
>2325
--------------ANAAATCAAAGNAAGTGTTGGATTCAAAGCTG-GGGTTAAAGATTA
CAAATTGACTTATTATACTCCTGACTATGAAACCAAAGATACTGATATCTTGGCAGCATT
CCGAGTAACTCCTCAACCTGGAGTTCCACCTGAAGAAGCAGGGGCCGCGGTAGCTGCCGN
ATCTTCTACTGGTACATGGACAACTGTGTGGACCGATGGACTTACCAGTCTTGATCGTTA
CAAAGGGCGATGCTACGAAATCGAGCCCGTGGCTGGAGAAGAAAATCA--ATTTATTGCT
TATGTAGCTTAC----CCATTAGACCTTTTTGAAGAAGGTTCTGTTACTAACATGTTTAC
TTCCATTGTAGGTAATGTATTTGGGTTCAAAGCCCTGCGCGCTCTACGTCTGGAAGATCT
GCGAATCCC-------TGTTGCTTATGTTAAAACTTTCCAAGGACCGCC-GCATGG--CA
TCCAAGTTGAGAGAGATAAA--TTAAACAAGTATGGTCGTCCCCTGTTGGGATGTA-CTA
TTAAACCTAAATTGGGGTTATCTGCTAAAAACTACGGTAGGGCGGTTTATGAGTGTCTCC
GTGGTGGACTTGATTTTACCAAAGACGATGAGAACGTGAACTCCCAACCATTTATGCGTT
GGAGAGATCGTTTC
>2564
------------------------------------TTTAAAGCTG-GTGTTAAAGATTA
CAGATTGACTTATTATACTCCTGACTACGAAACCAAAGATACTGATATCTTGGCAGCATT
CCGAGTAACTCCTCAACCCGGAGTTCCCCCTGAAGAAGCAGGGGCTGCGGTAGCTGCCGA
ATCTTCTACTGGTACATGGACAACTGTGTGGACTGATGGACTTACCAGTCTTGATCGTTA
CAAAGGAAGATGCTACCACATTGAGGCCGTTGCTGGGGAAGAAAATCA--ATTTATTGCT
TACGTGGCTTAT----CCTTTAGACCTTTTTGAAGAAGGTTCTGTTACTAACATGTTTAC
TTCCATTGTAGGTAATGTATTTGGTTTCAAAGCCCTACGAGCTCTACGTCTGGAGGATCT
ACGAATTCC-------CCCTGCTTATTCCAAAACTTTCCAAGGTCCGCC-CCACGG--TA
TCCAAGTTGAAAGAGATAAA--TTGAACAAGTATGGTCGTCCCCTATTGGGATGTA-CTA
TTAAACCAAAATTGGGATTATCTGCAAAAAACTACGGTAGAGCGGTTTATGAATGTCTAC
GCGGTGGACTTGATTTTACCAAGGATGATGAAAACGTGAACTCACAACCTTTTATGCGTT
GGAGAGACCGTTTC
>2326
------------------------------------------------------------
-------------TATACTCCAGACTATGAAACCAAAGATACTGATATCTTGGCAGCATT
CCGAGTAACTCCTCAACCTGGAGTTCCACCTGAAGAAGCAGGGGCCGCGGTAGCTGCCGA
ATCTTCTACTGGTACATGGACAACTGTGTGGACCGATGGACTTACCAGCCTTGATCGTTA
CAAAGGGCGATGCTACGGAATCGAGCCCGTTGCTGGAGAAGAAAATCA--ATATATTGCT
TATGTAGCTTAC----CCATTAGACCTTTTTGAAGAAGGTTCTGTTACTAACATGTTTAC
TTCCATTGTAGGTAATGTATTTGGGTTCAAAGCCCTGCGTGCTCTACGTCTGGAAGATCT
GCGAATCCC-------TGTTTCTTATGTTAAAACTTTCCAAGGCCCGCC-TCATGG--CA
TCCAAGTTGAGAGAGATAAA--TTGAACAAGTATGGTCGTCCCCTGTTGGGATGTA-CTA
TTAAACCTAAATTGGGGTTATCTGCTAAAAACTACGGTAGAGCGGTTTATGAATGTCTCC
GTGGTGGACTTGATTTTACCAAAGACGATGAGAACGTGAACTCCCAACCATTTATGCGTT
GGAGAGATCGTTTC
>4133
-------------------------------------------------------GAGTA
CAAATTGACTTATTATACTCCTGATTATGAAACTAAAGATACTGATATCTTGGCAGCATT
CCGAGTAACTCCTCAACCTGGAGTTCCACCCGAGGAAGCGGGGGCCGCGGTAGCTGCCGA
ATCTTCTACTGGTACATGGACCACTGTGTGGACCGATGGACTTACTAGCCTTGATCGTTA
CAAAGGACGATGCTATCACATCGAGCCCGTTGCTGGAGAAGAAAATCA--ATATATTGCT
TATGTAGCTTAC----CCTTTAGACCTTTTTGAAGAAGGTTCTGTTACTAACATGTTTAC
TTCCATTGTGGGTAATGTATTTGGGTTTAAAGCCCTACGTGCTCTACGTCTGGAGGATCT
TCGAATCCC-------CCCTGCTTATTCTAAAACTTTCCAAGGCCCGCC-TCATGG--TA
TCCAAGTTGAGAGAGATAAA--TTGAACAAGTATGGTCGTCCTCTATTGGGATGTA-CTA
TTAAACCCAAATTGGGGTTATCCGCTAAGAACTACGGTCGAGCGGTTTATGAGTGTCTTC
GCGGTGGACTTGATTTTACCAAAGATGATGAGAACGTAAACTCCCAACCATTTATGCGTT
GGAGAGACCGTTTC
>4351
ATGTCACCACAAACAGAGACTAAAGCAAGTGTTGGATTCAAAGCTG-GTGTTAAAGAGTA
CAAATTGACTTATTATACTCCTGAGTACCAAACCAAGGATACTGATATATTGGCAGCATT
CCGAGTAACTCCTCAACCTGGAGTTCCACCTGAAGAAGCAGGGGCCGCGGTAGCTGCCGA
ATCTTCTACTGGTACATGGACAACTGTATGGACCGATGGACTTACCAGCCTTGATCGTTA
CAAAGGGCGATGCTACCGCATCGAGCGTGTTGTTGGAGAAAAAGATCA--ATATATTGCT
TATGTAGCTTAC----CCTTTAGACCTTTTTGAAGAAGGTTCTGTTACCAACATGTTTAC
TTCCATTGTAGGTAATGTATTTGGGTTCAAAGCCCTGCGCGCTCTACGTCTGGAAGATCT
GCGAATCCC-------TCCTGCTTATGTTAAAACTTTCCAAGGTCCGCC-TCATGG--GA
TCCAAGTTGAAAGAGATAAA--TTAAACAAGTATGGTCGTCCCCTGTTGGGATGTA-CTA
TTAAACCTAAATTGGGGTTATCTGCTAAAAACTACGGTAGAGCTGTTTATGAATGTCTTC
GCGGTGGACTTGATTTTACCAAAGATGATGAGAACGTGAACTCACAACCATTTATGCGTT
GGAGAGATCGTTTC
>3741
------------------------------GTTGGATTCAAGGCTG-GTGTTAAAGATTA
TAAATTGACTTATTATACTCCTGACTATGAAACCAAAGATACTGATATCTTGGCAGCATT
CCGAGTAACTCCTCAACCTGGAGTTCCTCCTGAGGAAGCCGGGGCAGCGGTAGCTGCTGA
ATCTTCTACTGGTACATGGACAACTGTGTGGACCGATGGGCTTACCAGTCTTGATCGTTA
CAAAGGACGATGCTACCACATCGAGCCTGTTGCTGGAGAAGAAAATCA--ATATATTGCT
TATGTAGCTTAC----CCCTTAGACCTTTTTGAAGAAGGTTCTGTTACTAACATGTTTAC
TTCCATTGTGGGTAATGTGTTTGGGTTCAAGGCGCTGCGGGCTCTACGTCTGGAGGATTT
GCGAATCCC-------TCCTGCTTATTCTAAAACTTTTCAAGGCCCGCC-TCATGG--CA
TCCAAGTTGAGAGAGATAAA--TTGAACAAGTATGGACGCCCCCTATTGGGATGTA-CTA
TTAAACCTAAATTGGGGTTATCCGCTAAGAATTACGGTAGAGCAGTTTATGAATGTCTCC
GCGGTGGACTTGATTTTACCAAAGATGATGAAAACGTGAACTCTCAACCATTTATGCGTT
GGAGAGACCGTTTC
>3903
------------------------GCAAGTGTTGGATT-AAAGCTG-GTGTTAAGGATTA
TAAATTGACTTACTACACCCCAGAGTACGAAACCAAGGATACTGATATCTTGGCAGCATT
CCGAGTAACTCCTCAGCCCGGGGTTCCGCCTGAAGAAGCAGGGGCTGCAGTAGCTGCGGA
ATCTTCTACTGGTACATGGACAACTGTTTGGACTGATGGACTTACCAGTCTTGATCGTTA
CAAAGGACGATGCTATCACATCGAGCCCGTTCCTGGGGAGGCGGATCA--ATATATCTGT
TATATAGCTTAT----CCATTAGACCTATTTGAAGAGGGTTCTGTTACTAATATGTTTAC
TTCCATTGTGGGTAACGTATTTGGTTTCAAAGCCTTACGCGCTCTACGTTTGGAGGATCT
ACGAATTCC-------CCCTACTTATTCAAAAACTTTCCAAGGTCCGCC-TCACGG--TA
TCCAAGTTGAAAGGGATAAG--TTGAACAAGTATGGTCGTCCTTTATTGGGATGTA-CTA
TTAAACCAAAATTGGGATTATCCGCAAAAAATTACGGTAGAGCGTGTTATGAGTGTCTAC
GTGGTGGACTTGATTTTACCAAAGATGATGAAAACGTAAACTCACAACCATTTATGCGCT
GGAGAGACCGTTTT
>3372
-----------------------------------ATTCAAAGCCG-GTGTTAAAGATTA
TAAATTGACTTATTATACTCCTGACTATGTAACCAAAGATACTGATATCTTGGCAGCATT
CCGAGTAACTCCTCAACCAGGAGTTCCGCCCGAGGAAGCAGGGGCTGCGGTAGCTGCGGA
ATCTTCTACTGGTACATGGACAACTGTGTGGACCGATGGGCTTACTAGCCTTGATCGTTA
CAAAGGACGATGCTACAACATTGAGCCCGTTGCTGGAGAAGAAAATCA--ATATATATGT
TATGTAGCTTAC----CCTTTAGACCTTTTTGAAGAAGGTTCTGTTACTAACATGTTTAC
GTCCATTGTGGGTAATGTATTTGGGTTCAAAGCCCTGCGTGCTCTACGTCTAGAGGATCT
ACGAATCCC-------TCCCGCGTATTCTAAAACTTTCCAAGGACCACC-TCATGG--GA
TCCAAGTTGAGAGAGATAAA--TTGAACAAGTATGGCCGTCCTCTATTGGGATGTA-CTA
TTAAACCTAAATTGGGGTTATCCGCTAAGAATTACGGTAGAGCTGTTTATGAATGTCTAC
GCGGTGGACTTGACTTTACCAAAGATGATGAGAACGTGAATTCCCAACCATTTATGCGTT
GGAGAGACCGTTTC
>2295
--------------------------AGGTGTTGGATTCAAGGCTG-GGGTTAAAGATTA
TAAATTGACTTATTATACTCCTGACTATGAAACCAAAGATACTGATATCTTGGCAGCATT
CCGAGTAACTCCTCAACCTGGAGTTCCACCTGAAGAAGCAGGGGCCGCGGTAGCTGCTGA
ATCTTCTACTGGTACATGGACAACTGTGTGGACCGATGGACTTACCAGCCTTGATCGTTA
CAAGGGGCGATGCTACGAAATCGAGCCCGTTGCTGGAGAAGAAAATCA--ATATATTGCT
TATGTAGCTTAC----CCATTAGACCTTTTTGAAGAAGGTTCTGTTACTAATATGTTTAC
TTCCATTGTAGGTAATGTATTTGGGTTCAAAGCCCTGCGCGCCCTACGTCTGGAAGATCT
GCGAATCCC-------TGTTGCTTATGTTAAAACTTTCCAAGGACCGCC-TCATGG--CA
TCCAAGTTGAGAGAGATAAA--TTGAACAAATATGGTCGTCCCCTGTTGGGATGTA-CTA
TTAAACCAAAATTGGGGTTATCTGCTAAAAACTACGGTAGAGCGGTTTATGAATGTCTCC
GCGGTGGACTTGATTTTACCAAAGACGATGAGAACGTGAACTCCCAACCATTTATGCGTT
GGAGAGATCGTTTC
>2296
--------------------------AGGTGTTGGATTCAAGGCTG-GGGTTAAAGATTA
TAAATTGACTTATTATACTCCTGAATATGAAACCAAAGATACTGATATCTTGGCAGCATT
CCGAGTAACTCCTCAACCTGGAGTTCCACCTGAAGAAGCAGGGGCCGCGGTAGCTGCTGA
ATCTTCTACTGGTACATGGACAACTGTGTGGACCGATGGACTTACCAGCCTTGATCGTTA
CAAGGGGCGATGCTACGAAATCGAGCCCGTTGCTGGAGAAGAAAATCA--ATATATTGCT
TATGTAGCTTAC----CCATTAGACCTTTTTGAAGAAGGTTCTGTTACTAATATGTTTAC
TTCCATTGTAGGTAATGTATTTGGGTTCAAAGCCCTGCGTGCCCTACGTCTGGAAGATCT
GCGAATCCC-------TGTTGCTTATGTTAAAACTTTCCAAGGACCGCC-TCATGG--CA
TCCAAGTTGAGAGAGATAAA--TTGAACAAATATGGTCGTCCCCTGTTGGGATGTA-CTA
TTAAACCAAAATTGGGGTTATCTGCTAAAAACTACGGTAGAGCGGTTTATGAATGTCTCC
GCGGTGGACTTGATTTTACCAAAGACGATGAGAACGTGAACTCCCAACCATTTATGCGTT
GGAGAGATCGTTTC
>2327
------------------------------GTTGGATTCAAGGTTG-GGGTTAAAGATTA
TAAATTGACTTATTATACTCCTGACTATGAAACCAAAGATACTGATATCTTGGCAGCATT
CCGAGTAACTCCTCAACCTGGAGTTCCACCTGAAGAAGCAGGGGCCGCGGTAGCTGCTGA
ATCTTCTACTGGTACATGGACAACTGTGTGGACCGATGGACTTACCAGCCTTGATCGTTA
CAAGGGGCGATGCTACGAAATCGAGCCCGTTGCTGGAGAAGAAAATCA--ATATATTGCT
TATGTAGCTTAC----CCATTAGACCTTTTTGAAGAAGGTTCTGTTACTAATATGTTTAC
TTCCATTGTAGGTAATGTATTTGGGTTCAAAGCCCTGCGCGCCCTACGTCTGGAAGATCT
GCGAATCCC-------TGTTGCTTATGTTAAAACTTTCCAAGGACCGCC-TCATGG--CA
TCCAAGTTGAGAGAGATAAA--TTGAACAAATATGGTCGTCCCCTGTTGGGATGTA-CTA
TTAAACCAAAATTGGGGTTATCTGCTAAAAACTACGGTAGAGCGGTTTATGAATGTCTCC
GCGGTGGACTTGATTTTACCAAAGACGATGAGAACGTGAACTCCCAACCATTTATGCGTT
GGAGAGATCGTTTC
>2753
------------------------------------------------------------
-------ACTTATTATACTCCTGACTATGAAACCAAAGATACTGATATCTTGGCAGCATT
CCGAGTAACTCCTCAACCGGGAGTTCCAGCCGAGGAAGCAGGGGCCGCTGTAGCTGCTGA
ATCTTCTACTGGTACATGGACAACTGTGTGGACCGATGGGCTTACCAGTCTTGATCGTTA
CAAAGGACGATGCTATGACATCGAGCCTGTTCCTGGAGAAGAAAGTCA--ATTTATTGCT
TATGTAGCTTAT----CCCCTAGACCTTTTTGAAGAAGGTTCTGTTACTAACATGTTTAC
TTCCATTGTGGGTAATGTATTTGGGTTCAAAGCTCTGCGCGCTCTACGTCTGGAGGATTT
GCGAATCCC-------TACTGCTTATATTAAAACTTTCCAAGGCCCGCC-TCATGG--TA
TCCAAGTTGAGAGAGATAAA--TTGAACAAGTATGGCCGCCCTCTATTGGGATGTA-CTA
TTAAACCAAAATTGGGATTATCCGCTAAGAATTATGGTAGAGCAGTTTATGAATGTCTAC
GCGGTGGACTTGATTTTACCAAAGATGATGAAAACGTGAATTCCCAACCATTTATGCGTT
GGAGAGACCGTTTC
>3308
----------------------------GTGTTGGATTCAAGGCTG-GTGTTAAAGATTA
TAAATTGACTTATTATACTCCTGACTATCAAACCAAAGATACTGATATCTTGGCAGCATT
CCGAGTAACTCCTCAACCTGGAGTTCCGCCTGAGGAAGCAGGTGCTGCGGTAGCTGCTGA
ATCTTCTACTGGTACATGGACAACTGTGTGGACCGATGGACTTACCAGTCTTGATCGTTA
TAAAGGGCGATGCTACCACATCGAGCGCGTTGCTGGAGAAGAAAGTCA--ATATATTGCT
TATGTAGCTTAC----CCCTTAGACCTTTTTGAAGAAGGTTCTGTTACTAACATGTTTAC
TTCCATTGTGGGTAATGTATTTGGGTTCAAAGCCCTACGCGCTCTCCGTCTGGAGGATTT
GCGAATCCC-------TCCTGCTTATACGAAAACTTTCCAAGGCCCGCC-TCATGG--TA
TCCAAGTTGAGAGAGATAAA--TTGAACAAGTATGGTCGCCCCCTATTGGGCTGTA-CTA
TTAAACCTAAATTGGGGTTATCCGCTAAGAATTACGGTAGAGCTGTTTATGAATGTCTAC
GCGGTGGACTTGATTTTACCAAAGACGACGAGAACGTGAACTCCCAACCATTTATGCGTT
GGAGAGACCGTTTC
>4352
ATGTCACCACAAACAGAGACTAAAGCAAGTGTTGGATTCAAAGCTG-GTGTTAAAGAGTA
TAAATTGACTTATTATACTCCTGAATATGAAACCAAGGATACTGATATCTTGGCAGCATT
CCGAGTAACTCCTCAACCCGGAGTTCCACCTGAAGAAGCAGGGGCTGCGGTAGCTGCTGA
ATCTTCTACTGGTACATGGACAACTGTATGGACCGATGGGCTTACCAGCCTTGATCGTTA
CAAAGGACGATGCTACCACATCGAACCCGTTCCAGGAGAAGAAACTCA--ATTTATTGCG
TATGTAGCTTAC----CCCTTAGACCTTTTTGAAGAAGGTTCGGTTACTAACATGTTTAC
CTCGATTGTGGGTAATGTATTTGGGTTCAAAGCCCTGGCTGCTCTACGTCTAGAGGATCT
GCGAATCCC-------TCCTGCTTATACTAAAACTTTCCAGGGACCACC-TCATGG--TA
TCCAAGTTGAAAGAGATAAA--TTGAACAAGTATGGACGTCCCCTATTAGGCTGTA-CTA
TTAAACCAAAATTGGGGTTATCCGCGAAGAACTATGGTAGAGCAGTTTATGAATGTCTAC
GTGGTGGACTTGATTTTACCAAAGATGATGAGAATGTGAACTCCCAACCATTTATGCGTT
GGAGAGACCGTTTC
>3535
--------------------------ACATCTTGGATTTAAAGCTG-GTGTTAAAGATTA
CAAATTGACTTATTATACTCCTGACTACGAAACCAAAGATACTGATATCTTGGCAGCATT
CCGAGTAACTCCTCAACCGGGAGTTCCGCCTGAAGAAGCAGGCGCTGCGGTAGCAGCCGA
ATCTTCGACTGGTACATGGACAACTGTGTGGACTGATGGACTTACCAGTCTCGATCGTTA
CAAAGGACGATGCTACCACATCGAGGCCGTTGTTGGGGAGGAGAATCA--ATATATTGCT
TATGTAGCTTAT----CCTTTAGACCTTTTTGAAGAAGGTTCTGTTACTAACATGTTTAC
TTCCATTGTGGGTAATGTTTTTGGTTTCAAAGCTCTGCGAGCTCTACGTCTTGAAGATCT
GCGAATTCC-------CCCTGCTTATTCCAAAACTTTCCAAGGTCCGCC-TCATGG--CA
TCCAAGTTGAAAGAGATAAA--TTGAACAAGTACGGTCGTCCCCTATTGGGATGTA-CTA
TTAAACCAAAATTGGGATTATCCGCAAAAAACTACGGTAGAGCGGTTTATGAATGTCTAC
GGGGTGGACTTGATTTTACTAAGGATGATGAAAACGTGAACTCACAACCATTTATGCGTT
GGAGAGATCGTTTC
>3536
-------------------------------TTGGATTTAAAGCTG-GTGTTAAAGATTA
CAAATTGACTTATTATACTCCTGACTACGAAACCAAAGATACTGATATCTTGGCAGCATT
CCGAGTAACTCCTCAACCGGGAGTTCCGCCTGAAGAAGCGGGGGCTGCGGTAGCTGCCGA
ATCTTCTACTGGTACATGGACAACTGTGTGGACTGATGGACTTACCAGTCTTGATCGTTA
CAAAGGACGATGCTACCACATCGAGGTCGTTGTTGGGGAGGAAAATCA--ATATATTGCT
TATGTAGCTTAT----CCTTTAGACCTTTTTGAAGAAGGTTCTGTTACTAACATGTTTAC
TTCCATTGTGGGTAATGTATTTGGTTTCAAAGCCCTGCGAGCTCTACGTCTGGAAGATCT
GCGAATCCC-------CACTTCTTATTCCAAAACTTTCCAAGGTCCGCC-TCATGG--CA
TCCAAGTTGAAAGAGATAAA--TTGAACAAGTATGGTCGTCCCCTATTGGGATGTA-CTA
TTAAACCAAAATTGGGATTATCCGCAAAAAACTACGGTAGAGCAGTTTATGAATGTCTAC
GGGGTGGACTTGATTTTACTAAGGATGATGAAAACGTAAATTCACAACCATTTATGCGTT
GGAGAGATCGTTTC
>2754
------------------------------------------------------AGATTA
TAAATTGACTTATTATACTCCCGACTATGAAACCAAAGATACTGATATCTTGGCAGCATT
CCGAGTAACTCCTCAACCCGGAGTTCCACCCGAGGAAGCAGGGGCCGCTGTAGCTGCTGA
ATCTTCTACCGGTACATGGACAACTGTGTGGACCGATGGGCTTACCAGTCTTGATCGTTA
CAAAGGACGCTGCTACGACATCGAGCCTGTTGCTGGAGAAGAAAATCA--ATATATTGCT
TATGTAGCTTAT----CCCTTAGACCTTTTTGAAGAAGGTTCTGTTACTAACATGTTTAC
TTCCATTGTGGGTAATGTATTTGGGTTCAAGGCCCTGCGCGCTCTACGTCTGGAGGATTT
GCGAATCCC-------TCCTGCTTATTCTAAAACTTTCCAAGGCCCGCC-TCATGG--TA
TCCAAGTTGAGAGAGATAAA--TTGAACAAGTATGGCCGCCCCCTATTGGGATGTA-CTA
TTAAACCAAAATTGGGATTATCCGCTAAGAATTATGGTAGAGCAGTTTATGAATGTCTAC
GCGGTGGACTTGATTTTACCAAAGATGATGAAAACGTGAATTCCCAACCATTTATGCGTT
GGAGAGACCGTTTC
>3904
------------------ACTAAAGCAAGTGTTGGATTNCAAGCTG-GTGTTAAAGATTA
TAAATTGACTTACTACACCCCGGAGTATGAAACCAAGGATACTGATATCTTGGCAGCATT
CCGAGTAACTCCTCAGCCTGGGGTTCCCCCGGAAGAAGCAGGGGCTGCAGTAGCTGCCGA
ATCTTCTACTGGTACATGGACAACTGTTTGGACTGATGGACTTACCAGTCTTGATCGTTA
CAAAGGACGATGCTATCACATCGAGCCTGTTGCTGGGGAAGACAACCA--ATGGATCTGT
TATGTAGCTTAT----CCATTAGACCTATTTGAAGAGGGTTCCGTTACTAACATGTTTAC
TTCCATTGTGGGTAACGTATTTGGTTTCAAAGCCCTACGTGCTCTACGTCTGGAAGATCT
ACGAATTCC-------CGTTGCTTATGCAAAAACTTTCCAAGGCCCGCC-TCATGG--TA
TCCAAGTTGAAAGAGATAAG--TTGAACAAGTATGGTCGTCCTTTATTGGGATGTA-CTA
TTAAACCAAAATTGGGATTATCCGCAAAAAATTACGGTAGAGCGTGTTATGAGTGTCTAC
GTGGTGGACTTGATTTTACCAAAGATGATGAAAACGTAAACTCACAACCATTTATGCGTT
GGAGAGACCGTTTT
>2655
---------------------------------------------------------TTA
TAAATTGACTTATTATACTCCTGACTATCAAACCAAAGATACTGATATCTTGGCAGCATT
CCGAGTAAGTCCTCAACCGGGAGTTCCACCTGAGGAAGCCGGGGCCGCTGTAGCTGCTGA
ATCTTCTACTGGTACATGGACAACTGTGTGGACCGATGGGCTTACCAGTCTTGATCGTTA
CAAAGGGCGATGCTATTACATCGAGCCTGTTGCTGGAGAAAAAAATCA--ATATATTGCT
TATGTAGCTTAT----CCCTTAGACCTTTTTGAAGAAGGTTCTGTTACTAACATGTTTAC
TTCCATTGTGGGTAATGTATTTGGGTTCAAGGCCTTGCGCGCTCTACGTCTGGAGGATTT
GCGAATCCC-------TACTGCTTATGTTAAAACTTTTCAAGGCCCTCC-TCATGG--TA
TCCAGGTTGAGAGAGATAAA--TTGAACAAGTATGGCCGCCCCCTATTGGGATGTA-CTA
TTAAACCGAAATTGGGATTATCCGCTAAGAATTACGGTAGAGCTGTTTATGAATGTCTAC
GCGGTGGACTTGATTTTACCAAAGATGATGAAAACGTGAATTCCCAACCATTTATGCGTT
GGAGAGACCGTTTC
>3538
---------------------------------------AAAGCTG-GTGTTAAAGATTA
CAAGTTGACTTACTATACTCCTGACTATGAAACCAAAGATACGGATATCTTGGCAGCATT
CCGAGTAACTCCTCAACCGGGAGTTCCGCCTGAAGAAGCGGGCGCCGCGGTAGCAGCCGA
ATCTTCTACTGGCACATGGACAACTGTGTGGACTGATGGACTTACCAGTCTTGATCGTTA
CAAAGGACGATGCTACCACATTGAGGCCGTTGTTGGGGAGGAAAATCA--ATATATTGCT
TATGTAGCTTAT----CCTTTAGACCTTTTTGAAGAAGGTTCTGTTACTAACATGTTTAC
TTCCATTGTGGGTAATGTTTTTGGTTTCAAAGCCCTGCGAGCTCTACGTCTGGAAGATCT
GCGAATTCC-------CACTTCTTATTCCAAAACTTTTCAAGGTCCGCC-TCATGG--CA
TCCAAGTTGAAAGAGATAAA--TTAAACAAGTATGGTCGTCCCCTATTAGGATGTA-CTA
TTAAACCAAAATTGGGATTATCCGCAAAAAACTACGGCAGAGCGGTTTATGAATGTCTAC
GGGGTGGGCTTGATTTTACTAAGGATGATGAAAACGTGAACTCACAACCATTTATGCGTT
GGAGAGATCGTTTC
>2755
------------------------------------------------------------
---------TTATTATACTCCTGAATATGAAACCAAAGATACTGATATCTTGGCAGCATT
CCGAGTAACTCCTCAACCGGGAGTTCCACCTGAGGAAGCAGGGGCCGCTGTAGCTGCTGA
ATCTTCTACTGGTACATGGACAACTGTGTGGACCGATGGGCTTACCAGTCTTGATCGTTA
CAAAGGACGATGCTATGGAATCGAGCCTGTTCCTGGAGAAGAAAATCA--ATATATTGCT
TATGTAGCTTAT----CCCCTAGACCTTTTTGAAGAAGGTTCTGTTACTAACATGTTTAC
TTCCATTGTCGGTAATGTATTTGGATTCAAGGCTCTACGTGCTCTACGTCTGGAGGATTT
GCGAATCCC-------TACTGCTTATATTAAAACTTTCCAAGGCCCGCC-TCATGG--TA
TCCAGGTTGAAAGAGATAAA--TTGAACAAGTATGGTCGCCCTCTATTGGGATGTA-CTA
TTAAACCAAAATTGGGATTATCCGCTAAGAATTATGGTAGAGCAGTTTATGAATGTCTAC
GCGGTGGACTTGATTTTACCAAAGATGATGAAAACGTGAATTCCCAACCATTTATGCGTT
GGAGAGACCGTTTC
>2657
--------------------------AAGTGTTGGATTCAAAGCTG-GTGTTAAAGATTA
TAAATTGACTTATTATACTCCTGACTATGAAACCAAAGATACTGATATCTTGGCAGCGTT
CCGAGTAACTCCTCAACCTGGAGTTCCGCCTGAGGAAGCAGGGGCAGCAGTAGCTGCTGA
ATCTTCTACTGGTACATGGACAACTGTGTGGACCGATGGACTTACTAGTCTTGATCGTTA
CAAAGGACGATGCTACCACATCGAGCCAGTTGCTGGAGAAGAAAGTCA--ATTTATTGCT
TATGTAGCTTAC----CCCTTAGACCTTTTTGAAGAAGGTTCTGTTACTAACATGTTTAC
TTCCATTGTGGGTAATGTATTTGGATTCAAGGCCCTGCGTGCTCTACGTCTGGAGGATTT
GCGAATCCC-------TCCTGCTTATTCTAAAACTTTCCAAGGCCCGCC-TCACGG--CA
TCCAAGTTGAGAGAGATAAA--TTAAACAAATATGGCCGCCCCCTATTAGGATGTA-CTA
TTAAACCTAAATTGGGATTATCCGCTAAGAATTACGGTAGAGCAGTTTATGAATGTCTCC
GCGGTGGGCTTGATTTTACCAAAGATGATGAGAACGTGAATTCCCAACCATTT-------
--------------
>2659
--------------------------AAGTGTTGGATTCAAAGCTG-GTGTTAAAGATTA
TAAATTGACTTATTATACTCCTGACTATGAAACCAAAGATACTGATATCTTGGCAGCGTT
CCGAGTAACTCCTCAACCTGGAGTTCCGCCTGAGGAAGCAGGGGCAGCAGTAGCTGCTGA
ATCTTCTACTGGTACATGGACAACTGTGTGGACCGATGGACTTACTAGTCTTGATCGTTA
CAAAGGACGATGCTACCACATCGAGCCAGTTGCTGGAGAAGAAAGTCA--ATTTATTGCT
TATGTAGCTTAC----CCCTTAGACCTTTTTGAAGAAGGTTCTGTTACTAACATGTTTAC
TTCCATTGTGGGTAATGTATTTGGATTCAAGGCCCTGCGTGCTCTACGTCTGGAGGATTT
GCGAATCCC-------TCCTGCTTATTCTAAAACTTTCCAAGGCCCGCC-TCACGG--CA
TCCAAGTTGAGAGAGATAAA--TTAAACAAATATGGCCGCCCCCTATTAGGATGTA-CTA
TTAAACCTAAATTGGGATTATCCGCTAAGAATTACGGTAGAGCAGTTTATGAATGTCTCC
GCGGTGGGCTTGATTTTACCAAAGATGATGAGAACGTGAATTCCCAACCATTT-------
--------------
>4353
------------------------------GTTGGATTCAGGGCTG-GTGTTAAAGATTA
TAAATTGACTTATTATACTCCTGAATATGAAACCAAAGATACGGATATCTTGGCAGCATT
CCGAGTAACTCCTCAACCTGGAGTTCCGCCTGAGGAAGCGGGGGCAGCGGTAGCTGCTGA
ATCTTCTACTGGTACATGGACAACCGTGTGGACCGATGGGCTTACCAGTCTTGATCGTTA
TAAAGGACGATGCTACCACATCGAGCCCGTTGCTGGAGAAGAAAATCA--ATATATTGCT
TATGTAGCTTAC----CCCTTAGACCTTTTTGAAGAAGGTTCTGTTACTAACATGTTTAC
TTCCATTGTGGGTAATGTATTTGGGTTCAAAGCCCTACGTGCTCTACGTCTGGAGGATTT
GCGAATCCC-------TCCTGCTTATTCTAAAACTTTCCAAGGCCCGCC-TCATGG--CA
TCCAAGTTGAGAGAGATAAA--TTGAACAAGTACGGTCGCCCTCTATTGGGCTGTA-CTA
TTAAACCTAAATTGGGGTTATCTGCTAAAAATTACGGTAGAGCAGTTTATGAATGCCTCC
GCGGTGGACTTGATTTTACCAAAGATGATGAGAACGTGAACTCCCAACCATTTATGCGTT
GGAGAGACCGTTTC
>4354
------------------------------GTTGGATTCAGGGCTG-GTGTTAAAGATTA
TAAATTGACTTATTATACTCCTGAATATGAAACCAAAGATACGGATATCTTGGCAGCATT
CCGAGTAACTCCTCAACCTGGAGTTCCGCCTGAGGAAGCGGGGGCAGCGGTAGCTGCTGA
ATCTTCTACTGGTACATGGACAACCGTGTGGACCGATGGGCTTACTAGTCTTGATCGTTA
TAAAGGACGATGCTACCACATCGAGCCCGTTGCTGGAGAAGAAAATCA--ATATATTGCT
TATGTAGCTTAC----CCCTTAGACCTTTTTGAAGAAGGTTCTGTTACTAACATGTTTAC
TTCCATTGTGGGTAATGTATTTGGGTTCAAAGCCCTACGCGCTCTACGTCTGGAGGATTT
GCGAATCCC-------TCCTGCTTATTCTAAAACTTTCCAAGGTCCGCC-TCATGG--CA
TCCAAGTTGAGAGAGATAAA--TTGAACAAGTACGGTCGCCCTCTATTGGGCTGTA-CTA
TTAAACCTAAATTGGGGTTATCTGCTAAAAATTACGGTAGAGCAGTTTATGAATGCCTCC
GCGGTGGACTTGATTTTACCAAAGATGATGAGAACGTGAACTCCCAACCATTTATGCGTT
GGAGAGACCGTTTC
>2410
-------------------------------------TCAAAGCTG-GTGTTAAAGATTA
CAAATTGACTTATTATACTCCTGACTATGAGACAAAAGATACTGATATCTTGGCAGCATT
CCGAGTAACTCCTCAACCCGGAGTTCCGCCTGAAGAAGCAGGGGCTGCAGTAGCTGCCGA
ATCTTCTACTGGTACATGGACAACTGTGTGGACTGATGGACTTACCAGTCTTGATCGTTA
CAAAGGACGATGCTACCACATCGAAGCCGTTCCTGGGGAGGAAAATCA--ATTTATTGCT
TATGTAGCTTAC----CCTTTAGACCTTTTTGAAGAAGGTTCTGTTACCAACATGTTTAC
TTCTATTGTAGGTAATGTTTTTGGGTTTAAAGCTTTACGAGCTCTACGTCTAGAGGATTT
GCGAATTCC-------GCCCGCTTATTCCAAAACTTTCCAAGGCCCGCC-TCACGG--TA
TCCAAGTTGAAAGAGATAAA--TTGAACAAGTATGGTCGTCCCCTATTGGGATGTA-CGA
TTAAACCAAAATTGGGATTATCCGCGAAAAACTACGGTAGGGCGGTTTATGAATGTCTCC
GCGGTGGGCTTGATTTTACCAAGGATGATGAAAACGTGAACTCACAACCATTTATGCGTT
GGAGAGACCGTTTC
>3539
---------------------------AACGTTGGATTTAAAGCTG-GTGTTAAAGATTA
CAAATTGACTTATTATACTCCTGACTACGAAACCAAAGATACTGATATCTTGGCAGCATT
CCGAGTAACTCCTCAACCGGGAGTTCCGCCCGAAGAAGCGGGGGCTGCGGTAGCAGCCGA
ATCTTCTACTGGTACATGGACAACTGTGTGGACTGATGGACTTACCAGTCTTGATCGTTA
CAAAGGACGATGCTACCACATCGAGGCCGTTGTTGGGGAGGAAAATCA--GTATATTGCT
TATGTAGCTTAT----CCTTTAGACCTTTTTGAAGAAGGTTCTGTTACTAACATGTTTAC
TTCCATTGTGGGTAATGTATTTGGTTTCAAAGCCCTGCGAGCTCTACGTCTGGAAGATCT
GCGAATTCC-------CACTTCTTATTCCAAAACTTTCCAAGGTCCGCC-TCATGG--TA
TCCAAGTTGAAAGAGATAAA--TTGAACAAGTACGGTCGTCCCTTATTGGGATGTA-CTA
TTAAACCAAAATTGGGATTATCCGCAAAAAACTACGGTAGAGCGGTTTATGAATGTTTAC
GGGGTGGACTTGATTTTACTAAGGATGATGAAAACGTAAATTCACAACCATTTATGCGTT
GGAGAGATCGTTTC
>2756
---------------------------------------------------------TTA
TAAATTGACTTATTATACTCCTGAATATGAAACCAAAGATACTGATATCTTGGCAGCATT
CCGAGTAACTCCTCAACCGGGAGTTCCACCCGAGGAAGCAGGGGCCGCTGTAGCTGCTGA
ATCTTCTACTGGTACATGGACAACTGTGTGGACCGATGGGCTTACCAGCCTTGATCGTTA
CAAAGGACGATGCTATGGCATCGAGCCTGTTCCTGGAGAAGAAAATCA--ATATATTGCT
TATGTAGCTTAT----CCCCTAGACCTTTTTGAAGAAGGTTCTGTTACTAACATGTTTAC
TTCCATTGTGGGTAATGTATTTGGATTCAAGGCTCTGCGTGCTCTACGTCTGGAGGATTT
GCGAATCCC-------TACTGCTTATATTAAAACTTTCCAAGGCCCACC-TCATGG--TA
TCCAGGTTGAAAGAGATAAA--TTGAACAAGTATGGTCGCCCTCTATTGGGATGTA-CTA
TTAAACCAAAATTGGGATTATCCGCTAAGAATTATGGTAGAGCTGTTTATGAATGTCTAC
GTGGTGGACTTGATTTTACCAAAGATGATGAAAACGTGAATTCCCAACCATTTATGCGTT
GGAGAGACCGTTTC
>3309
----------------------------GTGTTGGATTCAAGGCTG-GTGTTAAAGATTA
TAAATTGACTTATTATACTCCTGACTATGAAACCAAGGATACTGATATCTTGGCAGCATT
TCGAGTAACTCCTCAACCCGGAGTTCCACCTGAGGAAGCAGGTGCTGCGGTAGCGGCTGA
ATCTTCTACTGGTACATGGACAACTGTGTGGACCGATGGGCTTACCAGTCTTGATCGTTA
TAAAGGGCGATGCTACCACATCGAGCCCGTTGCTGGAGAAGAAAATCA--ATATATTGCT
TATGTAGCTTAT----CCCTTAGACCTTTTTGAAGAAGGTTCTGTTACTAACATGTTTAC
TTCCATTGTGGGTAATGTATTTGGGTTCAAAGCTCTACGCGCTCTACGTCTGGAGGATTT
GCGAATCCC-------TCCTGCTTATTCGAAAACTTTCCAAGGTCCGCC-TCATGG--GA
TCCAAGTTGAGAGAGATAAA--TTGAATAAGTATGGTCGCCCCCTATTGGGATGTA-CTA
TTAAACCTAAATTGGGGNNNNNNGCTAAGAATTACGGTAGAGCTGTTTATGAATGTCTAC
GCGGTGGACTTGATTTTACCAAAGACGATGAGAACGTGAACTCCCAACCATTTATGCGTT
GGAGAGACCGTTTC
>3540
-------------------------------TTGGATTTAAAGCTG-GTGTTAAAGATTA
CAAATTGACTTATTATACTCCTGACTACGAAACCAAAGATACTGATATCTTGGCAGCATT
CCGAGTAACTCCTCAACCGGGAGTTCCGCCTGAAGAAGCGGGGGCTGCGGTAGCTGCCGA
ATCTTCTACTGGTACATGGACAACTGTGTGGACTGATGGACTTACCAGTCTTGATCGTTA
CAAAGGACGATGCTACCACATCGAGGTCGTTGTTGGGGAGGAAAATCA--ATATATTGCT
TATGTAGCTTAT----CCTTTAGACCTTTTTGAAGAAGGTTCTGTTACTAACATGTTTAC
TTCCATTGTGGGTAATGTATTTGGTTTCAAAGCCCTGCGAGCTCTACGTCTGGAAGATCT
GCGAATCCC-------CACTTCTTATTCCAAAACTTTCCAAGGTCCGCC-TCATGG--CA
TCCAAGTTGAAAGAGATAAA--TTGAACAAGTATGGTCGTCCCCTATTGGGATGTA-CTA
TTAAACCAAAATTGGGATTATCCGCAAAAAACTACGGTAGAGCAGTTTATGAATGTCTAC
GGGGTGGACTTGATTTTACTAAGGATGATGAAAACGTAAATTCACAACCATTTATGCGTT
GGAGAGATCGTTTC
>3541
-------------------------------TTGGATTTAAAGCTG-GTGTTAAAGATTA
CAAATTGACTTATTATACTCCTGACTACGAAACCAAAGATACTGATATCTTGGCAGCATT
CCGAGTAACTCCTCAACCGGGAGTTCCGCCTGAAGAAGCGGGGGCTGCGGTAGCTGCCGA
ATCTTCTACTGGTACATGGACAACTGTGTGGACTGATGGACTTACCAGTCTTGATCGTTA
CAAAGGACGATGCTACCACATCGAGGTCGTTGTTGGGGAGGAAAATCA--ATATATTGCT
TATGTAGCTTAT----CCTTTAGACCTTTTTGAAGAAGGTTCTGTTACTAACATGTTTAC
TTCCATTGTGGGTAATGTATTTGGTTTCAAAGCCCTGCGAGCTCTACGTCTGGAAGATCT
GCGAATCCC-------CCCTTCTTATTCCAAAACTTTCCAAGGTCCGCC-TCATGG--CA
TCCAAGTTGAAAGAGATAAA--TTGAACAAGTATGGTCGTCCCCTATTGGGATGTA-CTA
TTAAACCAAAATTGGGATTATCCGCAAAAAACTACGGTAGAGCAGTTTATGAATGTCTAC
GGGGTGGACTTGATTTTACTAAGGATGATGAAAACGTAAATTCACAACCATTTATGCGTT
GGAGAGATCGTTTC
>3542
----------------------------------------------------AAAGATTA
CAAATTGACTTATTATACTCCTGACTACGAAACCAAAGATACTGATATCTTGGCAGCATT
CCGAGTAACTCCTCAACCGGGAGTTCCGCCTGAAGAAGCGGGGGCTGCGGTAGCTGCCGA
ATCTTCTACTGGTACATGGACAACTGTGTGGACTGATGGACTTACCAGTCTTGATCGTTA
CAAAGGACGATGCTACCACATCGAGGTCGTTGTTGGGGAGGAAAATCA--ATATATTGCT
TATGTAGCTTAT----CCTTTAGACCTTTTTGAAGAAGGTTCTGTTACTAACATGTTTAC
TTCCATTGTGGGTAATGTATTTGGTTTCAAAGCCCTGCGAGCTCTACGTCTGGAAGATCT
GCGAATCCC-------CCCTTCTTATTCCAAAACTTTCCAAGGTCCGCC-TCATGG--CA
TCCAAGTTGAAAGAGATAAA--TTGAACAAGTATGGTCGTCCCCTATTGGGATGTA-CTA
TTAAACCAAAATTGGGATTATCCGCAAAAAACTACGGTAGAGCAGTTTATGAATGTCTAC
GGGGTGGACTTGATTTTACTAAGGATGATGAAAACGTAAATTCACAACCATTTATGCGTT
GGAGAGATCGTTTC
>3543
-----------------------------CGTTGGATTTAAAGCTG-GTGTTAAAGATTA
CAAATTGACTTATTATACTCCTGACTACGAAACCAAAGATACTGATATCTTGGCAGCATT
CCGAGTAACTCCTCAACCAGGAGTTCCGCCTGAAGAAGCGGGGGCTGCGGTAGCTGCCGA
ATCTTCTACTGGTACATGGACAACTGTGTGGACTGATGGACTTACCAGTCTTGATCGTTA
CAAAGGACGATGCTACCACATCGAGGTCGTTGTTGGGGAGGAAAATCA--ATATATTGCT
TATGTAGCTTAT----CCTTTAGACCTTTTTGAAGAAGGTTCTGTTACTAACATGTTTAC
TTCCATTGTGGGTAATGTATTTGGTTTCAAAGCCCTGCGAGCTCTACGTCTGGAAGATCT
ACGAATTCC-------CCCTTCTTATTCCAAAACTTTCCAAGGTCCGCC-TCATGG--CA
TCCAAGTTGAAAGAGATAAA--TTGAACAAGTATGGTCGTCCCCTATTGGGATGTA-CTA
TTAAACCAAAATTGGGATTATCCGCAAAAAACTACGGTAGAGCGGTTTATGAATGTCTAC
GGGGTGGACTTGATTTTACTAAGGATGATGAAAACGTAAATTCACAACCATTTATGCGTT
GGAGAGATCGTTTC
>3185
---------------------AAAGCAGGCGTTGGATTCAAAGCTG-GTGTTAAAGATTA
CAAATTGACTTATTATACTCCTGAATATGAAACCAAAGATACTGATATCTTGGCAGCATT
CCGAATGACTCCGCAACCTGGAGTTCCTGCTGAAGAAGCAGGGGCCGCAGTAGCTGCCGA
ATCTTCTACTGGTACATGGACAACTGTGTGGACTGATGGACTTACTAGCCTTGATCGTTA
CAAAGGACGATGCTACCACATCGAGCCTGTTGCTGGGGAGGAAGATCA--ATATATTGCT
TATGTAGCTTAT----CCTTTAGACCTTTTTGAAGAAGGTTCTGTTACCAACATGTTTAC
TTCCATTGTGGGTAATGTATTTGGATTCAAAGCTCTACGAGCTCTACGCTTGGAGGATCT
GCGAATTCC-------TCCTGCTTATTCCAAAACTTTCCAAGGTCCACC-TCATGG--AA
TCCAAGTTGAAAGAGATAAA--TTGAACAAATATGGGCGTCCTCTATTGGGATGTA-CTA
TTAAACCAAAATTGGGATTATCCGCGAAAAACTACGGTAGAGCCGTTNATGAATGTCTAC
GTGGTGGACTTGATTTNACCAANGATGATGANAACGTAAACTNACAGCCATTNATGCGTT
NGAGAGACCGTTNC
>3186
---------------------------GGCGTTGGATTCCAAGCTG-GTGTTAAAGATTA
CAAATTGACTTATTATACTCCTGAATATGAAACCAAAGATACTGATATCTTGGCAGCATT
CCGAGTAACTCCGCAACCTGGAGTTCCAGCTGAAGAAGCAGGGGCCGCAGTAGCTGCCGA
ATCTTCTACTGGTACATGGACAACTGTGTGGACTGATGGACTTACTAGCCTTGATCGTTA
CAAAGGACGATGCTACCACATCGAGCCTGTTGCTGGGGAGGAAGATCA--ATATATTGCT
TATGTAGCTTAT----CCTTTAGACCTTTTTGAAGAAGGTTCTGTTACCAACATGTTTAC
TTCCATTGTGGGTAATGTATTTGGATTCAAAGCTCTACGAGCTCTACGCTTGGAGGATCT
GCGAATTCC-------CCCTGCTTATTCCAAAACTTTCCAAGGTCCACC-TCATGG--AA
TCCAAGTTGAAAGAGATAAA--TTGAACAAATATGGGCGTCCTCTATTGGGATGTA-CTA
TTAAACCAAAATTGGGATTATCCGCGAAAAACTACGGTAGAGCCGTTTATGAATGTCTAC
GTGGTGGACTTGATTTTACCAAAGATGATGAAAACGTAAACTCACAGCCATTTATGCGTT
GGAGAGACCGTTTC
>2411
-------------------------------------TCAAAGCTG-GTGTTAAAGATTA
CAAATTGACTTATTATACTCCTGACTATGAGACAAAAGATACTGATATCTTGGCAGCATT
CCGAGTAACTCCTCAACCCGGAGTTCCGCCTGAAGAAGCAGGGGCTGCAGTAGCTGCCGA
ATCTTCTACTGGTACATGGACAACTGTGTGGACTGATGGACTTACCAGTCTTGATCGTTA
CAAAGGACGATGCTACCACATCGAATCCGTTATTGGGGAGGACAATCA--ATATATTGCT
TATGTAGCTTAC----CCTTTAGACCTTTTTGAGGAAGGTTCTGTTACTAACATGTTTAC
TTCAATTGTGGGTAACGTATTTGGGTTTAAAGCTTTACGAGCTCTACGTCTGGAGGATTT
GCGAATTCC-------TACCTCTTATTCCAAAACTTTCCAAGGCCCACC-TCACGG--CA
TCCAAGTTGAGAGAGATAAA--TTGAACAAGTATGGTCGTCCCCTATTGGGATGTA-CGA
TTAAACCAAAATTGGGATTATCCGCGAAAAACTACGGTAGGGCGGTTTATGAATGTCTCC
GTGGTGGACTTGATTTTACCAAGGATGATGAAAACGTGAACTCACAACCATTTATGCGTT
GGAGAGACCGTTTC
>2329
------------------------------------------------------------
---ATTGACTTATTATACTCCTGACTATGAAACCAAAGATACTGATATCTTGGCAGCATT
CCGAGTAAGTCCTCAACCTGGAGTTCCACCTGAAGAAGCAGGGGCCGCGGTAGCTGCCGA
ATCTTCTACTGGTACATGGACAACTGTGTGGACCGATGGACTTACCAACCTTGATCGTTA
CAAAGGGCGATGCTACGAAATCGAGCCCGTTGCTGGAGAAGAAAATCA--ATATATTGCT
TATGTAGCTTAC----CCATTAGACCTTTTTGAAAAGGGTTCTGTTACTAACATGTTTAC
TTCCATTGTAGGTACTGTATTTGGGTTCAAAGCCCTGCGTGCCATACGTCTGGAAGATCT
GCGAATCCC-------TGTTGCTTATGTTAAAACTTTCCAAGGACCGCC-TCACGG--CA
TCCAAGTTGAGAGAGATGAC--TTGAAC--------------------------------
------------------------------------------------------------
------------------------------------------------------------
--------------
>2757
------------------------------------------------------------
-------ACTTATTATACTCCTGAATATGAAACCAAAGATACTGATATCTTGGCAGCATT
CCGAGTAACTCCTCAACCCGGAGTTCCACCCGAGGAAGCGGGGGCCGCTGTAGCTGCTGA
ATCTTCTACTGGTACATGGACAACTGTGTGGACCGATGGGCTTACCAGTCTTGATCGTTA
CAAAGGACGATGCTACGACATTGAGCCTGTTGCTGGAGAAGAAAATCA--ATTTATTGCT
TATGTAGCTTAT----CCCCTAGACCTTTTTGAAGAAGGTTCTGTTACTAACATGTTTAC
TTCCATTGTGGGTAATGTATTTGGGTTCAAGGCCCTGCGCGCTCTACGTCTGGAGGATTT
GCGAATCCC-------TCCTGCTTATACTAAAACTTTCCAAGGCCCGCC-TCATGG--TA
TCCAAGTTGAGAGAGATAAA--TTGAACAAGTATGGCCGCCCCCTATTGGGATGTA-CTA
TTAAACCAAAATTGGGATTATCCGCTAAGAATTATGGTAGAGCTGTTTATGAATGTCTAC
GCGGTGGACTTGATTTTACCAAAGATGATGAAAACGTGAATTCCCAACCATTTATGCGTT
GGAGAGACCGTTTC
>3544
------------------ACTAAAGCAAGCGTTGGATTTAAAGCTG-GTGTTAAAGATTA
CAAATTGACTTATTATACTCCTGACTACGAAACCAAAGATACTGATATCTTGGCAGCATT
CCGAGTAACTCCTCAACCGGGAGTTCCGCCTGAAGAAGCAGGCGCTGCGGTAGCAGCCGA
ATCTTCTACTGGTACATGGACAACTGTGTGGACTGATGGACTTACCAGTCTAGATCGTTA
CAAAGGACGATGCTACCACATCGAGGCCGTTGTTGGGGAGGAAAATCA--ATATATTGCT
TATGTAGCTTAT----CCTTTAGACCTTTTTGAAGAAGGTTCTGTTACTAACATGTTTAC
TTCCATTGTGGGTAATGTTTTTGGTTTCAAAGCTCTGCGAGCTCTACGTCTGGAAGATCT
GCGAATTCC-------CCCTGCTTATTCCAAAACTTTCCAAGGTCCGCC-TCATGG--CA
TCCAAGTTGAAAGAGATAAA--TTGAACAAGTATGGTCGTCCCCTATTGGGATGTA-CTA
TTAAACCAAAATTGGGATTATCCGCAAAAAACTACGGTAGAGCGGTTTATGAATGTCTAC
GGGGTGGACTTGATTTTACTAAGGATGATGAAAACGTGAACTCACAACCATTTATGCGTT
GGAGAGATCGTTTC
>3905
--------------------TAAAGCAAGTGTTGGATTTAAAGCTG-GTGTTAAGGATTA
TAAATTGACTTACTACACCCCGGAGTATGAAACCAAGGATACTGATATCTTGGCAGCATT
CCGAGTAACTCCTCAGCCGGGGGTTCCGCCCGAAGAAGCAGGGGCTGCAGTAGCTGCCGA
ATCTTCTACTGGTACATGGACAACTGTTTGGACTGATGGACTTACCAGTCTTGATCGTTA
CAAAGGACGATGCTATCACATCGAGCCCGTTGTTGGGGAGGAAAATCA--ATATATCGCT
TATGTAGCTTAT----CCATTAGACCTATTTGAAGAGGGTTCTGTTACTAACATGTTTAC
TTCCATTGTGGGTAACGTATTTGGTTTCAAAGCCCTACGCGCTCTACGTCTGGAGGATCT
GCGAATTCC-------CCCTACTTATTCAAAAACTTTCCTAGGTCCGCC-TCATGG--TA
TCCAAGTTGAAAGGGATAAG--TTGAACAAGTACGGCCGTCCTTTTTTGGGATGTA-CTA
TTAAACCAAAATTGGGATTATCCGCAAAAAATTATGGTAGAGCGTGTTATGAGTGTCTAC
GCGGTGGACTTGATTTTACCAAAGATGATGAAAACGTAAACTCACAACCATTTATGCGCT
TGAGAGACCGTTTT
>2758
--------------------------------------------------TTAAAGATTA
TAAATTGACTTATTATACTCCTGAATATGAAACCAAAGATACTGATATCTTGGCAGCATT
CCGAGTAACTCCTCAACCGGGAGTTCCACCTGAGGAAGCAGGGGCCGCTGTAGCTGCTGA
ATCTTCTACTGGTACATGGACAACTGTGTGGACCGATGGGCTTACCAGTCTTGATCGTTA
CAAAGGACGATGCTATGGAATCGAGCCTGTTCCTGGAGAAGAAAATCA--ATATATTGCT
TATGTAGCTTAT----CCCCTAGACCTTTTTGAAGAAGGTTCTGTTACTAACATGTTTAC
TTCCATTGTGGGTAATGTATTTGGATTCAAGGCTCTACGTGCTCTACGTCTGGAGGATTT
GCGAATCCC-------TACTGCTTATATTAAAACTTTCCAAGGCCCGCC-TCATGG--TA
TCCAGGTTGAAAGAGATAAA--TTGAACAAGTATGGTCGCCCTCTATTGGGATGTA-CTA
TTAAACCAAAATTGGGATTATCCGCTAAGAATTATGGTAGAGCAGTTTATGAATGTCTAC
GCGGTGGACTTGATTTTACCAAAGATGATGAAAACGTGAATTCCCAACCATTTATGCGTT
GGAGAGACCGTTTC
>3906
------------------------------------------------------------
--------------------------------------ATACTGATATCTTGGCAGCATT
CCGAGTAACTCCTCAGCTCGGGGTTCCGCCTGAAGAAGCAGGAGCTGCAGTAGCTGCGGA
ATCTTCTACTGGTACATGGACAACTGTTTGGACTGATGGACTTACCAGTCTTGATCGTTA
CAAAGGACGATGCTATCACATCGAGCCCGTTCCTGGGGACCCAGATCA--ATATATCTGT
TATGTAGCTTAT----CCATTAGACCTATTTGAAGAGGGTTCTGTTACTAACATGTTTAC
TTCCATTGTGGGTAACGTATTTGGTTTCAAAGCCTTACGCGCTCTACGTTTGGAGGATCT
ACGAATTCC-------CCCTGCTTATGCAAAAACTTTCCAAGGTCCGCC-TCATGG--TA
TCCAAGTTGAAAGGGATAAG--TTGAACAAGTACGGTCGTCCTTTATTGGGATGTA-CTA
TTAAACCAAAATTGGGATTATCCGCAAAAAATTACGGTAGAGCGTGTTATGAGTGTCTAC
GCGGTGGACTTGATTTTACCAAAGATGATGAAAACGTAAACTCACAACCATTTATGCGCT
GGAGAGACCGTTTT
>2600
-------------------------------------------CTG-GTGTTAAAGATTA
TAAATTGACTTATTATACTCCTGAATATCAAACCAAGGATACTGATATCTTGGCAGCATT
TCGAGTAACTCCTCAACCTGGAGTTCCGCCTGAAGAAGCAGGGGCCGCAGTAGCTGCCGA
ATCTTCTACTGGTACATGGACAACTGTGTGGACCGATGGACTTACGAGCCTTGATCGTTA
CAAAGGGCGATGCTATGGAATCGAGCCTGTTCCTGGAGAAGAAAATCA--ATATATTGCT
TATGTAGCTTAC----CCATTAGACCTTTTTGAAGAAGGTTCTGTTACTAACATGTTTAC
TTCCATTGTAGGTAATGTATTTGGGTTCAAAGCCCTGCGTGCTCTACGTCTGGAAGATTT
GCGAATCCC-------TACTGCGTATGTTAAAACTTTCCAAGGTCCGCC-TCACGG--CA
TCCAAGTTGAGAGAGATAAA--TTGAACAAGTATGGTCGTCCCCTGTTGGGATGTA-CTA
TTAAACCTAAATTGGGGTTATCCGCTAAAAACTACGGTAGAGCTGTTTATGAATGTCTTC
GTGGTGGCCTTGATTTTACTAAAGATGATGAGAACGTGAACTCCCAACCATTTATGCGTT
GGAGAGACCGTTTC
>4355
ATGTCACCACAAACAGAAACTAAAGCAAGTGTTGGATTTAAAGCTG-GTGTTAAAGATTA
TAGATTGACTTACTACACCCCGGAGTATGAAACCAAGGATACTGATATCTTGGCAGCATT
CCGAGTATCTCCTCAACCTGGGGTTCCGCCCGAAGAAGCAGGGGCTGCAGTAGCTGCCGA
ATCTTCTACTGGTACATGGACAACTGTTTGGACTGATGGACTTACTAGTCTTGATCGTTA
CAAAGGACGATGCTATCACATCGAGCCTGTTCCTGGGGAAGACAGTCA--ATGGATCTGT
TATGTAGCTTAT----CCATTAGATCTATTTGAAGAGGGTTCCGTTACTAACATGTTTAC
TTCCATTGTAGGTAACGTATTTGGTTTCAAAGCCCTACGTGCTCTACGTCTGGAGGATCT
ACGAATTCC-------CCCTACTTATTCAAAAACTTTCCAAGGCCCGCC-TCACGG--TA
TCCAAGTGGAAAGAGATAAG--TTGAACAAGTATGGTCGTCCTTTATTGGGATGTA-CTA
TTAAGCCAAAATTGGGATTATCTGCAAAAAATTACGGTAGAGCGTGTTATGAGTGTCTAC
GTGGTGGACTTGATTTTACCAAAGATGATGAAAACGTAAACTCACAACCATTTATGCGCT
GGAGAGATCGTTTT
>2661
--------------------------AGGTGTTGGATTTAAAGCTG-GTGTTAAAGATTA
CAGATTAACTTATTACACTCCAGATTATCAGACTAAAGAAACTGATATTTTAGCAGCATT
TCGAATGACTCCTCAACCAGGAGTACCCGCTGAAGAGGCAGGAGCTGCAGTAGCTGCGGA
ATCTTCCACTGGTACATGGACCACCGTTTGGACCGATGGACTTACCAGTCTCGATCGTTA
TAAAGGACGATGCTATGATCTTGAAGCAGTTCCTGGAGAAGAGAATCA--ATATATTGCT
TATGTTGCTTAC----CCATTAGATCTATTTGAAGAAGGTTCTGTTACCAATTTATTTAC
CTCTATTGTTGGTAATGTTTTTGGATTTAAAGCTTTACGAGCTTTACGTCTAGAAGATTT
ACGTATTCC-------TCCAGCTTATTCCAAAACTTTCCAAGGTCCACC-TCATGG--TA
TTCAAGTTGAAAGAGATAAA--TTAAACAAATATGGTCGTCCATTATTAGGATGTA-CCA
TTAAGCCAAAATTGGGTTTATCTGCTAAAAACTATGGTAGAGCTGTATATGAATGTCTTC
GTGGTGGACTTGATTTCACAAAAGATGATGAAAACGTAAATTCTCAACCTTTTATGCGTT
GGA-----------
>2663
--------------------------AGGTGTTGGATCTAAAGCTG-GTGTCAAAGATTA
CAGATTAACTTATTACACTCCAGATTATCAGACTAAAGAAACTGATATTTTAGCAGCATC
TCGAATGACTCCTCAACCAGGAGTACCCGCTGAAGAGGCAGGAGCTGCAGTAGCTGCGGA
ATCTTCCACTGGTACATGGACCACTGTTTGGACCGACGGACTTACCAGTCTCGATCGTTA
TAAAGGACGATGCTATGATCTTGAAGCAGTTCCTGGAGAAGAGAATCA--ATATATTGCT
TATGTTGCTTAC----CCATTAGATCTATTTGAAGAAGGTTCTGTTACCAATTTATTTAC
TTCTATTGTTGGTAATGTTTTCGGATTTAAAGCTTTACGAGCTTTACGTCTAGAAGATTT
ACGTATTCC-------TCCAGCTTATTCCAAAACTTTCCAAGGCCCACC-TCATGG--TA
TTCAAGTTGAGAGAGATAAA--TTAAACAAATATGGTCGTCCATTATTAGGATGTA-CTA
TTAAGCCAAAATTGGGTTTATCTGCTAAAAACTATGGTAGAGCTGTATATGAATGTCTTC
GTGGTGGACTTGATTTCACAAAAGATGATGAAAACGTAAATTCTCAACCTTTTATGCGTT
GGA-----------
>2664
--------------------------AGGTGTTGGATCTAAAGCTG-GTGTTAAAGATTA
CAGATTAACTTATTACACTCCAGATTATCAGACTAAAGAAACTGATATTTTAGCAGCATT
TCGAATGACTCCTCAACCAGGAGTACCCGCTGAAGAGGCAGGAGCTGCAGTAGCTGCGGA
ATCTTCCACTGGTACATGGACCACCGTTTGGACCGATGGACTTACCAGTCTTGATCGTTA
TAAAGGACGATGCTATGATCTTGAAGCAGTTCCTGGAGAAGAGAATCA--ATATATTGCT
TATGTTGCTTAC----CCATTAGATCTATTTGAAGAAGGTTCTGTTACCAATTTATTTAC
TTCTATTGTTGGTAATGTTTTTGGATTTAAAGCTTTACGAGCTTTACGTCTAGAAGATTT
ACGTATTCC-------TCCAGCTTATTCCAAAACTTTCCAAGGTCCACC-TCATGG--TA
TTCAAGTTGAAAGAGATAAA--TTAAACAAATATGGTCGTCCATTATTAGGATGTA-CCA
TTAAGCCAAAATTGGGTTTATCTGCTAAAAACTATGGTAGAGCTGTATATGAATGTCTTC
GTGGTGGACTTGATTTCACAAAAGATGATGAAAACGTAAATTCTCAACCTTTTATGCGTT
GGA-----------
>2759
-----------------------------------------AGCTG-GTGTTAAAGATTA
TAAATTGACTTATTATACTCCTGAATATGAAACCAAAGATACTGATATCTTGGCAGCATT
CCGAGTAACTCCTCAACCGGGAGTTCCACCCGAGGAAGCAGGGGCCGCTGTAGCTGCTGA
ATCTTCTACTGGTACATGGACAACTGTGTGGACCGATGGGCTTACCAGTCTTGATCGTTA
CAAAGGACGATGCTATGGCATCGAGCCTGTTGCTGGAGAAGAAAATCA--ATATATTGCT
TATGTAGCTTAT----CCCCTAGACCTTTTTGAAGAAGGTTCTGTTACTAACATGTTTAC
TTCCATTGTGGGTAATGTATTTGGATTCAAGGCTCTACGCGCTCTACGTCTGGAGGATTT
GCGAATCCC-------TACTGCTTATGTTAAAACTTTCCAAGGCCCACC-TCACGG--TA
TCCAGGTTGAAAGAGATAAA--TTGAACAAGTATGGTCGCCCTCTATTGGGATGTA-CTA
TTAAACCAAAATTGGGATTATCCGCTAAGAATTATGGTAGAGCAGTTTATGAATGTCTAC
GCGGTGGACTTGATTTTACCAAAGATGATGAAAACGTGAATTCCCAACCATTTATGCGTT
GGAGAGACCGTTTC
>3545
------------------------------------------------------------
------GACTTATTATACTCCTGACTACGAAACCAAAGATACTGATATCTTGGCAGCATT
CCGAGTAACTCCTCAACCGGGAGTTCCGCCTGAAGAAGCGGGGGCTGCGGTAGCTGCCGA
ATCTTCTACTGGTACATGGACAACTGTGTGGACTGATGGACTTACCAGTCTTGATCGTTA
CAAAGGACGATGCTACCACATCGAGGTCGTTGTTGGAGAGGAAAATCA--ATATATTGCT
TATGTAGCTTAT----CCTTTAGACCTTTTTGAAGAAGGTTCTGTTACTAACATGTTTAC
TTCCATTGTGGGTAATGTATTTGGTTTCAAAGCCCTGCGAGCTCTACGTCTGGAAGATCT
GCGAATTCC-------CACTTCTTATTCCAAAACTTTCCAAGGTCCACC-TCATGG--CA
TCCAAGTTGAAAGAGATAAA--TTGAACAAGTATGGTCGTCCCCTATTGGGATGTA-CTA
TTAAACCAAAATTGGGATTATCCGCAAAAAACTACGGTAGAGCAGTTTATGAATGTCTAC
GGGGTGGACTTGATTTTACTAAGGATGATGAAAACGTAAATTCACAACCATTTATGCGTT
GGAGAGATCGTTTC
>2760
------------------------------------------------------------
--AATTGACTTATTATACTCCTGAATATGAAACCAAAGATACTGATATCTTGGCAGCATT
CCGAGTAACTCCTCAACCGGGAGTTCCACCCGAGGAAGCAGGGGCTGCTGTAGCTGCTGA
ATCTTCTACTGGTACATGGACAACTGTGTGGACCGATGGGCTTACCAGTCTTGATCGTTA
CAAAGGACGATGCTATGGCATCGAGCCTGTTCCTGGAGACGAAAATCA--ATTTATTGCT
TATGTAGCTTAT----CCCCTAGACCTTTTTGAAGAAGGTTCTGTTACTAACATGTTTAC
TTCCATTGTGGGTAATGTATTTGGATTCAAGGCTCTGCGCGCTCTACGTCTGGAGGATTT
GCGAATCCC-------TACGGCTTATGTTAAAACTTTCCAAGGCCCGCC-TCATGG--TA
TCCAGGTTGAAAGAGATAAA--TTGAACAAGTACGGTCGCCCCCTATTGGGATGTA-CTA
TTAAACCAAAATTGGGATTATCCGCTAAGAATTATGGTAGAGCAGTTTATGAATGTCTAC
GTGGTGGACTTGATTTTACCAAAGATGATGAAAACGTGAATTCCCAACCATTTATGCGTT
GGAGAGACCGTTTC
>2761
------------------------------------------------------AGATTA
TAAATTGACTTATTATACTCCTGAATATGAAACCAAAGATACTGATATCTTGGCAGCATT
CCGAGTAACTCCTCAACCGGGAGTTCCACCCGAGGAAGCAGGGGCTGCTGTAGCTGCTGA
ATCTTCTACTGGTACATGGACAACTGTGTGGACCGATGGGCTTACCAGTCTTGATCGTTA
CAAAGGACGATGCTATGGCATCGAGCCTGTTCCTGGAGACGAAAATCA--ATTTATTGCT
TATGTAGCTTAT----CCCCTAGACCTTTTTGAAGAAGGTTCTGTTACTAACATGTTTAC
TTCCATTGTGGGTAATGTATTTGGATTCAAGGCTCTGCGCGCTCTACGTCTGGAGGATTT
GCGAATCCC-------TACGGCTTATGTTAAAACTTTCCAAGGCCCGCC-TCATGG--TA
TCCAGGTTGAAAGAGATAAA--TTGAACAAGTACGGTCGCCCTCTATTGGGATGTA-CTA
TTAAACCAAAATTGGGATTATCCGCTAAGAATTATGGTAGAGCAGTTTATGAATGTCTAC
GTGGTGGACTTGATTTTACCAAAGATGATGAAAACGTGAATTCCCAACCATTTATGCGTT
GGAGAGACCGTTTC
>2412
-------------------------------------TCAAAGCTG-GTGTTAAAGATTA
CAAATTGACTTATTATACTCCTGACTATGAGACAAAAGATACTGATATCTTGGCAGCATT
CCGAGTAACTCCTCAACCCGGAGTTCCGCCTGAAGAAGCAGGGGCTGCAGTAGCTGCCGA
ATCTTCTACTGGTACATGGACAACTGTGTGGACTGATGGACTTACCAGTCTTGATCGTTA
CAAAGGACGATGCTACCACATCGAACCCGTTGCTGGGGAGGAAAATCA--ATATATTGCT
TATGTAGCTTAC----CCTTTAGACCTTTTTGAAGAAGGTTCTGTTACTAACATGTTTAC
TTCTATTGTGGGTAATGTATTTGGGTTTAAAGCTTTACGAGCTCTACGTCTGGAGGATTT
GCGAATTCC-------TCCCTCTTATTCCAAAACTTTCCAAGGCCCGCC-TCACGG--CA
TCCAAGTTGAGAGAGACAAA--TTGAACAAGTATGGTCGTCCCCTATTGGGATGTA-CGA
TTAAACCAAAATTGGGATTATCCGCGAAAAACTACGGTAGAGCGGTTTATGAATGTCTCC
GCGGTGGACTTGATTTTACCAAGGATGATGAAAACGTGAACTCACAACCATTTATGCGTT
GGAGAGACCGTTTC
>4134
-------------------CTAAAGCAAGTGTTGGATTCAAAGCGG-GTGTTAAAGATTA
TAAATTGACTTATTATACTCCTGATTACGAAACCAAAGATACTGATATCTTGGCAGCATT
CCGAGTAACTCCTCAACCCGGAGTTCCACCTGAGGAAGCGGGGGCCGCGGTAGCTGCCGA
ATCTTCTACCGGTACATGGACGACTGTGTGGACCGATGGACTTACCAGCCTTGATCGTTA
CAAGGGCCGATGCTACCACATTGAGCCCGTTGCTGGAGAAGAAAATCA--ATATATTGCT
TATGTAGCTTAC----CCCTTAGACCTTTTTGAAGAAGGTCGTATCAACAACATGTTTAC
TTCCATTGTGGGTAATGTATTTGGGTTCAAAGCCCTACGTGCTCTACGGCTAGAGGATCT
CCGAATCCC-------TCCTGCTTATTCTAAAACTTTCCAAGGCCCCCC-TCATGG--CA
TCCAAGTTGAAAGAGATAAA--TTGAACAAGTATGGCCGTCCCCTATTGGGATGTA-CTA
TTAAACCTAAATTGGGGTTATCCGCTAAGAACTACGGTAGAGCAGTTTATGAATGTCTTC
GCGGTGGACTTGATTTTACCAAAGATGATGAGAACGTAAACTCCCAACCATTTATGCGTT
GGAGAGACCGTTTC
>2567
------------------------------------TTTAAAGCTG-GTGTTAAAGATTA
CAGATTGACTTATTATACTCCTGACTACGAAACCAAAGATACTGATATCTTGGCAGCATT
CCGAGTAACTCCTCAACCCGGAGTTCCCCCTGAAGAAGCAGGGGCTGCGGTAGCTGCCGA
ATCTTCTACTGGTACATGGACAACTGTGTGGACTGATGGACTTACCAGTCTTGATCGTTA
CAAAGGAAGGTGCTACCACATTGAGGCTGTTGCTGGGGAAGAAAATCA--ATTTATTGCT
TACGTGGCTTAT----CCTTTAGACCTTTTTGAAGAAGGTTCTGTTACTAACATGTTTAC
TTCCATTGTAGGTAANGTATTTGGTTTCAAAGCCCTACGAGNTCTACGTCTGGAGGATCT
ACGAATTCC-------CCCTGCTTATTCCAAAACTTTCCAAGGTCCGCC-CCACGG--TA
TCCAAGTTGAAAGAGATAAA--TTGAACAAGTATGGTCGTCCCCTATTGGGATGTA-CTA
TTAAACCAAAATTGGGATTATCTGCAAAAAACTACGGTAGAGCGGTTTATGAATGTCTAC
GCGGTGGACTTGATTTTACCAAAGATGATGAAAACGTGAACTCACAACCTTTTATGCGTT
GGAGAGACCGTTTC
>3546
--------------------------AAGCGTTGGATTTAAAGCTG-GTGTTAAAGATTA
CAAATTGACTTATTATACTCCTGACTACGAAACCAAAGATACTGATATCTTGGCAGCATT
CCGAGTAACTCCTCAACCGGGAGTTCCGCCTGAAGAAGCGGGGGCTGCGGTAGCTGCCGA
ATCTTCTACTGGTACATGGACAACTGTGTGGACTGATGGACTTACCAGTCTTGATCGTTA
CAAAGGACGATGCTACCACATCGAGGCCGTTGTTGGGGAGGAAAATCA--ATATATTGCT
TATGTAGCTTAT----CCTTTAGACCTTTTTGAAGAAGGTTCTGTTACTAACATGTTTAC
TTCCATTGTGGGTAATGTATTTGGTTTCAAAGCCCTGCGAGCTCTACGTCTGGAAGATCT
GCGAATTCC-------CACTTCTTATTCCAAAACTTTCCAAGGTCCGCC-TCATGG--CA
TCCAAGTTGAACGAGATAAA--TTGAACAAGTACGGTCGTCCCCTATTGGGATGTA-CTA
TTAAACCAAAATTGGGATTATCCGCAAAAAACTACGGTAGAGCGGTTTATGAATGTCTAC
GGGGTGGACTTGATTTTACTAAGGATGATGAAAACGTAAATTCACAACCATTTATGCGTT
GGAGAGATCGTTTC
>2330
------------------------GCNAGTGTTGGNTTCNNNGCTG-GGGTTNNNGATTA
CAAATTGACTTATTATACTCCTGAATATGAAACCAAAGATACTGATATCTTGGCAGCATT
CAGAGTAACTCCTCAACCAGGAGTTCCACCTGAAGAAGCGGGGGCCGCGGTAGCTGCCGA
ATCTTCTACTGGTACATGGACCACTGTGTGGACCGATGGACTTACCAGCCTTGATCGTTA
CAAAGGGCGATGCTACGGAATCGAGCCCGTTCCTGGAGAAGAAAATCA--ATTTATCGCT
TATGTAGCTTAC----CCATTAGATCTTTTTGAAGAAGGTTCTGTTACTAACATGTTTAC
TTCCATCGTAGGTAATGTATTTGGGTTCAAAGCCCTGCGCGCTCTACGTCTGGAAGATCT
GCGAATCCC-------CGTTGCTTATGTTAAAACTTTCCAAGGACCGCC-TCATGG--CA
TCCAAGTTGAGAGAGATAAA--TTGAACAAGTATGGTCGTCCCCTGTTGGGATGTA-CTA
TTAAACCTAAATTGGGGTTATCCGCTAAAAACTACGGTAGAGCGGTTTATGAATGTCTCC
GCGGTGGACTTGATTTTACCAAAGACGATGAGAATGTGAATTCCCAACCATTTATGCGTT
GGAGAGACCGTTTC
>3310
--------------------TAAAGCAGGTGTTGGATTCAAGGCTG-GTGTTAAAGATTA
TAAATTGACTTATTATACTCCTGACTATGAAACCAAAGATACTGATATCTTGGCAGCATT
CCGAGTAACTCCTCAACCTGGGGTTCCACCTGAGGAAGCAGGTGCTGCGGTAGCTGCTGA
ATCTTCTACTGGTACATGGACAACTGTGTGGACCGATGGGCTTACCAGTCTTGATCGTTA
TAAAGGGCGATGCTACCACATCGAGCCCGTTGCTGGAGAAGAAAATCA--ATATATTGCT
TATGTAGCTTAC----CCCTTAGACCTTTTTGAAGAAGGTTCTGTTACTAACATGTTTAC
TTCCATTGTGGGTAATGTATTTGGGTTCAAAGCCCTACGCGCTCTCCGTCTAGAGGATTT
GCGAATCCC-------TCCTGCTTATTCGAAAACTTTCCAAGGCCCGCC-TCATGG--TA
TCCAAGTTGAGAGAGATAAA--TTGAACAAATATGGTCGCCCCCTATTGGGCTGTA-CTA
TTAAACCTAAATTGGGGTTATCTGCTAAGAATTACGGTAGAGCTGTTTATGAATGTCTAC
GCGGTGGACTTGATTTTACCAAAGACGATGAGAACGTGAACTCCCAACCATTTATGCGTT
GGAGAGACCGTTTC
>2980
-----------------------------TGTTGGATTTAAAGCTG-GTGTTAAAGATTA
CAAATTGACTTATTATACTCCTGACTACGAAACAAAAGATACTGATATCTTGGCGGCATT
TCGAGTAACTCCTCAACCAGGAGTTCCTGCTGAAGAAGCAGGAGCAGCGGTAGCTGCTGA
ATCTTCTACTGGTACATGGACAACTGTCTGGACTGATGCACTTACCAGTCTTGATCGTTA
CAAAGGGCGATGCTACCACATCGAGAGTGTTGTTGGTGAAGAAGACCA--ATATATTGCT
TACGTAGCTTAT----CCTTTAGACCTTTTTGAAGAGGGCTCTGTTACTAACATGTTTAC
TTCTATTGTGGGTAATGTATTTGGTTTCAAAGCCCTACGAGCTTTACGTTTGGAAGATCT
GCGAATTCC-------TTCTGCTTATTCCAAAACTTTCCAAGGGCCACC-CCACGG--CA
TCCAAGTTGAAAGAGATAAA--TTAAACAAGTATGGACGTCCCTTATTAGGATGTA-CTA
TTAAACCAAAATTGGGATTATCCGCAAAAAACTATGGTAGAGCGGTTTATGAATGTTTAC
GCGGGGGACTTGATTTTACCAAAGATGACGAAAATGTGAATTCACAACCATTTATGCGTT
GGAGAGACCGTTTC
>2981
--------------------TAAAGCAAGTGTTGGATTTAAAGCTG-GTGTTAAAGATTA
CAAATTAACTTATTATACTCCTGACTACGAAACCAAAGATACTGATATCTTGGCAGCATT
TCGAGTAACTCCTCAACCAGGGGTTCCTCCTGAGGAAGCAGGAGCTGCGGTTGCTGCTGA
ATCTTCCACTGGTACATGGACAACTGTCTGGACTGATGGACTTACCAGTCTTGATCGTTA
CAAAGGGCGATGTTACCACATCGAGAGTGTTGTTGGTGAAGAAGACCA--ATATATTGCT
TACGTAGCTTAT----CCTTTAGACCTTTTTGAAGAAGGCTCTGTTACTAACATGTTTAC
TTCCATTGTGGGTAATGTATTTGGTTTCAAAGCCCTACGAGCCCTACGCCTGGAAGATCT
GCGAATTCC-------TCCTTCTTATTCCAAAACTTTCCAAGGACCTCC-CCACGG--CA
TCCAAGTTGAAAGAGATAAA--TTAAACAAGTATGGGCGTCCCTTATTGGGATGTA-CTA
TTAAACCAAAATTGGGATTATCCGCAAAAAACTATGGTAGAGCGGTTTATGAATGTTTAC
GCGGTGGACTTGATTTTACCAAGGATGACGAAAACGTGAATTCACAACCATTTATGCGTT
GGAGAGACCGTTTC
>2982
----------AAACAGAAACTAAAGCAAGTGTTGGATTTAAAGCTG-GTGTTAAAGATTA
CAAATTGACTTATTATACTCCTGACTACGAAACCAAAGATACTGATATCTTGGCAGCATT
TCGAGTAACTCCTCAACCAGGGGTGCCTCCTGAGGAGGCAGGAGCAGCGGTTGCTGCTGA
ATCTTCTACTGGTACATGGACAACTGTATGGACTGATGGACTTACCAGTCTTGATCGTTA
CAAAGGGCGATGCTACCATATCGAGAGTGTTGTTGGTGAAGAAGACCA--ATATATTGCT
TATGTAGCTTAT----CCTTTAGACCTTTTTGAAGAAGGCTCTGTTACTAACATGTTTAC
TTCTATTGTGGGTAATGTATTTGGTTTCAAAGCCCTACGAGCTCTACGTTTGGAAGATCT
GCGAATTCC-------TTCTGCTTATTCCAAAACTTTCCAAGGGCCTCC-CCACGG--CA
TCCAAGTTGAAAGAGATAAA--TTAAACAAGTATGGACGTCCCTTATTGGGATGTA-CTA
TTAAACCAAAATTGGGATTATCCGCAAAAAACTATGGTAGAGCGGTTTATGAATGTTTAC
GCGGTGGACTTGACTTTACCAAGGATGACGAAAACGTGAATTCACAACCATTTATGCGTT
GGAGAGACCGTTTC
>2516
------------------------GCANGTGTTGGATTTAANGCTG-GNGTTAANGATTN
CAAATNGACTTATTATACTCCTGACTNCGAAACCAAAGATACTGATATCTTGGCAGCATT
CCGANTAACTCCTCAACCCGGAGTTCCGCCTGAGGAAGCAGGGGCAGCGGTAGCTGCCGA
ATCTTCTACTGGTACATGGACAACTGTGTGGACTGATGGACTTACCAGTCTTGATCGTTA
CAAAGGACGATGCTACCACATCGAACCCGTTGTCGGGGAGGAAAGTCA--ATATATTGCT
TATGTAGCCTAT----CCTTTAGACCTTTTTGAAGAAGGTTCTGTTACTAACATGTTTAC
TTCCATTGTGGGTAATGTATTTGGTTTCAAAGCCCTACGAGCTCTACGTCTGGAGGATCT
GCGAATTCC-------CACTTCTTATTCCAAAACTTTCCAAGGCCCGCC-TCATGG--TA
TCCAAGTTGAAAGAGATAAG--TTGAACAAGTATGGTCGTCCTCTATTGGGATGTA-CTA
TTAAACCAAAATTGGGATTATCCGCAAAGAACTACGGTAGAGCGGTTTATGAATGTCTAC
GCGGTGGACTTGATTTTACCAAGGATGATGAAAACGTGAACTCACAACCATTTATGCGTT
GGAGAGACCGTTTC
>4356
ATGTCACCACAAACAGAAACTAAAGCAAGTGTTGGATTCAAAGCTG-GTGTTAAAGATTA
CAAATTGACTTATTATACTCCTGAATATCAAACCAAAGATACTGATATCTTGGCAGCATT
CCGAGTAACTCCTCAACCTGGAGTTCCACCCGAGGAAGCAGGGGCCGCGGTAGCTGCCGA
ATCTTCTACTGGTACATGGACAACTGTGTGGACTGATGGACTTACCAGCCTTGATCGTTA
CAAAGGACGATGCTACCACATCGAGCCTGTTGCTGGAGAAGAAAATCA--ATTTATTGCT
TACGTAGCTTAC----CCTTTAGACCTTTTTGAAGAAGGTTCTGTTACTAACATGTTTAC
TTCCATTGTGGGTAATGTATTTGGGTTCAAAGCCCTACGCGCTCTACGTCTGGAGGATCT
GCGAGTCCC-------TCCTGCTTATTCTAAAACTTTCCAAGGCCCACC-TCATGG--CA
TCCAAGTTGAGAGAGATAAA--TTGAACAAGTATGGTCGTCCCCTATTGGGATGTA-CCA
TTAAACCAAAATTGGGGTTATCCGCTAAGAACTACGGTAGAGCTGTTTATGAATGTCTCC
GCGGTGGACTTGATTTTACCAAGGATGATGAGAACGTAAACTCCCAACCATTTATGCGTT
GGAGAGACCGTTTC
>2667
ATGTCACCACAAACAGAGACTAAAGCAAGTGTTGGATTCAAAGCTG-GTGTTAAAGATTA
CAAATTGACTTATTATACTCCTGAATATCAAACCAAAGATACTGATATCTTGGCAGCATT
CCGAGTAACTCCTCAACCTGGAGTTCCACCCGAGGAAGCAGGGGCCGCGGTAGCTGCCGA
ATCTTCTACTGGTACATGGACAACTGTGTGGACTGATGGACTTACCAGCCTTGATCGTTA
CAAAGGACGATGCTACCACATCGAGCCTGTTGCTGGAGAAGAAAATCA--ATTTATTGCT
TACGTAGCTTAC----CCTTTAGACCTTTTTGAAGAAGGTTCTGTTACTAACATGTTTAC
TTCCATTGTGGGTAATGTATTTGGGTTCAAAGCCCTACGCGCTCTACGTCTGGAGGATCT
GCGAGTCCC-------TCCTGCTTATTCTAAAACTTTCCAAGGCCCACC-TCATGG--CA
TCCAAGTTGAGAGAGATAAA--TTGAACAAGTATGGTCGTCCCCTATTGGGATGTA-CCA
TTAAACCAAAATTGGGGTTATCCGCTAAGAACTACGGTAGAGCTGTTTATGAATGTCTCC
GCGGTGGACTTGATTTTACCAAGGATGATGAGAACGTAAACTCCCAACCATTTATGCGTT
GGAGAGACCGTTTC
>2413
-------------------------------------TCAAAGCTG-GTGTTAAAGATTA
CAAATTGACTTATTATACTCCTGACTATGAGACAAAAGATACTGATATCTTGGCAGCATT
CCGAGTAACTCCTCAACCCGGAGTTCCGCCTGAAGAAGCAGGGGCTGCAGTAGCTGCCGA
ATCTTCTACTGGTACATGGACAACTGTGTGGACTGATGGACTTACCAGTCTTGATCGTTA
CAAAGGACGATGCTACCACATCGAAGCCGTTGTTGGGGAGGACAATCA--ATATATTGCT
TATGTAGCTTAC----CCTTTAGACCTTTTTGAAGAAGGTTCTGTTACTAACATGTTTAC
TTCTATTGTAGGTAATGTATTTGGGTTTAAAGCTTTACGAGCTCTACGTCTGGAGGATTT
GCGAATTCC-------TACCTCTTATTCCAAAACTTTCCAAGGCCCGCC-TCACGG--TA
TCCAAGTTGAAAGAGATAAA--TTGAACAAGTATGGTCGTCCCCTATTGGGATGTA-CGA
TTAAACCAAAATTGGGATTATCCGCGAAAAACTACGGTAGAGCGGTTTATGAATGTCTTC
GCGGTGGACTTGATTTTACCAAGGATGATGAAAACGTGAACTCACAACCATTTATGCGTT
GGAGAGACCGTTTC
>3547
-------------------------------TTGGATTTAAAGCTG-GTGTTAAAGATTA
CAAATTGACTTATTATACTCCTGACTACGAAACCAAAGATACTGATATCTTGGCAGCATT
CCGAGTAACTCCTCAACCGGGAGTTCCGCCTGAAGAAGCGGGGGCTGCGGTAGCTGCCGA
ATCTTCTACTGGTACATGGACAACTGTGTGGACTGATGGACTTACCAGTCTTGATCGTTA
CAAAGGACGATGCTATCACATCGAGGTCGTTGTTGGGGAGGAAAATCA--ATATATTGCT
TATGTAGCTTAT----CCTTTAGACCTTTTTGAAGAAGGTTCTGTTACTAACATGTTTAC
TTCCATTGTGGGTAATGTATTTGGTTTCAAAGCCCTGCGAGCTCTACGTCTGGAAGATCT
GCGAATTCC-------CCCTTCTTATTCCAAAACTTTCCAAGGTCCGCC-TCATGG--CA
TCCAAGTTGAAAGAGATAAA--TTGAACAAGTACGGTCGTCCCCTATTGGGATGTA-CTA
TTAAACCAAAATTGGGATTATCCGCAAAAAACTACGGTAGAGCGGTTTATGAATGTCTAC
GGGGTGGACTTGATTTTACTAAGGATGATGAAAACGTAAATTCACAACCATTTATGCGTT
GGAGAGATCGTTTC
>3548
------------------------------------TTTAAAGCTG-GTGTTAAAGATTA
CAAATTGACTTATTATACTCCTGACTACGAAACCAAAGATACTGATATCTTGGCAGCATT
CCGAGTAACTCCTCAACCGGGAGTTCCGCCTGAAGAAGCGGGGGCTGCGGTAGCTGCCGA
ATCTTCTACTGGTACATGGACAACTGTGTGGACTGATGGACTTACCAGTCTTGATCGTTA
CAAAGGACGATGCTACCACATCGAGGTCGTTGTTGGGGAGGAAAATCA--ATATATTGCT
TATGTAGCTTAT----CCTTTAGACCTTTTTGAAGAAGGTTCTGTTACTAACATGTTTAC
TTCCATTGTGGGTAATGTATTTGGTTTCAAAGCCCTGCGAGCTCTACGTCTGGAAGATCT
GCGAATTCC-------CCCTTCTTATTCCAAAACTTTCCAAGGTCCGCC-TCATGG--CA
TCCAAGTTGAGAGAGATAAA--TTGAACAAGTACGGTCGTCCCCTATTGGGATGTA-CTA
TTAAACCAAAATTGGGATTATCCGCAAAAAACTACGGTAGAGCGGTTTATGAATGTCTAC
GGGGTGGACTTGATTTTACTAAGGATGATGAAAACGTAAATTCACAACCATTTATGCGTT
GGAGAGATCGTTTC
>3549
-------------------------------------------------GTTAAAGATTA
CAAATTGACTTATTATACTCCTGACTACGAAACCAAAGATACTGATATCTTGGCAGCATT
CCGAGTAACTCCTCAACCGGGAGTTCCGCCTGAAGAAGCGGGGGCTGCGGTAGCTGCCGA
ATCTTCTACTGGTACATGGACAACTGTGTGGACTGATGGACTTACCAGTCTTGATCGTTA
CAAAGGACGATGCTACCACATCGAGGTCGTTGTTGGGGAGGAAAATCA--ATATATTGCT
TATGTAGCTTAT----CCTTTAGACCTTTTTGAAGAAGGTTCTGTTACTAACATGTTTAC
TTCCATTGTGGGTAATGTATTTGGTTTCAAAGCCCTACGAGCTCTACGTCTGGAAGATCT
GCGAATTCC-------CACTTCTTATTCCAAAACTTTCCAAGGTCCGCC-TCATGG--CA
TCCAAGTTGAAAGAGATAAA--TTGAACAAGTACGGTCGTCCCCTATTGGGATGTA-CTA
TTAAACCAAAATTGGGATTATCCGCAAAAAACTACGGTAGAGCGGTTTATGAATGTCTAC
GGGGTGGACTTGATTTTACTAAGGATGATGAAAACGTAAATTCACAACCATTTATGCGTT
GGAGAGATCGTTTC
>3311
--------------------------AAGTGTTGGATTCAAGGCTG-GTGTTAAAGATTA
TAAATTGACTTATTATACTCCTGACTATGAAACCAAAGATACTGATATCTTGGCAGCATT
CCGAGTAACTCCTCAACCTGGAGTTCCGCCTGAGGAAGCAGGTGCTGCGGTAGCTGCTGA
ATCTTCTACTGGTACATGGACAACTGTGTGGACCGATGGGCTTACCAGTCTTGATCGTTA
TAAAGGGCGATGCTACCACATCGAGCCCGTTGCTGGAGAAGAAAATCA--ATATATTGCT
TATGTAGCTTAC----CCCTTAGACCTTTTTGAAGAAGGTTCTGTTACTAACATGTTTAC
TTCCATTGTGGGTAATGTATTTGGGTTCAAAGCCCTACGCGCTCTCCGTCTGGAGGATTT
GCGAATCCC-------TCCTGCTTATTCGAAAACTTTCCAAGGCCCGCC-TCATGG--TA
TCCAAGTTGAGAGAGATAAA--TTGAACAAGTATGGTCGCCCCCTATTGGGCTGTA-CTA
TTAAACCTAAATTGGGGTTATCTGCTAAGAATTACGGTAGAGCTGTTTATGAATGTCTAC
GCGGTGGACTTGATTTTACCAAAGACGACGAGAACGTGAACTCCCAACCATTTATGCGTT
GGAGAGACCGTTTC
>2414
-------------------------------------TCAAAGCTG-GTGTTAAAGATTA
CAAATTGACTTATTATACTCCTGACTATGAGACAAAGGATACTGATATCTTGGCAGCATT
CCGAGTAACTCCTCAACCCGGAGTTCCGCCTGAAGAAGCAGGGGCTGCAGTAGCTGCCGA
ATCTTCTACTGGTACATGGACAACTGTGTGGACTGATGGACTTACCAGTCTTGATCGTTA
CAAAGGACGATGCTACCACATCGAAGCCGTTGTTGGGGAGGAAACTCA--ATTTATTGCT
TATGTAGCTTAC----CCTTTAGACCTTTTTGAAGAAGGTTCTGTTACTAACATGTTTAC
TTCCATTGTGGGTAATGTGTTTGGGTTTAAAGCTTTACGAGCTCTACGTCTGGAGGATTT
GCGAATTCC-------TCCCGCTTATTCCAAAACTTTCCAAGGCCCGCC-TCACGG--CA
TCCAGGTTGAGAGAGATAAA--TTGAACAAGTATGGTCGTCCCCTATTGGGATGTA-CGA
TTAAACCAAAATTGGGATTATCCGCGAAAAACTACGGTAGAGCGGTTTATGAATGTCTCC
GCGGTGGACTTGATTTTACCAAGGATGATGAAAACGTGAACTCACAACCATTTATGCGTT
GGAGAGACCGTTTC
>2907
------------------------------------------------------------
-----TAACTTATTATACTCCCGAATATCCGACCAAAGATACTGATATCTTAGCAGCTTT
CCGCGTCACTCCCCAACCTGGAGTGCCCCCCGAAGAAGCGGGAGCAGCAGTAGCGGCCGA
GTCTTCCACTGGTACGTGGACCACTGTTTGGACCGATGGACTTACCAGTCTCGATCGTTA
CAAGGGGCGATGTTATGATATTGAACCCGTTCCTGGAGAGGAAAATCA--ATTTATTGCT
TATGTAGCTTAT----CCTTTAGATCTTTTTGAAGAAGGCTCTGTTACTAACCTTTTTAC
TTCTATTGTCGGTAATGTATTTGGGTTCAAAGCTTTACGGGCTCTACGCCTGGAAGATTT
ACGAATTCC-------TCCTTCTTATTCAAAAACTTTTCAAGGACCCCC-ACACGG--TA
TTCAAGTAGAAAGAGATAAA--TTAAACAAATATGGTCGTCCTTTGTTAGGATGTA-CTA
TCAAACCAAAATTGGGTCTATCTGCGAAGAATTATGGTAGAGCGGTTTATGAATGTCTCC
GCGGTGGACTGGATTTTACCAAGGATGATGAAAACGTGAATTCCCAACCATTTATGCGCT
GGAGAGATCGTTTC
>2908
------------------------------------------------------AGATTA
CAGATTAACTTATTATACTCCCGAATATCCGACCAAAGATACTGATATCTTAGCAGCCTT
CCGCGTCACTCCCCAACCTGGAGTGCCCCCCGAAGAAGCGGGAGCAGCAGTAGCGGCCGA
GTCTTCCACTGGTACGTGGACCACTGTTTGGACCGATGGACTTACCAGTCTCGATCGTTA
CAAGGGGCGATGTTATGATATTGAACCCGTTCCTGGAGAGGAAAATCA--ATTTATTGCT
TATGTAGCCTAT----CCTTTAGATCTTTTTGAAGAAGGCTCTGTTACTAACCTTTTTAC
TTCTATTGTCGGTAATGTATTTGGGTTCAAAGCTTTACGGGCTCTACGCCTGGAAGATTT
ACGAATTCC-------TCCTTCTTATTCAAAAACTTTTCAAGGACCCCC-ACACGG--TA
TTCAAGTAGAAAGAGATAAA--TTAAACAAATATGGTCGTCCTTTGTTAGGATGTA-CTA
TCAAACCAAAATTGGGTCTATCTGCCAAGAATTATGGTAGAGCGGTTTATGAATGTCTCC
GCGGTGGACTGGATTTTACCAAGGATGATGAAAACGTGAATTCCCAACCATTTATGCGCT
GGAGAGATCGTTTC
>2909
------------------ACTAAAGCAAGTGTTGGATTCAAAGCGG-GTGTTAAAGATTA
CAGATTAACTTATTATACTCCCGAATATCCGACCAAAGATACTGATATCTTAGCAGCTTT
CCGCGTCACTCCCCAACCTGGAGTGCCCCCCGAAGAAGCGGGAGCAGCAGTAGCGGCCGA
GTCTTCCACTGGTACGTGGACCACTGTTTGGACCGATGGACTTACCAGTCTCGATCGTTA
CAAGGGGCGATGTTATGATATTGAACCCGTTCCTGGAGAGGAAAATCA--ATTTATTGCT
TATGTAGCTTAT----CCTTTAGATCTTTTTGAAGAAGGCTCTGTTACTAACCTTTTTAC
TTCTATTGTCGGTAATGTATTTGGGTTCAAAGCTTTACGGGCTCTACGCCTGGAAGATTT
ACGAATTCC-------TCCTTCTTATTCAAAAACTTTTCAAGGACCCCC-ACACGG--TA
TTCAAGTAGAAAGAGATAAA--TTAAACAAATATGGTCGTCCTTTGTTAGGATGTA-CTA
TCAAACCAAAATTGGGTCTATCTGCGAAGAATTATGGTAGAGCGGTTTATGAATGTCTCC
GCGGTGGACTGGATTTTACCAAGGATGATGAAAACGTGAATTCCCAACCATTTATGCGCT
GGAGAGATCGTTTC
>2415
-------------------------------------TCAAAGCTG-GTGTTAAAGATTA
CAAATTGACTTATTATACTCCTGACTATGAGACAAAAGATACTGATATCTTGGCAGCATT
CCGAGTAACTCCTCAACCCGGAGTCCCGCCTGAAGAAGCGGGGGCTGCAGTAGCTGCCGA
ATCTTCTACTGGTACATGGACAACTGTGTGGACTGATGGACTTACCAGTCTTGATCGTTA
CAAAGGACGATGCTACCACATCGAAGCCGTTGTTGGGGAGGAAAATCA--ATATATTGCT
TATGTAGCTTAC----CCTTTAGACCTTTTTGAAGAAGGTTCTGTTACTAACATGTTTAC
TTCTATTGTGGGTAATGTATTTGGGTTTAAAGCTTTACGAGCTCTACGTCTGGAGGATTT
GCGAATTCC-------TCCCTCTTATTCCAAAACTTTCCAAGGCCCGCC-TCACGG--AA
TCCAAGTTGAGAGAGATAAA--TTGAACAAGTATGGTCGTCCCCTATTGGGATGTA-CGA
TTAAACCAAAATTGGGATTATCCGCGAAAAACTACGGTAGAGCGGTTTATGAATGTCTCC
GCGGTGGACTTGATTTTACCAAGGATGATGAAAACGTGAACTCACAACCATTTATGCGTT
GGAGAGACCGTTTC
>2910
------------------ACTAAAGCAAGTGTCGGATTCAAAGCGG-GTGTTAAAGATTA
CAGATTAACTTATTATACTCCGGAATATCAGACCAAAGATACTGATATCTTGGCAGCATT
CCGAGTCACTCCTCAACCTGGAGTGCCCCCCGAAGAAGCGGGAGCAGCAGTAGCTGCCGA
ATCTTCCACTGGTACGTGGACCACTGTTTGGACCGATGGACTTACCAGTCTTGATCGCTA
CAAGGGGCGATGCTATGATATTGAACCCGTTCCTGGAGAAGAAAGTCA--ATTTATTGCC
TATGTAGCTTAC----CCTTTAGATCTTTTTGAAGAAGGCTCTGTGACTAACCTGTTTAC
TTCTATTGTAGGTAATGTATTTGGATTCAAAGCTTTACGGGCTCTACGCCTGGAAGATTT
ACGAATTCC-------TCCTGCTTATTCAAAAACTTTTCAAGGCCCACC-ACATGG--TA
TTCAAGTAGAAAGAGATAAA--TTAAACAAATATGGTCGTCCTTTGTTGGGATGTA-CTA
TCAAACCAAAATTGGGTCTATCTGCCAAGAATTATGGTAGAGCGGTTTATGAATGTCTCC
GTGGTGGACTTGATTTTACCAAGGATGATGAAAACGTGAATTCCCAACCATTTATGCGTT
GGAGAGATCGTTTC
>4357
ATGTCACCAAAAACAGAGACTAAAGCAGGTGTTGGATTCAAAGCTG-GTGTTAAAGATTA
CAAATTGACTTATTATACTCCTGACTATGAAACCAAAGATACTGATATTTTGGCAGCATT
CCGAGTAACTCCTCAACCTGGAGTTCCAGCGGAGGAAGCAGGGGCTGCGGTAGCTGCCGA
ATCTTCTACTGGTACATGGACAACTGTGTGGACCGATGGACTTACCAGCCTTGATCGTTA
CAAAGGACGATGCTACCACATCGAGCCCGTTGCTGGGGAGGAAAGTCA--ATTTATTGCC
TATGTAGCTTAT----CCTTTAGACCTTTTTGAAGAAGGTTCTGTTACTAACATGTTTAC
TTCTATTGTGGGTAATGTATTTGGGTTCAAAGCCCTACGAGCTCTACGTCTAGAGGATCT
GCGAATTCC-------TCCTGCTTATACCAAAACTTTCCTAGGCCCGCC-CCATGG--CA
TCCAAGTTGAACGGGATAAA--TTGAACAAGTATGGTCGTCCCCTATTGGGATGTA-CTA
TTAAACCAAAATTGGGGTTATCCGCCAAGAACTACGGTAGGGCGGTTTATGAATGTCTCC
GCGGTGGACTTGATTTTACCAAGGATGATGAGAACGTGAACTCCCAACCATTTATGCGTT
GGAGAGACCGTTTC
>3550
------------------------------------------------------------
-AAATTGACTTATTATACTCCTGACTACGAAACCAAAGATACTGATATCTTGGCAGCATT
CCGAGTAACTCCTCAACCGGGAGTTCCGCCTGAAGAAGCGGGGGCTGCGGTAGCTGCCGA
ATCTTCTACTGGTACATGGACAACTGTGTGGACTGATGGACTTACCAGTCTTGATCGTTA
CAAAGGACGATGCTACCACATCGAGGCTGTTGTTGGGGAGGAAAATCA--ATATTTTGCT
TATGTAGCTTAT----CCTTTAGACCTTTTTGAAGAAGGTTCTGTTACTAACATGTTTAC
TTCCATTGTGGGTAATGTATTTGGTTTCAAAGCCCTGCGAGCTCTACGTCTGGAAGATCT
GCGAATTCC-------CCCTTCTTATTCCAAAACTTTCCAAGGTCCGCC-TCATGG--CA
TCCAAGTTGAAAGAGATAAA--TTGAACAAGTACGGTCGTCCCCTATTGGGATGTA-CTA
TTAAACCAAAATTGGGATTATCCGCAAAAAACTACGGTAGAGCGGTTTATGAATGTCTAC
GGGGTGGACTTGATTTTACTAAGGATGATGAAAACGTAAACTCACAACCATTTATGCGTT
GGAGAGATCGTTTC
>4094
-----------------------------------------------GTTTTAAAGATTA
CAGATTGACTTATTANACNCCTGATTACGAAACCAAAGATACTGATATCTTGGCAGCATT
CCGAGTAACTCCTCAACCCGGAGTTCCCGCTGAAGAAGCAGGGGCTGCGGTAGCTGCCGA
ATCCTCTACTGGTACATGGACAACTGTGTGGACTGATGGACTTACCAGTCTTGATCGTTA
CAAAGGACGATGCTACCACATTGAGGCCGTTGTTGGGGAAGAAAATCA--ATATATTTGT
TATGTAGCTTAT----CCTTTAGACCTTTTTGAAGAAGGTTCTGTTACTAACATGTTTAC
TTCCATTGTGGGTAATGTATTTGGTTTCAAAGCCCTACGAGCTCTACGTCTGGAGGATCT
GCGAATTCC-------CCCTGCTTATTCCAAAACTTTCCAAGGCCCGCC-TCATGG--CA
TCCAAGTTGAAAGAGATAAA--TTGAACAAGTATGGTCGTCCCCTATTGGGATGTA-CTA
TTAAACCAAAATTGGGATTATCCGCAAAAAACTACGGTAGAGCGGTTTATGAATGTCTAC
GCGGTGGACTTGATTTTACCAAGGATGATGAAAACGTGAACTCACAACCTTTTATGCGTT
GGAGAGACCGTTTC
>2213
-------CACAAACAGAAACTAAAGCAAGTGTTGGATTCAAAGCTG-GTGTTAAAGAGTA
CAAATTGACTTATTATACTCCTGAATATGAAACCAAGGATACTGATATCTTGGCAGCATT
CCGAGTAACCCCTCAACCCGGAGTTCCGCCTGAGGAAGCAGGGGCTGCGGTAGCTGCCGA
ATCTTCTACTGGTACATGGACAACTGTGTGGACCGATGGACTTACCAGCCTTGATCGTTA
CAAAGGACGATGCTACCACATCGAGCCCGTTGCTGGGGAGGAAAATCA--ATATATTGCT
TATGTAGCTTAC----CCTTTAGACCTTTTTGAAGAGGGTTCTGTTACTAACATGTTTAC
TTCCATTGTAGGTAATGTATTTGGATTTAAAGCTCTACGAGCTCTACGTCTGGAAGACTT
GCGAATTCC-------TACTTCTTATATCAAGACTTTCCAGGGCCCGCC-TCACGG--CA
TCCAAGTTGAGAGAGATAAA--TTGAACAAGTATGGCCGTCCCCTATTGGGATGTA-CTA
TTAAACCAAAATTGGGATTATCCGCCAAGAACTACGGTAGGGCGGTTTATGAATGTCTCC
GCGGTGGACTTGATTTTACCAAGGATGATGAGAACGTGAACTCCCAACCATTTATGCGCT
GGAGAGACCGTTTC
>3489
----------------------------GTGTTGGATTCAAAGCTG-GTGTTAAAGATTA
CAAATTGACTTATTATACTCCTGATTATGAAACCAAAGATACTGATATCTTGGCAGCATT
CCGAGTAACTCCTCAACCTGGAGTTCCGCCCGAGGAAGCAGGGGCCGCAGTAGCTGCTGA
ATCTTCTACTGGTACATGGACAACCGTGTGGACCGATGGACTTACCAGCCTTGATCGTTA
TAAAGGACGGTGCTACCACATCGAACCTGTTGCTGGAGAAGAAACTCA--ATTCATTGCT
TATGTAGCTTAC----CCCTTAGATCTTTTTGAAGAAGGTTCTGTTACTAACATGTTTAC
TTCCATTGTGGGTAATGTATTTGGGTTCAAAACCGTGCGTGCTCTACGGCTGGAGGATCT
GCGAGTCCC-------TCCTGCTTATTCTAAAACTTTCCAAGGTCCGCC-TCACGG--CA
TCCAAGTTGAGAGAGATAAA--TTGAACAAGTATGGCCGCCCCCTATTGGGATGTA-CTA
TTAAACCTAAATTAGGGTTATCTGCTAAGAACTATGGTAGAGCAGTTTATGAATGTCTTC
GCGGTGGACTTGATTTTACTAAAGATGATGAGAACGTAAACTCCCAACCATTCATGCGTT
GGAGAGATCGTTTC
>4358
ATGTCACCACAAACAGAGACTAAAGCAAGTGTTGGATTCAAAGCTG-GTGTTAAAGAGTA
TAAATTGACTTATTATACTCCTGAATATGAAACCAAGGATACTGATATCTTGGCAGCATT
CCGAGTAACTCCTCAACCCGGAGTTCCACCTGAAGAAGCAGGGGCTGCGGTAGCTGCTGA
ATCTTCTACTGGTACATGGACAACTGTGTGGACCGATGGGCTTACCAGCCTTGATCGTTA
CAAAGGACGATGCTACCACATCGAGCCCGTTCCAGGAGAAGAAACTCA--ATTTATTGCG
TATGTAGCTTAC----CCCTTAGACCTTTTTGAAGAAGGTTCGGTTACTAACATGTTTAC
TTCGATTGTGGGTAATGTATTTGGGTTCAAAGCCCTGGCTGCCCTACGTCTAGAGGATCT
GCGAATCCC-------TCCTGCTTATACTAAAACTTTCCAAGGACCACC-TCATGG--TA
TCCAAGTTGAAAGAGATAAA--TTGAACAAGTATGGACGTCCCCTATTAGGATGTA-CTA
TTAAACCAAAATTGGGGTTATCCGCGAAGAACTATGGTAGAGCGGTTTATGAATGTCTAC
GTGGTGGACTTGATTTTACCAAAGATGATGAGAATGTGAACTCCCAACCATTTATGCGTT
GGAGAGACCGTTTC
>3374
-----------------------------------ATTCAAAGCCG-GTGTTAAAGATTA
TAAATTGACTTATTATACTCCTGACTATGTAACCAAAGATACTGATATCTTGGCAGCATT
CCGAGTAACTCCTCAACCCGGAGTTCCGCCCGAGGAAGCAGGGGCTGCGGTAGCTGCGGA
ATCTTCTACTGGTACATGGACAACTGTGTGGACCGATGGGCTTACTAGCCTTGATCGTTA
CAAAGGACGATGCTACAACATTGAGCCAGTTGCTGGAGAAGAAAATCA--ATATATATGT
TATGTAGCTTAC----CCTTTAGACCTTTTTGAAGAAGGTTCTGTTACTAACATGTTTAC
GTCCATTGTGGGTAATGTATTTGGGTTCAAAGCCCTGCGCGCTCTACGTCTAGAGGATCT
ACGAATCCC-------TCCCGCGTATTCTAAAACTTTCCAAGGCCCGCC-TCATGG--CA
TCCAAGTTGAGAGAGATAAA--TTGAACAAGTATGGTCGTCCCCTATTGGGATGTA-CAA
TTAAACCTAAATTGGGGTTATCCGCTAAGAATTACGGTAGAGCAGTTTATGAATGTCTAC
GCGGTGGACTTGACTTTACCAAAGATGATGAGAACGTGAACTCCCAACCATTTATGCGTT
GGAGAGACCGTTTC
>3192
ATGTCACCACAAACAGAAACTAAAGCAAGTGTTGGATTTAAAGCTG-GTGTTAAAGATTA
CAGATTGACTTATTATACTCCTGATTACGAAACCAAAGATACTGATATCTTGGCAGCATT
CCGAGTAACTCCTCAACCCGGAGTTCCTCCTGAAGAAGCGGGGGCTGCGGTAGCTGCCGA
ATCTTCTACTGGTACATGGACAACAGTGTGGACTGATGGACTTACCAGCCTTGATCGTTA
CAAAGGACGATGCTACCACATCGAGGCCGTTGTTGGGGAGGAAAATCA--ATATATTGCT
TATGTAGCTTAT----CCTTTAGACCTTTTTGAAGAAGGTTCCGTTACTAACATGTTTAC
TTCCATTGTGGGTAATGTATTTGGTTTCAAAGCCCTACGAGCTCTACGTCTGGAAGATCT
GCGAATTCC-------TCCAGCTTATTCCAAAACTTTCGAAGGCCCGCC-TCACGG--CA
TCCAGGTTGAAAGAGATAAA--TTGAACAAGTATGGTCGTCCCCTATTGGGATGTA-CTA
TTAAACCAAAATTGGGATTATCCGCAAAAAACTACGGTAGAGCGGTTTATGAATGTCTAC
GTGGTGGGCTTGATTTTACCAAGGATGATGAAAACGTGAACTCACAACCTTTTATGCGTT
GGAGAGACCGTTTC
>4359
ATGTCACCACAAACAGAGACTAAAGCAAGTGTTGGATTCAAAGCTG-GTGTTAAAGATTA
TAAATTGACTTATTATACTCCTGACTATCAAACCAAAGATACTGATATCTTGGCAGCATT
CCGAGTAACTCCTCAACCTGGAGTTCCACCTGAGGAAGCAGGGGCCGCGGTAGCTGCTGA
ATCTTCTACTGGTACATGGACAACTGTGTGGACCGATGGGCTTACCAGCCTTGATCGTTA
CAAAGGACGATGCTACGGCATCGAGCCCGTTCCTGGAGAAGAAAGTCA--ATTTATTGCT
TATGTAGCTTAC----CCCTTAGACCTTTTTGAAGAAGGTTCTGTTACTAACATGTTTAC
TTCCATTGTGGGTAATGTATTTGGGTTCAAAGCCCTGCGCGCTCTACGTCTAGAGGATCT
GCGAATCCC-------TCCTGCTTATATTAAAACTTTCCAGGGACCACC-TCATGG--TA
TCCAAGTTGAAAGAGATAAA--TTGAACAAGTATGGTCGTCCCCTATTAGGATGTA-CTA
TTAAACCTAAATTGGGGTTATCCGCTAAAAACTACGGTAGAGCGGTTTATGAATGTCTAC
GCGGTGGACTTGATTTTACCAAAGATGATGAGAATGTAAACTCCCAGCCATTTATGCGTT
GGAGAGACCGTTTC
>2416
------------------------------------------------------------
--------CTTATTATACTCCTGACTATGAGACAAAAGATACTGATATCTTGGCAGCATT
CCGAGTAACTCCTCAACCCGGAGTTCCGCCTGAAGAAGCAGGGGCTGCAGTAGCTGCCGA
ATCTTCTACTGGTACATGGACAACTGTGTGGACTGATGGACTTACCAGTCTTGATCGTTA
CAAAGGCCGATGCTACCACATCGAAGCCGTTGTTGGGGAGGAAAATCA--ATATATTGCT
TATGTAGCTTAC----CCTTTAGACCTTTTTGAAGAAGGTTCTGTTACTAACATGTTTAC
TTCTATTGTAGGTAACGTATTTGGGTTTAAAGCTTTACGAGCTCTACGTCTGGAGGATTT
GCGAATTCC-------TCCCGCTTATTCCAAAACTTTCCAAGGCCCGCC-TCACGG--TA
TCCAAGTTGAAAGAGATAAA--TTGAACAAGTATGGTCGTCCCCTATTGGGATGTA-CGA
TTAAACCAAAATTGGGATTATCCGCGAAAAACTACGGTAGAGCGGTTTATGAATGTCTCC
GCGGTGGACTTGATTTTACCAAGGATGATGAAAACGTGAACTCACAACCATTTATGCGTT
GGAGAGACCGTTTT
>3112
---------------------------------------------------------TTA
TAAATTGACTTATTATACTCCTGACTATGAAACCAAAGATACTGATATCTTGGCAGCATT
CCGAGTAAGTCCTCAACCCGGGGTTCCGCCTGAGGAAGCAGGAGCCGCGGTAGCTGCTGA
ATCTTCTACTGGTACATGGACAACTGTGTGGACCGATGGGCTTACCAGTCTTGATCGTTA
TAAAGGACGATGCTACGACATCGAGCCCGTTGCTGGAGAAGAAAATCA--ATATATTGCT
TATGTAGCTTAT----CCCTTAGACCTTTTTGAAGAAGGTTCTGTTACTAACATGTTTAC
TTCCATTGTGGGTAATGTATTTGGGTTCAAAGCCCTACGCGCTCTACGTCTGGAGGATTT
GCGAATCCC-------TCCTGCTTATTCTAAAACTTTCCAAGGCCCGCC-TCATGG--CA
TCCAAGTTGAAAGAGATAAA--TTGAATAAGTATGGTCGCCCCCTATTGGGCTGTA-CTA
TTAAACCAAAATTGGGGTTATCCGCTAAGAATTACGGTAGAGCAGTTTATGAATGTCTAC
GCGGTGGACTTGATTTTACTAAAGATGACGAGAACGTGAACTCCCAACCGTTTATGCGTT
GGAGAGATCGTTTC
>2679
------------------------------GTTGGATTCAAAGCTG-GTGTTAAAGATTA
TAAATTGACTTATTATACTCCTGACTATGAAACCAAAGATACTGATATCTTGGCAGCGTT
CCGAGTAACTCCTCAACCTGGAGTTCCACCTGAGGAAGCAGGGGCGGCAGTAGCTGCTGA
ATCTTCTACTGGTACATGGACAACTGTGTGGACCGATGGGCTTACTAGTCTTGATCGTTA
CAAAGGACGATGCTACCACATCGAGCCAGTTGCTGGAGAAGAAAGTCA--ATTTATTGCT
TATGTAGCTTAC----CCCTTAGACCTTTTTGAAGAAGGTTCTGTTACTAACATGTTTAC
TTCCATTGTGGGTAATGTATTTGGATTCAAGGCCCTGCGTGCTCTACGTCTGGAGGATTT
GCGAATCCC-------TACTGCTTATTCTAAAACTTTCCAAGGTCCGCC-TCATGG--CA
TTCAAGTTGAGAGAGATAAA--TTAAACAAGTATGGCCGACCCCTATTAGGATGTA-CTA
TTAAACCTAAATTGGGATTATCTGCTAAGAATTACGGTAGAGCAGTTTATGAATGTCTCC
GCGGTGGGCTTGATTTTACCAAAGATGATGAAAATGTGAATTCCCAACCATTTATGCGTT
GGAGAGACCGTTTC
>2680
------------------------------GTTGGATTCAAAGCTG-GTGTTAAAGATTA
TAAATTGACTTATTATACTCCTGACTATGAAACCAAAGATACTGATATCTTGGCAGCGTT
CCGAGTAACTCCTCAACCTGGAGTTCCACCTGAGGAAGCAGGGGCGGCAGTAGCTGCTGA
ATCTTCTACTGGTACATGGACAACTGTGTGGACCGATGGGCTTACTAGTCTTGATCGTTA
CAAAGGACGATGCTACCACATCGAGCCAGTTGCTGGAGAAGAAAGTCA--ATTTATTGCT
TATGTAGCTTAC----CCCTTAGACCTTTTTGAAGAAGGTTCTGTTACTAACATGTTTAC
TTCCATTGTGGGTAATGTATTTGGATTCAAGGCCCTGCGTGCTCTACGTCTGGAGGATTT
GCGAATCCC-------TACTGCTTATTCTAAAACTTTTCAAGGTCCGCC-TCATGG--CA
TCCAAGTTGAGAGAGATAAA--TTAAACAAGTATGGCCGACCCCTATTAGGATGTA-CTA
TTAAACCTAAATTGGGATTATCTGCTAAGAATTACGGTAGAGCAGTTTATGAATGTCTCC
GCGGTGGGCTTGATTTTACCAAAGATGATGAAAATGTGAATTCCCAACCATTTATGCGTT
GGAGAGACCGTTTC
>2681
------------------------------GTTGGATTCAAAGCTG-GTGTTAAAGATTA
TAAATTGACTTATTATACTCCTGACTATGAAACCAAAGATACTGATATCTTGGCAGCGTT
CCGAGTAACTCCTCAACCTGGAGTTCCACCTGAGGAAGCAGGGGCGGCAGTAGCTGCTGA
ATCTTCTACTGGTACATGGACAACTGTGTGGACCGATGGGCTTACTAGTCTTGATCGTTA
CAAAGGACGATGCTACCACATCGAGCCAGTTGCTGGAGAAGAAAGTCA--ATTTATTGCT
TATGTAGCTTAC----CCCTTAGACCTTTTTGAAGAAGGTTCTGTTACTAACATGTTTAC
TTCCATTGTGGGTAATGTATTTGGATTCAAGGCCCTGCGTGCTCTACGTCTGGAGGATTT
GCGAATCCC-------TACTGCTTATTCTAAAACTTTCCAAGGTCCGCC-TCATGG--CA
TTCAAGTTGAGAGAGATAAA--TTAAACAAGTATGGCCGACCCCTATTAGGATGTA-CTA
TTAAACCTAAATTGGGATTATCTGCTAAGAATTACGGTAGAGCAGTTTATGAATGTCTCC
GCGGTGGGCTTGATTTTACCAAAGATGATGAAAATGTGAATTCCCAACCATTTATGCGTT
GGAGAGACCGTTTC
>2682
------------------------------GTTGGATTCAAAGCTG-GTGTTAAAGATTA
TAAATTGACTTATTATACTCCTGACTATGAAACCAAAGATACTGATATCTTGGCAGCGTT
CCGAGTAACTCCTCAACCTGGAGTTCCACCTGAGGAAGCAGGGGCGGCAGTAGCTGCTGA
ATCTTCTACTGGTACATGGACAACTGTGTGGACCGATGGGCTTACTAGTCTTGATCGTTA
CAAAGGACGGTGCTACCACATCGAGCCAGTTGCTGGAGAAGAAAGTCA--ATTTATTGCT
TATGTAGCTTAC----CCCTTAGACCTTTTTGAAGAAGGTTCTGTTACTAACATGTTTAC
TTCCATTGTGGGTAATGTATTTGGATTCAAGGCCCTGCGTGCTCTACGTCTGGAGGATTT
GCGAATCCC-------TACTGCTTATTCTAAAACTTTCCAAGGTCCGCC-TCATGG--CA
TCCAAGTTGAGAGAGATAAA--TTAAACAAGTATGGCCGACCCCTATTAGGATGTA-CTA
TTAAACCTAAATTGGGATTATCTGCTAAGAATTACGGTAGAGCAGTTTATGAATGTCTCC
GCGGTGGGCTTGATTTTACCAAAGATGATGAAAATGTGAATTCCCAACCATTTATGCGTT
GGAGAGACCGTTTC
>2683
------------------------------GTTGGATTCAAAGCTG-GTGTTAAAGATTA
TAAATTGACTTATTATACTCCTGACTATGAAACCAAAGATACTGATATCTTGGCAGCGTT
CCGAGTAACTCCTCAACCTGGAGTTCCACCTGAGGAAGCAGGGGCGGCAGTAGCTGCTGA
ATCTTCTACTGGTACATGGACAACTGTGTGGACCGATGGGCTTACTAGTCTTGATCGTTA
CAAAGGACGATGCTACCACATCGAGCCAGTTGCTGGAGAAGAAAGTCA--ATTTATTGCT
TATGTAGCTTAC----CCCTTAGACCTTTTTGAAGAAGGTTCTGTTACTAACATGTTTAC
TTCCATTGTGGGTAATGTATTTGGATTCAAGGCCCTGCGTGCTCTACGTCTGGAGGATTT
GCGAATCCC-------TACTGCTTATTCTAAAACTTTCCAAGGTCCGCC-TCATGG--CA
TCCAAGTTGAGAGAGATAAA--TTAAACAAGTATGGCCGACCCCTATTAGGATGTA-CTA
TTAAACCTAAATTGGGATTATCTGCTAAGAATTACGGTAGAGCAGTTTATGAATGTCTCC
GCGGTGGGCTTGATTTTACCAAAGATGATGAAAATGTGAATTCCCAACCATTTATGCGTT
GGAGAGACCGTTTC
>3907
-----------------AACTAAAGCAAGTGTTGGATTTAAAGCTG-GTGTTAAAGATTA
TAAATTGACTTACTACACCCCGGAGTATGAAACCAAGGATACTGATATCTTGGCAGCATT
CCGAGTAACTCCTCAGCCTGGGGTTCCGCCGGAAGAAGCAGGGGCTGCAGTAGCTGCCGA
ATCTTCTACTGGTACATGGACAACTGTTTGGACTGATGGACTTACCAGTCTTGATCGTTA
CAAAGGACGATGCTATCACATTGAGCCTGTTGCTGGGGAAGACAACCA--ATGGATCTGT
TATGTAGCTTAT----CCATTAGACCTATTTGAAGAGGGTTCCGTTACTAACATGTTTAC
TTCCATTGTGGGTAACGTATTTGGTTTCAAAGCCCTACGTGCTCTACGTCTGGAGGATCT
ACGAATTCC-------CCCTGCTTATACAAAAACTTTCCAAGGCCCGCC-TCATGG--TA
TCCAAGTTGAAAGAGATAAG--TTGAACAAGTATGGTCGTCCTTTATTGGGATGTA-CTA
TTAAACCAAAATTGGGATTATCCGCAAAAAATTACGGTAGAGCGTGTTATGAGTGTCTAC
GTGGTGGACTTGATTTTACCAAAGATGATGAAAACGTAAACTCACAACCATTTATGCGCT
GGAGAGACCGTTTT
>3551
---------------------------AGCGTTGGATTTAAAGCTG-GTGTTAAAGATTA
CAAATTGACTTATTATACTCCTGACTACGAAACCAAAGATACTGATATCTTGGCAGCATT
CCGAGTAACTCCTCAACCGGGAGTTCCGCCCGAAGAAGCGGGGGCTGCGGTAGCAGCCGA
ATCTTCTACTGGTACATGGACAACTGTGTGGACTGATGGACTTACCAGTCTTGATCGTTA
CAAAGGACGATGCTACCACATCGAGCCCGTTGTTGGGGAGGAAAACCA--ATATATTGCT
TATGTAGCTTAT----CCTTTAGATCTTTTTGAAGAAGGTTCTGTTACTAACATGTTTAC
TTCCATTGTGGGTAATGTATTTGGTTTCAAAGCCCTGCGAGCTCTACGTCTGGAAGATCT
GCGAATTCC-------CACTTCTTATTCCAAAACTTTCCAAGGTCCGCC-TCATGG--CA
TCCAAGTTGAAAGAGATAAA--TTGAACAAGTACGGTCGCCCCTTATTGGGATGTA-CTA
TTAAACCAAAATTGGGATTATCCGCAAAAAACTACGGTAGAGCGGTTTATGAATGTCTAC
GAGGTGGACTTGATTTTACTAAGGATGATGAAAACGTAAATTCACAACCATTTATGCGTT
GGAGAGATCGTTTC
>3743
---------------------AAAGCTAGTGTCGGATTCAAGGCTG-GTGTTAAAGATTA
CAGATTAACTTATTATACTCCTGAATATCAGACCAAAGATACGGATATCTTGGCAGCATT
CCGAGTAACTCCTCAACCCGGGGTGCCGCCCGAAGAAGCGGGAGCAGCAGTAGCTGCTGA
ATCTTCCACCGGTACATGGACCACTGTTTGGACCGATGGACTTACTAGTCTTGATCGTTA
CAAGGGGCGATGCTATGACATCGAGCCCGTTCCTGGAGAGGAGAGTCA--ATTTATTGCC
TATGTGGCTTAC----CCTTTAGACCTTTTCGAAGAAGGCTCTGTTACTAATTTGTTCAC
TTCCATTGTAGGTAATGTATTTGGATTCAAGGCCCTACGGGCTCTACGTTTGGAAGATTT
GCGGATTCC-------CCCTGCTTATTCCAAAACTTTTCAAGGTCCACC-TCATGG--TA
TCCAAGTTGAAAGAGATAAA--TTGAACAAATATGGACGTCCTTTATTGGGATGTA-CTA
TCAAACCAAAATTGGGTCTATCAGCCAAGAACTATGGTAGAGCAGTTTACGAATGTCTCC
GCGGTGGACTCGATTTTACCAAGGATGATGAGAACGTAAATTCCCAACCATTCATGCGCT
GGAGAGATCGTTTT
>3490
---------------------------------------------G-GTGTTAAAGATTA
CAAATTGACTTATTATACTCCTGACTATGAAACCAAAGATACTGATATCTTGGCAGCATT
CCGAGTAACTCCTCAACCTGGAGTTCCACCTGAGGAAGCAGGTGCCGCGGTAGCTGCCGA
ATCTTCTACTGGTACATGGACAACTGTGTGGACCGATGGACTTACCAGCCTTGATCGTTA
CAAAGGACGATGCTACCACATCGAGCCTGTTGCTGGAGAAGAAAATCA--ATATATTGCT
TATGTAGCTTAC----CCCTTAGACCTTTTTGAAGAAGGTTCTGTTACTAACATGTTTAC
TTCCATTGTGGGTAATGTATTTGGGTTCAAAGCCCTGCGCGCTCTACGTCTGGAGGATCT
GCGAATCCC-------TCCTTCTTACTCTAAAACTTTCCAAGGCCCGCC-TCATGG--CA
TCCAAGTTGAGAGAGATAAA--TTGAACAAGTATGGCCGTCCCCTATTGGGATGTA-CTA
TTAAACCTAAATTGGGGTTATCCGCTAAGAACTACGGTAGAGCAGTTTATGAATGTCTTC
GCGGTGGACTTGATTTTACCAAAGATGATGAGAACGTAAACTCCCAACCATTTATGCGTT
GGAGAGATCGTTTC
>3552
-------------------------------TTGGATTTAAAGCTG-GTGTTAAAGATTA
CAAATTGACTTATTATACTCCTGACTACGAAACCAAAGATACTGATATCTTGGCAGCATT
CCGAGTAACCCCTCAACCGGGAGTTCCGCCTGAAGAAGCGGGGGCTGCGGTAGCTGCCGA
ATCTTCTACTGGTACATGGACAACTGTGTGGACTGATGGACTTACCAGTCTTGATCGTTA
CAAAGGTCGATGCTACCACATCGAGGGTGTTGTTGGGGAGGAAAATCA--ATATATTGCT
TATGTAGCTTAT----CCTTTAGACCTTTTTGAAGAAGGTTCTGTTACTAACATGTTTAC
TTCCATTGTGGGTAATGTATTTGGTTTCAAAGCCCTGCGAGCTCTACGTCTGGAAGATCT
GCGAATTCC-------CACTTCTTATTCCAAAACTTTCCAAGGTCCACC-TCATGG--CA
TCCAAGTTGAAAGAGATAAA--TTGAACAAGTATGGTCGTCCCCTATTAGGATGTA-CTA
TTAAACCAAAATTGGGATTATCTGCAAAAAACTACGGTAGAGCAGTTTATGAATGTCTAC
GGGGTGGACTTGATTTTACTAAGGATGATGAAAACGTAAATTCACAACCATTTATGCGTT
GGAGAGATCGTTTC
>3312
----------------------------GTGTTGGATTCAAGGCTG-GTGTTAAAGATTA
TAAATTGACTTATTATACTCCTGACTATGAAACCAAAGATACTGATATCTTGGCAGCATT
CCGAGTAACTCCTCAACCTGGAGTTCCGCCTGAGGAAGCAGGTGCTGCGGTAGCTGCTGA
ATCTTCTACTGGTACATGGACAACTGTGTGGACCGATGGGCTTACCAGTCTTGATCGTTA
TAAAGGGCGATGCTACCACATCGAGGCCGTTGTTGGAGAAGAAAATCA--ATATATTGCT
TATGTAGCTTAC----CCCTTAGACCTTTTTGAAGAAGGTTCTGTTACTAACATGTTTAC
TTCCATTGTGGGTAATGTATTTGGGTTCAAAGCCCTACGCGCTCTCCGTCTGGAGGATTT
GCGAATCCC-------TACTGCTTATACGAAAACTTTCCAAGGCCCGCC-TCATGG--TA
TCCAAGTTGAGAGAGATAAA--TTGAACAAGTATGGTCGCCCCCTATTGGGCTGTA-CTA
TTAAACCTAAATTGGGGTTATCCGCTAAGAATTACGGTAGAGCTGTTTATGAATGTCTAC
GCGGTGGACTTGATTTTACCAAAGACGACGAGAACGTGAACTCCCAACCATTTATGCGTT
GGAGAGACCGCTTC
>3554
-----------------------------------------AGCTG-GTGTTAAAGATTA
CAAATTGACTTATTATACTCCTGACTACGAAACCAAAGATACTGATATCTTGGCAGCATT
CCGAGTAACTCCTCAACCGGGAGTTCCGCCTGAAGAAGCGGGGGCTGCGGTAGCTGCCGA
ATCTTCTACTGGTACATGGACAACTGTGTGGACTGATGGACTTACCAGTCTCGATCGTTA
CAAAGGACGATGCTACCACATCGAGGTCGTTGTTGGGGAGGAAAATCA--ATATATTGCT
TATGTAGCTTAT----CCTTTAGACCTTTTTGAAGAAGGTTCTGTTACTAACATGTTTAC
TTCCATTGTGGGTAATGTATTTGGTTTCAAAGCCCTGCGAGCTCTACGTCTGGAAGATCT
GCGAATTCC-------CACTTCTTATTCCAAAACTTTCCAAGGTCCACC-TCATGG--CA
TCCAAGTTGAAAGAGATAAA--TTGAACAAGTATGGTCGTCCCCTATTAGGATGTA-CTA
TTAAACCAAAATTGGGATTATCCGCAAAAAACTACGGTAGAGCAGTTTATGAATGTCTAC
GGGGTGGACTTGATTTTACTAAGGATGATGAAAACGTAAATTCACAACCATTTATGCGTT
GGAGAGATCGTTTC
>2762
--------------------------------------------TG-GGGTTAAAGATTA
TAAATTGACTTATTATACTCCTCAATATGAAACCAAAGATACTGATATCTTGGCAGCATT
CCGAGTAACTCCTCAACCGGGAGTTCCACCCGAGGAAGCAGGGGCCGCTGTAGCTGCTGA
ATCTTCGACTGGTACATGGACAACTGTGTGGACCGATGGGCTTACCAGTCTTGATCGTTA
CAAAGGACGATGCTATGGAATCGAGCCTGTTCCTGGAGAAGAAAGTCA--ATTTATTGCT
TATGTAGCTTAT----CCCCTAGACCTTTTTGAAGAAGGTTCTGTTACTAACATGTTTAC
TTCCATTGTGGGTAATGTATTTGGATTCAAGGCTCTGCGTGCTCTACGTCTGGAGGATTT
GCGAATCCC-------TACTGCTTATGTTAAAACTTTCCAAGGCCCGCC-TCATGG--TA
TCCAGGTTGAAAGAGATAAA--TTGAACAAGTATGGTCGCCCTCTATTGGGATGTA-CTA
TTAAACCAAAATTGGGATTATCCGCTAAGAATTATGGTAGAGCAGTTTATGAATGTCTAC
GCGGTGGACTTGATTTTACCAAAGATGATGAAAACGTGAATTCCCAACCATTTATGCGTT
GGAGAGACCGTTTC
>2763
------------------------------------------------------AGATTA
TAAATTGACTTATTATACTCCTCAATATGAAACCAAAGATACTGATATCTTGGCAGCATT
CCGAGTAACTCCTCAACCGGGAGTTCCACCCGAGGAAGCAGGGGCCGCTGTAGCTGCTGA
ATCTTCGACTGGTACATGGACAACTGTGTGGACCGATGGGCTTACCAGTCTTGATCGTTA
CAAAGGACGATGCTATGGAATCGAGCCTGTTCCTGGAGAAGAAAGTCA--ATTTATTGCT
TATGTAGCTTAT----CCCCTAGACCTTTTTGAAGAAGGTTCTGTTACTAACATGTTTAC
TTCCATTGTGGGTAATGTATTTGGATTCAAGGCTCTGCGTGCTCTACGTCTGGAGGATTT
GCGAATCCC-------TACTGCTTATGTTAAAACTTTCCAAGGCCCGCC-TCATGG--TA
TCCAGGTTGAAAGAGATAAA--TTGAACAAGTATGGTCGCCCTCTATTGGGATGTA-CTA
TTAAACCAAAATTGGGATTATCCGCTAAGAATTATGGTAGAGCAGTTTATGAATGTCTAC
GCGGTGGACTTGATTTTACCAAAGATGATGAAAACGTGAATTCCCAACCATTTATGCGTT
GGAGAGACCGTTTC
>2764
-------------------------------------------------------GATTA
TAAATTGACTTATTATACTCCTCAATATGAAACCAAAGATACTGATATCTTGGCAGCATT
CCGAGTAACTCCTCAACCGGGAGTTCCACCCGAGGAAGCAGGGGCCGCTGTAGCTGCTGA
ATCTTCGACTGGTACATGGACAACTGTGTGGACCGATGGGCTTACCAGTCTTGATCGTTA
CAAAGGACGATGCTATGGAATCGAGCCTGTTCCTGGAGAAGAAAGTCA--ATTTATTGCT
TATGTAGCTTAT----CCCCTAGACCTTTTTGAAGAAGGTTCTGTTACTAACATGTTTAC
TTCCATTGTGGGTAATGTATTTGGATTCAAGGCTCTGCGTGCTCTACGTCTGGAGGATTT
GCGAATCCC-------TACTGCTTATGTTAAAACTTTCCAAGGCCCGCC-TCATGG--TA
TCCAGGTTGAAAGAGATAAA--TTGAACAAGTATGGTCGCCCTCTATTGGGATGTA-CTA
TTAAACCAAAATTGGGATTATCCGCTAAGAATTATGGTAGAGCAGTTTATGAATGTCTAC
GCGGTGGACTTGATTTTACCAAAGATGATGAAAACGTGAATTCCCAACCATTTATGCGTT
GGAGAGACCGTTTC
>3375
-----------------------------------ATTCAAAGCCG-GTGTTAAAGATTA
TAAATTGACTTATTATACTCCTGACTATGTAACCAAAGATACTGATATCTTGGCAGCATT
CCGAGTAACTCCTCAACCCGGAGTTCCGCCCGAGGAAGCAGGGGCTGCGGTAGCTGCGGA
ATCTTCTACTGGTACATGGACAACTGTGTGGACCGATGGGCTTACTAGCCTTGATCGTTA
CAAAGGACGATGCTACAACATTGAGCCAGTTGCTGGAGAAGAAAATCA--ATATATATGT
TATGTAGCTTAC----CCTTTAGACCTTTTTGAAGAAGGTTCTGTTACTAACATGTTTAC
GTCCATTGTGGGTAATGTATTTGGGTTCAAAGCCCTGCGCGCTCTACGTCTAGAGGATCT
ACGAATCCC-------TCCCGCGTATTCTAAAACTTTCCAAGGCCCGCC-TCATGG--CA
TCCAAGTTGAGAGAGATAAA--TTGAACAAGTATGGTCGTCCCCTATTGGGATGTA-CTA
TTAAACCTAAATTGGGGTTATCCGCTAAGAATTACGGTAGAGCAGTTTATGAATGTCTAC
GCGGTGGACTTGACTTTACCAAAGATGATGAGAACGTGAACTCCCAACCATTTATGCGTT
GGAGAGACCGTTTC
>2331
--------------AGAAACTAAAGCAAGTGTTGGATTCAAAGCTG-GGGTTAAAGATTA
CAAATTGACTTATTATACTCCTGACTATGAAACCAAAGATACTGATATCTTGGCAGCATT
CCGAGTAACTCCTCAACCTGGAGTTCCACCTGAAGAAGCAGGGGCCGCGGTAGCTGCCGN
ATCTTCTACTGGTACATGGACAACTGTGTGGACCGACGGACTTACCAGCCTTGATCGTTA
CAAAGGGCGATGCTACGGAATCGAGCCCGTTCCTGGAGAAGAAAATCA--ATATATTGNT
TATGTAGNTTAC----CCATTAGACCTTTTTGAAGAAGNTTCTNTTACTAACATGTTTAC
NTCCATTGTTGGTAATGTATTTGGGTTCAAAGCCCTGCGTGCCCTACGTCTGGAAGATCT
GCGAATCCC-------TGTTGCTTATGTGAAAACTTTCCAAGGCCCGCC-TCATGG--TA
TCCAAGTTGAAAGAGATAAA--TTGAACAAGTATGGTCGTCCCCTGTTGGGATGTA-CTA
TTAAACCTAAATTGGGGTTATCCGCTAAAAACTACGGTAGAGCGGTTTATGAATGTCTCC
GCGGTGGACTTGATTTTACCAAAGACGATGAGAACGTGAACTCCCAACCATTTATGCGTT
GGAGAGATCGTTTC
>3908
------------------------------------------------------------
---------------CACCCCGGAGTACGAAACCAAGGATACTGATATCTTGGCAGCATT
CCGAGTAACTCCTCAGCCCGGGGTTCCGCCTGAAGAAGCAGGGGCTGCAGTAGCTGCGGA
ATCTTCTACTGGTACATGGACAACTGTTTGGACTGATGGACTTACCAGTCTTGATCGTTA
CAAAGGACGATGCTATCACATCGAGCCCGTTCCTGGGGAGGCAGATCA--ATATATCTGT
TATGTAGCTTAT----CCATTAGACCTATTTGAAGAGGGTTCTGTTACTAACATGTTTAC
TTCCATTGTGGGTAACGTATTTGGTTTCAAAGCCCTACGCGCTCTACGTTTGGAGGATCT
ACGAATTCC-------CCCTACTTATTCAAAAACTTTCCAAGGTCCGCC-TCACGG--TA
TCCAAGTTGAAAGGGATAAG--TTGAACAAGTATGGTCGTCCTTTATTGGGATGTA-CTA
TTAAACCAAAATTGGGATTATCCGCAAAAAATTATGGTAGAGCGTGTTATGAGTGTCTAC
GCGGTGGACTTGATTTTACCAAAGATGATGAAAACGTAAACTCACAACCATTTATGCGCT
GGAGAGACCGTTTT
>3555
--------------------------AAGTGTTGGATTTAAAGCTG-GTGTTAAAGATTA
CAAATTGACTTATTATACTCCTGACTACGAAACCAAAGATACTGATATCTTGGCAGCATT
CCGAGTAACTCCTCAACCGGGAGTTCCGCCCGAAGAAGCGGGGGCTGCGGTAGCTGCCGA
ATCTTCTACTGGTACATGGACAACTGTGTGGACTGATGGACTTACCAGTCTTGATCGTTA
CAAAGGACGATGCTACCACATCGAGGCCGTTGTTGGGGAGGAAAATCA--ATATATTGCT
TATGTAGCTTAT----CCTTTAGACCTTTTTGAAGAAGGTTCTGTTACTAACATGTTTAC
TTCCATTGTGGGTAATGTATTTGGTTTCAAAGCCCTGCGAGCTCTACGTCTGGAAGATCT
GCGAATTCC-------CACTTCTTATTCCAAAACTTTCCAAGGTCCGCC-TCATGG--CA
TCCAAGTTGAAAGAGATAAA--TTGAACAAGTACGGTCGTCCCCTATTGGGATGTA-CTA
TTAAACCAAAATTGGGATTATCCGCAAAAAACTATGGTAGAGCAGTTTATGAATGTCTAC
GGGGTGGACTTGATTTTACTAAGGATGATGAAAACGTAAATTCACAACCATTTATGCGTT
GGAGAGATCGTTTC
>2765
ATGTCACCACAAACAGAGACTAAAGCAAGTGTTGGATTCAAAGCTG-GTGTTAAAGATTA
TAAATTGACTTGTTATACTCCTGAATATGAAACCAAAGATACTGATATCTTGGCAGCATT
CCGAGTAACTCCTCAACCGGGAGTTCCACCTGAGGAAGCAGGGGCCGCTGTAGCTGCTGA
ATCTTCTACTGGTACATGGACAACTGTGTGGACCGATGGGCTTACCAGTCTTGATCGTTA
CAAAGGACGATGCTATGGAATCGAGCCTGTTCCTGGAGAAGAAAATCA--ATATATTGCT
TATGTAGCTTAT----CCCCTAGACCTTTTTGAAGAAGGTTCTGTTACTAACATGTTTAC
TTCCATTGTGGGTAATGTATTTGGATTCAAGGCTCTACGTGCTCTACGTCTGGAGGATTT
GCGAATCCC-------TACTGCTTATATTAAAACTTTCCAAGGCCCGCC-TCATGG--TA
TCCAGGTTGAAAGAGATAAA--TTGAACAAGTATGGTCGCCCTTTATTGGGATGTA-CTA
TTAAACCAAAATTGGGATTATCCGCTAAGAATTATGGTAGAGCAGTTTATGAATGTCTAC
GCGGTGGACTTGATTTTACCAAAGATGATGAAAACGTGAATTCCCAACCATTTATGCGTT
GGAGAGACCGTTTC
>4233
------------------------------GTCGGATTCAAAGCTG-GTGTTAAAGATTA
CAGATTAACTTATTATACTCCGGAATATAAGACCAAAGATACTGATATCTTGGCAGCATT
CCGAGTAACTCCTCAACCTGGAGTGCCCCCTGAGGAAGCAGGAGCAGCAGTAGCTGCCGA
ATCTTCCACTGGTACATGGACTACTGTTTGGACCGATGGACTTACGAGTCTTGATCGTTA
CAAGGGACGATGCTATGATATTGAACCCGTTCCTGGAGAGGAAACTCA--ATTTATTGCC
TATGTAGCTTAC----CCCTTAGATCTTTTTGAAGAAGGTTCTGTTACTAACCTGTTCAC
TTCCATTGTAGGTAATGTATTTGGATTCAAAGCCCTACGAGCTCTACGTCTGGAAGATCT
GCGAATTCC-------TCCTGCGTATTCAAAAACTTTCCAAGGCCCACC-ACATGG--TA
TCCAAGTGGAAAGAGATAAA--TTAAATAAATATGGTCGTCCTTTGTTGGGATGTA-CAA
TCAAACCAAAATTGGGTCTATCTGCCAAGAATTATGGTAGAGCGGTTTACGAATGTCTCC
GCGGTGGACTTGATTTTACCAAGGATGATGAAAATGTGAATTCCCAACCATTCATGCGCT
GGAGAGATCGTTTC
>4234
------------------------------GTCGGATTCAAAGCTG-GTGTTAAAGATTA
CAGATTAACTTATTATACTCCGGAATATAAGACCAAAGATACTGATATCTTGGCAGCATT
CCGAGTAACTCCTCAACCTGGAGTGCCCCCTGAGGAAGCAGGAGCAGCAGTAGCTGCCGA
ATCTTCCACTGGTACATGGACTACTGTTTGGACCGATGGACTTACGAGTCTTGATCGTTA
CAAGGGACGATGCTATGATATTGAACCCGTTCCTGGAGAGGAAACTCA--ATTTATTGCC
TATGTAGCTTAC----CCCTTAGATCTTTTTGAAGAAGGTTCTGTTACTAACCTGTTCAC
TTCCATTGTAGGTAATGTATTTGGATTCAAAGCCCTACGAGCTCTACGTCTGGAAGATCT
GCGAATTCC-------TCCTGCGTATTCAAAAACTTTCCAAGGCCCACC-ACATGG--TA
TCCAAGTGGAAAGAGATAAA--TTAAATAAATATGGTCGTCCTTTGTTGGGATGTA-CAA
TCAAACCAAAATTGGGTCTATCTGCCAAGAATTATGGTAGAGCGGTTTACGAATGTCTCC
GCGGTGGACTTGATTTTACCAAGGATGATGAAAATGTGAATTCCCAACCATTCATGCGCT
GGAGAGATCGTTTC
>4236
------------------------------GTCGGATTCAAAGCTG-GTGTTAAAGATTA
CAGATTAACTTATTATACTCCGGAATATAAGACCAAAGATACTGATATCTTGGCAGCATT
CCGAGTAACTCCTCAACCTGGAGTGCCCCCTGAGGAAGCAGGAGCAGCAGTAGCTGCCGA
ATCTTCCACTGGTACATGGACTACTGTTTGGACCGATGGACTTACGAGTCTTGATCGTTA
CAAGGGACGATGCTATGATATTGAACCCGTTCCTGGAGAGGAAAGTCA--ATTTATTGCC
TATGTAGCTTAC----CCCTTAGATCTTTTTGAAGAAGGTTCTGTTACTAACCTGTTCAC
TTCCATTGTAGGTAATGTATTTGGATTCAAAGCCCTACGAGCTCTACGTCTGGAAGATCT
GCGAATTCC-------TCCTGCTTATTCAAAAACTTTCCAAGGCCCACC-ACATGG--TA
TCCAAGTGGAAAGAGATAAA--CTAAATAAATATGGTCGTCCTTTGTTGGGATGTA-CAA
TCAAACCAAAATTGGGTCTATCTGCCAAGAATTATGGTAGAGCGGTTTACGAATGTCTCC
GCGGTGGACTTGATTTTACCAAGGATGATGAAAATGTGAATTCCCAACCATTCATGCGCT
GGAGAGATCGTTTC
>4237
------------------------------GTCGGATTCAAAGCTG-GTGTTAAAGATTA
CAGATTAACTTATTATACTCCGGAATATAAGACCAAAGATACTGATATCTTGGCAGCATT
CCGAGTAACTCCTCAACCTGGAGTGCCCCCTGAGGAAGCAGGAGCAGCAGTAGCTGCCGA
ATCTTCCACTGGTACATGGACTACTGTTTGGACCGATGGACTTACGAGTCTTGATCGTTA
CAAGGGACGATGCTATGATATTGAACCCGTTCCTGGAGAGGAAACTCA--ATTTATTGCC
TATGTAGCTTAC----CCCTTAGATCTTTTTGAAGAAGGTTCTGTTACTAACCTGTTCAC
TTCCATTGTAGGTAATGTATTTGGATTCAAAGCCCTACGAGCTCTACGTCTRGAAGATCT
GCGAATTCC-------TCCTGCGTATTCAAAAACTTTCCAAGGCCCACC-ACATGG--TA
TCCAAGTGGAAAGAGATAAA--TTAAATAAATATGGTCGTCCTTTGTTGGGATGTA-CAA
TCAAACCAAAATTGGGTCTATCTGCCAAGAATTATGGTAGAGCGGTTTACGAATGTCTCC
GCGGTGGACTTGATTTTACCAAGGATGATGAAAATGTGAATTCCCAACCATTCATGCGCT
GGAGAGATCGTTTC
>4238
------------------------------GTCGGATTCAAAGCTG-GTGTTAAAGATTA
CAGATTAACTTATTATACTCCGGAATATAAGACCAAAGATACTGATATCTTGGCAGCATT
CCGAGTAACTCCTCAACCTGGAGTGCCCCCTGAGGAAGCAGGAGCAGCAGTAGCTGCCGA
ATCTTCCACTGGTACATGGACTACTGTTTGGACCGATGGACTTACGAGTCTTGATCGTTA
CAAGGGACGATGCTATGATATTGAACCCGTTCCTGGAGAGGAAACTCA--ATTTATTGCC
TATGTAGCTTAC----CCCTTAGATCTTTTTGAAGAAGGTTCTGTTACTAACCTGTTCAC
TTCCATTGTAGGTAATGTATTTGGATTCAAAGCCCTACGAGCTCTACGTCTGGAAGATCT
GCGAATTCC-------TCCTGCGTATTCAAAAACTTTCCAAGGCCCACC-ACATGG--TA
TCCAAGTGGAAAGAGATAAA--TTAAATAAATATGGTCGTCCTTTGTTGGGATGTA-CAA
TCAAACCAAAATTGGGTCTATCTGCCAAGAATTATGGTAGAGCGGTTTACGAATGTCTCC
GCGGTGGACTTGATTTTACCAAGGATGATGAAAATGTGAATTCCCAACCATTCATGCGCT
GGAGAGATCGTTTC
>4360
ATGTCACCACAAACAGAAACTAAAGCAAATGTTGGATTCAAAGCCG-GCGTTAAGGATTA
CAAATTGACTTATTATACTCCTGACTATGAAACCAAAGATACTGATATCTTGGCAGCATT
CCGAGTAAGTCCTCAACCCGGAGTTCCACCTGAGGAAGCAGGTGCTGCAGTAGCTGCCGA
ATCTTCTACTGGTACATGGACAACCGTGTGGACCGATGGACTTACCAGCCTTGATCGTTA
CAAAGGACGATGCTACGACATCGAACCCGTTGCTGGAGAGGAAAATCA--ATATATTGCT
TATGTAGCTTAC----CCTTTAGACCTTTTTGAAGAAGGTTCTGTTACTAACATGTTCAC
TTCCATTGTGGGTAATGTATTTGGGTTCAAAGCTCTACGAGCGCTACGTCTGGAAGATTT
ACGAATCCC-------TGTTGCTTATGTCAAAACTTTCCAAGGTCCGCC-ACATGG--TA
TCCAAGTTGAGAGAGATAAA--CTGAACAAGTATGGTCGTCCTCTATTGGGATGCA-CTA
TTAAACCAAAATTGGGGTTATCCGCTAAGAACTATGGTAGAGCGGTTTATGAATGTCTAC
GCGGTGGACTTGATTTTACCAAGGATGATGAGAACGTGAACTCCCAACCATTTATGCGTT
GGAGAGACCGTTTC
>2766
----------------------------------------------------------TA
TAAATTGACTTATTATACTCCTGAATATGAAACCAAAGATACTGATATCTTGGCAGCATT
CCGAGTAACTCCTCAACCCGGAGTTCCACCCGAGGAAGCAGGGGCCGCTGTAGCTGCTGA
ATCTTCTACTGGTACATGGACAACTGTGTGGACCGATGGGCTTACCAGTCTTGATCGTTA
CAAAGGACGATGCTATGGAATCGAGCCTGTTCCTGGAGAAGAAAGTCA--ATTTATTGCT
TATGTAGCTTAT----CCCCTAGACCTTTTTGAAGAAGGTTCTGTTACTAACATGTTTAC
TTCCATTGTGGGTAATGTATTTGGATTCAAGGCTCTGCGTGCTCTACGTCTGGAAGATTT
GCGAATCCC-------TACTGCTTATGTTAAAACTTTCCAAGGCCCACC-TCATGG--TA
TCCAGGTTGAAAGAGATAAA--TTGAACAAGTATGGTCGCCCTCTATTGGGATGTA-CTA
TTAAACCAAAATTGGGATTATCCGCTAAGAATTATGGTAGAGCAGTTTATGAATGTCTAC
GCGGTGGACTTGATTTTACCAAAGATGATGAAAACGTGAATTCCCAACCATTTATGCGTT
GGAGAGACCGTTTC
>3556
--------------------------------------TAAAGCTG-GTGTTAAAGATTA
CAAATTGACTTATTATACTCCTGACTACGAAACCAAAGATACTGATATCTTGGCAGCATT
CCGAGTAACTCCTCAACCGGGAGTTCCGCCTGAAGAAGCGGGGGCTGCGGTAGCTGCCGA
ATCTTCTACTGGTACATGGACAACTGTGTGGACTGATGGACTTACCAGTCTTGATCGTTA
CAAAGGACGATGCTACCACATCGAGGTCGTTGTTGGGGAGGAAAATCA--ATATATTGCT
TATGTAGCTTAT----CCTTTAGACCTTTTTGAACAAGGTTCTGTTACTAACATGTTTAC
TTCCATTGTGGGTAATGTATTTGGTTTCAAAGCCCTGCGAGCTCTACGTCTGGAAGATCT
GCGAATTCC-------CACTTCTTATTCCAAAACTTTCCAAGGCCCGCC-TCATGG--CA
TCCAAGTTGAAAGAGATAAA--TTGAACAAGTATGGTCGTCCATTATTGGGATGTA-CTA
TTAAACCAAAATTGGGATTATCCGCAAAAAACTATGGTAGAGCGGTTTATGAATGTCTAC
GGGGTGGACTTGATTTTACTAAGGATGATGAAAACGTAAATTCACAACCATTTATGCGTT
GGAGAGATCGTTTC
>2417
-------------------------------------TCAAAGCTG-GTGTTAAAGATTA
CAAATTGAATTATTATACTCCTGACTATGAGACAAAAGATACTGATATCTTGGCAGCATT
CCGAGTAACTCCTCAACCCGGAGTTCCACCTGAAGAAGCAGGGGCGGCAGTAGCTGCCGA
ATCTTCTACTGGTACATGGACAACTGTGTGGACTGATGGACTTACCAGTCTTGATCGTTA
CAAAGGACGATGCTACCACATCGAAGCCGTTGTTGGGGAGGAAAATCA--ATATATTGCT
TATGTAGCTTAC----CCTTTAGACCTTTTTGAAGAAGGTTCTGTTACTAACATGTTTAC
TTCTATTGTGGGTAATGTATTTGGGTTTAAAGCTTTACGAGCTCTACGTCTGGAGGATTT
GCGAATTCC-------TACTTCTTATTCCAAAACTTTCCAAGGCCCGCC-TCACGG--CA
TCCAAGTTGAGAGAGATAAA--TTGAACAAGTATGGTCGTCCCCTATTGGGATGTA-CGA
TTAAACCAAAATTGGGATTATCCGCGAAAAACTACGGTAGRGCGGTTTATGAATGTCTCC
GCGGTGGACTTGATTTTACCAAGGATGATGAAAACGTGAACTCACAACCATTTATGCGTT
GGAGAGACCGTTTC
>4135
-----------------------------------------AGCTG-GTGTTAAAGATTA
CAAATTGACTTATTATACTCCTGATTATGAAACCAAAGATACTGATATCTTAGCAGCATT
CCGAGTAACTCCTCAACCTGGAGTTCCGCCTGAGGAAGCAGGGGCCGCGGTAGCTGCCGA
ATCTTCTACTGGTACATGGACAACTGTGTGGACCGATGGACTTACCAGCCTTGATCGTTA
CAAAGGGCGATGCTACCACATTGAGCCCGTTGCTGGAGAAGAAAATCA--ATATATTGCT
TATGTAGCTTAC----CCCTTAGACCTTTTTGAAGAAGGTTCTGTTACTAACATGTTTAC
TTCCATTGTGGGTAATGTATTTGGATTCAAAGCCTTGCGTGCTCTACGGCTGGAGGATCT
GCGAATCCC-------TCCTGCTTATTCTAAAACTTTCCAAGGCCCACC-TCATGG--CA
TCCAAGTTGAGAGAGATAAA--TTGAACAAGTATGGCCGCCCCCTATTGGGATGTA-CTA
TTAAACCTAAATTGGGGTTATCCGCCAAGAACTACGGTAGAGCAGTTTATGAATGTCTTC
GCGGTGGACTTGATTTTACCAAAGATGATGAGAATGTAAACTCCCAACCATTTATGCGTT
GGAGAGACCGTTTC
>2684
------------------------------GTTGGATTCAAAGCTG-GTGTTAAAGATTA
TAAATTGACTTATTATACTCCTGACTATGAAACCAAAGATACTGATATCTTGGCAGCGTT
CCGAGTAACTCCTCAACCTGGAGTTCCACCTGAGGAAGCAGGGGCGGCAGTAGCTGCTGA
ATCTTCTACTGGTACATGGACAACTGTGTGGACCGATGGGCTTACTAGTCTTGATCGTTA
CAAAGGACGATGCTACCACATCGAGCCAGTTGCTGGAGAAGAAAATCA--ATATATTGCT
TATGTAGCTTAC----CCCTTAGACCTTTTTGAAGAAGGTTCTGTTACTAACATGTTTAC
TTCCATTGTGGGTAATGTATTTGGATTCAAGGCCCTGCGTGCTCTACGTCTGGAGGATTT
GCGAATCCC-------TACTGCTTATTCTAAAACTTTCCAAGGTCCGCC-TCATGG--CA
TCCAAGTTGAGAGAGATAAA--TTAAACAAGTATGGCCGACCCCTATTAGGATGTA-CTA
TTAAACCTAAATTGGGATTATCCGCTAAGAATTACGGTAGAGCAGTTTATGAATGTCTCC
GTGGTGGGCTTGATTTTACCAAAGATGATGAAAATGTGAATTCCCAACCATTTATGCGTT
GGAGAGACCGTTTC
>2767
-----------------------------------------------------------A
TAAATTGACTTATTATACTCCTGAGTATGAAACCAAAGATACTGATATCTTGGCAGCATT
CCGAGTAACTCCTCAACCTGGAGTTCCACCCGAGGAAGCAGGGGCTGCTGTAGCTGCTGA
ATCTTCTACTGGTACATGGACAACTGTGTGGACCGATGGGCTTACCAGTCTTGATCGTTA
CAAAGGACGATGCTACGACATCGAGCCTGTTGCTGGAGAAGAAAATCA--ATATATTGCT
TATGTAGCTTAT----CCCTTAGACCTTTTTGAAGAAGGTTCTGTTACTAACATGTTTAC
TTCCATTGTGGGTAATGTATTTGGGTTCAAGGCCCTGCGCGCTCTACGTCTGGAGGATTT
GCGAATCCC-------TCCTGCTTATACTAAAACTTTCCAAGGCCCGCC-TCATGG--TA
TCCAAGTTGAGAGAGATAAA--TTGAACAAGTATGGCCGTCCCCTATTGGGATGCA-CTA
TTAAACCAAAATTGGGATTATCCGCTAAGAATTATGGTAGAGCAGTTTATGAATGTCTAC
GCGGTGGACTTGATTTTACCAAAGATGATGAAAACGTGAATTCCCAACCATTTATGCGTT
GGAGAGACCGTTTC
>2911
------------------------------------------------------------
---ATTAACTTATTATACTCCGGAATATCAGACCAAAGATACTGATATCTTGGCAGCATT
CCGAGTCACTCCTCAACCTGGAGTGCCCCCCGAAGAAGCGGGGGCGGCAGTAGCTGCCGA
ATCTTCCACTGGTACGTGGACCACTGTTTGGACCGATGGACTTACCAGTCTTGATCGCTA
CAAGGGGCGATGCTATGATATTGAACCCGTTCCTGGAGAGGAAAGTCA--ATTTATTGCC
TATGTAGCTTAC----CCTTTAGATCTTTTTGAAGAAGGCTCTGTGACTAACCTGTTTAC
TTCTATTGTAGGTAATGTATTTGGATTCAAAGCTTTACGGGCTCTACGCCTGGAAGATTT
ACGAATTCC-------TCCTGCTTATTCAAAAACTTTTCAAGGCCCACC-ACATGG--TA
TTCAAGTAGAAAGAGATAAA--TTAAACAAATATGGTCGTCCTTTGTTGGGATGTA-CTA
TCAAACCAAAATTGGGTCTATCTGCCAAGAATTATGGTAGAGCGGTTTATGAATGTCTCC
GTGGTGGACTTGATTTTACCAAGGATGATGAAAACGTGAATTCCCAACCATTTATGCGCT
GGAGAGATCGTTTC
>2913
------------------------------------------------------------
------------------------------------------------------------
------------------------------------------------------------
-------------------------GTTTGGACCGATGGACTTACCAGTCTTGATCGCTA
CAAGGGGCGATGCTATGATATTGAACCCGTTCCTGGAGAGGAAACTCA--ATTTATTNCC
TATGTAGCTTAC----CCTTTAGATCTTTTTGAAGAAGGCTCTGTGACTAACCTGTTTAC
TTCTATTGTAGGTAATGTATTTGGATTCAAAGCTTTACGGGCTCTACGTCTGGAAGATNT
ACGAATTCC-------TCCTGCTTATTCAAAAACTTTTCAAGGCCCACC-ACATGG--TA
TTCAAGTAGAAAGAGATAAA--TTAAACAAATATGGTCGTCCTTTGTTGGGATGTA-CTA
TCAAACCAAAATTGGGTCTATCTGCCAAGAATTATGGTAGAGCGGTTTATGAATGTCTCC
GTGGTGGACTTGATTTTACCAAGGATGATGAAAACGTGAATTCCCAACCATTTATGCGCT
GGAGAGATCGTTTC
>2914
------------------------------------------------------------
---ATTAACTTATTATACTCCGGAATATCAGACGAAAGATACTGATATCTTGGCAGCATT
CCGAGTCACTCCTCAACCTGGAGTGCCCCCCGAAGAAGCGGGGGCAGCAGTAGCTGCTGA
ATCTTCCACTGGTACGTGGACCACTGTTTGGACCGATGGACTTACCAGTCTTGATCGCTA
CAAGGGGCGATGCTATGATATTGAACCCGTTCCTGGAGAGGAAACTCA--ATTTATTGCC
TATGTAGCTTAC----CCTTTAGATCTTTTTGAAGAAGGCTCTGTGACTAACCTGTTTAC
TTCTATTGTAGGTAATGTATTTGGATTCAAAGCTTTACGGGCTCTACGTCTGGAAGATTT
ACGAATTCC-------TCCTGCTTATTCAAAAACTTTTCAAGGCCCACC-ACATGG--TA
TTCAAGTAGAAAGAGATAAA--TTAAACAAATATGGTCGTCCTTTGTTGGGATGTA-CTA
TCAAACCAAAATTGGGTCTATCTGCCAAGAATTATGGTAGAGCGGTTTATGAATGTCTCC
GTGGTGGACTTGATTTTACCAAGGATGATGAAAACGTGAATTCCCAACCATTTATGCGCT
GGAGAGATCGTTTC
>2915
------------------------------------------------------------
---ATTAACTTATTATACTCCGGAATATCAGACCAAAGATACTGATATCTTGGCAGCATT
CCGAGTCACTCCTCAACCTGGAGTGCCCCCCGAAGAAGCGGGGGCAGCAGTAGCTGCCGA
ATCTTCCACTGGTACGTGGACCACTGTTTGGACCGATGGACTTACCAGTCTTGATCGCTA
CAAGGGGCGATGCTATGATATTGAACCCGTTCCTGGAGAGGAAACTCA--ATTTATTGCC
TATGTAGCTTAC----CCTTTAGATCTTTTTGAAGAAGGCTCTGTGACTAACCTGTTTAC
TTCTATTGTAGGTAATGTATTTGGATTCAAAGCTTTACGGGCTCTACGTCTGGAAGATTT
ACGAATTCC-------TCCTGCTTATTCAAAAACTTTTCAAGGTCCACC-ACATGG--TA
TTCAAGTAGAAAGAGATAAA--CTAAACAAATATGGTCGTCCTTTGTTGGGATGTA-CTA
TCAAACCAAAATTGGGTTTATCTGCCAAGAATTATGGTAGAGCAGTTTATGAATGTCTCC
GTGGTGGACTTGATTTTACCAAGGATGATGAAAATGTGAATTCCCAACCATTTATGCGCT
GGAGAGATCGTTTC
>3429
--------------------------AAGTGTTGGATTCAAAGCTG-GTGTTAAAGATTA
CAAATTGACTTATTATACTCCTGATTATGAAACCAAAGATACTGATATCTTGGCAGCATT
CCGAGTAACTCCTCAACCTGGAGTTCCGCCCGAGGAAGCAGGAGCCGCAGTAGCTGCTGA
ATCTTCTACTGGTACATGGACAACCGTGTGGACCGATGGACTTACCAGCCTTGATCGTTA
TAAAGGACGGTGCTACCACATCGAACCCGTTGCTGGAGAAGAAAATCA--ATATATTGCT
TATGTAGCTTAC----CCCTTAGATCTTTTTGAAGAAGGTTCTGTTACTAACATGTTTAC
TTCCATTGTGGGTAATGTATTTGGGTTCAAAGCCCTGCGTGCTCTACGGCTGGAGGATCT
GCGAGTCCC-------TCCAGCTTATTCTAAAACTTTCCAAGGCCCGCC-TCACGG--CA
TCCAAGTTGAGAGAGATAAA--TTGAACAAGTATGGCCGCCCCCTATTGGGATGTA-CTA
TTAAACCTAAATTAGGGTTATCTGCTAAGAACTATGGTAGAGCAGTTTATGAATGTCTTC
GCGGTGGACTTGATTTTACTAAAGATGATGAGAACGTAAACTCCCAACCATTCATGCGTT
GGAGAGATCGTTTC
>3491
-----------------------------------------------------------A
CAAATTGACTTATTATACTCCTGACTATGAAACCAAAGATACCGATATCTTGGCAGCATT
CCGAGTAACTCCTCAACCCGGAGTTCCACCTGAGGAAGCAGGGGCCGCGGTAGCCGCCGA
ATCTTCTACTGGTACATGGACAACTGTGTGGACCGATGGACTTACCAGCCTTGATCGTTA
CAAAGGACGATGCTACCAGATCGAGCCCGTTGCTGGAGAAGAAAATCA--ATATATTGCT
TATGTAGCTTAC----CCCTTAGACCTTTTTGAAGAAGGTTATGTTACTAACATGTTTAC
TTCCATTGCGGGTAATGTATTTGGGTTCAAAGCCCTGCGCGCTCTACGTCTGGAGGATCT
GCGAATTCC-------CCCCTCTTATTCTAAAACTTTCCAAGGCCCCCC-TCATGG--CA
TCCAAGTTGAGAGAGATAAA--TTGAACAAGTATGGCCGTCCCCTATTGGGATGTA-CTA
TTAAACCAAAATTGGGGTTATCCGCTAAGAACTACGGTAGAGCAGTTTATGAATGTCTCC
GCGGTGGACTTGATTTTACCAAAGATGATGAGAACGTAAACTCTCGACCATTTATGCGTT
GGAGAGACCGTTTC
>2332
---------------GAAACTAAAGNAAGNGTTGGATTCAAAGNTG-GTGTTAAAGNTTA
CAAATTGACTTNTNATACTCCTGACTATGAAACCAAAGATACTGATATCTTGGCAGCATT
CCGNGTAACTCCTCAACCCGGAGTTCCACCTGAAGAAGCAGGGGCNGCGGTAGCTGCCGN
ATCTTCTACTGGTACATGGACAACTGTGTGGACCGATGGACTTACCAGCCTTGATCGTTA
CAAAGGGCGATGCTACGGAATCGAGCCNGTTGCTGGAGAAGAAAATCA--ATTTATTGCT
TATGTAGCTTAC----CCATTAGACCTTTTTGAAGAAGGTTCTGTTACTAACATGTTTAC
TTCCATTGTAGGTAATGTATTTGGGTTCAAAGCCCTGCGTGCTCTACGTCTGGAAGATCT
GCGAATCCC-------TGTTGCTTATGTTAAAACTTTCCAAGGNCCGCC-TCATGG--CA
TCCAAGTTGAGAGAGATAAA--TTGAACAAGTATGGTCGTCCCCTGTTGGGATGTA-CTA
TTAAACCTAAATTGGGGTTATCTGCTAAAAACTACGGTAGAGCGGTTTATGAATGTCTCC
GTGGTGGACTTGATTTTACCAAAGACGATGAGAACGTGAACTCCCAACCATTTATGCGTT
GGAGAGATCGTTTC
>3557
------------------------GCAAGCGTTGGATTTAAAGCTG-GTGTTAAAGATTA
CAAATTGACTTATTATACTCCTGACTACGAAACCAAAGATACTGATATCTTAGCAGCATT
CCGAGTAACTCCTCAACCGGGAGTTCCGCCTGAAGAAGCGGGTGCTGCAGTAGCAGCCGA
ATCTTCTACTGGTACATGGACAACTGTGTGGACTGATGGACTTACCAGTCTTGATCGTTA
CAAAGGACGATGCTACCACATTGAGGCCGTTGTTGGGGAGGAAAATCA--ATTTATTGCT
TATGTAGCTTAT----CCTTTAGACCTTTTTGAAGAAGGTTCTGTTACTAACATGTTTAC
TTCCATTGTAGGTAATGTTTTTGGTTTCAAAGCCCTGCGAGCTCTACGTCTGGAAGATTT
GCGAATTCC-------CCCTTCTTATTCCAAAACTTTCCAAGGTCCGCC-TCATGG--CA
TCCAAGTTGAAAGAGATAAA--TTGAACAAGTACGGTCGTCCCCTATTGGGATGTA-CTA
TTAAACCAAAATTGGGATTATCCGCAAAAAACTACGGTAGAGCGGTTTATGAATGTCTAC
GGGGTGGACTTGATTTTACTAAGGATGATGAAAACGTGAACTCACAACCATTTATGCGTT
GGAGAGATCGTTTC
>3376
-----------------------------------ATTCAAAGCCG-GTGTTAAAGATTA
TAAATTGACTTATTATACTCCTGACTATGTAACCAAAGATACTGATATCTTGGCAGCATT
CCGAGTAACTCCTCAACCCGGAGTTCCGCCCGAGGAAGCAGGAGCTGCGGTAGCTGCGGA
ATCTTCTACTGGTACATGGACAACTGTGTGGACCGATGGGCTTACTAGCCTTGATCGTTA
CAAAGGACGATGCTACAACATTGAGCCCGTTGCTGGAGAAGAAAATCA--ATATATATGT
TATGTAGCTTAC----CCTTTAGACCTTTTTGAAGAAGGTTCTGTTACTAACATGTTTAC
GTCCATTGTGGGTAATGTATTTGGGTTCAAAGCCCTGCGTGCTCTACGTCTAGAGGATCT
ACGAATCCC-------TACCGCATATATTAAAACTTTCCAAGGTCCACC-TCATGG--CA
TCCAAGTTGAGAGAGATAAA--TTGAACAAGTATGGCCGTCCCCTATTGGGATGTA-CTA
TTAAACCAAAATTGGGGTTATCCGCTAAGAATTACGGTAGAGCAGTTTATGAATGTCTAC
GCGGTGGACTTGACTTTACCAAAGATGATGAGAACGTGAACTCCCAACCATTTATGCGTT
GGCGAGACCGTTTC
>3558
---------------------------------------AAAGCTG-GTGTTAAAGATTA
CAAGTTGACTTATTATACTCCTGACTACGAAACCAAAGATACTGATATCTTAGCAGCATT
CCGAGTAACTCCTCAACCGGGAGTTCCACCTGAAGAAGCGGGCGCTGCGGTAGCAGCCGA
ATCTTCTACTGGTACATGGACAACTGTGTGGACTGATGGACTTACCAGTCTTGATCGTTA
CAAAGGACGATGCTACCACATTGAGGCCGTTGTTGGGGAGGAAAATCA--ATATATTGCT
TATGTAGCTTAT----CCTTTAGACCTTTTTGAAGAAGGTTCTGTTACTAACATGTTTAC
TTCCATTGTGGGTAATGTTTTTGGTTTCAAAGCCCTGCGAGCTCTACGTCTGGAAGATCT
GCGAATTCC-------CCCTGCTTATTCCAAAACTTTCCAAGGTCCGCC-TCATGG--CA
TCCAAGTTGAAAGAGATAAA--TTGAACAAGTATGGTCGTCCCCTATTGGGATGTA-CTA
TTAAACCAAAATTGGGATTATCCGCAAAAAACTACGGTAGAGCGGTTTATGAATGTCTAC
GGGGTGGACTTGATTTTACTAAGGATGATGAAAACGTGAACTCACAACCATTTATGCGTT
GGAGAGATCGTTTC
>3559
------------------------GCAAGCGTTGGATTTAAAGCTG-GTGTTAAAGATTA
CAAGTTGACTTATTATACTCCTGACTACGAAACCAAAGATACTGATATCTTAGCAGCATT
CCGAGTAACTCCTCAACCGGGAGTTCCACCTGAAGAAGCGGGCGCTGCGGTAGCAGCCGA
ATCTTCTACTGGTACATGGACAACTGTGTGGACTGATGGACTTACCAGTCTTGATCGTTA
CAAAGGACGATGCTACCACATTGAGGCCGTTGTTGGGGAGGAAAATCA--ATATATTGCT
TATGTAGCTTAT----CCTTTAGACCTTTTTGAAGAAGGTTCTGTTACTAACATGTTTAC
TTCCATTGTGGGTAATGTTTTTGGGTTCAAAGCCCTGCGAGCTCTACGTCTGGAAGATCT
GCGAATTCC-------CCCTGCTTATTCCAAAACTTTCCAAGGTCCGCC-TCATGG--CA
TCCAAGTTGAAAGAGATAAA--TTGAACAAGTATGGTCGTCCCCTATTGGGATGTA-CTA
TTAAACCAAAATTGGGATTATCCGCAAAAAACTACGGTAGAGCGGTTTATGAATGTCTAC
GGGGTGGACTTGATTTTACTAAGGATGATGAAAACGTGAACTCACAACCATTTATGCGTT
GGAGAGATCGTTTC
>4363
ATGTCACCACAAACAGAGACTAAAGCAAGTGTTGGATTCAAAGCTG-GTGTTAAAGAGTA
CAAATTAAATTATTATACTCCTGACTATGAAACCAAAGATACTGATATCTTGGCAGCATT
CCGACTAACTCCTCAACCCGGAGTTCCACCTGAGGAAGCAGGGGCTGCGGTAGCTGCTGA
ATCTTCTACTGGTACATGGACAACTGTGTGGACCGATGGACTTACCAGCCTTGATCGTTA
CAAAGGACGATGCTACCACATCGAGCCCGTTGCTGGGGAGGAAAATCA--ATACATTGCT
TATGTAGCTTAC----CCTTTAGACCTTTTTGAAGAAGGTTCTGTTACTAACATGTTTAC
TTCCATTGTGGGTAATGTATTTGGGTTCAAAGCCCTACGAGCTCTACGTCTGGAGGATCT
GAGAATTCC-------TCCTGCTTATACCAAAACTTTCCAAGGCCCGCC-CCATGG--CA
TCCAAGTTGAGAGAGATAAA--TTGAACAAGTATGGTCGTCCCCTATTGGGATGTA-CTA
TTAAACCAAAATTGGGGTTATCTGCCAAGAACTATGGTAGAGCGGTTTATGAATGTCTCC
GCGGTGGACTTGATTTTACCAAGGATGATGAGAACGTGAACTCCCAACCATTTATGCGTT
GGAGAGACCGTTTC
>2418
-------------------------------------TCAAAGCTG-GTGTTAAAGATTA
CAAATTGACTTATTATACTCCTGACTATGAGACAAAAGATACTGATATCTTGGCAGCATT
CCGAGTAACTCCTCAACCCGGAGTTCCACCTGAAGAAGCAGGGGCTGCAGTAGCTGCCGA
ATCTTCTACTGGTACATGGACAAGTGTGTGGACTGATGGACTTACCAGTCTTGATCGTTA
CAAAGGACGATGCTACCACGTCGAAGCCGTTGTTGGGGAGGAAACTCA--ATTTATTGCT
TATGTAGCTTAC----CCTTTAGACCTTTTTGAAGAAGGTTCTGTTACTAACATGTTTAC
TTCTATTGTAGGTAATGTATTTGGGTTTAAAGCTTTACGAGCTCTACGTCTGGAGGATTT
GCGAATTCC-------TACCTCTTATTCCAAAACTTTCCAAGGCCCGCC-TCACGG--TA
TCCAAGTTGAAAGAGATAAA--TTGAACAAGTATGGTCGTCCCCTATTGGGATGTA-CGA
TTAAACCAAAATTGGGATTATCCGCGAAAAACTACGGTAGAGCGGTTTATGAATGTCTTC
GCGGTGGACTTGATTTTACCAAGGATGATGAAAACGTGAACTCACAACCATTTATGCGTT
GGAGAGACCGTTTC
>3560
-------CCCACAANCAGAATTAAGCAAGCGTTGGATTTAAAGCTG-GTGTTAAAGATTA
CAAATTGACTTATTATACTCCTGACTACGAAACCAAAGATACTGATATCTTGGCAGCATT
CCGAGTAACTCCTCAACCGGGAGTTCCGCCCGAAGAAGCGGGGGCTGCGGTAGCAGCCGA
ATCTTCTACTGGTACATGGACAACTGTGTGGACTGATGGACTTACCAGTCTTGATCGTTA
CAAAGGACGATGCTACCACATCGAGGCCGTTGTTGGGGAGGAAAATCA--GTATATTGCT
TATGTAGCTTAT----CCTTTAGACCTTTTTGAAGAAGGTTCTGTTACTAACATGTTTAC
TTCCATTGTGGGTAATGTATTTGGTTTCAAAGCCCTGCGAGCTCTACGTCTGGAAGATCT
GCGAATTCC-------CACTTCTTATTCCAAAACTTTCCAAGGTCCGCC-TCATGG--TA
TCCAAGTTGAAAGAGATAAA--TTGAACAAGTACGGTCGTCCCTTATTAGGATGTA-CTA
TTAAACCAAAATTGGGATTATCCGCAAAAAACTACGGTAGAGCGGTTTATGAATGTCTAC
GGGGTGGACTTGATTTTACTAAGGATGATGAAAACGTAAATTCACAACCATTTATGCGTT
GGAGAGATCGTTTC
>4136
---------------------AAAGCAAGTGTTGGATTCAAAGCTG-GTGTTAAAGATTA
CAAATTGACTTATTATACTCCTGATTATGTAACCAAAGATACTGATATCTTGGCAGCATT
CCGAGTAACTCCTCAACCTGGAGTTCCGCCTGAGGAAGCTGGGGCAGCGGTAGCTGTGGA
ATCTTCTACTGGTACATGGACAACTGTGTGGACCGATGGACTTACCAGCCTTGATCGTTA
CAAAGGACGATGCTACAACATCGAGCCCGTTTCTGGAGAAGAAAATCA--ATTTATTGCT
TATGTAGCTTAT----CCCTTAGACCTTTTTGAAGAAGGTTCTGTTACTAATATGTTTAC
TTCCATTGTAGGTAATGTATTTGGGTTTAAAGCTCTGCGTGCTCTACGGCTGGAGGATCT
GCGAATCCC-------TCCAGCTTATTCTAAAACTTTTCAAGGCCCACC-TCATGG--CA
TTCAAGTTGAGAGAGATAAA--TTGAACAAGTATGGCCGCCCCCTATTGGGATGTA-CTA
TTAAACCTAAATTGGGGTTATCCGCTAAGAACTACGGTAGAGCAGTTTATGAATGTCTCC
GCGGTGGACTGGATTTCACCAAAGATGATGAGAACGTAAACTCCCAACCATTTATGCGTT
GGAGAGACCGTTTC
>4008
-------------------------------------------CTG-GTGTTAANCCNTA
CAAATTGACTTATTATACTCCTGAATATGAACCCCATCCGCATGATATCTTGGCAGCATT
TCGAGTAACTCCTCAACCTGGAGTTCCACCCGAAGAAGCAGGGGCCGCGGTAGCTGCCGA
ATCTTCNNCTGGTACATGGACAACTGTCTGGACCGATGGACTTACCAGCCTTGATCGTTA
CAAAGGCCGATGCTACCACATCGAGCCTGTTCCTGGAGAAGAAAGTCA--ATTTATTGCT
TATGTAGCTTAC----CCATTAGACCTTTTTGAAGAAGGTTCTGTTACTAACATGTTTAC
TTCCATTGTGGGTAATGTATTTGGGTTCAAAGCCCTGCGTGCTCTACGTTTGGAGGATTT
GCGAATCCC-------TCCTGCTTATGTGAAAACTTTTCAAGGCCCGCC-TCATGG--TA
TCCAAGTTGAGAGAGATAAA--TTG-----------------------------------
------------------------------------------------------------
------------------------------------------------------------
--------------
>4010
-----------------------------------------------------------A
CAAATTGAATTATTATACTCCTGAATATGAACCCCATCCGCATGATATCTTGGCAGCATT
TCGAGTAACTCCTCAACNNNNAGTTCCACCCGAAGAAGCAGGGGCCGCGGTAGCTGCCGA
ATCTTCTACTGGTACATGGACAACTGTCTGGACCGATGGACTTACCAGCCTTGATCGTTA
CAAAGGCCGATGCTACCACATCGAGCCTGTTCCTGGAGAANAAAGTCA--ATTTATTGCT
TATGTAGCTTA-----CCATTAAACCTTTTTTGAAAAGGTTCCGTTACTAA---------
------------------------------------------------------------
------------------------------------------------------------
------------------------------------------------------------
------------------------------------------------------------
------------------------------------------------------------
--------------
>4211
------------------------------------TTCAAAGCTG-GTGTTAAAGATTA
CAAATTGACTTATTATACTCCTGATTATGAAACCAAAGATACTGATATCTTGGCAGCATT
CCGAGTAACTCCTCAACCGGGAGTTCCACCTGAAGAAGCGGGGGCAGCGGTAGCTCGGGA
ATCTTCTACTGGTACATGGACAACTGTGTGGACCGATGGACTTACCAGCCTTGATCGTTA
CAAAGGACGATGCTATCACATTGAGCCCGTTGCTGGAGAAGAAACTCA--ATTTATTGCT
TATGTAGCTTAT----CCCTTAGACCTTTTTGAAGAAGGTTCTGTTACTAATATGTTTAC
TTCCATTGTGGGTAATGTATTTGGGTTCAAAGCCCTGCGCGCTCTACGTCTAGAGGATCT
ACGAATCCC-------TGCTGCTTATGCTAAAACTTTTCAAGGCCCGCC-TCATGG--CA
TCCAAGTTGAGAGAGATAAA--TTGAACAAGTATGGTCGTCCCCTATTGGGATGTA-CTA
TTAAACCTAAATTGGGGTTATCCGCTAAGAACTACGGTAGAGCAGTTTATGAATGTCTCC
GTGGTGGACTTGACTTTACCAAAGATGATGAAAACGTGAACTCCCAGCCATTTATGCGTT
GGAGAGACCGTTTC
>4212
------------------------------------------GCTG-GTGTTAAAGATTA
CAAATTGACTTATTATACTCCTGATTATGAAACCAAAGATACTGATATCTTGGCAGCATT
CCGAGTAACTCCTCAACCGGGAGTTCCACCCGAGGAAGCGGGGGCAGCGGTAGCTGCTGA
ATCTTCTACTGGTACATGGACAACTGTGTGGACCGATGGACTTACCAGCCTTGATCGTTA
CAAAGGACGATGCTATCACATCGAGCCCGTTGCTGGAGAAGAAAATCA--ATTTATTGCT
TATGTAGCTTAT----CCCTTAGACCTTTTTGAAGAAGGCTCTGTTACTAATATGTTTAC
TTCCATTGTGGGTAATGTATTTGGGTTCAAAGCCCTGCGCGCTCTACGTCTAGAGGATCT
ACGAATCCC-------TGCTGCTTATGTTAAAACTTTTCAAGGCCCGCC-TCATGG--CA
TCCAAGTTGAGAGAGATAAA--TTGAACAAGTATGGTCGTCCCCTATTGGGATGTA-CTA
TTAAACCTAAATTGGGGTTATCCGCTAAGAACTACGGTAGAGCAGTTTATGAATGTCTCC
GTGGTGGACTTGACTTTACCAAAGATGATGAAAACGTGAACTCCCAACCATTTATGCGTT
GGAGAGACCGTTTC
>4213
------------------------------------------GCTG-GTGTTAAAGATTA
CAAATTGACTTATTATACTCCTGAGTATGAAACCAAAGATACGGATATCTTGGCAGCATT
CCGAGTAACTCCTCAACCGGGAGTTCCACCTGAGGAAGCGGGGGCAGCGGTAGCTCGCGA
ATCTTCTACTGGTACATGGACAACTGTGTGGACCGATGGACTTACCAGCCTTGATCGTTA
CAAAGGACGATGCTATCACATCGAGCCCGTTGCTGGAGAAGAAACTCA--ATTTATTGCT
TATGTAGCTTAT----CCCTTAGACCTTTTTGAAGAAGGTTCTGTTACTAATATGTTTAC
TTCCATTGTGGGTAATGTATTTGGGTTCAAAGCCCTGCGCGCTCTACGTCTAGAGGATCT
ACGAATCCC-------TCCTGCTTATACTAAAACTTTTCAAGGCCCGCC-TCATGG--CA
TCCAAGTTGAGAGAGATAAA--TTGAACAAGTATGGTCGTCCCCTATTGGGATGTA-CTA
TTAAACCGAAATTGGGGTTATCCGCTAAGAACTACGGTAGAGCAGTTTATGAATGTCTCC
GTGGTGGACTTGATTTTACCAAAGATGATGAAAACGTGAACTCCCAACCATTTATGCGTT
GGAGAGACCGTTTC
>4214
------------------------------------TTCAAAGCTG-GTGTTAAAGATTA
CAAATTGACTTATTATACTCCTGATTATGAAACCAAAGATACTGATATCTTGGCAGCATT
CCGAGTAACTCCTCAACCGGGAGTTCCACCTGAGGAAGCGGGGGCAGCGGTAGCTCGGGA
ATCTTCTACTGGTACATGGACAACTGTGTGGACCGATGGACTTACCAGCCTTGATCGTTA
CAAAGGACGATGCTATCACATCGAGCCCGTTGCTGGAGAAGAAAGTCA--ATTTATTGCT
TATGTAGCTTAT----CCCTTAGACCTTTTTGAAGAAGGTTCTGTTACTAATATGTTTAC
TTCCATTGTGGGTAATGTATTTGGGTTCAAAGCCCTGCGTGCTCTACGTCTAGAGGATCT
ACGAATCCC-------TGTTGCTTATGTTAAAACTTTTCAAGGCCCGCC-TCATGG--CA
TCCAAGTTGAGAGAGATAAA--TTGAACAAGTATGGTCGTCCCCTATTGGGATGTA-CTA
TTAAACCTAAATTGGGCTTATCCGCTAAGAACTACGGTAGAGCAGTTTATGAATGTCTCC
GTGGTGGACTTGACTTTACCAAAGATGATGAAAACGTGAACTCCCAACCATTTATGCGTT
GGAGAGACCGTTTC
>4215
------------------------------------------GCTG-GTGTTAAAGATTA
CAAATTGACTTATTATACTCCTGATTATGAAACCAAAGATACTGATATCTTGGCAGCATT
CCGAGTAACTCCTCAACCGGGAGTTCCACCTGAGGAAGCGGGGGCAGCGGTAGCTCGTGA
ATCTTCTACTGGTACATGGACAACTGTGTGGACCGATGGACTTACCAGCCTTGATCGTTA
CAAAGGACGATGCTATCACATCGAGCCCGTTGCTGGAGAAGAAAGTCA--ATTTATTGCT
TATGTAGCTTAT----CCCTTAGACCTTTTTGAAGAAGGTTCTGTTACTAATATGTTTAC
GTCCATTGTGGGTAATGTATTTGGGTTCAAAGCCCTGCGCGCTCTACGTCTAGAGGATCT
ACGAATCCC-------TGTTGCTTATGTTAAAACTTTTCAAGGCCCGCC-TCATGG--CA
TCCAAGTTGAGAGAGACAAA--TTGAACAAGTATGGTCGTCCCCTATTGGGATGTA-CTA
TTAAACCTAAATTGGGGTTATCCGCTAAGAACTACGGTAGAGCAGTTTATGAATGTCTCC
GTGGTGGACTTGACTTTACCAAAGATGATGAAAACGTGAACTCCCAACCATTTATGCGTT
GGAGAGACCGTTTC
>4216
------------------------------GTTGGATTCAAAGCTG-GTGTTAAAGATTA
CAAATTGACTTATTATACTCCTGATTATGAAACCAAAGATACTGATATCTTGGCAGCATT
CCGAGTAACTCCTCAACCTGGAGTTCCACCTGAGGAAGCGGGGGCAGCAGTAGCTACGGA
ATCTTCTACTGGTACATGGACAACTGTGTGGACCGATGGACTTACCAGCCTTGATCGTTA
CAAAGGACGATGCTATCACATCGAGCCCGTTGCTGGAGAAGAAAGTCA--ATTTATTGCT
TATGTAGCTTAT----CCCTTAGACCTTTTTGAAGAAGGTTCTGTTACTAATATGTTTAC
TTCCATTGTGGGTAATGTATTTGGGTTCAAAGCCCTGCGCGCTCTACGTCTAGAGGATCT
ACGAATCCC-------TGTTGCTTATGTTAAAACTTTTCAAGGCCCGCC-TCATGG--CA
TCCAAGTTGAGAGAGATAAA--TTGAACAAGTATGGTCGTCCCCTATTGGGATGTA-CTA
TTAAACCTAAATTGGGGTTATCTGCTAAGAACTACGGTAGAGCAGTTTATGAATGTCTCC
GTGGTGGACTTGACTTTACCAAAGATGATGAAAACGTGAACTCCCAACCATTTATGCGTT
GGAGAGACCGTTTC
>4217
------------------------------------------------------------
------------------------------------------------------------
------------------------------------------------------------
-------------------------------ACCGATGGACTTACCAGCCTTGATCGTTA
CAAAGGACGATGCTATCACATCGAGCCCGTTGCTGGAGAAGAAACTCA--ATTTATTGCT
TATGTAGCTTAT----CCCTTAGACCTTTTTGAAGAAGGTTCTGTTACTAATATGTTTAC
TTCCATTGTGGGTAATGTATTTGGGTTCAAAGCCCTGCGCGCTCTACGTCTAGAGGATCT
ACGAATCCC-------TGCTGCTTATACTAAAACTTTTCAAGGCCCGCC-TCATGG--CA
TCCAAGTTGAGAGAGATAAA--TTGAACAAGTATGGTCGTCCCCTATTGGGATGTA-CTA
TTAAACCTAAATTGGGGTTATCCGCTAAGAACTACGGTAGAGCAGTTTATGAATGTCTCC
GTGGTGGACTTGATTTTACCAAAGATGATGAAAACGTGAACTCCCAACCATTTATGCGTT
GGAGAGACCGTTTC
>4218
------------------------------------------GCTG-GTGTTAAAGATTA
CAAATTGACTTATTATACTCCTGATTATGAAACCAAAGATACTGATATCTTGGCAGCATT
CCGAGTAACTCCTCAACCGGGAGTTCCACCTGAGGAAGCGGGGGCAGCGGTAGCTCGTGA
ATCTTCTACTGGTACATGGACAACTGTGTGGACCGATGGACTTACCAGCCTTGATCGTTA
CAAAGGACGATGCTATCACATCGAGCCCGTTGCTGGAGAAGAAAGTCA--ATTTATTGCT
TATGTAGCTTAT----CCCTTAGACCTTTTTGAAGAAGGTTCCGTTACTAATATGTTTAC
TTCCATTGTGGGTAATGTATTTGGGTTCAAAGCCCTGCGCGCTCTACGTCTAGAGGATCT
ACGAATCCC-------TGTTGCTTATGTTAAAACTTTTCAAGGCCCGCC-TCATGG--CA
TCCAAGTTGAGAGAGATAAA--TTGAACAAGTATGGTCGTCCCCTATTGGGATGTA-CTA
TTAAACCTAAATTGGGGTTATCTGCTAAGAACTACGGTAGAGCAGTTTATGAATGTCTCC
GTGGTGGCCTTGACTTTACCAAAGATGATGAAAACGTGAACTCCCAACCATTTATGCGTT
GGAGAGACCGTTTC
>4219
------------------------------------------GCTG-GTGTTAAAGATTA
CAAATTGACTTATTATACTCCTGATTATGAAACCAAAGATACTGATATCTTGGCAGCATT
CCGAGTAACTCCTCAACCGGGAGTTCCACCCGAGGAAGCGGGGGCAGCGGTAGCTGCTGA
ATCTTCTACTGGTACATGGACAACTGTGTGGACCGATGGACTTACCAGCCTTGATCGTTA
CAAAGGACGATGCTATCACATCGAGCCCGTTGCTGGAGAAGAAAATCA--ATTTATTGCT
TATGTAGCTTAT----CCCTTAGACCTTTTTGAAGAAGGCTCTGTTACTAATATGTTTAC
TTCCATTGTGGGTAATGTATTTGGGTTCAAAGCCCTGCGCGCTCTACGTCTAGAGGATCT
ACGAATCCC-------TGCTGCTTATGTTAAAACTTTTCAAGGCCCGCC-TCATGG--CA
TCCAAGTTGAGAGAGATAAA--TTGAACAAGTATGGTCGTCCCCTATTGGGATGTA-CTA
TTAAACCTAAATTGGGGTTATCCGCTAAGAACTACGGTAGAGCAGTTTATGAATGTCTCC
GTGGTGGACTTGACTTTACCAAAGATGATGAAAACGTGAACTCCCAACCATTTATGCGTT
GGAGAGACCGTTTC
>4364
ATGTCACCACAAACAGAAACTAAAGCAAGTGTTGGGTTCAAAGCTG-GTGTTAAAGATTA
TAAATTGACTTATTATACTCCCGACTATGAAACCAAAGATACTGATATCTTGGCAGCATT
TCGAGTAACTCCTCAACCTGGAGTCCCGCCTGAAGAAGCAGGTGCTGCGGTAGCTGCCGA
ATCTTCCACTGGGACATGGACAACTGTGTGGACCGATGGACTTACCAGTCTTGATCGTTA
TAAAGGACGATGCTACCACATCGAGCCGGTTCCAGGAGAAGAAAGTCA--ATTTATTGCT
TATGTAGCTTAT----CCCTTAGACCTTTTTGAAGAAGGTTCTGTTACGAACATGTTTAC
CTCTATTGTAGGTAATGTATTTGGTTTCAAGGCCTTGCGCGCTCTACGTCTGGAAGATTT
GCGAATTCC-------TAATGCTTATGTTAAAACTTTCCAAGGCCCTCC-TCACGG--AA
TCCAAGTTGAGAGAGATAAA--TTGAACAAGTATGGTCGTCCACTATTGGGATGTA-CTA
TTAAACCTAAATTAGGTTTATCCGCTAAGAATTATGGTAGAGCAGTTTATGAATGTCTGC
GCGGGGGACTTGATTTTACCAAAGATGATGAAAATGTGAACTCCCAACCATTTATGCGTT
GGAGAGACCGTTTC
>4064
--------------------------AAGTGTTGGATTCAAAGCTG-GTGTTAAAGAGTA
CAAATTGACTTATTATACTCCTGAATACGAAACCAAAGATACTGATATCTTGGCAGCATT
CCGAGTAACTCCTCAACCTGGAGTTCCACCCGAAGAAGCAGGGGCCGCGGTAGCTGCCGA
ATCTTCTACTGGTACATGGACAACTGTGTGGACCGATGGACTTACCAGCCTTGATCGTTA
CAAAGGGCGATGCTACCACATCGAGCCAGTTCTTGGAGAAGAAGATCA--ATATATTGCT
TATGTAGCTTAC----CCTTTAGACCTTTTTGAAGAAGGTTCTGTTACTAACATGTTTAC
TTCCATTGTAGGTAATGTGTTTGGGTTCAAAGCCCTGCGTGCTCTACGTCTGGAAGATTT
GCGAGTCCC-------AACTGCTTATATTAAAACCTTCCAAGGCCCGCC-TCATGG--CA
TCCAAGTTGAGAGAGATAAA--TTGAACAAGTATGGTCGTCCCCTGTTGGGATGTA-CTA
TTAAACCTAAATTAGGTTTATCTGCTAAAAACTACGGTAGAGCAGTTTATGAATGTCTTC
GTGGTGGGCTTGATTTTACCAAAGATGATGAAAACGTGAACTCCCAACCATTTATGCGTT
GGAGAGATCGTTTC
>4067
--------------------------AAGTGTTGGATTCAAAGCTG-GTGTTAAAGAGTA
CAAATTGACTTATTATACTCCTGAATACGAAACCAAAGATACTGATATCTTGGCAGCATT
CCGAGTAACTCCTCAACCTGGAGTTCCACCCGAAGAAGCAGGGGCCGCGGTAGCTGCCGA
ATCTTCTACTGGTACATGGACAACTGTGTGGACCGATGGACTTACCAGCCTTGATCGTTA
CAAAGGGCGATGCTACCACATCGAGCCAGTTCCTGGAGAAGAAGATCA--ATTTATTGCT
TATGTAGCTTAC----CCTTTAGACCTTTTTGAAGAAGGTTCTGTTACTAACATGTTTAC
TTCCATTGTAGGTAATGTGTTTGGGTTCAAAGCCCTGCGTGCTCTACGTCTGGAAGATTT
GCGAATCCC-------AACTGCTTATATTAAAACCTTCCAAGGCCCGCC-TCATGG--CA
TCCAAGTTGAGAGAGATAAA--TTGAACAAGTATGGTCGTCCCCTGTTGGGATGTA-CTA
TTAAACCTAAATTAGGTTTATCTGCTAAAAACTACGGTAGAGCAGTTTATGAATGTCTTC
GTGGTGGGCTTGATTTTACCAAAGATGATGAAAACGTGAACTCCCAACCATTTATGCGTT
GGAGAGATCGTTTC
>4068
--------------------------AAGTGTTGGATTCAAAGCTG-GTGTTAAAGAGTA
CAAATTGACTTATTATACTCCTGAATACGAAACCAAAGATACTGATATCTTGGCAGCATT
CCGAGTAACTCCTCAACCTGGAGTTCCACCCGAAGAAGCAGGGGCCGCGGTAGCTGCCGA
ATCTTCTACTGGTACATGGACAACTGTGTGGACCGATGGACTTACCAGCCTTGATCGTTA
CAAAGGGCGATGCTACCACATCGAGCCAGTTCCTGGAGAAGAAGATCA--ATATATTGCT
TATGTAGCTTAC----CCTTTAGACCTTTTTGAAGAAGGTTCTGTTACTAACATGTTTAC
TTCCATTGTAGGTAATGTGTTTGGGTTCAAAGCCCTGCGTGCTCTACGTCTGGAAGATTT
GCGAATCCC-------AACTGCTTATATTAAAACCTTCCAAGGCCCGCC-TCATGG--CA
TCCAAGTTGAGAGAGATAAA--TTGAACAAGTATGGTCGTCCCCTGTTGGGATGTA-CTA
TTAAACCTAAATTAGGTTTATCTGCTAAAAACTACGGTAGAGCAGTTTATGAATGTCTTC
GTGGTGGGCTTGATTTTACCAAAGATGATGAAAACGTGAACTCCCAACCATTTATGCGTT
GGAGAGATCGTTTC
>4069
--------------------------AAGTGTTGGATTCAAAGCTG-GTGTTAAAGAGTA
CAAATTGACTTATTATACTCCTGAATACGAAACCAAAGATACTGATATCTTGGCAGCATT
CCGAGTAACTCCTCAACCTGGAGTTCCACCCGAAGAAGCAGGGGCCGCGGTAGCTGCCGA
ATCTTCTACTGGTACATGGACAACTGTGTGGACCGATGGACTTACCAGCCTTGATCGTTA
CAAAGGGCGATGCTACCACATCGAGCCAGTTCCTGGAGAAGAAGATCA--ATATATTGCT
TATGTAGCTTAC----CCTTTAGACCTTTTTGAAGAAGGTTCTGTTACTAACATGTTTAC
TTCCATTGTAGGTAATGTGTTTGGTTTCAAAGCCCTGCGTGCTCTACGTCTGGAAGATTT
GCGAATCCC-------AACTGCTTATATTAAAACCTTCCAAGGCCCGCC-TCATGG--CA
TCCAAGTTGAGAGAGATAAA--TTGAACAAGTATGGTCGTCCCCTGTTGGGATGTA-CTA
TTAAACCTAAATTAGGTTTATCTGCTAAAAACTACGGTAGAGCAGTTTATGAATGTCTTC
GTGGTGGGCTTGATTTTACCAAAGATGATGAAAACGTGAACTCCCAACCATTTATGCGTT
GGAGAGATCGTTTC
>3221
------------------------------------------------------------
--AATTGACTTATTATACTCCTGACTATGAAACCAAAGATACTGATATTTTGGCAGCATT
TCGAGTAACTCCTCAACCCGGAGTTCCACCTGAGGAAGCAGGGGCTGCGGTAGCTGCCGA
ATCTTCTACTGGTACATGGACAACTGTGTGGACCGATGGACTTACCAGCCTTGATCGTTA
CAAAGGACGATGCTACCACATCGAGCCCGTTCCTGGGGAGGAAACTCA--ATTTATTGCC
TATGTAGCTTAC----CCTTTAGACCTTTTTGAAGAAGGTTCTGTTACGAACATGTTTAC
TTCTATTGTGGGTAATGTATTTGGGTTCAAAGCTCTACGAGCTCTACGTCTGGAGGATCT
GCGAATTCC-------TCCTGCTTATTCCAAAACTTTCCAAGGCCCGCC-CCATGG--CA
TCCAAGTTGAGAGAGATAAA--TTGAACAAGTATGGTCGTCCCCTATTGGGATGTA-CTA
TTAAACCAAAATTGGGGTTATCCGCCAAGAACTACGGTAGAGCGGTTTATGAATGTCT--
------------------------------------------------------------
--------------
>3222
------------------------------------------------------------
------------------------------------------------------------
------------------------------------------AGCTGCGGTAGCTGCCGA
ATCTTCCACTGGTACATGGACCACTGTGTGGACCGATGGACTTACCAGCCTTGATCGTTA
CAAAGGANGATGCTACNACATCGAGCCCGTTCCTGGNGAGGAAAATCA--ATTTATTGCC
TATGTAGCTTAC----CCTTTGGATCTTTTCGAGGAAGGTTCTGTTACTAACCTGTTTAC
TTCCATTGTAGGGAATGTATTTGGATTCAAAGCNCTACGAGCTCTACGTCTGGAAGATCT
GCGAATTCC-------TCCTGCTTATTCCAAAACTTTCCAGGGCCCGCC-NCATGG--CA
TCCAAGTTGANAGAGATAAA--TTGAACAAGTATGGCCGTCCCCTATTGGGATGTA-CTA
TCAA--------------------------------------------------------
------------------------------------------------------------
--------------
>3377
-----------------------------------ATTCAAAGCCG-GTGTTAAAGATTA
TAAATTGACTTATTATACTCCTGACTATGTAACCAAAGATACTGATATCTTGGCAGCATT
CCGAGTAACTCCTCAACCCGGAGTTCCGCCCGAGGAAGCAGGAGCTGCGGTAGCTGCGGA
ATCTTCTACTGGTACATGGACAACTGTGTGGACCGATGGGCTTACTAGCCTTGATCGTTA
CAAAGGACGATGCTACAACATTGAGCCCGTTGCTGGAGAAGAAAATCA--ATATATATGT
TATGTAGCTTAC----CCTTTAGACCTTTTTGAAGAAGGTTCTGTTACTAACATGTTTAC
GTCCATTGTGGGTAATGTATTTGGGTTCAAAGCCCTGCGCGCTCTACGTCTAGAGGATCT
ACGAATCCC-------TATCGCATATATTAAAACTTTCCAAGGTCCACC-TCATGG--CA
TCCAAGTTGAGAGAGATAAA--TTGAACAAGTATGGCCGTCCCCTATTGGGATGTA-CTA
TTAAACCAAAATTGGGGTTATCCGCTAAGAATTACGGTAGAGCAGTTTACGAATGTCTAC
GCGGCGGACTTGACTTTACCAAAGATGATGAGAACGTGAACTCCCAACCATTTATGCGTT
GGCGAGACCGTTTC
>2768
-----------------------------------------------------------A
TAAATTGACTTATTATACTCCTGAATATGAAACCAAAGATACTGATATCTTGGCAGCATT
CCGAGTAACTCCTCAACCGGGAGTTCCACCTGAGGAAGCAGGGGCCGCTGTAGCTGCTGA
ATCTTCTACTGGTACATGGACAACTGTGTGGACCGATGGGCTTACCAGTCTTGATCGTTA
CAAAGGACGATGCTATGGAATCGAGCCTGTTCCTGGAGAAGAAAATCA--ATATATTGCT
TATGTAGCTTAT----CCCCTAGACCTTTTTGAAGAAGGTTCTGTTACTAACATGTTTAC
TTCCATTGTGGGTAATGTATTTGGATTCAAGGCTCTACGTGCTCTACGTCTGGAGGATTT
GCGAATCCC-------TACTGCTTATATTAAAACTTTCCAAGGCCCGCC-TCATGG--TA
TCCAGGTTGAAAGAGATAAA--TTGAACAAGTATGGTCGCCCTCTATTGGGATGTA-CTA
TTAAACCAAAATTGGGATTATCCGCTAAGAATTATGGTAGAGCAGTTTATGAATGTCTAC
GCGGTGGACTTGATTTTACCAAAGATGATGAAAACGTGAATTCCCAACCATTTATGCGTT
GGAGAGACCGTTTC
>2769
------------------------------------------------------------
-----------------CTCCTGAATATGAAACCAAAGATACTGATATCTTGGCAGCATT
CCGAGTAACTCCTCAACCGGGAGTTCCACCTGAGGAAGCAGGGGCCGCTGTAGCTGCTGA
ATCTTCTACTGGTACATGGACAACTGTGTGGACCGATGGGCTTACCAGTCTTGATCGTTA
CAAAGGACGATGCTATGGAATCGAGCCTGTTCCTGGAGAAGAAAATCA--ATATATTGCT
TATGTAGCTTAT----CCCCTAGACCTTTTTGAAGAAGGTTCTGTTACTAACATGTTTAC
TTCCATTGTGGGTAATGTATTTGGATTCAAGGCTCTACGTGCTCTACGTCTGGAGGATTT
GCGAATCCC-------TACTGCTTATATTAAAACTTTCCAAGGCCCGCC-TCATGG--TA
TCCAGGTTGAAAGAGATAAA--TTGAACAAGTATGGTCGCCCTCTATTGGGATGTA-CTA
TTAAACCAAAATTGGGATTATCCGCTAAGAATTATGGTAGAGCAGTTTATGAATGTCTAC
GCGGTGGACTTGATTTTACCAAAGATGATGAAAACGTGAATTCCCAACCATTTATGCGTT
GGAGAGACCGTTTC
>4365
ATGTCACCACAAACAGAGACTAAAGCGAGTGTTGGATTCAAGGCCG-GTGTTAAAGATTA
TAAATTGACTTATTATACTCCTGACTATGTAACCAAAGATACTGATATCTTGGCAGCATT
CCGAGTAACTCCTCAGCCCGGAGTTCCACCCGAGGAAGCGGGGGCTGCGGTAGCTGCGGA
ATCTTCTACTGGTACCTGGACAGCTGTGTGGACCGATGGGCTTACCAGCCTTGATCGTTA
CAAAGGGCGATGCTACAACATTGAGCCCGTTGCTGGAGAAGAGAATCA--ATATATATGT
TATGTAGCTTAC----CCGTTAGACCTTTTTGAAGAAGGTTCTGTTACTAACATGTTTAC
TTCCATTGTGGGTAATGTATTTGGTTTCAAAGCACTGCGCGCTCTACGTCTAGAGGATCT
ACGAATCCC-------TCCTGCGTATACTAAAACTTTCCAAGGCCCGCC-TCACGG--CA
TCCAAGTTGAGAGAGATAAA--TTGAACAAGTATGGCCGTCCCCTGTTGGGATGTA-CTA
TTAAACCTAAACTGGGGTTATCCGCGAAGAATTATGGTAGGGCGGTTTATGAATGTCTAC
GTGGTGGACTTGACTTTACCAAAGATGATGAGAACGTGAACTCCCAACCATTTATGCGTT
GGAGGGACCGTTTC
>3562
------------------------------GTTGGATTTAAAGCTG-GTGTTAAAGATTA
CAAATTGACTTATTATACTCCTGATTACGAAACCAAAGATACTGATATCTTGGCAGCATT
CCGAGTAACCCCTCAACCGGGAGTTCCGCCTGAAGAAGCAGGGGCTGCGGTAGCTGCCGA
ATCTTCTACTGGTACATGGACAACTGTGTGGACTGATGGACTTACCAGTCTTGATCGTTA
CAAAGGACGATGCTACCACTACGAGGTCGTTGTTGGGGAGGACAATCA--ATATATTGCT
TATGTANNNNNN----NNNNNNNNNNNNNNNNNNNNNNNNNNNNNNNNNNNNNNNNNNNN
NNNNNNNNNNNNNNNNNNNNNNNNNNNNNNNNNNNNNNNNNNNNNNNNNCTGGAAGATCT
GCGAATTCC-------CCCTTCTTATTCCAAAACTTTCCAAGGTCCGCC-TCATGG--CA
TCCAAGTTGAAAGAGATAAA--TTGAACAAGTATGGTCGTCCCCTATTGGGATGTA-CTA
TTAAACCAAAATTGGGATTATCTGCAAAAAACTACGGTAGAGCGGTTTATGAATGTCTAA
GGGGTCCACTTGATTTTACTAAGGATGATGAAAACGTAAATTCACAACCATTTATGCGTT
GGAGAGATCGTTTC
>3563
--------------------------AAGCGTTGGGTTTAAAGCTG-GTGTTAAAGATTA
CAAATTAACTTATTATACTCCTGACTACGAAACCAAAGATACTGATATATTGGCAGCATT
CCGAGTAACTCCTCAACCGGGAGTTCCGCCTGAAGAAGCAGGGGCTGCGGTAGCTGCCGA
ATCTTCGACTGGTACATGGACAACTGTGTGGACTGATGGACTTACTAGTCTCGATCGTTA
TAAAGGTCGATGCTACCACATCGAGGCCGTTGTTGGGGAGGAAAATCA--ATATATTGCT
TATGTAGCTTAT----CCTTTAGACCTTTTTGAAGAAGGGTCTGTTACGAACATGTTTAC
TTCCATTGTGGGCAATGTCTTTGGTTTTAAAGCCCTGCGCGCTCTACGTCTGGAAGATCT
GCGAATTCC-------CCCTTCTTATTCCAAAACTTTCCAAGGACCGCC-CCACGG--CA
TCCAAGTTGAAAGAGATAAA--TTAAACAAGTACGGGCGTCCCCTATTGGGATGTA-CTA
TTAAACCCAAATTGGGATTATCTGCAAAAAACTATGGCAGAGCGGTTTATGAATGTCTAC
GAGGTGGACTTGATTTTACGAAGGATGATGAAAACGTAAACTCACAACCATTCATGCGTT
GGAGAGATCGTTTC
>2214
-----------------------------------------AGCTG-GTGTTAAAGAGTA
CAAATTGACTTATTATACTCCTGAATATGAAACCAAGGATACTGATATCTTGGCAGCATT
CCGAGTAACTCCTCAACCCGGAGTTCCGCCTGAGGAAGCAGGGGCTGCGGTAGCTGCCGA
ATCTTCTACTGGTACATGGACAACTGTGTGGACCGATGGACTTACCAGCCTTGATCGTTA
CAAAGGACGATGCTACCACATCGAGCCCGTTGCTGGGGATGAAAATCA--ATATATTGCT
TATGTAGCTTAC----CCTTTAGACCTTTTTGAAGAGGGTTCTGTTACTAACATGTTTAC
TTCCATTGTAGGTAATGTATTTGGGTTCAAAGCTCTACGAGCTCTACGTCTGGAAGACTT
GCGAATTCC-------TACTTCTTATATCAAGACTTTCCAGGGCCCGCC-TCACGG--CA
TCCAAGTTGAGAGAGATAAA--TTGAACAAGTATGGTCGTCCCCTATTGGGATGTA-CTA
TTAAACCAAAATTGGGGTTATCCGCCAAGAACTACGGCAGGGCGGTTTATGAATGTCTCC
GTGGTGGACTTGATTTTACCAAGGATGATGAGAACGTGAACTCCCAACCATTTATGCGCT
GGAGAGACCGTTTC
>4281
ATGTCACCACAAACAGAGACTAAAGCAAGTGCTGGATTCAAAGCTG-GTGTTAAAGATTA
CAAATTGACTTATTATACTCCTGACTATGAAACCAAAGATACTGATATCTTGGCAGCATT
CCGAGTAACTCCGCAACCCGGAGTTCCACCCGAAGAGGCAGGGGCAGCGGTAGCCGCCGA
ATCTTCCACTGGTACATGGACAACTGTGTGGACTGATGGACTTACCAGTCTTGATCGTTA
CAAAGGACGCTGCTACCACATCGAGAGCGTTGTTGGGGAGGAAAATCA--ATATATTGCT
TATGTAGCTTAT----CCTTTAGACCTTTTTGAAGAAGGTTCTGTTACTAACATGTTTAC
TTCTATTGTGGGTAATGTATTTGGTTTCAAAGCCCTACGAGCTCTACGTCTGGAGGATCT
GCGAATTCC-------TACTGCTTATTCTAAAACTTTTCAAGGCCCGCC-TCATGG--CA
TCCAAGTTGAAAGGGATAAA--TTGAACAAGTATGGTCGTCCCCTATTAGGATGTA-CCA
TTAAACCAAAATTGGGATTATCTGCAAAGAACTATGGTAGAGCGGTTTATGAATGTTTGC
GCGGTGGACTTGATTTTACCAAGGATGATGAAAACGTGAACTCACAACCATTTATGCGTT
GGAGAGACCGTTTC
>3258
ATGTCACCACAAACAGAGACTAAAGCAAGTGCTGGATTCAAAGCTG-GTGTTAAAGATTA
CAAATTGACTTATTATACTCCTGACTATGAAACCAAAGATACTGATATCTTGGCAGCATT
CCGAGTAACTCCGCAACCCGGAGTTCCACCCGAAGAGGCAGGGGCAGCGGTAGCCGCCGA
ATCTTCCACTGGTACATGGACAACTGTGTGGACTGATGGACTTACCAGTCTTGATCGTTA
CAAAGGACGCTGCTACCACATCGAGAGCGTTGTTGGGGAGGAAAATCA--ATATATTGCT
TATGTAGCTTAT----CCTTTAGACCTTTTTGAAGAAGGTTCTGTTACTAACATGTTTAC
TTCTATTGTGGGTAATGTATTTGGTTTCAAAGCCCTACGAGCTCTACGTCTGGAGGATCT
GCGAATTCC-------TACTGCTTATTCTAAAACTTTCCAAGGCCCGCC-TCATGG--CA
TCCAAGTTGAAAGGGATAAA--TTGAACAAGTATGGTCGTCCCCTATTAGGATGTA-CCA
TTAAACCAAAATTGGGATTATCTGCAAAGAACTATGGTAGAGCGGTTTATGAATGTCTGC
GCGGTGGACTTGATTTTACCAAGGATGATGAAAACGTGAACTCACAACCATTTATGCGTT
GGAGAGACCGTTTC
>4282
ATGTCACCACAAACAGAGACTAAAGCAAGTGCTGGATTCAAAGCTG-GTGTTAAAGATTA
CAAATTGACTTATTATACTCCTGACTATGAAACCAAAGATACTGATATCTTGGCAGCATT
CCGAGTAACTCCGCAACCCGGAGTTCCACCCGAAGAGGCAGGGGCAGCGGTAGCCGCCGA
ATCTTCCACTGGTACATGGACAACTGTGTGGACTGATGGACTTACCAGTCTTGATCGTTA
CAAAGGACGCTGCTACCACATCGAGAGCGTTGTTGGGGAGGAAAATCA--ATATATTGCT
TATGTAGCTTAT----CCTTTAGACCTTTTTGAAGAAGGTTCTGTTACTAACATGTTTAC
TTCTATTGTGGGTAATGTATTTGGTTTCAAAGCCCTACGAGCTCTACGTCTGGAGGATCT
GCGAATTCC-------TACTTCTTATTCTAAAACTTTTCAAGGCCCGCC-TCATGG--CA
TCCAAGTTGAAAGGGATAAA--TTGAACAAGTATGGTCGTCCCCTATTAGGATGTA-CCA
TTAAACCAAAATTGGGATTATCTGCAAAGAACTATGGTAGAGCGGTTTATGAATGTCTGC
GCGGTGGACTTGATTTTACCAAGGATGATGAAAACGTGAACTCACAACCATTTATGCGTT
GGAGAGACCGTTTC
>4283
ATGTCACCACAAACAGAGACTAAAGCAAGTGCTGGATTCAAAGCTG-GTGTTAAAGATTA
CAAATTGACTTATTATACTCCTGACTATGAAACCAAAGATACTGATATCTTGGCAGCATT
CCGAGTAACTCCGCAACCCGGAGTTCCACCCGAAGAGGCAGGGGCAGCGGTAGCCGCCGA
ATCTTCCACTGGTACATGGACAACTGTGTGGACTGATGGACTTACCAGTCTTGATCGTTA
CAAAGGACGCTGCTACCACATCGAGAGCGTTGTTGGGGAGGAAAATCA--ATATATTGCT
TATGTAGCTTAT----CCTTTAGACCTTTTTGAAGAAGGTTCTGTTACTAACATGTTTAC
TTCTATTGTGGGTAATGTATTTGGTTTCAAAGCCCTACGAGCTCTACGTCTGGAGGATCT
GCGAATTCC-------TACTGCTTATTCTAAAACTTTTCAAGGCCCGCC-TCATGG--CA
TCCAAGTTGAAAGGGATAAA--TTGAACAAGTATGGTCGTCCCCTATTAGGATGTA-CCA
TTAAACCAAAATTGGGATTATCTGCAAAGAACTATGGTAGAGCGGTTTATGAATGTCTGC
GCGGTGGACTTGATTTTACCAAGGATGATGAAAACGTGAACTCACAACCATTTATGCGTT
GGAGAGACCGTTTC
>4284
ATGTCACCACAAACAGAGACTAAAGCAAGTGCTGGATTCAAAGCTG-GTGTTAAAGATTA
CAAATTGACTTATTATACTCCTGACTATGAAACCAAAGATACTGATATCTTGGCAGCATT
CCGAGTAACTCCGCAACCCGGAGTTCCACCCGAAGAGGCAGGGGCAGCGGTAGCCGCCGA
ATCTTCCACTGGTACATGGACAACTGTGTGGACTGATGGACTTACCAGTCTTGATCGTTA
CAAAGGACGCTGCTACCACATCGAGAGCGTTGTTGGGGAGGAAAATCA--ATATATTGCT
TATGTAGCTTAT----CCTTTAGACCTTTTTGAAGAAGGTTCTGTTACTAACATGTTTAC
TTCTATTGTGGGTAATGTATTTGGTTTCAAAGCCCTACGAGCTCTACGTCTGGAGGATCT
GCGAATTCC-------TACTGCTTATTCTAAAACTTTCCAAGGCCCGCC-TCATGG--CA
TCCAAGTTGAAAGGGATAAA--TTGAACAAGTATGGTCGTCCCCTATTAGGATGTA-CCA
TTAAACCAAAATTGGGATTATCTGCAAAGAACTATGGTAGAGCGGTTTATGAATGTTTGC
GCGGTGGACTTGATTTTACCAAGGATGATGAAAACGTGAACTCACAACCATTTATGCGTT
GGAGAGACCGTTTC
>3193
-----------------------------------------------GTGTTAAAGATTA
CAGATTGACTTATTATACTCCTGAATACAAAACCAAAGATACTGATATCTTGGCAGCATT
CCGAGTAACTCCTCAACCCGGGGTTCCTCCTGAAGAAGCGGGGGCTGCGGTAGCTGCCGA
ATCTTCTACTGGTACATGGACAACAGTGTGGACTGATGGACTTACCAGCCTTGATCGTTA
CAAAGGACGATGCTACCACATCGAGGCCGTTCTTGGGGAGGAAAATCA--ATATATTGCT
TATGTAGCTTAT----CCTTTAGACCTTTTTGAAGAAGGTTCTGTTACTAACATGTTTAC
TTCCATTGTGGGTAATGTATTTGGTTTCAAAGCCCTACGAGCTCTACGTCTGGAAGATCT
GCGAATTCC-------TCCAGCTTATTCCAAAACTTTCGAAGGCCCGCC-TCACGG--CA
TCCAGGTTGAAAGAGATAAA--TTAAACAAGTATGGTCGTCCCCTATTGGGATGTA-CTA
TTAAACCAAAATTGGGATTATCCGCAAAAAACTACGGTAGAGCGGTTTATGAATGTCTAC
GCGGTGGGCTTGATTTTACCAAGGATGATGAAAACGTGAACTCACAACCTTTTATGCGTT
GGAGAGACCGTTTC
>3564
---------------------------------------AAAGCTG-GTGTTAAAGATTA
CAAGTTGACTTATTATACTCCTGACTACGAAACCAAAGATACGGATATTTTGGCAGCATT
CCGAGTAACTCCTCAACCGGGAGTTCCGCCTGAAGAAGCGGGCGCCGCGGTAGCAGCCGA
ATCTTCTACTGGCACATGGACAAGTGTGTGGACTGATGGACTTACCAGTCTTGATCGTTA
CAAAGGACGATGCTACCACATTGAGGCCGTTGTTGGGGAGGAAAATCA--ATATATTGCT
TATGTAGCTTAT----CCTTTAGACCTTTTTGAAGAAGGTTCTGTTACTAACATGTTTAC
TTCCATTGTGGGTAATGTTTTTGGTTTCAAAGCCCTGCGAGCTCTACGTCTGGAAGATCT
GCGAATTCC-------CACTTCTTATTCCAAAACTTTCCAAGGTCCGCC-TCATGG--CA
TCCAAGTTGAAAGAGATAAA--TTAAACAAGTATGGTCGTCCCCTATTGGGATGTA-CTA
TTAAACCAAAATTGGGATTATCCGCAAAAAACTACGGCAGAGCGGTTTATGAATGTCTAC
GGGGTGGACTTGATTTTACTAAGGATGATGAAAACGTGAACTCACAACCATTTATGCGTT
GGAGAGATCGTTTC
>2770
-----------------------------------------AGCTG-GTGTTAAAGATTA
TAAATTGACTTATTATACTCCTGAATATGAAACCAAAGATACTGATATCTTGGCAGCATT
CCGAGTAACTCCTCAACCGGGAGTTCCACCTGAGGAAGCAGGGGCCGCTGTAGCTGCTGA
ATCTTCTACTGGTACATGGACAACTGTGTGGACCGATGGGCTTACCAGTCTTGATCGTTA
CAAAGGACGATGCTATGGAATCGAGCCTGTTGCTGGAGAAGAAAATCA--ATATATTGCT
TATGTAGCTTAT----CCCCTAGACCTTTTTGAAGAAGGTTCTGTTACTAACATGTTTAC
TTCCATTGTGGGTAATGTATTTGGATTCAAGGCTCTACGTGCTCTACGTCTGGAGGATTT
GCGAGTCCC-------TACTGCTTATATTAAAACTTTCCAAGGACCGCC-TCATGG--TA
TCCAGGTTGAAAGAGATAAA--TTGAACAAGTATGGTCGCCCTCTATTGGGATGTA-CTA
TTAAACCAAAATTGGGATTATCCGCTAAGAATTATGGTAGAGCAGTTTATGAATGTCTAC
GCGGTGGACTTGATTTTACCAAAGATGATGAAAACGTGAATTCCCAACCATTTATGCGTT
GGAGAGACCGTTTC
>2771
------------------------------------------------------AGATTA
TAAATTGACTTATTATACTCCTGAATATGAAACCAAAGATACTGATATCTTGGCAGCATT
CCGAGTAACTCCTCAACCGGGAGTTCCACCTGAGGAAGCAGGGGCCGCTGTAGCTGCTGA
ATCTTCTACTGGTACATGGACAACTGTGTGGACCGATGGGCTTACCAGTCTTGATCGTTA
CAAAGGACGATGCTATGGAATCGAGCCTGTTGCTGGAGAAGAAAATCA--ATATATTGCT
TATGTAGCTTAT----CCCCTAGACCTTTTTGAAGAAGGTTCTGTTACTAACATGTTTAC
TTCCATTGTGGGTAATGTATTTGGATTCAAGGCTCTACGTGCTCTACGTCTGGAGGATTT
GCGAATCCC-------TACTGCTTATGTTAAAACTTTCCAAGGACCGCC-TCATGG--TA
TCCAGGTTGAAAGAGATAAA--TTGAACAAGTATGGTCGCCCTCTATTGGGATGTA-CTA
TTAAACCAAAATTGGGATTATCCGCTAAGAATTATGGTAGAGCAGTTTATGAATGTCTAC
GCGGTGGACTTGATTTTACCAAAGATGATGAAAACGTGAATTCCCAACCATTTATGCGTT
GGAGAGACCGTTTC
>2772
------------------------------GTTGGATTCAAAGCTG-GTGTTAAAGATTA
TAAATTGACTTATTATACTCCTGAATATGAAACCAAAGATACTGATATCTTGGCAGCATT
CCGAGTAACTCCTCAACCGGGAGTTCCACCTGAGGAAGCAGGGGCCGCTGTAGCTGCTGA
ATCTTCTACTGGTACATGGACAACTGTGTGGACCGATGGGCTTACCAGTCTTGATCGTTA
CAAAGGACGATGCTATGGAATCGAGCCTGTTGCTGGAGAAGAAAATCA--ATATATTGCT
TATGTAGCTTAT----CCCCTAGACCTTTTTGAAGAAGGTTCTGTTACTAACATGTTTAC
TTCCATTGTGGGTAATGTATTTGGATTCAAGGCTCTACGTGCTCTACGTCTGGAGGATTT
GCGAATCCC-------TACTGCTTATATTAAAACTTTCCAAGGACCGCC-TCATGG--TA
TCCAGGTTGAAAGAGATAAA--TTGAACAAGTATGGTCGCCCTCTATTGGGATGTA-CTA
TTAAACCAAAATTGGGATTATCCGCTAAGAATTATGGTAGAGCAGTTTATGAATGTCTAC
GCGGTGGACTTGATTTTACCAAAGATGATGAAAACGTGAATTCCCAACCATTTATGCGTT
GGAGAGACCGTTTC
>3565
-------------------------------TTGGATTTAAAGCTG-GTGTTAAAGATTA
CAAATTGACTTATTATACTCCTGACTACGAAACCAAAGATACTGATATCTTGGCAGCATT
CCGAGTAACTCCTCAACCGGGAGTTCCGCCTGAAGAAGCGGGGGCTGCGGTAGCTGCCGA
ATCTTCTACTGGTACATGGACAACTGTGTGGACTGATGGACTTACCAGTCTTGATCGTTA
CAAAGGACGATGCTACCACATCGAGGTCGTTGTTGGGGAGGAAAATCA--ATATATTGCT
TATGTAGCTTAT----CCTTTAGACCTTTTTGAAGAAGGTTCTGTTACTAACATGTTTAC
TTCCATTGTGGGTAATGTATTTGGTTTCAAAGCCCTGCGAGCTCTACGTCTGGAAGATCT
GCGAATTCC-------CACTTCTTATTCCAAAACTTTCCAAGGTCCGCC-TCATGG--CA
TCCAAGTTGAAAGAGATAAA--TTGAACAAGTACGGTCGTCCCCTATTGGGATGTA-CTA
TTAAACCAAAATTGGGATTATCCGCAAAAAACTACGGTAGAGCGGTTTATGAATGTCTAC
GGGGTGGACTTGATTTTACTAAGGATGATGAAAACGTAAATTCACAACCATTTATGCGTT
GGAGAGATCGTTTC
>3566
------------------------------------------------------------
CAAATTGACTTATTATACTCCTGACTACGAAACCAAAGATACTGATATCTTGGCAGCATT
CCGAGTAACTCCTCAACCGGGAGTTCCGCCTGAAGAAGCGGGGGCTGCGGTAGCTGCCGA
ATCTTCTACTGGTACATGGACAACTGTGTGGACTGATGGACTTACCAGTCTTGATCGTTA
CAAAGGACGATGCTACCACATCGAGGTCGTTGTTGGGGAGGAAAATCA--ATATATTGCT
TATGTAGCTTAT----CCTTTAGACCTTTTTGAAGAAGGTTCTGTTACTAACATGTTTAC
TTCCATTGTGGGTAATGTATTTGGTTTCAAAGCCCTGCGAGCTCTACGTCTGGAAGATCT
GCGAATTCC-------CACTTCTTATTCCAAAACTTTCCAAGGTCCGCC-TCATGG--CA
TCCAAGTTGAAAGAGATAAA--TTGAACAAGTACGGTCGTCCCCTATTGGGATGTA-CTA
TTAAACCAAAATTGGGATTATCCGCAAAAAACTACGGTAGAGCGGTTTATGAATGTCTAC
GGGGTGGACTTGATTTTACTAAGGATGATGAAAACGTAAATTCACAACCATTTATGCGTT
GGAGAGATCGTTTC
>3567
----------------------AAGCAAGCGTTGGATTTAAAGCTG-GTGTTAAAGATTA
CAAATTGACTTATTATACTCCTGAGTACGAAACCAAAGATACTGATATCTTGGCAGCATT
CCGAGTAACTCCTCAACCGGGAGTTCCGCCTGAAGAAGCGGGGGCTGCGGTAGCTGCTGA
ATCTTCTACTGGTACATGGACAACTGTGTGGACTGATGGACTTACCAGTCTTGATCGTTA
CAAAGGACGATGCTACCACATCGAGGTCGTTGTTGGGGAGGAAAATCA--ATATATTGCT
TATGTAGCTTAT----CCTTTAGACCTTTTTGAAGAAGGTTCTGTTACTAACATGTTTAC
TTCCATTGTGGGTAATGTATTTGGTTTCAAAGCCCTGCGAGCTCTACGTCTGGAAGATCT
GCGAATTCC-------CACTTCTTATTCCAAAACTTTCCAAGGTCCGCC-TCATGG--CA
TCCAAGTTGAAAGAGATAAA--TTGAACAAGTACGGTCGTCCCCTATTGGGATGTA-CTA
TTAAACCAAAATTGGGATTATCCGCAAAAAACTACGGTAGAGCGGTTTATGAATGTCTAC
GGGGTGGACTTGATTTTACTAAGGATGATGAAAACGTAAATTCACAACCATTTATGCGTT
GGAGAGATCGTTTC
>3568
----------------------------------------------------------TA
CAAATTGACTTATTATACTCCTGACTACGAAACCAAAGATACTGATATCTTGGCAGCATT
CCGAGTAACTCCTCAACCGGGAGTTCCGCCTGAAGAAGCGGGGGCTGCGGTAGCTGCCGA
ATCTTCTACTGGTACATGGACAACTGTGTGGACTGATGGACTTACCAGTCTCGATCGTTA
CAAAGGACGATGCTACCACATCGAGGTCGTTGTTGGGGAGGAAAATCA--ATATATTGCT
TATGTAGCTTAT----CCTTTAGACCTTTTTGAAGAAGGTTCTGTTACTAACATGTTTAC
TTCCATTGTGGGTAATGTATTTGGTTTCAAAGCCCTGCGAGCTCTACGTCTGGAAGATCT
GCGAATTCC-------CACTTCTTATTCCAAAACTTTCCAAGGTCCGCC-TCATGG--CA
TCCAAGTTGAAAGAGATAAA--TTGAACAAGTACGGTCGTCCCCTATTGGGATGTA-CTA
TTAAACCAAAATTGGGATTATCCGCAAAAAACTACGGTAGAGCGGTTTATGAATGTCTAC
GGGGTGGACTTGATTTTACTAAGGATGATGAAAACGTAAATTCACAACCATTTATGCGTT
GGAGAGATCGTTTC
>4366
ATGTCACCACAAACAGAGACTAAAGCAAGTGTTGGATTCAAAGCTG-GTGTTAAAGAGTA
CAAATTGACTTATTATACTCCTGAATACGAAACCAAAGATACTGATATCTTGGCAGCATT
CCGAGTAACTCCTCAACCGGGAGTTCCACCTGAAGAAGCGGGGGCCGCGGTAGCTGCCGA
ATCTTCTACTGGTACATGGACAGCTGTGTGGACCGATGGGCTTACCAGCCTTGATCGTTA
CAAAGGGCGATGCTATCACATCGAGCCAGTTCCTGGGGAAGAAAATCA--ATATATTGCT
TATGTAGCTTAC----CCCTTAGACCTTTTTGAAGAAGGTTCTGTTACTAACATGTTTAC
TTCCATTGTAGGTAATGTATTTGGGTTCAAAGCCCTGCGCGCTCTACGTCTGGAAGATTT
GCGAGTCCC-------ACCTGCTTATATTAAAACCTTCCAAGGGCCGCC-TCATGG--CA
TCCAAGTTGAGAGAGATAAA--TTGAACAAGTATGGTCGTCCCCTGTTGGGATGTA-CTA
TTAAACCTAAATTAGGTTTATCTGCTAAAAACTATGGTAGAGCTGTTTATGAATGTCTTC
GCGGGGGACTTGATTTTACCAAAGACGATGAAAACGTGAACTCCCAACCATTTATGCGTT
GGAGAGATCGTTTC
>2773
-----------------------------------------AGCTG-GTGTTAAAGATTA
TAAATTGACTTATTATACTCCTGACTATGAAACCAAAGATACTGATATCTTGGCAGCATT
CCGAGTAACTCCTCAACCGGGAGTTCCACCCGAGGAAGCAGGGGCTGCTGTAGCTGCTGA
ATCTTCTACTGGTACATGGACAACTGTGTGGACCGATGGGCTTACCAGTCTTGATCGTTA
CAAAGGACGATGCTATGGCATCGAGCCTGTTGCTGGAGAAGAAAATCA--ATATATTGCT
TATGTAGCTTAT----CCCCTAGACCTTTTTGAAGAAGGTTCTGTTACTAACATGTTTAC
TTCCATTGTGGGTAATGTATTTGGATTCAAGGCTCTGCGCGCTCTACGTCTGGAGGATTT
GCGAATCCC-------TCCTGCTTATATTAAAACTTTCCAAGGCCCACC-TCATGG--TA
TCCAGGTTGAAAGAGATAAA--TTGAACAAGTATGGCCGCCCTCTATTGGGATGTA-CTA
TTAAACCAAAATTGGGATTATCCGCTAAGAATTATGGTAGAGCTGTTTATGAATGTCTAC
GCGGTGGACTTGATTTTACCAAAGATGATGAAAACGTGAATTCCCAACCATTTATGCGTT
GGAGAGACCGTTTC
>3909
---------------------AAAGCAAGTGTTGGATTTAAAGCTG-GTGTTAAGGATTA
TAAATTGACTTACTACACCCCGGAGTACGAAACCAAGGATACTGATATCTTGGCAGCATT
CCGAGTAACTCCTCAGCTCGGGGTTCCGCCTGAAGAAGCAGGAGCTGCAGTAGCTGCGGA
ATCTTCTACTGGTACATGGACAACTGTTTGGACTGATGGACTTACCAGTCTTGATCGTTA
CAAAGGACGATGCTATCACATCGAGCCCGTTCCTGGGGACCCAGATCA--ATATATCTGT
TATGTAGCTTAT----CCATTAGACCTATTTGAAGAGGGTTCTGTTACTAACATGTTTAC
TTCCATTGTGGGTAACGTATTTGGTTTCAAAGCCTTACGCGCTCTACGTTTGGAGGATCT
ACGAATTCC-------CCCTGCTTATGCAAAAACTTTCCAAGGTCCGCC-TCACGG--TA
TCCAAGTTGAAAGGGATAAG--TTGAACAAGTACGGTCGTCCTTTATTGGGATGTA-CTA
TTAAACCAAAATTGGGATTATCCGCAAAAAATTACGGTAGAGCGTGTTATGAGTGTCTAC
GCGGTGGACTTGATTTTACCAAAGATGATGAAAACGTAAACTCACAACCATTTATGCGCT
GGAGAGACCGTTTT
>3313
----------------------------GTGTTGGATTCAAGGCTG-GTGTTAAAGATTA
TAAATTGACTTATTATACTCCTGACTATGAAACCAAAGATACTGATATATTGGCAGCATT
TCGAGTAACTCCTCAACCCGGAGTTCCGCCCGAGGAAGCAGGTGCTGCGGTAGCTGCTGA
ATCTTCTACTGGTACATGGACAACTGTGTGGACCGATGGGCTTACCAGTCTTGATCGTTA
TAAAGGGCGATGCTACCACATCGAGCCCGTTGCTGGAGAAGAAAATCA--ATATATTGCT
TATGTAGCTTAT----CCCTTAGACCTTTTTGAAGAAGGTTCTGTTACTAACATGTTTAC
TTCCATTGTGGGTAATGTATTTGGGTTCAAAGCCCTGCGCGCTCTACGTCTGGAGGATTT
GCGAATCCC-------TCCTGCTTATTCGAAAACTTTCCAAGGTCCGCC-TCATGG--CA
TCCAAGTTGAGAGAGATAAA--TTGAATAAGTATGGTCGCCCCCTATTGGGCTGTA-CTA
TTAAACCTAAATTGGGGTTATCCGCTAAGAATTACGGTAGAGCTGTTTATGAATGTCTAC
GCGGTGGACTTGATTTTACCAAAGACGATGAGAACGTGAACTCCCAACCATTTATGCGTT
GGAGAGACCGTTTC
>3569
-------------------------------TTGGATTTAAAGCTG-GTGTTAAAGATTA
CAAATTGACTTATTATACTCCTGACTACGAAACCAAAGATACTGATATATTGGCAGCATT
CCGAGTAACTCCTCAACCGGGAGTTCCGCCTGAAGAAGCGGGGGCTGCGGTAGCTGCCGA
ATCTTCTACTGGTACATGGACAACTGTGTGGACTGATGGACTTACCAGTCTTGATCGTTA
CAAAGGACGATGCTACCACATTGAGGCCGTTGTTGGGGAGGAAAATCA--ATATATTGCT
TATGTAGCTTAT----CCTTTAGATCTTTTTGAAGAAGGTTCTGTTACTAACATGTTTAC
TTCCATTGTGGGTAATGTATTTGGTTTCAAAGCCCTGCGAGCTCTACGTCTGGAAGATCT
GCGAATTCC-------CACTTCTTATTCCAAAACTTTCCAAGGTCCGCC-TCATGG--CA
TCCAAGTTGAAAGAGATAAA--TTGAACAAGTACGGTCGTCCCCTATTGGGATGTA-CTA
TTAAACCAAAATTGGGATTATCCGCAAAAAACTACGGTAGAGCGGTTTATGAATGTCTAC
GGGGTGGACTTGATTTTACTAAGGATGATGAAAACGTAAATTCACAACCATTTATGCGTT
GGAGAGATCGTTTC
>2419
-------------------------------------TCAAAGCTG-GTGTTAAAGATTA
CAAATTGACTTATTATACTCCTGACTATGAGACAAAAGATACTGATATCTTGGCAGCATT
CCGAGTAACTCCTCAACCCGGAGTTCCGCCTGAAGAAGCAGGGGCTGCAGTAGCTGCCGA
ATCTTCTACTGGTACATGGACAACTGTGTGGACTGATGGACTTACCAGTCTTGATCGTTA
CAAAGGCCGATGCTACCACATCGAAGCCGTTGTTGGGGAGGAAAATCA--ATATATTGCT
TATGTAGCTTAC----CCTTTAGACCTTTTTGAAGAAGGTTCTGTTACTAACATGTTTAC
TTCTATTGTAGGTAATGTATTTGGGTTTAAAGCTTTACGAGCTCTACGTCTGGAGGATTT
GCGAATTCC-------TCCCGCTTATTCCAAAACTTTCCAAGGCCCGCC-TCACGG--TA
TCCAAGTTGAAAGAGATAAA--TTGAACAAGTATGGTCGTCCCCTATTGGGATGTA-CGA
TTAAACCAAAATTGGGATTATCCGCGAAAAACTACGGTAGAGCGGTTTATGAATGTCTCC
GCGGTGGACTTGATTTTACCAAGGATGATGAAAACGTGAACTCACAACCATTTATGCGTT
GGAGAGACCGTTTT
>2420
-------------------------------------TCAAAGCTG-GTGTTAAAGATTA
CAAATTGACTTATTATACTCCTGACTATGAGACAAAAGATACTGATATCTTGGCAGCATT
CCGAGTAACTCCTCAACCCGGAGTTCCGCCTGAAGAAGCAGGGGCTGCAGTAGCTGCCGA
ATCTTCTACTGGTACATGGACAACTGTGTGGACTGATGGACTTACCAGTCTTGATCGTTA
CAAAGGACGATGCTACCACATCGAAGCCGTTCCTGGGGAGGAAAATCA--ATATATTGCT
TATGTAGCTTAC----CCTTTAGACCTTTTTGAAGAAGGTTCTGTTACCAACATGTTTAC
TTCTATTGTAGGTAATGTTTTTGGGTTTAAAGCTTTACGAGCTCTACGTCTAGAGGATTT
GCGAATTCC-------TCCCGCTTATTCCAAAACTTTCCAAGGCCCGCC-TCACGG--TA
TCCAAGTTGAAAGAGATAAA--TTGAACAAGTATGGTCGTCCCCTATTGGGATGTA-CGA
TTAAACCAAAATTGGGATTATCCGCGAAAAACTACGGTAGAGCGGTTTATGAATGTCTCC
GCGGTGGACTTGATTTTACCAAGGATGATGAAAACGTGAACTCACAACCATTTATGCGTT
GGAGAGACCGTTTC
>4137
--------------------TAAAGCAAGTGTTGGATTCAAAGCTG-GGGTTAAAGATTA
CAAATTGACTTATTATACTCCTGATTATGAAACCAAAGATACTGATATCTTGGCAGCATT
CCGAGTAACTCCTCAACCTGGAGTTCCGCCTGAGGAAGCAGGGGCCGCGGTAGCTGCTGA
ATCTTCTACTGGTACATGGACAACTGTGTGGACCGATGGACTTACCAGCCTTGATCGTTA
CAAAGGACGATGCTACCACATCGAACCCGTTGCTGGAGAAGAAAATCA--ATATATTGCT
TATGTAGCTTAC----CCCTTAGACCTTTTTGAAGAAGGTTCTGTTACTAACATGTTTAC
TTCCATTGTGGGTAATGTATTTGGGTTCAAAGCCCTGCGTGCTCTAAGGCTAGAGGATCT
GCGAATCCC-------TCCTGCTTATTCTAAAACTTTTCAAGGCCCGCC-TCATGG--CA
TCCAAGTTGAGAGAGATAAA--TTGAACAAGTATGGCCGTCCATTATTGGGATGTA-CTA
TTAAACCTAAATTGGGGTTATCCGCTAAGAACTATGGTAGAGCTGTTTATGAATGTCTTC
GCGGTGGACTTGATTTTACCAAAGATGATGAGAACGTAAACTCCCAACCATTTATGCGTT
GGAGAGACCGTTTC
>4138
-----------------------------------ATTCAAAGCTG-GTGTTAAAGATTA
CAAATTGACTTATTATACTCCTGATTATGAAACCAAGGATACTGATATCTTGGCAGCATT
CCGAGTAACTCCTCAACCTGGAGTTCCACCTGAGGAAGCAGGGGCCGCGGTAGCTGCTGA
ATCTTCTACTGGTACATGGACAACTGTGTGGACCGATGGACTTACCAGCCTTGATCGTTA
CAAAGGACGATGCTACCACATCGAACCCGTTGCTGGAGAAGAAAATCA--ATATATTGCT
TATGTAGCTTAC----CCCTTAGACCTTTTTGAAGAGGGTTCTGTTACTAACATGTTTAC
TTCCATTGTGGGTAATGTCTTTGGGTTCAAAGCCCTGCGTGCTCTCCGGTTGGAGGATCT
GCGAATCCC-------TCCTGCTTATCTTAAAACTTTCCAAGGCCCGCC-CCATGG--CA
TCCAAGTTGAGAGAGATAAA--TTGAACAAGTATGGTCGTCCCCTATTGGGATGTA-CTA
TTAAACCTAAATTGGGGTTATCCGCTAAGAACTACGGTAGAGCAGTTTATGAATGTCTTC
GCGGCGGACTTGATTTTACCAAAGATGATGAGAACGTAAACTCCCAACCATTTATGCGTT
GGAGAGACCGTTTC
>2704
--------------------------------------------TG-GTGTTNAAGATTA
TAAACTGACTTATTATACTCCTGACTATCAAACCAAAGATACTGANATCTTGGCAGCATT
CCGAGTAACTCCTCAACCTGGAGTTCCGCCTGAGGAAGCAGGGGCTGCAGTGGCTGCTGA
ATCTTCTACTGGGACATGGACAACTGTATGGACCGATGGGCTTACCAGCCTTGACCGTTA
TAAAGGAAGATGCTACCACATCGAACCTGTTGCTGGAGAAGAAAATCA--ATATATATGC
TATGTAGCTTAC----CCCTTAGACCTTTTTGAAGAAGGTTCTGTTACTAATATGTTTAC
TTCCATTGTGGGTAATGTATTTGGGTTCAAAGCCCTGCGCGCTCTACGTCTGGAGGATCT
GCGAATTCC-------TACGTCCTATATTAAAACTTTCCAAGGCCCTCC-TCACGG--GA
TCCAAGTTGAGAGAGATAAA--TTGAACAAGTATGGCCGCCCCCTATTGGGATGTA-CTA
TTAAACCTAAATTGGGATTATCCGCTAAGAACTACGGTAGAGCAGTTTATGAATGTCTTC
GTGGTGGACTTGATTTTACGAAGGATGATGAGAACGTGAACTCACAACCATTTATGCGTT
GGNNNNACCGTTTC
>2708
------------------------------------------GCTG-GTGTTNAAGATTA
TAAACTGACTTATTATACTCCTGACTATCAAACCAAAGATACTGATATCTTGGCAGCATT
CCGAGTAACTCCTCAACCTGGAGTTCCGCCTGAGGAAGCGGGGGCTGCAGTGGCTGCTGA
ATCTTCTACTGGGACATGGACAACTGTATGGACCGATGGGCTTACAAGCCTTGACCGTTA
TAAAGGAAGATGCTACCACATCGAACCTGTTGCTGGAGAAGAAAATCA--ATATATATGC
TATGTAGCTTAC----CCCTTAGACCTTTTTGAAGAAGGTTCTGTTACTAATATGTTTAC
TTCCATTGTGGGTAATGTATTTGGGTTCAAAGCCCTGCGCGCTCTACGTCTGGAGGATCT
GCGAATTCC-------TACGGCCTATATTAAAACTTTCCAAGGCCCTCC-TCACGG--GA
TCCAAGTTGAGAGAGATAAA--TTGAACAAGTATGGCCGCCCCCTATTGGGATGTA-CTA
TTAAACCGAAATTGGGGTTATCCGCTAAGAACTACGGTAGAGCAGTTTATGAATGTCTTC
GTGGTGGACTTGATTTTACGAAGGATGATGAGAACGTGAACTCACAACCATTTATGCGTT
GGTGAGACCGTTTC
>2711
-------------------------------GTGCATC---AGCTG-GTGTTNAAGATTA
TAAACTGACTTATTATACTCCTGACTATCAAACAAAAGATACTGACATCTTGGCAGCATT
CCGAGTAACTCCTCAACCTGGAGTTCCGCCTGAGGAAGCAGGGGCTGCAGTGGCTGCTGA
ATCTTCTACTGGGACATGGACAACTGTATGGACCGATGGGCTTACCAGCCTTGACCGTTA
TAAAGGAAGATGCTACCACATCGAACCTGTTGCTGCAGAAGAAAATCA--ATATATATGC
TATGTAGCTTAC----CCCTTAGACCTTTTTGAAGAAGGTTCTGTTACTAATATGTTTAC
TTCCATTGTGGGTAATGTATTTGGGTTCAAAGCCCTGCGCGCTCTACGTCTGGAGGATCT
GCGAATTCC-------TACGGCCTATATTAAAACTTTCCAAGGCCCTCC-TCACGG--GA
TCCAAGTTGAGAGAGATAAA--TTGAACAAGTATGGCCGTCCCCTATTGGGATGTA-CTA
TTAAACCGAAATTGGGGTTATCCGCTAAGAACTACGGTAGAGCAGTTTATGAATGTCTTC
GTGGTGGACTTGATTTTACGAAGGATGATGAGAACGTGAACTCACAACCATTTATGCGTT
GGAGAGACCGTTTC
>3447
--------------------------AAGTGTTGGATTCAAAGCTG-GTGTTAAAGAGTA
CAAATTGACTTATTATACTCCTGAATATGCAACCAAAGATACTGATATCTTAGCAGCATT
CCGAGTAACTCCTCAACCCGGAGTTCCGCCTGAGGAAGCAGGGGCTGCGGTAGCTGCCGA
ATCTTCTACTGGTACATGGACAACTGTGTGGACCGATGGACTTACCAGCCTTGATCGTTA
CAAAGGACGATGCTACCACATCGAGCCCGTTGCTGGGGAGGAAAATCA--ATATATTGCT
TATGTAGCTTAC----CCTTTAGACCTTTTTGAAGAAGGTTCTGTTACTAACATGTTTAC
TTCCATTGTGGGTAATGTATTTGGGTTCAAAGCCCTACGAGCTCTACGTCTGGAGGATCT
GCGAATTCC-------CACTTCTTATATCAAAACTTTCCAAGGCCCGCC-CCATGG--CA
TCCAAGTTGAGAGAGATAAA--TTGAACAAGTACGGTCGTCCCCTATTGGGATGTA-CTA
TTAAACCAAAATTGGGGTTATCCGCTAAGAACTACGGTAGGGCGGTTTATGAATGTCTYC
GYGGTGGACTTGATTTTACCAAGGATGATGAGAACGTGAACTCCCAACCATTTATGCGTT
GGAGAGACCGTTTC
>3448
--------------------------AAGTGTTGGATTCAAAGCTG-GTGTTAAAGAGTA
CAAATTGACTTATTATACTCCTGAATATGCAACCAAAGATACTGATATCTTAGCAGCATT
CCGAGTAACTCCTCAACCCGGAGTTCCGCCTGAGGAAGCAGGGGCTGCGGTAGCTGCCGA
ATCTTCTACTGGTACATGGACAACTGTGTGGACCGATGGACTTACCAGCCTTGATCGTTA
CAAAGGACGATGCTACCACATCGAGCCCGTTGCTGGGGAGGAAAATCA--ATATATTGCT
TATGTAGCTTAC----CCTTTAGACCTTTTTGAAGAAGGTTCTGTTACTAACATGTTTAC
TTCCATTGTGGGTAATGTATTTGGGTTCAAAGCCCTACGAGCTCTACGTCTGGAGGATCT
GCGAATTCC-------CACTTCTTATATCAAAACTTTCCAAGGCCCGCC-CCATGG--CA
TCCAAGTTGAGAGAGATAAA--TTGAACAAGTACGGTCGTCCCCTATTGGGATGTA-CTA
TTAAACCAAAATTGGGGTTATCCGCTAAGAACTACGGTAGGGCGGTTTATGAATGTCTNC
GYGGTGGACTTGATTTTACCAAGGATGATGAGAACGTGAACTCCCAACCATTTATGCGTT
GGAGAGACCGTTTC
>3454
--------------------------AAGTGTTGGATTCAAAGCTG-GTGTTAAAGAGTA
CAAATTGACTTATTATACTCCTGAATATGCAACCAAAGATACTGATATCTTAGCAGCATT
CCGAGTAACTCCTCAACCCGGAGTTCCGCCTGAGGAAGCAGGGGCTGCGGTAGCTGCCGA
ATCTTCTACTGGTACATGGACAACTGTGTGGACCGATGGACTTACCAGCCTTGATCGTTA
CAAAGGACGATGCTACCACATCGAGCCCGTTGCTGGGGAGGAAAATCA--ATATATTGCT
TATGTAGCTTAC----CCTTTAGACCTTTTTGAAGAAGGTTCTGTTACTAACATGTTTAC
TTCCATTGTGGGTAATGTATTTGGGTTCAAAGCCCTACGAGCTCTACGTCTGGAGGATCT
GCGAATTCC-------CACTTCTTATATCAAAACTTTCCAAGGCCCGCC-CCATGG--CA
TCCAAGTTGAGAGAGATAAA--TTGAACAAGTACGGTCGTCCCCTATTGGGATGTA-CTA
TTAAACCTAAATTGGGGTTATCCGCTAAGAACTACGGTAGGGCGGTTTATGAATGTCTYC
GYGGTGGACTTGATTTTACCAAGGATGATGAGAACGTGAACTCCCAACCATTTATGCGTT
GGAGAGACCGTTTC
>3457
--------------------------AAGTGTTGGATTCAAAGCTG-GTGTTAAAGAGTA
CAAATTGACTTATTATACTCCTGAATATGCAACCAAAGATACTGATATCTTAGCAGCATT
CCGAGTAACTCCTCAACCCGGAGTTCCGCCTGAGGAAGCAGGGGCTGCGGTAGCTGCCGA
ATCTTCTACTGGTACATGGACAACTGTGTGGACCGATGGACTTACCAGCCTTGATCGTTA
CAAAGGACGATGCTACCACATCGAGCCCGTTGCTGGGGAGGAAAATCA--ATATATTGCT
TATGTAGCTTAC----CCTTTAGACCTTTTTGAAGAAGGTTCTGTTACTAACATGTTTAC
TTCCATTGTGGGTAATGTATTTGGGTTCAAAGCCCTACGAGCTCTACGTCTGGAGGATCT
GCGAATTCC-------CACTTCTTATATCAAAACTTTCCAAGGCCCGCC-CCATGG--CA
TCCAAGTTGAGAGAGATAAA--TTGAACAAGTACGGTCGTCCCCTATTGGGATGTA-CTA
TTAAACCTAAATTGGGGTTATCCGCTAAGAACTACGGTAGGGCGGTTTATGAATGTCTYC
GYGGTGGACTTGATTTTACCAAGGATGATGAGAACGTGAACTCCCAACCATTTATGCGTT
GGAGAGACCGTTTC
>3460
--------------------------AAGTGTTGGATTCAAAGCTG-GTGTTAAAGAGTA
CAAATTGACTTATTATACTCCTGAATATGCAACCAAAGATACTGATATCTTAGCAGCATT
CCGAGTAACTCCTCAACCCGGAGTTCCGCCTGAGGAAGCAGGGGCTGCGGTAGCTGCCGA
ATCTTCTACTGGTACATGGACAACTGTGTGGACCGATGGACTTACCAGCCTTGATCGTTA
CAAAGGACGATGCTACCACATCGAGCCCGTTGCTGGGGAGGAAAATCA--ATATATTGCT
TATGTAGCTTAC----CCTTTAGACCTTTTTGAAGAAGGTTCTGTTACTAACATGTTTAC
TTCCATTGTGGGTAATGTATTTGGGTTCAAAGCCCTACGAGCTCTACGTCTGGAGGATCT
GCGAATTCC-------CACTTCTTATATCAAAACTTTCCAAGGCCCGCC-CCATGG--CA
TCCAAGTTGAGAGAGATAAA--TTGAACAAGTACGGTCGTCCCCTATTGGGATGTA-CTA
TTAAACCTAAATTGGGGTTATCCGCTAAGAACTACGGTAGGGCGGTTTATGAATGTCTYC
GYGGTGGACTTGATTTTACCAAGGATGATGAGAACGTGAACTCCCAACCATTTATGCGTT
GGAGAGACCGTTTC
>3469
--------------------------AAGTGTTGGATTCAAAGCTG-GTGTTAAAGAGTA
CAAATTGACTTATTATACTCCTGAATATGCAACCAAAGATACTGATATCTTAGCAGCATT
CCGAGTAACTCCTCAACCCGGAGTTCCGCCTGAGGAAGCAGGGGCTGCGGTAGCTGCCGA
ATCTTCTACTGGTACATGGACAACTGTGTGGACCGATGGACTTACCAGCCTTGATCGTTA
CAAAGGACGATGCTACCACATCGAGCCCGTTGCTGGGGAGGAAAATCA--ATATATTGCT
TATGTAGCTTAC----CCTTTAGACCTTTTTGAAGAAGGTTCTGTTACTAACATGTTTAC
TTCCATTGTGGGTAATGTATTTGGGTTCAAAGCCCTACGAGCTCTACGTCTGGAGGATCT
GCGAATTCC-------CACTTCTTATATCAAAACTTTCCAAGGCCCGCC-CCATGG--CA
TCCAAGTTGAGAGAGATAAA--TTGAACAAGTACGGTCGTCCCCTATTGGGATGTA-CTA
TTAAACCTAAATTGGGGTTATCCGCTAAGAACTACGGTAGGGCGGTTTATGAATGTCTYC
GNGGTGGACTTGATTTTACCAAGGATGATGAGAACGTGAACTCCCAACCATTTATGCGTT
GGAGAGACCGTTTC
>3474
--------------------------AAGTGTTGGATTCAAAGCTG-GTGTTAAAGAGTA
CAAATTGACTTATTATACTCCTGAATATGCAACCAAAGATACTGATATCTTAGCAGCATT
CCGAGTAACTCCTCAACCCGGAGTTCCGCCTGAGGAAGCAGGGGCTGCGGTAGCTGCCGA
ATCTTCTACTGGTACATGGACAACTGTGTGGACCGATGGACTTACCAGCCTTGATCGTTA
CAAAGGACGATGCTACCACATCGAGCCCGTTGCTGGGGAGGAAAATCA--ATATATTGCT
TATGTAGCTTAC----CCTTTAGACCTTTTTGAAGAAGGTTCTGTTACTAACATGTTTAC
TTCCATTGTGGGTAATGTATTTGGGTTCAAAGCCCTACGAGCTCTACGTCTGGAGGATCT
GCGAATTCC-------CACTTCTTATATCAAAACTTTCCAAGGCCCGCC-CCATGG--CA
TCCAAGTTGAGAGAGATAAA--TTGAACAAGTACGGTCGTCCCCTATTGGGATGTA-CTA
TTAAACCTAAATTGGGGTTATCCGCTAAGAACTACGGTAGGGCGGTTTATGAATGTCTYC
GYGGTGGACTTGATTTTACCAAGGATGATGAGAACGTGAACTCCCAACCATTTATGCGTT
GGAGAGACCGTTTC
>3480
--------------------------AAGTGTTGGATTCAAAGCTG-GTGTTAAAGAGTA
CAAATTGACTTATTATACTCCTGAATATGCAACCAAAGATACTGATATCTTAGCAGCATT
CCGAGTAACTCCTCAACCCGGAGTTCCGCCTGAGGAAGCAGGGGCTGCGGTAGCTGCCGA
ATCTTCTACTGGTACATGGACAACTGTGTGGACCGATGGACTTACCAGCCTTGATCGTTA
CAAAGGACGATGCTACCACATCGAGCCCGTTGCTGGGGAGGAAAATCA--ATATATTGCT
TATGTAGCTTAC----CCTTTAGACCTTTTTGAAGAAGGTTCTGTTACTAACATGTTTAC
TTCCATTGTGGGTAATGTATTTGGGTTCAAAGCCCTACGAGCTCTACGTCTGGAGGATCT
GCGAATTCC-------CACTTCTTATATCAAAACTTTCCAAGGCCCGCC-CCATGG--CA
TCCAAGTTGAGAGAGATAAA--TTGAACAAGTACGGTCGTCCCCTATTGGGATGTA-CTA
TTAAACCTAAATTGGGGTTATCCGCTAAGAACTACGGTAGGGCGGTTTATGAATGTCTYC
GYGGTGGACTTGATTTTACCAAGGATGATGAGAACGTGAACTCCCAACCATTTATGCGTT
GGAGAGACCGTTTC
>2774
-----------------------------------------AGCTG-GTGTTAAGGATTA
TAAATTGACTTATTATACTCCTGAGTATGAAACCAAAGATACTGATATCTTGGCAGCATT
CCGAGTAACTCCTCAACCCGGAGTTCCACCCGAGGAAGCAGGGGCCGCTGTAGCTGCTGA
ATCTTCTACTGGTACATGGACAACTGTGTGGACCGATGGGCTTACCAGTCTTGATCGTTA
CAAAGGACGATGCTATGGAATCGAGCCTGTTCCTGGAGAAGAAAGTCA--ATTTATTGCT
TATGTAGCTTAT----CCCCTAGACCTTTTTGAAGAAGGTTCTGTTACTAACATGTTTAC
TTCCATTGTGGGTAATGTATTTGGATTCAAGGCTCTGCGTGCTCTACGTCTGGAGGATTT
GCGAATCCC-------TACTGCTTATGTCAAAACTTTCCAAGGCCCACC-TCATGG--TA
TCCAGGTTGAAAGAGATAAA--TTGAACAAGTATGGTCGCCCTCTATTGGGATGTA-CTA
TTAAACCAAAATTGGGATTATCCGCTAAGAATTATGGTAGAGCTGTTTATGAATGTCTAC
GCGGTGGACTTGATTTTACCAAAGATGATGAAAACGTGAATTCCCAACCATTTATGCGTT
GGAGAGACCGTTTC
>2775
------------------------------------------------------------
---ATTGACTTATTATACTCCTGACTATGAAACCAAAGATACTGATATCTTGGCAGCATT
CCGAGTAACTCCTCAACCCGGAGTTCCACCCGAGGAAGCAGGGGCCGCTGTAGCTGCTGA
ATCTTCTACTGGTACATGGACAACTGTGTGGACCGATGGGCTTACCAGTCTTGATCGTTA
CAAAGGACGATGCTATGGAATCGAGCCTGTTCCTGGAGAAGAAAGTCA--ATTTATTGCT
TATGTAGCTTAT----CCCCTAGACCTTTTTGAAGAAGGTTCTGTTACTAACATGTTTAC
TTCCATTGTGGGTAATGTATTTGGATTCAAGGCTCTGCGTGCTCTACGTCTGGAGGATTT
GCGAATCCC-------TACTGCTTATGTCAAAACTTTCCAAGGCCCACC-TCATGG--TA
TCCAGGTTGAAAGAGATAAA--TTGAACAAGTATGGTCGCCCTCTATTGGGATGTA-CTA
TTAAACCAAAATTGGGATTATCCGCTAAGAATTATGGTAGAGCTGTTTATGAATGTCTAC
GCGGTGGACTTGATTTTACCAAAGATGATGAAAACGTGAATTCCCAACCATTTATGCGTT
GGAGAGACCGTTTC
>3314
--------------------TAAAGCAAGTGTTGGATTCAAGGCTG-CTGTTAAAGATTA
TAAATTGACTTATTATACTCCTGACTATGAAACCAAAGATACTGATATCTTGGCAGCATT
CCGAGTAACTCCTCAACCTGGAGTTCCGCCTGAGGAAGCAGGCGCTGCGGTAGCTGCTGA
ATCTTCTACTGGTACATGGACAACCGTGTGGACCGATGGACTTACCAGTCTTGATCGTTA
TAAAGGGCGATGCTACCACATCGAGCCCGTTCCTGGAGAAGAAAGTCA--ATTTATTGCT
TATGTAGCTTAC----CCCTTAGACCTTTTTGAAGAAGGTTCTGTTACTAACATGTTTAC
TTCCATTGTGGGTAATGTATTTGGGTTCAAAGCCCTACGCGCTCTTCGTCTGGAGGATTT
GCGAATCCC-------TCCTGCTTATACGAAAACTTTCCAAGGCCCGCC-TCATGG--TA
TCCAAGTTGAGAGAGATAAA--TTGAACAAGTATGGTCGCCCCCTATTGGGTTGTA-CTA
TTAAACCTAAATTGGGGTTATCTGCTAAGAATTACGGTAGAGCTGTTTATGAATGTCTAC
GTGGTGGACTTGATTTTACCAAAGACGACGAGAACGTGAACTCCCAACCATTTATGCGTT
GGAGAGACCGTTTC
>3223
-----------------------AGCANGTGTTGGNTTNANAGCTG-GTGTTAANGATNA
CAGATTGACTTATTATACTCCTGATTNCGAAACCAAAGATACTGATATCTTGGCAGCATT
CCGAGTAACTCCTCAACCTGGAGTTCCCCCTGAAGAAGCAGGGGCTGCAGTAGCTGCCGA
ATCCTCTACTGGTACATGGACAACTGTGTGGACTGATGGACTTACCAGTCTTGATCGTTA
CAAAGGACGATGCTACCACATTGAGGCCGTTGTTGGGGAAGAAAATCA--ATTTATTGCT
TATGTAGCTTAT----CCTTTAGACCTTTTTGAAGAAGGTTCTGTTACTAACATGTTTAC
TTCCATTGTGGGTAATGTATTTGGTTTCAAAGCCCTACGAGCTCTACGTCTGGAGGATCT
GCGAGTTCC-------CCCTGCTTATTCCAAAACTTTCCAAGGCCCGCC-CCATGG--CA
TCCAAGTTGAAAGAGATAAA--TTGAACAAGTATGGTCGTCCTNTATTGGGATGTA-CTA
TTAAACCAAAATTGGGATTATCTGCAAAAAACTACGGTAGAGCGGTTTATGAATGTCTAC
GCGGTGGGCTTGATTTTACCAAGGATGATGAAAACGTGAACTCACAACCTTTTATGCGTT
GGAGAGACCGTTTC
>2333
------------------------------------------------------------
-------------------------------------------GATATCTTGGCAGCATT
CCGAGTAACTCCTCAACCTGGAGTTCCACCTGAAGAAGCGGGGGNNGCGGTAGCTGCCGA
ATCTTCTACTGGTACATGGANCACTGTGTGGACCGATGGACTTACCAGCCTTGATCGTTA
CAAAGGGCGCTGCTACAAAATCGAGCCCATTGCTGGAGAAGAAAATCA--ATATATCGCT
TATGTAGCTTAC----CCATTAGACCTTTTTGAAGAAGGTTCTGTTACTAACATGTTTAC
TTCCATTGTAGGTAATGTATTTGGGTTCAAAGCCCTGNNCGCTCTGCGTCTGGAAGATCT
GCGAATCCC-------CGTTGCTTATGTTAAAACTTTCCAAGGACCNNC-TCATGG--CA
TCCAAGTTGAGAGAGATAAA--TTGAACAAATATGGTCGTCCCCTGTTGGGATGTA-CTA
TTAAACCTAAATTGGGGTTATCCGCTAAAAACTACGGTAGAGCGGTTTATGAATGTCTCC
GCGGTGGACTTGATTTTACCAAAGACGATGAGAATGTGAACTCCCAACCATTTATGCGTT
GGAGAGATCGTTTC
>2721
---------------------------------------------------------TTA
TAAATTGACTTATTATACTCCTGAATATGAAACCAAAGATACTGATATCTTGGCAGCATT
CCGAGTAACTCCTCAACCCGGAGTTCCACCTGAGGAAGCAGGGGCCGCCGTAGCTGCTGA
ATCTTCTACTGGTACATGGACAACTGTGTGGACCGATGGGCTTACCAGTCTTGATCGTTA
CAAAGGACGATGCTACCAAATAGAGCCTGTTGCTGGAGAAGAAAATCA--ATATATTGCT
TATGTAGCTTAT----CCCTTAGACCTTTTTGAAGAAGGTTCTGTTACTAACATGTTTAC
TTCCATTGTGGGTAATGTATTTGGGTTCAAGGCCCTGCGCGCTCTACGTCTGGAGGATTT
GCGAATCCC-------TCCTGCTTATGTTAAAACTTTCCAAGGCCCTCC-TCATGG--TA
TCCAAGTTGAGAGAGATAAA--TTGAACAAGTATGGCCGCCCCCTATTGGGATGTA-CTA
TTAAACCTAAATTGGGATTATCTGCTAAGAATTACGGTAGAGCAGTTTATGAATGTCTTC
GCGGTGGACTTGATTTTACCAAAGATGATGAAAACGTGAATTCTCAACCATTTATGCGTT
GGAGAGACCGTTTC
>2722
---------------------------------------------------------TTA
TAAATTGACTTATTATACTCCTGAATATGAAACCAAAGATACTGATATCTTGGCAGCATT
CCGAGTAACTCCTCAACCCGGAGTTCCACCTGAGGAAGCAGGGGCCGCTGTAGCTGCTGA
ATCTTCTACTGGTACATGGCCAACTGTGTGGACCGACGGGCTTACCAGTCTTGATCGTTA
CAAAGGCCGATGCTACCAAATCGAGCCTGTTGCTGGAGAAGAAAATCA--ATATATTGCT
TATGTAGCTTAT----CCCTTAGACCTTTTTGAAGAAGGTTCTGTTACTAACATGTTTAC
TTCCATTGTGGGTAATGTATTTGGGTTCAAGGCCCTGCGCGCTCTACGTCTGGAGGATTT
GCGAATCCC-------TCCTGCTTATGTTAAAACTTTCCAAGGCCCTCC-TCATGG--TA
TCCAAGTTGAGAGAGATAAA--TTGAACAAGTATGGCCGCCCCCTATTGGGATGTA-CTA
TTAAACCGAAATTGGGATTATCTGCTAAGAATTACGGTAGAGCAGTTTATGAATGTCTTC
GCGGTGGACTTGATTTAACCAAAGATGATGAAACCGTGAATTCTCAACCATTTATGCGTT
GGAGAGACCGTTTC
>2723
---------------------------------------------------------TTA
TAAATTGACTTATTATACTCCTGAATATGAAACCAAAGATACTGATATCTTGGCAGCATT
CCGAGTAACTCCTCAACCCGGAGTTCCACCTGAGGAAGCAGGGGCCGCTGTAGCTGCTGA
ATCTTCTACTGGTACATGGACAACTGTGTGGACCGACGGGCTTACCAGTCTTGATCGTTA
CAAAGGCCGATGCTACCAAATCGAGCCTGTTGCTGGAGAAGAAAATCA--ATATATTGCT
TATGTAGCTTAT----CCCTTAGACCTTTTTGAAGAAGGTTCTGTTACTAACATGTTTAC
TTCCATTGTGGGTAATGTATTTGGGTTCAAGGCCCTGCGCGCTCTACGTCTGGAGGATTT
GCGAATCCC-------TCCTGCTTATGTTAAAACTTTCCAAGGCCCTCC-TCATGG--TA
TCCAAGTTGAGAGAGATAAA--TTGAACAAGTATGGCCGCCCCCTATTGGGATGTA-CTA
TTAAACCGAAATTGGGATTATCTGCTAAGAATTACGGTAGAGCAGTTTATGAATGTCTTC
GCGGTGGACTTGATTTAACCAAAGATGATGAAACCGTGAATTCTCAACCATTTATGCGTT
GGAGAGACCGTTTC
>2724
---------------------------------------------------------TTA
TAAATTGACTTATTATACTCCTGAATATGAAACCAAAGATACTGATATCTTGGCAGCATT
CCGAGTAACTCCTCAACCCGGAGTTCCACCTGAGGAAGCAGGGGCCGCCGTAGCTGCTGA
ATCTTCTACTGGTACATGGACAACTGTGTGGACCGATGGGCTTACCAGTCTTGATCGTTA
CAAAGGACGATGCTACCAAATAGAGCCTGTTGCTGGAGAAGAAAATCA--ATATATTGCT
TATGTAGCTTAT----CCCTTAGACCTTTTTGAAGAAGGTTCTGTTACTAACATGTTTAC
TTCCATTGTGGGTAATGTATTTGGGTTCAAGGCCCTGCGCGCTCTACGTCTGGAGGATTT
GCGAATCCC-------TACTGCTTATGTTAAAACTTTCCAAGGCCCTCC-TCATGG--TA
TCCAAGTTGAGAGAGATAAA--TTGAACAAGTATGGCCGCCCCCTATTGGGATGTA-CTA
TTAAACCTAAATTGGGATTATCTGCTAAGAATTACGGTAGAGCAGTTTATGAATGTCTTC
GCGGTGGACTTGATTTTACCAAAGATGATGAAAACGTGAATTCTCAACCATTTATGCGTT
TGAGAGACCGTTTC
>2725
---------------------------------------------------------TTA
TAAATTGACTTATTATACTCCTGAATATGAAACCAAAGATACTGATATCTTGGCAGCATT
CCGAGTAACTCCTCAACCCGGAGTTCCACCTGAGGAAGCAGGGGCCGCTGTAGCTGCTGA
ATCTTCTACTGGTACATGGACAACTGTGTGGACCGACGGGCTTACCAGTCTTGATCGTTA
CAAAGGCCGATGCTACCAAATCGAGCCTGTTGCTGGAGAAGAAAATCA--ATATATTGCT
TATGTAGCTTAT----CCCTTAGACCTTTTTGAAGAAGGTTCTGTTACTAACATGTTTAC
TTCCATTGTGGGTAATGTATTTGGGTTCAAGGCCCTGCGCGCTCTACGTCTGGAGGATTT
GCGAATCCC-------TCCTGCTTATGTTAAAACTTTCCAAGGCCCTCC-TCATGG--TA
TCCAAGTTGAGAGAGATAAA--TTGAACAAGTATGGCCGCCCCCTATTGGGATGTA-CTA
TTAAACCTAAATTGGGATTATCTGCTAAGAATTACGGTAGAGCAGTTTATGAATGTCTTC
GCGGTGGACTTGATTTTACCAAAGATGATGAAAACGTGAATTCTCAACCATTTATGCGTT
GGAGAGACCGTTTC
>2726
---------------------------------------------------------TTA
TAAATTGACTTATTATACTCCTGAATATGAAACCAAAGATACTGATATCTTGGCAGCATT
CCGAGTAACTCCTCAACCCGGAGTTCCACCTGAGGAAGCAGGGGCCGCTGTAGCTGCTGA
ATCTTCTACTGGTACATGGACAACTGTGTGGACCGATGGGCTTACCAGTCTTGATCGTTA
CAAAGGCCGATGCTACCAAATCGAGCCTGTTGCTGGAGAAGAAAATCA--ATATATTGCT
TATGTAGCTTAT----CCCTTAGACCTTTTTGAAGAAGGTTCTGTTACTAACATGTTTAC
TTCCATTGTGGGTAATGTATTTGGGTTCAAGGCCCTGCGCGCTCTACGTCTGGAGGATTT
GCGAATCCC-------TCCTGCTTATGTTAAAACTTTCCAAGGCCCTCC-TCATGG--TA
TCCAAGTTGAGAGAGATAAA--TTGAACAAGTATGGCCGCCCCCTATTGGGATGTA-CTA
TTAAACCTAAATTGGGATTATCTGCTAAGAATTACGGTAGAGCAGTTTATGAATGTCTTC
GCGGTGGACTTGATTTTACCAAAGATGATGAAAACGTGAATTCTCAACCATTTATGCGTT
GGAGAGACCGTTTC
>2727
---------------------------------------------------------TTA
TAAATTGACTTATTATACTCCTGAATATGAAACCAAAGATACTGATATCTTGGCAGCATT
CCGAGTAACTCCTCAACCCGGAGTTCCACCTGAGGAAGCAGGGGCCGCTGTAGCTGCTGA
ATCTTCTACTGGTACATGGACAACTGTGTGGACCGATGGGCTTACCAGTCTTGATCGTTA
CAAAGGCCGATGCTACCAAATCGAGCCTGTTGCTGGAGAAGAAAATCA--ATATATTGCT
TATGTAGCTTAT----CCCTTAGACCTTTTTGAAGAAGGTTCTGTTACTAACATGTTTAC
TTCCATTGTGGGTAATGTATTTGGGTTCAAGGCCCTGCGCGCTCTACGTCTGGAGGATTT
GCGAATCCC-------TCCTGCTTATGTTAAAACTTTCCAAGGCCCTCC-TCATGG--TA
TCCAAGTTGAGAGAGATAAA--TTGAACAAGTATGGCCGCCCCCTATTGGGATGTA-CTA
TTAAACCTAAATTGGGATTATCTGCTAAGAATTACGGTAGAGCAGTTTATGAATGTCTTC
GCGGTGGACTTGATTTTACCAAAGATGATGAAAACGTGAATTCTCAACCATTTATGCGTT
GGAGAGACCGTTTC
>2728
---------------------------------------------------------TTA
TAAATTGACTTATTATACTCCTGAATATGAAACCAAAGATACTGATATCTTGGCAGCATT
CCGAGTAACTCCTCAACCCGGAGTTCCACCTGAGGAAGCAGGGGCCGCCGTAGCTGCTGA
ATCTTCTACTGGTACATGGACAACTGTGTGGACCGATGGGCTTACCAGTCTTGATCGTTA
CAAAGGACGATGCTACCAAATAGAGCCTGTTGCTGGAGAAGAAAATCA--ATATATTGCT
TATGTAGCTTAT----CCCTTAGACCTTTTTGAAGAAGGTTCTGTTACTAACATGTTTAC
TTCCATTGTGGGTAATGTATTTGGGTTCAAGGCCCTGCGCGCTCTACGTCTGGAGGATTT
GCGAATCCC-------TCCTGCTTATGTTAAAACTTTCCAAGGCCCTCC-TCATGG--TA
TCCAAGTTGAGAGAGATAAA--TTGAACAAGTATGGCCGCCCCCTATTGGGATGTA-CTA
TTAAACCTAAATTGGGATTATCTGCTAAGAATTACGGTAGAGCAGTTTATGAATGTCTTC
GCGGTGGACTTGATTTTACCAAAGATGATGAAAACGTGAATTCTCAACCATTTATGCGTT
GGAGAGACCGTTTC
>2729
---------------------------------------------------------TTA
TAAATTGACTTATTATACTCCTGAATATGAAACCAAAGATACTGATATCTTGGCAGCATT
CCGAGTAACTCCTCAACCCGGAGTTCCACCTGAGGAAGCAGGGGCCGCCGTAGCTGCTGA
ATCTTCTACTGGTACATGGACAACTGTGTGGACCGATGGGCTTACCAGTCTTGATCGTTA
CAAAGGACGATGCTACCAAATAGAGCCTGTTGCTGGAGAAGAAAATCA--ATATATTGCT
TATGTAGCTTAT----CCCTTAGACCTTTTTGAAGAAGGTTCTGTTACTAACATGTTTAC
TTCCATTGTGGGTAATGTATTTGGGTTCAAGGCCCTGCGCGCTCTACGTCTGGAGGATTT
GCGAATCCC-------TACTGCTTATGTTAAAACTTTCCAAGGCCCTCC-TCATGG--TA
TCCAAGTTGAGAGAGATAAA--TTGAACAAGTATGGCCGCCCCCTATTGGGATGTA-CTA
TTAAACCTAAATTGGGATTACCTGCTAAGAATTACGGTAGAGCAGTTTATGAATGTCTTC
GCGGTGGACTTGATTTTACCAAAGATGATGAAAACGTGAATTCTCAACCATTTATGCGTT
GGAGAGACCGTTTC
>2730
---------------------------------------------------------TTA
TAAATTGACTTATTATACTCCTGAATATGAAACCAAAGATACTGATATCTTGGCAGCATT
CCGAGTAACTCCTCAACCCGGAGTTCCACCTGAGGAAGCAGGGGCCGCCGTAGCTGCTGA
ATCTTCTACTGGTACATGGACAACTGTGTGGACCGATGGGCTTACCAGTCTTGATCGTTA
CAAAGGACGATGCTACCAAATAGAGCCTGTTGCTGGAGAAGAAAATCA--ATATATTGCT
TATGTAGCTTAT----CCCTTAGACCTTTTTGAAGAAGGTTCTGTTACTAACATGTTTAC
TTCCATTGTGGGTAATGTATTTGGGTTCAAGGCCCTGCGCGCTCTACGTCTGGAGGATTT
GCGAATCCC-------TACTGCTTATGTTAAAACTTTCCAAGGCCCTCC-TCATGG--TA
TCCAAGTTGAGAGAGATAAA--TTGAACAAGTATGGCCGCCCCCTATTGGGATGTA-CTA
TTAAACCTAAATTGGGATTATCTGCTAAGAATTACGGTAGAGCAGTTTATGAATGTCTCC
GCGGTGGACTTGATTTTACCAAAGATGATGAAAACGTGAATTCTCAACCATTTATGCGTT
GGAGAGACCGTTTC
>2731
---------------------------------------------------------TTA
TAAATTGACTTATTATACTCCTGAATATGAAACCAAAGATACTGATATCTTGGCAGCATT
CCGAGTAACTCCTCAACCCGGAGTTCCACCTGAGGAAGCAGGGGCCGCCGTAGCTGCTGA
ATCTTCTACTGGTACATGGACAACTGTGTGGACCGATGGGCTTACCAGTCTTGATCGTTA
CAAAGGACGATGCTACCAAATAGAGCCTGTTGCTGGAGAAGAAAATCA--ATATATTGCT
TATGTAGCTTAT----CCCTTAGACCTTTTTGAAGAAGGTTCTGTTACTAACATGTTTAC
TTCCATTGTGGGTAATGTATTTGGGTTCAAGGCCCTGCGCGCTCTACGTCTGGAGGATTT
GCGAATCCC-------TCCTGCTTATGTTAAAACTTTCCAAGGCCCTCC-TCATGG--TA
TCCAAGTTGAGAGAGATAAA--TTGAACAAGTATGGCCGCCCTCTATTGGGATGTA-CTA
TTAAACCTAAATTGGGATTATCTGCTAAGAATTACGGTAGAGCAGTTTATGAATGTCTTC
GCGGTGGACTTGATTTTACCAAAGATGATGAAAACGTGAATTCTCAACCATTTATGCGTT
GGAGAGACCGTTTC
>2732
---------------------------------------------------------TTA
TAAATTGACTTATTATACTCCTGAATATGAAACCAAAGATACTGATATCTTGGCAGCATT
CCGAGTAACTCCTCAACCCGGAGTTCCCCCTGAGGAAGCAGGGGCCGCTGTAGCTGCTGA
ATCTTCTACTGGTACATGGACAACTGTGTGGACCGATGGGCTTACCAGTCTTGATCGTTA
CAAAGGCCGATGCTACCAAATCGAGCCTGTTGCTGGAGAAGAAAATCA--ATATATTGCT
TATGTAGCTTAT----CCCTTAGACCTTTTTGAAGAAGGTTCTGTTACTAACATGTTTAC
TTCCATTGTGGGTAATGTATTTGGGTTCAAGGCCCTGCGCGCTCTACGTCTGGAGGATTT
GCGAATCCC-------TCCTGCTTATGTTAAAACTTTCCAAGGCCCTCC-TCATGG--TA
TCCAAGTTGAGAGAGATAAA--TTGAACAAGTATGGCCGCCCCCTATTGGGATGTA-CTA
TTAAACCTAAATTGGGATTATCTGCTAAGAATTACGGTAGAGCAGTTTATGAATGTCTTC
GCGGTGGACTTGATTTTACCAAAGATGATGAAAACGTGAATTCTCAACCATTTATGCGTT
GGAGAGACCGTTTC
>2734
--------------------------AAGTGTTGGATTCAAAGCTG-GTGTTAAAGAGTA
CAAATTGACTTATTATACTCCTACCTATGAAACCAAAGATACTGATATCTTGGCAGCATT
CCGAGTAACTCCTCAACCTGGAGTTCCACCTGAAGAAGCAGGGGCCGCGGTAGCTGCCGA
ATCTTCTACTGGTACATGGACAACTGTGTGGACCGATGGACTTACTAGCCTTGATCGTTA
CAAAGGGCGATGCTACCACATCGAGCCCGTTGCTGGAGAAGAAAATCA--ATTTATTGCT
TATGTAGCTTAC----CCCTTAGACCTTTTTGAAGAAGGTTCTGTTACTAATATGTTTAC
TTCCATTGTGGGTAATGTATTTGGGTTCAAAGCCCTGCGTGCTCTACGTCTGGAAGATCT
GCGAATTCC-------TACTGCTTATGTTAAAACTTTCCAAGGCCCGCC-TCACGG--CA
TCCAAGTTGAGAGAGATAAG--TTGAACAAGTATGGTCGTCCTCTGTTGGGATGTA-CTA
TTAAACCTAAATTGGGGTTATCGGCTAAAAACTACGGTAGAGCCGTTTATGAATGTCTAC
GTGGTGGACTTGATTTTACCAAAGATGATGAGAACGTGAACTCCCAACCATTTATGCGTT
GGA-----------
>2735
--------------------------AAGTGTTGGATTCAAAGCTG-GTGTTAAAGAGTA
CAAATTGACTTATTATACTCCTGAATATGAAACCAAAGATACTGATATCTTGGCAGCATT
CCGAGTAACTCCTCAACCTGGAGTTCCACCTGAAGAAGCAGGGGCCGCGGTAGCTGCCGA
ATCTTCTACTGGTACATGGACAACTGTGTGGACCGATGGACTTACTAGCCTTGATCGTTA
CAAAGGGCGATGCTACCACATCGAGCCCGTTCCTGGAGAAGAAACTCA--ATTTATTGCT
TATGTAGCTTAC----CCCTTAGACCTTTTTGAAGAAGGTTCTGTTACTAATATGTTTAC
TTCCATTGTGGGTAATGTATTTGGGTTCAAAGCCCTGCGTGCTCTACGTCTGGAAGATCT
GCGAATTCC-------TACTGCTTATGTTAAAACTTTCCAAGGCCCGCC-TCATGG--CA
TCCAAGTTGAGAGAGATAAG--TTGAACAAGTATGGTCGTCCTCTGTTGGGATGTA-CTA
TTAAACCTAAATTGGGGTTATCGGCTAAAAACTACGGTAGAGCCGTTTATGAATGTCTAC
GTGGTGGACTTGATTTTACCAAAGATGATGAGAACGTGAACTCCCAACCATTTATGCGTT
GGA-----------
>2738
--------------------------AAGTGTTGGATTCAAAGCTG-GTGTTAAAGAGTA
CAAATTGACTTATTATACTCCTGACTATGAAACCAAAGATACTGATATCTTGGCAGCATT
CCGAGTAACTCCTCAACCTGGAGTTCCACCTGAAGAAGCAGGGGCAGCGGTAGCTGCCGA
ATCTTCTACTGGTACATGGACAACTGTGTGGACCGATGGACTTACTAGCCTTGATCGTTA
CAAAGGGCGATGCTACCACATCGAGCCCGTTCCTGGAGAAGAAAGTCA--ATTTATTGCT
TATGTAGCTTAC----CCCTTAGACCTTTTTGAAGAAGGTTCTGTTACTAATATGTTTAC
TTCCATTGTGGGTAATGTATTTGGGTTCAAAGCCCTGCGTGCTCTACGTCTGGAAGATCT
GCGAATTCC-------TACTGCTTATGTTAAAACTTTCCAAGGCCCGCC-TCATGG--CA
TCCAAGTTGAGAGAGATAAG--TTGAACAAGTATGGTCGTCCTCTGTTGGGATGTA-CTA
TTAAACCTAAATTGGGGTTATCGGCTAAAAACTACGGTAGAGCCGTTTATGAATGTCTAC
GTGGTGGACTTGATTTTACCAAAGATGATGAGAACGTGAACTCCCAACCATTTATGCGTT
GGA-----------
>2740
--------------------------AAGTGTTGGATTCAAAGCTG-GTGTTAAAGAGTA
CAAATTGACTTATTATACTCCTGACTATGAAACCAAAGATACTGATATCTTGGCAGCATT
CCGAGTAACTCCTCAACCTGGAGTTCCACCTGAAGAAGCAGGGGCAGCGGTAGCTGCCGA
ATCTTCTACTGGTACATGGACAACTGTGTGGACCGATGGACTTACTAGCCTTGATCGTTA
CAAAGGGCGATGCTACCACATCGAGCCCGTTCCTGGAGAAGAAACTCA--ATTTATTGCT
TATGTAGCTTAC----CCCTTAGACCTTTTTGAAGAAGGTTCTGTTACTAATATGTTTAC
TTCCATTGTGGGTAATGTATTTGGGTTCAAAGCCCTGCGTGCTCTACGTCTGGAAGATCT
GCGAATTCC-------TCCTGCTTATGTTAAAACTTTCCAAGGCCCGCC-TCATGG--CA
TCCAAGTTGAGAGAGATAAG--TTGAACAAGTATGGTCGTCCTCTGTTGGGATGTA-CTA
TTAAACCTAAATTGGGGTTATCGGCTAAAAACTACGGTAGAGCCGTTTATGAATGTCTAC
GTGGTGGACTTGATTTTACCAAAGATGATGAGAACGTGAACTCCCAACCATTTATGCGTT
GGA-----------
>3570
---------------------------AGCGTTGGATTTAAAGCTG-GTGTTAAAGATTA
CAAATTGACTTATTATACTCCTGACTACGAAACCAAAGATACTGATATCTTGGGAGCATT
CCGAGTAACTCCTCAACCGGGAGTTCCGCCCGAAGAAGCGGGGGCTGCGGTAGCAGCCGA
ATCTTCTACTGGTACATGGACAACTGTGTGGACTGATGGACTTACCAGTCTTGATCGTTA
CAAAGGACGATGCTACCACATCGAGGCCGTTGTTGGGGAGGAAAATCA--GTATATTGCT
TATGTAGCTTAT----CCTTTAGACCTTTTTGAAGAAGGTTCTGTTACTAACATGTTTAC
TTCCATTGTGGGTAATGTATTTGGTTTCAAAGCCCTGCGAGCTCTACGTCTGGAAGATCT
GCGAATTCC-------CACTTCTTATTCAAAAACTTTCCAAGGTCCGCC-TCATGG--TA
TCCAAGTTGAAAGAGATAAA--TTGAACAAGTACGGTCGTCCCTTATTGGGATGTA-CTA
TTAAACCAAAATTGGGATTATCCGCAAAAAACTACGGTAGAGCGGTTTATGAATGTCTAC
GGGGTGGACTTGATTTTACTAAGGATGATGAAAACGTAAATTCACAACCATTTATGCGTT
GGAGAGATCGTTTC
>3571
------------------------GCAAGCGTTGGATTTAAAGCTG-GTGTTAAAGATTA
CAAATTGACTTATTATACTCCTGACTACGAAACCAAAGATACTGATATCTTGGCAGCATT
CCGAGTAACTCCTCAACCGGGAGTTCCGCCTGAAGAAGCGGGCGCTGCGGTAGCGGCTGA
ATCTTCTACTGGTACATGGACAACTGTGTGGACTGATGGACTTACCAGTCTTGATCGTTA
CAAAGGGCGATGCTACCACATTGAGGCTGTTGTTGGGGAGGAAAATCA--ATTTATTGCT
TATGTAGCTTAT----CCTTTAGACCTTTTTGAAGAGGGTTCTGTTACTAACATGTTTAC
TTCCATTGTGGGTAATGTTTTTGGTTTCAAAGCCCTGCGAGCTCTACGTCTGGAAGATCT
GCGAATTCC-------CCCTTCTTATTCCAAAACTTTCCAAGGTCCGCC-TCATGG--CA
TCCAAGTTGAAAGAGATAAA--TTGAACAAGTACGGTCGTCCCCTATTGGGATGCA-CTA
TTAAACCAAAATTGGGATTATCCGCAAAAAATTATGGTAGAGCGGTTTATGAATGTCTAC
GGGGTGGACTTGATTTTACTAAGGATGATGAAAACGTGAACTCACAACCATTTATGCGTT
GGAGAGATCGTTTC
>3572
--------------------TAAAGCAAGCGTTGGATTTAAAGCTG-GTGTTAAAGATTA
CAAATTGACTTATTATACTCCTGACTACGAAACCAAAGATACTGATATCTTGGCAGCATT
CCGAGTAACTCCTCAACCGGGAGTTCCGCCTGAAGAAGCAGGCGCTGCGGTAGCAGCCGA
ATCTTCTACTGGTACATGGACAACTGTGTGGACTGATGGACTTACCAGTCTCGATCGTTA
CAAAGGACGATGCTACCACATCGAGGCCGTTGTTGGGGAGGAAAATCA--ATATATTGCT
TATGTAGCTTAT----CCTTTAGACCTTTTTGAAGAAGGTTCTGTTACTAACATGTTTAC
TTCCATTGTGGGTAATGTTTTTGGTTTCAAAGCTCTGCGAGCTCTACGTCTGGAAGATCT
GCGAATTCC-------CCCTTCTTATTCCAAAACTTTCCAAGGTCCGCC-TCATGG--CA
TCCAAGTTGAAAGAGATAAA--TTGAACAAGTATGGTCGTCCCCTATTGGGATGTA-CTA
TTAAACCAAAATTGGGATTATCCGCAAAAAACTACGGTAGAGCGGTTTATGAATGTCTAC
GGGGTGGACTTGATTTTACTAAGGATGATGAAAACGTGAACTCACAACCTTTTATGCGTT
GGAGAGATCGTTTC
>3573
--------------------------AAGCGTTGGATTTAAAGCCG-GTGTTAAAGATTA
CAAATTGACTTATTATACTCCTGACTACGAAACCAAAGATACTGATATCTTGGCAGCATT
CCGAGTAACTCCTCAACCGGGAGTTCCACCTGAAGAAGCGGGGGCTGCGGTAGCTGCCGA
ATCTTCTACTGGTACATGGACAACTGTGTGGACTGATGGACTTACCAGTCTTGATCGTTA
CAAAGGACGATGCTACCACATCGAGGCCGTTGTTGGGGAGGAAAATCA--ATATATTGCT
TATGTAGCTTAT----CCTTTAGACCTTTTTGAAGAAGGTTCCGTTACTAACATTTTTAC
TTCCATTGTGGGTAATGTATTTGGTTTCAAAGCCCTGCGAGCTCTACGCCTGGAAGATCT
GCGAATTCC-------CACTTCTTATTCCAAAACTTTCCAAGGTCCACC-TCATGG--TA
TCCAAGTTGAAAGAGATAAA--TTGAACAAGTACGGTCGTCCCCTATTGGGATGTA-CTA
TTAAACCAAAATTGGGATTATCCGCAAAAAACTACGGTAGAGCGGTTTATGAATGTCTAC
GGGGTGGACTTGATTTCACTAAGGATGATGAAAACGTAAATTCACAACCATTTATGCGTT
GGAGAGATCGTTTC
>4298
---------------------------AGTGTTGGATTCAAAGCTG-GGGTTAAAGATTA
TAAATTGACTTATTATACTCCTGACTATGAAACCAAAGATACTGATATTTTGGCAGCATT
CCGAGTAACTCCTCAACCTGGGGTTCCGCCCGAGGAAGCAGGGGCCGCGGTAGCTGCTGA
ATCTTCTACTGGTACATGGACAACTGTGTGGACCGACGGGCTTACCAGTCTTGATCGTTA
TAAAGGACGATGCTACGACATCGAGCCCGTTGCTGGAGAAGAAAATCA--ATATATTGCT
TATGTAGCTTAT----CCCTTAGACCTTTTTGAAGAAGGTTCTGTTACTAACATGTTTAC
TTCCATTGTGGGTAATGTATTTGGGTTTAAAGCCCTACGGGCTTTACGTTTGGAGGATTT
GCGAATCCC-------TCCTGCTTATTCTAAAACTTTCCAAGGTCCGCC-TCATGG--TA
TCCAAGTTGAGAGAGATAAA--TTGAACAAGTATGGTCGCCCCCTATTGGGCTGCA-CTA
TTAAACCTAAATTGGGGTTATCCGCTAAGAATTATGGGAGAGCTGTTTATGAGTGTCTCC
GTGGTGGACTTGATTTTACTAAAGATGATGAGAATGTGAACTCCCAACCATTTATGCGTT
GGAGGGACCGTTTC
>3492
--------------AGAGACTAAAGCAAGTGTTGGATTCAAAGCTG-GTGTTAAAGATTA
CAAATTGACTTATTATACTCCTGACTATGAAACCAAAGATACTGATATCTTGGCAGCATT
CCGAGTAACTCCTCAACCTGGAGTTCCACCTGAGGAAGCAGGGGCCGCGGTAGCTGCCGA
ATCTTCTACTGGTACATGGACAACTGTGTGGACCGATGGACTTACCAGCCTTGACCGTTA
CAAAGGACGATGCTACCACATCGAGCCCGTTGCTGGAGAAGAAAATCA--ATATATTGCT
TATGTAGCTTAC----CCCTTAGATCTTTTTGAAGAAGGTTCTGTTACTAACATGTTTAC
TTCCATTGTGGGTAATGTATTTGGGTTCAAAGCCCTGCGCGCTCTACGTCTGGAGGATCT
GCGAATCCC-------TCCTGCTTATTCTAAAACTTTCCAAGGCCCGCC-TCATGG--CA
TCCAAGTTGAGAGAGATAAA--TTGAACAAGTATGGCCGTCCTCTATTGGGATGTA-CTA
TTAAACCTAAATTGGGGTTATCCGCTAAAAACTATGGTAGAGCGGTTTATGAATGTCTCC
GCGGTGGACTTGATTTTACCAAAGATGATGAGAACGTAAACTCCCAACCATTTATGCGTT
GGAGAGACCGTTTC
>2215
-----------------------------------ATTCAAAGCTG-GTGTTAAAGAGTA
CAAATTGACTTATTATACTCCTGAATATGAAACCAAAGATACTGATATCTTGGCAGCATT
CCGAGTAACTCCTCAACCCGGAGTTCCGCCTGAGGAAGCAGGGGCTGCGGTAGCTGCCGA
ATCTTCTACTGGTACATGGACAACTGTGTGGACCGATGGACTTACCAGCCTTGATCGTTA
CAAAGGACGATGCTACCACATCGAGCCCGTTGCTGGGGAGGAAAATCA--ATATATTGCT
TATGTAGCTTAC----CCTTTAGACCTTTTTGAAGAGGGTTCTGTTACTAATATGTTTAC
TTCCATTGTAGGTAATGTATTTGGGTTCAAAGCTCTACGAGCTCTACGTCTGGAGGACTT
GCGAATTCC-------TACTTCTTATATCAAGACTTTCCAGGGTCCGCC-CCACGG--CA
TCCAAGTTGAGAGAGATAAA--TTGAACAAGTATGGCCGTCCCCTATTGGGATGTA-CTA
TTAAACCAAAATTGGGGTTATCCGCCAAGAACTACGGTAGGGCGGTTTATGAATGTCTCC
GCGGTGGACTTGATTTTACCAAGGATGATGAGAACGTGAACTCCCAACCATTTATGCGCT
GGAGAGACCGTTTC
>3574
---------------------------------------AAAGCTG-GTGTTAAAGATTA
CAAGTTGACTTATTATACTCCTGACTACGAAACTAAAGATACGGATATCTTGGCAGCATT
CCGAGTAACTCCTCAACCGGGAGTTCCGCCTGAAGAAGCGGGCGCCGCGGTAGCAGCCGA
ATCTTCTACTGGCACATGGACAACTGTGTGGACTGATGGACTTACCAGTCTGGATCGTTA
CAAAGGACGATGCTACCACATTGAGGCCGTTGTTGGGGAGGAAAATCA--ATATATTGCT
TATGTAGCTTAT----CCTTTAGACCTTTTTGAAGAAGGTTCTGTTACTAACATGTTTAC
TTCCATTGTGGGTAATGTTTTTGGTTTCAAAGCCCTGCGAGCTCTACGTCTGGAAGATCT
GCGAATTCC-------CACTTCTTATTCCAAAACTTTCCAAGGTCCACC-TCATGG--CA
TCCAAGTTGAAAGAGATAAA--TTGAACAAGTATGGTCGTCCCCTATTGGGATGTA-CTA
TTAAACCAAAATTGGGATTATCCGCAAAAAACTACGGCAGAGCGGTTTATGAATGTCTAC
GGGGTGGACTTGATTTTACTAAGGATGATGAAAACGTGAACTCACAACCATTTATGCGTT
GGAGAGATCGTTTC
>3575
---------------------------------------AAAGCTG-GTGTTAAAGATTA
CAAGTTGACTTATTATACTCCTGAGTACGAAACTAAAGATACGGATATTTTGGCAGCATT
CCGAGTAACTCCTCAACCGGGAGTTCCGCCTGAAGAAGCGGGCGCCGCGGTAGCAGCCGA
ATCTTCTACGGGCACATGGACAACTGTGTGGACTGATGGACTTACCAGTCTGGATCGTTA
CAAAGGACGATGCTACCACATTGAGGCCGTTGTTGGGGAGGAAAATCA--ATATATTGCT
TATGTAGCTTAT----CCTTTAGATCTTTTTGAAGAAGGTTCTGTTACTAACATGTTTAC
TTCCATTGTGGGTAATGTTTTTGGTTTCAAAGCCCTGCGAGCTCTACGTCTGGAAGATCT
GCGAATTCC-------CACTTCTTATTCCAAAACTTTCCAAGGTCCGCC-TCATGG--CA
TTCAAGTTGAAAGAGATAAA--TTGAACAAGTATGGTCGTCCCCTATTGGGATGTA-CTA
TTAAACCAAAATTGGGATTATCCGCAAAAAACTACGGTAGAGCGGTTTATGAATGTCTTC
GGGGTGGACTTGATTTTACTAAGGATGATGAAAACGTGAACTCACAACCATTTATGCGTT
GGAGAGATCGTTTC
>2216
--------------------TAAAGCAAGTGTTGGATTCAAAGCTG-GTGTTAAAGAGTA
CAAATTGACTTATTATACTCCTGAATATGAAACCAAAGATACTGATATCTTGGCAGCATT
CCGAGTAACTCCTCAACCCGGAGTTCCGCCTGAGGAAGCAGGGGCTGCGGTAGCTGCCGA
ATCTTCTACTGGTACATGGACAACTGTGTGGACCGACGGACTTACCAGCCTTGATCGTTA
CAAAGGACGATGCTACCACATCGAGCCCGTTGCTGGGGAGGAAAATCA--ATATATTGCT
TATGTAGCTTAC----CCTTTAGACCTTTTTGAAGAGGGTTCTGTTACTAATATGTTTAC
TTCCATTGTAGGTAATGTATTTGGGTTCAAAGCTCTACGAGCTCTACGTCTGGAGGACCT
GCGAATTCC-------TACTTCTTATATCAAGACTTTCCAGGGTCCGCC-CCATGG--CA
TCCAAGTTGAGAGAGATAAA--TTGAACAAGTATGGCCGTCCCCTATTGGGATGTA-CTA
TTAAACCAAAATTGGGGTTATCCGCCAAGAACTACGGTAGGGCGGTTTATGAATGTCTCC
GCGGTGGACTTGATTTTACCAAGGATGATGAGAACGTGAACTCCCAACCATTTATGCGCT
GGAGAGACCGTTTC
>2217
--------------------TAAAGCAAGTGTTTTTTTCAAAGCTG-GTGTTAAAGAGTA
CAAATTGACTTATTATACTCCTGAATATGAAACCAAAGATACTGATATCTTGGCAGCATT
CCGAGTAACTCCTCAACCCGGAGTTCCGCCTGAGGAAGCAGGGGCTGCGGTAGCTGCCGA
ATCTTCTACTGGTACATGGACAACTGTGTGGACCGACGGACTTACCAGCCTTGATCGTTA
CAAAGGACGATGCTACCACATCGAGCCCGTTGCTGGGGAGGAAAATCA--ATATATTGCT
TATGTAGCTTAC----CCTTTAGACCTTTTTGAAGAGGGTTCTGTTACTAATATGTTTAC
TTCCATTGTAGGTAATGTATTTGGGTTCAAAGCTCTACGAGCTCTACGTCTGGAGGACCT
GCGAATTCC-------TAAGTCTTATATCAAGACTTTCCAGGGTCCGCC-CCATGG--CA
TCCAAGTTGAGAGAGATAAA--TTGAACAAGTATGGCCGTCCCCTATTGGGATGTA-CTA
TTAAACCAAAATTGGGGTTATCCGCCAAGAACTACGGTAGGGCGGTTTATGAATGTCTCC
GCGGTGGACTTGATTTTACCAAGGATGATGAGAACGTGAACTCCCAACCATTTATGCGCT
GGAGAGACCGTTTC
>3910
------------------------GCAGGTGTTGGATTTCAAGCTG-GTGTTAAAGATTA
TAAATTGACTTACTACACCCCAGAGTATGAAACTAAGGATACTGATATCTTGGCAGCATT
CCGAGTAAGTCCTCAGCCTGGGGTTCCGCCCGAAGAAGCAGGGGCTGCAGTAGCTGCCGA
ATCTTCTACTGGTACATGGACAACTGTTTGGACTGATGGACTTACCAGTCTTGATCGTTA
CAAAGGACGATGCTATCACATCGAGCCTGTTGCTGGGGAAGACAACCA--ATGGATCTGT
TATGTAGCTTAT----CCATTAGACCTATTTGAAGAGGGTTCCGTTACTAACATGTTTAC
TTCCATTGTGGGTAACGTATTTGGTTTCAAAGCCCTACGTGCTCTACGTTTGGAGGATCT
ACGAATTCC-------CCCTACTTATTCAAAAACTTTCCAAGGCCCGCC-TCATGG--TA
TCCAAGTTGAAAGAGATAAG--TTGAACAAGTATGGTCGTCCTTTATTGGGATGTA-CTA
TTAAACCAAAATTGGGATTATCCGCAAAAAATTATGGTAGAGCGTGTTATGAGTGTCTAC
GTGGTGGACTTGATTTTACCAAAGATGATGAAAACGTAAACTCACAACCATTTATGCGCT
GGAGAGACCGTTTT
>3038
--------------------------------TGGATTCAAGGCTG-GTGTTAAAGATTA
TAAATTGACTTATTATACTCCTGAGTATCAAACAAAAGATACTGATATCTTGGCAGCATT
CCGAGTAACTCCTCAACCTGGAGTTCCACCTGAGGAAGCAGGAGCTGCGGTAGCAGCTGA
ATCTTCTACTGGTACATGGACAACTGTGTGGACCGACGGGCTTACCAGTCTTGATCGTTA
TAAAGGACGATGCTACGACATCGAGCCCGTTGCTGGAGAAGAAAATCA--ATATATTGCT
TATGTAGCTTAC----CCCTTAGACCTTTTTGAAGAAGGTTCTGTTACTAATATGTTTAC
TTCCATTGTGGGTAATGTATTTGGGTTCAAAGCCCTACGTGCCCTACGTCTGGAGGATTT
GCGAATCCC-------TCCTGCTTATACTAAAACTTTCCAAGGGCCGCC-TCATGG--TA
TCCAAGTTGAGAGAGATAAA--TTGAACAAGTATGGTCGCCCCCTATTAGGTTGTA-CTA
TTAAACCTAAATTGGGGCTATCCGCTAAGAATTATGGTAGAGCGGTTTATGAATGTCTTC
GCGGTGGACTTGATTTTACCAAAGATGATGAAAATGTGAACTCCCAACCATTTATGCGTT
GGAGAGACCGTTTC
>3041
-----------------------------------------GGCTG-GTGTTAAAGATTA
TAAATTGACTTATTATACTCCTGAGTATCAAACAAAAGATACTGATATCTTGGCAGCATT
CCGAGTAACTCCTCAACCTGGAGTTCCACCTGAGGAAGCAGGAGCTGCGGTAGCAGCTGA
ATCTTCTACTGGTACATGGACAACTGTGTGGACCGACGGGCTTACCAGTCTTGATCGTTA
TAAAGGACGATGCTACGACATCGAGCCCGTTGCTGGAGAAGAAAATCA--ATATATTGCT
TATGTAGCTTAC----CCCTTAGACCTTTTTGAAGAAGGTTCTGTTACTAATATGTTTAC
TTCCATTGTGGGTAATGTATTTGGGTTCAAAGCCCTACGTGCCCTACGTCTGGAGGATTT
GCGAATCCC-------TCCTGCTTATACTAAAACTTTCCAAGGGCCGCC-TCATGG--TA
TCCAAGTTGAGAGAGATAAA--TTGAACAAGTATGGTCGCCCCCTATTAGGTTGTA-CTA
TTAAACCTAAATTGGGGCTATCCGCTAAGAATTATGGTAGAGCGGTTTATGAATGTCTTC
GCGGTGGACTTGATTTTACCAAAGATGATGAAAATGTGAACTCCCAACCATTTATGCGTT
GGAGAGACCGTTTC
>3044
-------------------------------------TCAAGGCTG-GTGTTAAAGATTA
TAAATTGAATTATTATACTCCTGAGTATCAAACAAAAGATACTGATATCTTGGCAGCATT
CCGAGTAACTCCTCAACCTGGAGTTCCACCTGAGGAAGCAGGAGCTGCGGTAGCAGCTGA
ATCTTCTACTGGTACATGGACAACTGTGTGGACCGACGGGCTTACCAGTCTTGATCGTTA
TAAAGGACGATGCTACGACATCGAGCCCGTTGCTGGAGAAGAAAATCA--ATATATTGCT
TATGTAGCTTAC----CCCTTAGACCTTTTTGAAGAAGGTTCTGTTACTAATATGTTTAC
TTCCATCGTGGGTAATGTATTTGGGTTCAAAGCCCTACGTGCCCTACGTCTGGAGGATTT
GCGAGTCCC-------TACTGCTTATACTAAAACTTTCCAAGGGCCGCC-TCATGG--TA
TCCAAGTTGAGAGAGATAAA--TTGAACAAGTATGGTCGCCCCCTATTAGGTTGTA-CTA
TTAAACCTAAATTGGGGCTATCCGCTAAGAATTATGGTAGAGCGGTTTATGAATGTCTTC
GCGGTGGACTTGATTTTACCAAAGATGATGAAAATGTGAACTCCCAACCATTTATGCGTT
GGAGAGACCGTTTC
>4367
ATGTCACCACAAACAGAGACTAAAGCAAGTGTTGGATTCAAAGCTG-GTGTTAAAGAGTA
TAAATTGACTTATTATACTCCTGAATATGAAACCAAGGATACTGATATCTTGGCAGCATT
CCGAGTAACTCCTCAACCCGGAGTTCCACCCGAAGAAGCAGGGGCTGCGGTAGCTGCTGA
ATCTTCTACTGGTACATGGACAACTGTGTGGACCGATGGGCTTACCAGCCTTGATCGTTA
CAAAGGACGATGCTACCACATCGAGCCCGTTCCAGGAGAAGAAACTCA--ATTTATTGCG
TATGTAGCTTAC----CCCTTAGACCTTTTTGAAGAAGGTTCGGTTACTAACATGTTTAC
CTCGATTGTGGGTAATGTATTTGGGTTCAAAGCCCTGGCTGCTCTACGTCTAGAGGATCT
GCGAATCCC-------TCCTGCTTATACTAAAACTTTCCAAGGACCACC-TCATGG--TA
TCCAAGTTGAAAGAGATAAA--TTGAACAAGTATGGACGTCCCCTATTAGGATGTA-CTA
TTAAACCAAAATTGGGGTTATCCGCGAAGAACTATGGTAGAGCAGTTTATGAATGTCTAC
GTGGTGGACTTGATTTTACCAAAGATGATGAGAATGTGAACTCCCAACCATTTATGCGTT
GGAGAGACCGTTTC
>3576
------------------------------------------------------------
-------ACTTATTATACTCCTGACTACGAAACCAAAGATACTGATATCTTGGCAGCATT
CCGAGTAACTCCTCAACCGGGAGTTCCGCCCGAAGAAGCGGGAGCTGCGGTAGCTACCGA
ATCTTCTACTGGTACATGGACAACTGTGTGGACTGATGGACTTACCAGTCTTGATCGTTA
CAAAGGACGATGCTACCACATCGAGGCCGTTGTTGGGGAGGAAAATCA--GTATATTGCT
TATGTAGCTTAT----CCTTTAGACCTTTTTGAAGAGGGTTCTGTTACTAACATGTTTAC
TTCCATTGTGGGTAATGTATTTGGTTTCAAAGCCCTGCGAGCTCTGCGTCTGGAAGATCT
GCGAATTCC-------CACTTCTTATTCCAAAACTTTCCAAGGTCCGCC-TCATGG--TA
TCCAAGTTGAAAGAGATAAA--TTGAACAAGTATGGTCGTCCCTTATTGGGATGTA-CTA
TTAAACCAAAATTGGGATTATCCGCAAAAAACTACGGTAGAGCGGTTTATGAATGTCTAC
GGGGTGGACTTGATTTTACTAAGGATGATGAAAACGTAAATTCACAACCATTTATGCGTT
GGAGAGATCGTTTC
>3911
---------------------------------------------G-GTGTTAAGGATTA
TAAATTGACTTACTACACCCCGGAGTATGAAACCAAGGATACTGATATCTTGGCAGCATT
TCGAGTAACTCCTCAGCCGGGGGTTCCGCCCGAAGAAGCAGGGGCTGCAGTAGCTGCCGA
ATCTTCTACTGGTACATGGACAACTGTTTGGACTGATGGACTTACCAGTCTTGATCGTTA
CAAAGGACGATGCTATCACATTGAGCCCGTTCTTGGGGAAGAAAATCA--ATATATCGCT
TATGTAGCTTAT----CCATTAGACCTATTTGAAGAGGGTTCTGTTACTAACATGTTTAC
TTCCATTGTGGGTAACGTATTTGGTTTCAAAGCTCTACGCGCTCTACGTCTGGAGGATCT
GCGAATTCC-------CCCTACTTATTCAAAAACTTTCCAAGGTCCGCC-TCATGG--TA
TTCAAGTTGAAAGGGATAAG--TTGAACAAGTATGGCCGTCCTTTCTTGGGATGTA-CTA
TTAAACCAAAATTGGGATTATCTGCAAAAAATTATGGTAGAGCGTGTTATGAGTGTCTAC
GCGGTGGACTTGATTTTACCAAAGATGATGAAAATGTAAACTCACAACCATTTATGCGCT
GGAGGGACCGTTTT
>2421
-------------------------------------TCAAAGCTG-GTGTTAAAGATTA
CAAATTGACTTATTATACTCCTGACTATGAGACAAAAGATACTGATATCTTGGCAGCATT
CCGAGTAACTCCTCAACCCGGAGTTCCGGCTGAAGAAGCAGGGGCTGCAGTAGCTGCCGA
ATCTTCTACTGGTACATGGACAACTGTGTGGACTGATGGACTTACCAGTCTTGATCGTTA
CAAAGGACGATGCTACCACATCGAACCTGTTCCTGGCGAGGAAAATCA--ATATATTGCT
TATGTAGCTTAC----CCTTTAGACCTTTTTGAAGAAGGTTCTGTTACTAACATGTTTAC
TTCTATTGTGGGTAACGTATTTGGGTTTAAAGCTTTACGAGCTCTACGTCTGGAGGATTT
GCGAATTCC-------TCCCTCTTATTCCAAAACTTTCCAAGGCCCGCC-TCACGG--TA
TCCAAGTTGAGAGAGACAAA--TTGAACAAGTATGGTCGTCCCCTATTGGGATGTA-CGA
TTAAACCAAAATTGGGATTATCCGCGAAAAACTACGGTAGAGCGGTTTATGAATGTCTCC
GCGGTGGACTTGATTTTACCAAGGATGATGAAAACGTGAACTCACAACCATTTATGCGTT
GGAGAGACCGTTTC
>4368
ATGTCACCAAAAACAGAGACTAAAGCAAGTGTCGGATTCAAAGCTG-GTGTTAAAGATTA
CAGATTAACTTATTATACTCCGGAATATCAGACCAAAGATACTGATATCTTAGCAGCATT
CCGAGTCACTCCTCAACCTGGAGTACCCCCCGAAGAAGCGGGAGCAGCAGTAGCCGCCGA
ATCTTCCACTGGTACGTGGACGACTGTTTGGACCGATGGACTTACCAGTCTTGATCGTTA
CAAGGGGCGATGCTATGATATTGAACCCGTTCCTGGAGAGGAAAGTCA--ATTTATTGCC
TATGTGGCTTAC----CCTTTAGATCTTTTTGAAGAAGGTTCTGTTACTAACCTGTTCAC
TTCTATTGTAGGTAATGTATTTGGATTCAAAGCCTTACGGGCTCTACGTCTGGAAGATTT
ACGGATTCC-------TCCTGCTTATTCAAAAACTTTCCAAGGCCCACC-ACATGG--TA
TTCAAGTAGAAAGAGATAAA--TTAAACAAATATGGTCGTCCTTTGTTGGGATGTA-CTA
TAAAACCAAAATTGGGTCTATCTGCCAAGAATTATGGTAGAGCGGTTTATGAATGTCTCC
GTGGTGGACTTGATTTTACCAAGGATGATGAAAACGTGAATTCCCAACCATTTATGCGCT
GGAGAGATCGTTTC
>3577
--------------------------------------------------TTAAAGATTA
CAAATTGACTTATTATACTCCTGACTACGAAACCAAAGATACTGATATCTTGGCAGCATT
CCGAGTAACTCCTCAACCGGGAGTTCCACCTGAAGAAGCGGGTGCTGCGGTAGCAGCCGA
ATCTTCTACTGGTACATGGACAACTGTGTGGACTGATGGACTTACCAGTCTTGATCGTTA
CAAAGGGCGATGCTACCATATTGAGGCCGTTGTTGGGGAGGAAAATCA--ATATATTGCT
TATGTAGCTTAT----CCTTTAGACCTTTTTGAAGAAGGTTCTGTTACTAACATGTTTAC
TTCCATTGTGGGTAATGTATTTGGTTTCAAAGCCCTGCGAGCTCTACGTCTGGAAGATTT
GCGAATTCC-------CACTTCTTATTCCAAAACTTTCCAAGGTCCGCC-TCATGG--CA
TCCAAGTTGAAAGAGATAAA--TTGAACAAGCATGGCCGTCCCCTATTGGGATGTA-CTA
TTAAACCAAAATTGGGATTATCCGCAAAAAACTACGGTAGAGCGGTTTATGAATGTCTAC
GGGGTGGACTTGATTTTACTAAGGATGATGAAAACGTGAACTCACAACCATTTATGCGTT
GGAGAGATCGTTTC
>2776
------------------------------------------------------AGATTA
TAAATTGACTTATTATACTCCTGAATATGAAACCAAAGATACTGATATCTTGGCAGCATT
CCGAGTAACTCCTCAACCGGGAGTTCCACCTGAGGAAGCAGGGGCCGCTGTAGCTGCTGA
ATCTTCTACTGGTACATGGACAACTGTGTGGACCGATGGGCTTACCAGTCTTGATCGTTA
CAAAGGACGATGCTATGGAATCGAGCCTGTTCCTGGAGAAGAAAATCA--ATATATTGCT
TATGTAGCTTAT----CCCCTAGACCTTTTTGAAGAAGGTTCTGTTACTAACATGTTTAC
TTCCATTGTGGGTAACGTATTTGGATTCAAGGCTCTACGTGCTCTACGTCTGGAGGATTT
GCGAATCCC-------TACTGCTTATATTAAAACTTTCCAAGGCCCGCC-TCATGG--TA
TCCAGGTTGAAAGAGATAAA--TTGAACAAGTATGGTCGCCCTCTATTGGGATGTA-CTA
TTAAACCAAAATTGGGATTATCCGCTAAGAATTATGGTAGAGCAGTTTATGAATGTCTAC
GCGGTGGACTTGATTTTACCAAAGATGATGAAAACGTGAATTCACAACCATTTATGCGTT
GGAGAGACCGTTTC
>2777
-------------------------CAAATGT-GGATTCAAAGCTG-GTGTTAAAGATTA
TAAATTGACTTATTATACTCCTGAATATGAAACCAAAGATACTGATATCTTGGCAGCATT
CCGAGTAACTCCTCAACCGGGAGTTCCACCTGAGGAAGCAGGGGCCGCTGTAGCTGCTGA
ATCTTCTACTGGTACATGGACAACTGTGTGGACCGATGGGCTTACCAGTCTTGATCGTTA
CAAAGGACGATGCTATGGAATCGAGCCTGTTGCTGGAGAAGAAAATCA--ATATATTGCT
TATGTAGCTTAT----CCCCTAGACCTTTTTGAAGAAGGTTCTGTTACTAACATGTTTAC
TTCCATTGTGGGTAATGTATTTGGATTCAAGGCTCTACGTGCTCTACGTCTGGAGGATTT
GCGAATCCC-------TACTGCTTATATTAAAACTTTCCAAGGCCCGCC-TCATGG--TA
TCCAGGTTGAAAGAGATAAA--TTGAACAAGTATGGTCGCCCTCTATTGGGATGTA-CTA
TTAAACCAAAATTGGGATTATCCGCTAAGAATTATGGTAGAGCTGTTTATGAATGTCTAC
GCGGTGGACTTGATTTTACCAAAGATGATGAAAACGTGAATTCCCAACCATTTATGCGTT
GGAGAGACCGTTTC
>2778
------------------------------------------------------------
----TTGACTTATTATACTCCTGAATATGAAACCNAAGATACTGATATCTTGGCAGCATT
CCGAGTAACTCCTCAACCGGGAGTTCCACCTGAGGAAGCAGGGGCCGCTGTAGCTGCTGA
ATCTTCTACTGGTACATGGACAACTGTGTGGACCGATGGGCTTACCAGTCTTGATCGTTA
CAAAGGACGATGCTATGGAATCGAGCCTGTTGCTGGAGAAGAAAATCA--ATATATTGCT
TATGTAGCTTAT----CCCCTAGACCTTTTTGAAGAAGGTTCTGTTACTAACATGTTTAC
TTCCATTGTGGGTAATGTATTTGGATTCAAGGCTCTACGTGCTCTACGTCTGGAGGATTT
GCGAATCCC-------TACTGCTTATATTAAAACTTTCCAAGGCCCGCC-TCATGG--TA
TCCAGGTTGAAAGAGATAAA--TTGAACAAGTATGGTCGCCCTCTATTGGGATGTA-CTA
TTAAACCAAAATTGGGATTATCCGCTAAGAATTATGGTAGAGCAGTTTATGAATGTCTAC
GTGGTGGACTTGATTTTACCAAAGATGATGAAAACGTGAATTCCCAACCATTTATGCGTT
GGAGAGACCGTTTC
>2779
-------------------------------------------------------GATTA
TAAATTGACTTATTATACTCCTGAATATGAAACCAAAGATACTGATATCTTGGCAGCATT
CCGAGTAACTCCTCAACCGGGAGTTCCACCTGAGGAAGCAGGGGCCGCTGTAGCTGCTGA
ATCTTCTACTGGTACATGGACAACTGTGTGGACCGATGGGCTTACCAGTCTTGATCGTTA
CAAAGGACGATGCTATGGAATCGAGCCTGTTGCTGGAGAAGAAAATCA--ATATATTGCT
TATGTAGCTTAT----CCCCTAGACCTTTTTGAAGAAGGTTCTGTTACTAACATGTTTAC
TTCCATTGTGGGTAATGTATTTGGATTCAAGGCTCTACGTGCTCTACGTCTGGAGGATTT
GCGAATCCC-------TACTGCTTATATTAAAACTTTCCAAGGCCCGCC-TCATGG--TA
TCCAGGTTGAAAGAGATAAA--TTGAACAAGTATGGTCGCCCTCTATTGGGATGTA-CTA
TTAAACCAAAATTGGGATTATCCGCTAAGAATTATGGTAGAGCAGTTTATGAATGTCTAC
GCGGTGGACTTGATTTTACCAAAGATGATGAAAACGTGAATTCCCAACCATTTATGCGTT
GGAGAGACCGTTTC
>2780
------------------------------------TTCAAAGCTG-GTGTTAAAGATTA
TAAATTGACTTATTATACTCCTGAATATGAAACCAAAGATACTGATATCTTGGCAGCATT
CCGAGTAACTCCTCAACCGGGAGTTCCACCTGAGGAAGCAGGGGCCGCTGTAGCTGCTGA
ATCTTCTACTGGTACATGGACAACTGTGTGGACCGATGGGCTTACCAGTCTTGATCGTTA
CAAAGGACGATGCTATGGAATCGAGCCTGTTGCTGGAGAAGAAAATCA--ATATATTGCT
TATGTAGCTTAT----CCCCTAGACCTTTTTGAAGAAGGTTCTGTTACTAACATGTTTAC
TTCCATTGTGGGTAATGTATTTGGATTCAAGGCTCTACGTGCTCTACGTCTGGAGGATTT
GCGAATCCC-------TACTGCTTATATTAAAACTTTCCAAGGCCCGCC-TCATGG--TA
TCCAGGTTGAAAGAGATAAA--TTGAACAAGTATGGTCGCCCTCTATTGGGATGTA-CTA
TTAAACCAAAATTGGGATTATCCGCTAAGAATTATGGTAGAGCAGTTTATGAATGTCTAC
GCGGTGGACTTGATTTTACCAAAGATGATGAAAACGTGAATTCCCAACCATTTATGCGTT
GGAGAGACCGTTTC
>2781
-------------------------------------------------------GATTA
TAAATTGACTTATTATACTCCTGAATATGAAACCAAAGATACTGATATCTTGGCAGCATT
CCGAGTAACTCCTCAACCGGGAGTTCCACCTGAGGAAGCAGGGGCCGCTGTAGCTGCTGA
ATCTTCTACTGGTACATGGACAACTGTGTGGACCGATGGGCTTACCAGTCTTGATCGTTA
CAAAGGACGATGCTATGGAATCGAGCCTGTTGCTGGAGAAGAAAATCA--ATATATTGCT
TATGTAGCTTAT----CCCCTAGACCTTTTTGAAGAAGGTTCTGTTACTAACATGTTTAC
TTCCATTGTGGGTAATGTATTTGGATTCAAGGCTCTACGTGCTCTACGTCTGGAGGATTT
GCGAATCCC-------TACTGCTTATGTTAAAACTTTCCAAGGCCCGCC-TCATGG--TA
TCCAGGTTGAAAGAGATAAA--TTGAACAAGTATGGTCGCCCTCTATTGGGATGTA-CTA
TTAAACCAAAATTGGGATTATCCGCTAAGAATTATGGTAGAGCAGTTTATGAATGTCTAC
GCGGTGGACTTGATTTTACCAAAGATGATGAAAACGTGAATTCCCAACCATTTATGCGTT
GGAGAGACCGTTTC
>2782
-------------------------------------------------------GATTA
TAAATTGACTTATTATACTCCTGAATATGAAACCAAAGATACTGATATCTTGGCAGCATT
CCGAGTAACTCCTCAACCGGGAGTTCCACCTGAGGAAGCAGGGGCCGCTGTAGCTGCTGA
ATCTTCTACTGGTACATGGACAACTGTGTGGACCGATGGGCTTACCAGTCTTGATCGTTA
CAAAGGACGATGCTATGGAATCGAGCCTGTTGCTGGAGAAGAAAATCA--ATATATTGCT
TATGTAGCTTAT----CCCCTAGACCTTTTTGAAGAAGGTTCTGTTACTAACATGTTTAC
TTCCATTGTGGGTAATGTATTTGGATTCAAGGCTCTACGTGCTCTACGTCTGGAGGATTT
GCGAATCCC-------TACTGCTTATATTAAAACTTTCCAAGGCCCGCC-TCATGG--TA
TCCAGGTTGAAAGAGATAAA--TTGAACAAGTATGGTCGCCCTCTATTGGGATGTA-CTA
TTAAACCAAAATTGGGATTATCCGCTAAGAATTATGGTAGAGCAGTTTATGAATGTCTAC
GCGGTGGACTTGATTTTACCAAAGATGATGAAAACGTGAATTCCCAACCATTTATGCGTT
GGAGAGACCGTTTC
>2783
-----------------------------------------AGCTG-GTGTTAAAGATTA
TAAATTGACTTATTATACTCCTGAATATGAAACCAAAGATACTGATATCTTGGCAGCATT
CCGAGTAACTCCTCAACCGGGAGTTCCACCTGAGGAAGCAGGGGCCGCTGTAGCTGCTGA
ATCTTCTACTGGTACATGGACAACTGTGTGGACCGATGGGCTTACCAGTCTTGATCGTTA
CAAAGGACGATGCTATGGAATCGAGCCTGTTGCTGGAGAAGAAAATCA--ATATATTGCT
TATGTAGCTTAT----CCCCTAGACCTTTTTGAAGAAGGTTCTGTTACTAACATGTTTAC
TTCCATTGTGGGTAATGTATTTGGATTCAAGGCTCTACGTGCTCTACGTCTGGAGGATTT
GCGAATCCC-------TACTGCTTATATTAAAACTTTCCAAGGCCCGCC-TCATGG--TA
TCCAGGTTGAAAGAGATAAA--TTGAACAAGTATGGTCGCCCTCTATTGGGATGTA-CTA
TTAAACCAAAATTGGGATTATCCGCTAAGAATTATGGTAGAGCAGTTTATGAATGTCTAC
GCGGTGGACTTGATTTTACCAAAGATGATGAAAACGTGAATTCCCAACCATTTATGCGTT
GGAGAGACCGTTTC
>2784
-------------------------------------------------------GATTA
TAAATTGACTTATTATACTCCTGAATATGAAACCAAAGATACTGATATCTTGGCAGCATT
CCGAGTAACTCCTCAACCGGGAGTTCCACCTGAGGAAGCAGGGGCCGCTGTAGCTGCTGA
ATCTTCTACTGGTACATGGACAACTGTGTGGACCGATGGGCTTACCAGTCTTGATCGTTA
CAAAGGACGATGCTATGGAATCGAGCCTGTTGCTGGAGAAGAAAATCA--ATATATTGCT
TATGTAGCTTAT----CCCCTAGACCTTTTTGAAGAAGGTTCTGTTACTAACATGTTTAC
TTCCATTGTGGGTAATGTATTTGGATTCAAGGCTCTACGTGCTCTACGTCTGGAGGATTT
GCGAATCCC-------TACTGCTTATGTTAAAACTTTCCAAGGCCCGCC-TCATGG--TA
TCCAGGTTGAAAGAGATAAA--TTGAACAAGTATGGTCGCCCTCTATTGGGATGTA-CTA
TTAAACCAAAATTGGGATTATCCGCTAAGAATTATGGTAGAGCAGTTTATGAATGTCTAC
GCGGTGGACTTGATTTTACCAAAGATGATGAAAACGTGAATTCCCAACCATTTATGCGTT
GGAGAGACCGTTTC
>2785
-------------------------------GTGTGATCAAAGCTG-GTGTTAAAGATTA
TAAATTGACTTATTATACTCCTGAATATGAAACCAAAGATACTGATATCTTGGCAGCATT
CCGAGTAACTCCTCAACCGGGAGTTCCACCTGAGGAAGCAGGGGCCGCTGTAGCTGCTGA
ATCTTCTACTGGTACATGGACAACTGTGTGGACCGATGGGCTTACCAGTCTTGATCGTTA
CAAAGGACGATGCTATGGAATCGAGCCTGTTGCTGGAGAAGAAAATCA--ATATATTGCT
TATGTAGCTTAT----CCCCTAGACCTTTTTGAAGAAGGTTCTGTTACTAACATGTTTAC
TTCCATTGTGGGTAATGTATTTGGATTCAAGGCTCTACGTGCTCTACGTCTGGAGGATTT
GCGAATCCC-------TACTGCTTATATTAAAACTTTCCAAGGCCCGCC-TCATGG--TA
TCCAGGTTGAAAGAGATAAA--TTGAACAAGTATGGTCGCCCTCTATTGGGATGTA-CTA
TTAAACCAAAATTGGGATTATCCGCTAAGAATTATGGTAGAGCAGTTTATGAATGTCTAC
GCGGTGGACTTGATTTTACCAAAGATGATGAAAACGTGAATTCCCAACCATTTATGCGTT
GGAGAGACCGTTTC
>2787
------------------------------------TTCAAAGCTG-GTGTTAAAGATTA
TAAATTGACTTATTATACTCCTGAATATGAAACCAAAGATACTGATATCTTGGCAGCATT
CCGAGTAACTCCTCAACCGGGAGTTCCACCTGAGGAAGCAGGGGCAGCTGTAGCTGCTGA
ATCTTCTACTGGTACATGGACAACTGTGTGGACCGATGGGCTTACCAGTCTTGATCGTTA
CAAAGGACGATGCTATGGAATCGAGCCTGTTGCTGGAGAAGAAAATCA--ATATATTGCT
TATGTAGCTTAT----CCCCTAGACCTTTTTGAAGAAGGTTCTGTTACTAACATGTTTAC
TTCCATTGTGGGTAATGTATTTGGATTCAAGGCTCTACGTGCTCTACGTCTGGAGGATTT
GCGAATCCC-------TACCGCTTATATTAAAACTTTCCAAGGCCCACC-TCATGG--TA
TCCAGGTTGAAAGAGATAAA--TTGAACAAGTATGGTCGCCCTCTATTGGGATGTA-CTA
TTAAACCAAAATTGGGATTATCCGCTAAGAATTATGGTAGAGCAGTTTATGAATGTCTAC
GTGGTGGACTTGATTTTACCAAAGATGATGAAAACGTGAATTCCCAACCATTTATGCGTT
GGAGAGACCGTTTC
>2790
-------------------------------------------------------GATTA
TAAATTGACTTATTATACTCCTGAATATGAAACCAAAGATACTGATATCTTGGCAGCATT
CCGAGTAACTCCTCAACCGGGAGTTCCACCTGAGGAAGCAGGGGCCGCTGTAGCTGCTGA
ATCTTCTACTGGTACATGGACAACTGTGTGGACCGATGGGCTTACCAGTCTTGATCGTTA
CAAAGGACGATGCTATGGAATCGAGCCTGTTGCTGGAGAAGAAAATCA--ATATATTGCT
TATGTAGCTTAT----CCACTAGACCTTTTTGAAGAAGGTTCTGTTACTAACATGTTTAC
TTCCATTGTGGGTAATGTATTTGGATTCAAGGCTCTACGTGCTCTACGTCTGGAGGATTT
GCGAATCCC-------TACTGCTTATATTAAAACTTTCCAAGGCCCGCC-TCATGG--TA
TCCAGGTTGAAAGAGATAAA--TTGAACAAGTATGGTCGCCCTCTATTGGGATGTA-CTA
TTAAACCAAAATTGGGATTATCCGCTAAGAATTATGGTAGAGCTGTTTATGAATGTCTAC
GCGGTGGACTTGATTTTACCAAAGATGATGAAAACGTGAATTCCCAACCATTTATGCGTT
GGAGAGACCGTTTC
>2791
----------------------------------GATTCAAAGCTG-GTGTTAAAGATTA
TAAATTGACTTATTATACTCCTGAATATGAAACCAAAGATACTGATATCTTGGCAGCATT
CCGAGTAACTCCTCAACCGGGAGTTCCACCTGAGGAAGCAGGGGCCGCTGTAGCTGCTGA
ATCTTCTACTGGTACATGGACAACTGTGTGGACCGATGGGCTTACCAGTCTTGATCGTTA
CAAAGGACGATGCTATGGAATCGAGCCTGTTGCTGGAGAAGAAAATCA--ATATATTGCT
TATGTAGCTTAT----CCCCTAGACCTTTTTGAAGAAGGTTCTGTTACTAACATGTTTAC
TTCCATTGTGGGTAATGTATTTGGATTCAAGGCTCTACGTGCTCTACGTCTGGAGGATTT
GCGAATCCC-------TACTGCTTATGTTAAAACTTTCCAAGGCCCGCC-TCATGG--TA
TCCAGGTTGAAAGAGATAAA--TTGAACAAGTATGGTCGCCCTCTATTGGGATGTA-CTA
TTAAACCAAAATTGGGATTATCCGCTAAGAATTATGGTAGAGCAGTTTATGAATGTCTAC
GCGGTGGACTTGATTTTACCAAAGATGATGAAAACGTGAATTCCCAACCATTTATGCGTT
GGAGAGACCGTTTC
>2792
-------------------------------------------------------GATTA
TAAATTGACTTATTATACTCCTGAATATGAAACCAAAGATACTGATATCTTGGCAGCATT
CCGAGTAACTCCTCAACCGGGAGTTCCACCTGAGGAAGCAGGGGCCGCTGTAGCTGCTGA
ATCTTCTACTGGTACATGGACAACTGTGTGGACCGATGGGCTTACCAGTCTTGATCGTTA
CAAAGGACGATGCTATGGAATCGAGCCTGTTGCTGGAGAAGAAAATCA--ATATATTGCT
TATGTAGCTTAT----CCCCTAGACCTTTTTGAAGAAGGTTCTGTTACTAACATGTTTAC
TTCCATTGTGGGTAATGTATTTGGATTCAAGGCTCTACGTGCTCTACGTCTGGAGGATTT
GCGAATCCC-------TACTGCTTATATTAAAACTTTCCAAGGCCCGCC-TCATGG--TA
TCCAGGTTGAAAGAGATAAA--TTGAACAAGTATGGTCGCCCTCTATTGGGATGTA-CTA
TTAAACCAAAATTGGGATTATCCGCTAAGAATTATGGTAGAGCAGTTTATGAATGTCTAC
GCGGTGGACTTGATTTTACCAAAGATGATGAAAACGTGAATTCCCAACCATTTATGCGTT
GGAGAGACCGTTTC
>2793
-------------------------------------------------------GATTA
TAAATTGACTTATTATACTCCTGAATATGAAACCAAAGATACTGATATCTTGGCAGCATT
CCGAGTAACTCCTCAACCGGGAGTTCCACCTGAGGAAGCAGGGGCCGCTGTAGCTGCTGA
ATCTTCTACTGGTACATGGACAACTGTGTGGACCGATGGGCTTACCAGTCTTGATCGTTA
CAAAGGACGATGCTATGGAATCGAGCCTGTTGCTGGAGAAGAAAATCA--ATATATTGCT
TATGTAGCTTAT----CCCCTAGACCTTTTTGAAGAAGGTTCTGTTACTAACATGTTTAC
TTCCATTGTGGGTAATGTATTTGGATTCAAGGCTCTACGTGCTCTACGTCTGGAGGATTT
GCGAATCCC-------TACTGCTTATATTAAAACTTTCCAAGGCCCGCC-TCATGG--TA
TCCAGGTTGAAAGAGATAAA--TTGAACAAGTATGGTCGCCCTCTATTGGGATGTA-CTA
TTAAACCAAAATTGGGATTATCCGCTAAGAATTATGGTAGAGCTGTTTATGAATGTCTAC
GCGGTGGACTTGATTTTACCAAAGATGATGAAAACGTGAATTCCCAACCATTTATGCGTT
GGAGAGACCGTTTC
>2794
------------------------------------------------------AGATTA
TAAATTGACTTATTATACTCCTGAATATGAAACCAAAGATACTGATATCTTGGCAGCATT
CCGAGTAACTCCTCAACCGGGAGTTCCACCTGAGGAAGCAGGGGCCGCTGTAGCTGCTGA
ATCTTCTACTGGTACATGGACAACTGTGTGGACCGATGGGCTTACCAGTCTTGATCGTTA
CAAAGGACGATGCTATGGAATCGAGCCTGTTGCTGGAGAAGAAAATCA--ATATATTGCT
TATGTAGCTTAT----CCCCTAGACCTTTTTGAAGAAGGTTCTGTTACTAACATGTTTAC
TTCCATTGTGGGTAATGTATTTGGATTCAAGGCTCTACGTGCTCTACGTCTAGAGGATTT
GCGAATCCC-------TACTGCTTATATTAAAACTTTCCAAGGCCCGCC-TCATGG--TA
TCCAGGTTGAAAGAGATAAA--TTGAACAAGTATGGTCGCCCTCTATTGGGATGTA-CTA
TTAAACCAAAATTGGGATTATCCGCTAAGAATTATGGTAGAGCAGTTTATGAATGTCTAC
GCGGTGGACTTGATTTTACCAAAGATGATGAAAACGTGAATTCCCAACCATTTATGCGTT
GGAGAGACCGTTTC
>4370
ATGTCACCACAAACAGAGACTAAAGCAAGTGTTGGATTCAAAGCTG-GTGTTAAAGATTA
TAAATTGACTTATTATACTCCTGAATATGAAACCAAAGATACTGATATCTTGGCAGCATT
CCGAGTAACTCCTCAACCGGGAGTTCCACCTGAGGAAGCAGGGGCCGCTGTAGCTGCTGA
ATCTTCTACTGGTACATGGACAACTGTGTGGACCGATGGGCTTACCAGTCTTGATCGTTA
CAAAGGACGATGCTATGGAATCGAGCCTGTTGCTGGAGAAGAAAATCA--ATATATTGCT
TATGTAGCTTAT----CCTCTAGACCTTTTTGAAGAAGGTTCTGTTACTAACATGTTTAC
TTCCATTGTGGGTAATGTATTTGGATTCAAGGCTCTACGTGCTCTACGTCTGGAGGATTT
GCGAATCCC-------TACTGCTTATATTAAAACTTTCCAAGGCCCGCC-TCATGG--TA
TCCAGGTTGAAAGAGATAAA--TTGAACAAGTATGGTCGCCCTCTATTGGGATGTA-CTA
TTAAACCAAAATTGGGATTATCCGCTAAGAATTATGGTAGAGCAGTTTATGAATGTCTAC
GCGGTGGACTTGATTTTACCAAAGATGATGAAAACGTGAATTCCCAACCATTTATGCGTT
GGAGAGACCGTTTC
>2797
------------------------------------------------------------
---------------------------------------------TATCTTGGCAGCATT
CCGAGTAACTCCTCAACCGGGAGTTCCACCTGAGGAAGCAGGGGCCGCTGTAGCTGCTGA
ATCTTCTACTGGTACATGGACAACTGTGTGGACCGATGGGCTTACCAGTCTTGATCGTTA
CAAAGGACGATGCTATGGAATCGAGCCTGTTGCTGGAGAAGAAAATCA--ATATATTGCT
TATGTAGCTTAT----CCCCTAGACCTTTTTGAAGAAGGTTCTGTTACTAACATGTTTAC
TTCCATTGTGGGTAATGTATTTGGATTCAAGGCTCTACGTGCTCTACGTCTGGAAGATTT
GCGAATCCC-------TACTGCTTATATTAAAACTTTCCAAGGCCCGCC-TCATGG--TA
TCCAGGTTGAAAGAGATAAA--TTGAACAAGTATGGTCGCCCTCTATTGGGATGTA-CTA
TTAAACCAAAATTGGGATTATCCGCTAAGAATTATGGTAGAGCGGTTTATGAATGTCTAC
GCGGTGGACTTGATTTTACCAAAGATGATGAAAACGTGAATTCCCAACCATTTATGCGTT
GGAGAGACCGTTTC
>2798
------------------------------------------------------------
---ATTGACTTATTATACTCCTGAATATGAAACCAAAGATACTGATATCTTGGCAGCATT
CCGAGTAACTCCTCAACCGGGAGTTCCACCTGAGGAAGCAGGGGCCGCTGTAGCTGCTGA
NTCTTCTACTGGTACATGGACAACTGTGTGGACCGATGGGCTTACCAGTCTTGATCGTTA
CAAAGGACGATGCTATGGAATCGAGCCTGTTGCTGGAGAAGAAAATCA--ATATATTGCT
TATGTAGCTTAT----CCCCTAGACCTTNGTGAAGAAGGTTCTGTTACTAACATGTTTAC
TTCCATTGTGGGTAATGTATTTGGATTCAAGGCTCTACGTGCTCTACGTCTGGAGGATTT
GCGAATCCC-------TACTGCTTATATTAAAACTTTCCAAGNCCCGCC-TCATGG--TA
TCCAGGTTGAAAGAGATAAA--TTGAACAAGTATGGTCGCCCTCTATTGGGATGTA-CTA
TTAAACCAAAATTGGGATTATCCGCTAAGAATTATGGTAGAGCAGTTTATGAATGTCTAC
GCGGTGGACTTGATTTTACCAAAGATGATGAAAACGTGAATTCCCAACCATTTATGCGTT
GGAGAGACCGTTTC
>2799
------------------------------------------------------------
----------------------GAATATGAAACCAAAGATACTGATATCTTGGCAGCATT
CCGAGTAACTCCTCAACCGGGAGTTCCACCCGAGGAAGCAGGGGCTGCTGTAGCTGCTGA
ATCTTCTACTGGTACATGGACAACTGTGTGGACCGATGGGCTTACCAGTCTTGATCGTTA
CAAAGGACGATGCTATGGAATCGAGCCTGTTCCTGGAGAAGAAAATCA--ATATATTGCT
TATGTAGCTTAT----CCCCTAGACCTTTTTGAAGAAGGTTCTGTTACTAACATGTTTAC
TTCCATTGTGGGTAATGTATTTGGATTCAAGGCTCTGCGTGCTCTACGTCTGGAGGATTT
GCGAATCCC-------TACTGCTTATATTAAAACTTTCCAAGGCCCGCC-TCATGG--TA
TCCAGGTTGAAAGAGATAAA--TTGAACAAGTATGGTCGCCCTCTATTGGGATGTA-CTA
TTAAACCAAAATTGGGATTATCCGCTAAGAATTATGGTAGAGCAGTTTATGAATGTCTAC
GCGGTGGACTTGATTTTACCAAAGATGATGAAAACGTGAATTCCCAACCATTTATGCGTT
GGAGAGACCGTTTC
>2422
-------------------------------------TCAAAGCTG-GTGTTAAAGATTA
CAAATTGACTTATTATACTCCTGACTATGAGACAAAAGATACTGATATCTTGGCAGCATT
CCGAGTAACTCCTCAACCCGGAGTTCCACCTGAAGAAGCAGGGGCTGCAGTAGCTGCCGA
ATCTTCTACTGGTACATGGACAACTGTGTGGACTGATGGACTTACCAGTCTTGATCGTTA
CAAAGGACGATGCTACCACATCGAAGCCGTTGTTGGGGAGGAAACTCA--ATTTATTGCT
TATGTAGCTTAC----CCTTTAGACCTTTTTGAAGAAGGTTCTGTTACTAACATGTTTAC
TTCTATTGTGGGTAATGTATTTGGGTTTAAAGCTTTACGAGCTCTACGTCTGGAGGATTT
GCGAATTCC-------TACTTCTTATTCCAAAACTTTCCAAGGCCCGCC-TCACGG--CA
TCCAAGTTGAGAGAGATAAA--TTGAACAAGTATGGTCGTCCCCTATTGGGATGTA-CGA
TTAAACCAAAATTGGGATTATCCGCGAAAAACTACGGTAGAGCGGTTTATGAATGTCTCC
GCGGTGGACTTGATTTTACCAAGGATGATGAAAACGTGAACTCACAACCATTTATGCGTT
GGAGAGACCGTTTC
>2918
-----------------------------------------------------------A
CAGATTAACTTATTATACTCCGGAATATCAGACCAAAGATACTGATATCTTGGCAGCATT
CCGAGTCACTCCTCAACCTGGAGTGCCCCCCGAAGAAGCGGGAGCAGCGGTAGCTGCCGA
ATCTTCCACTGGTACGTGGACCACTGTTTGGACCGATGGCCTTACCAGTCTTGATCGCTA
CAAGGGGCGATGCTATGATATTGAACCCGTTCCTGGAGAAGAAACTCA--ATTTATTGCC
TATGTAGCTTAC----CCTTTAGACCTTTTTGAAGAAGGCTCTGTGACTAACCTGTTTAC
TTCTATTGTAGGTAATGTATTTGGATTCAAAGCTTTACGGGCTCTACGTCTGGAAGATTT
ACGAATTCC-------TCCTGCTTATTCAAAAACTTTTCAAGGCCCACC-ACATGG--TA
TTCAAGTAGAAAGAGATAAA--TTAAACAAATATGGTCGTCCTTTATTGGGATGTA-CTA
TCAAACCAAAATTGGGTCTATCTGCCAAGAATTATGGCAGAGCGGTTTATGAATGTCTCC
GTGGTGGACTTGATTTTACCAAGGATGATGAAAACGTGAATTCCCAGCCATTTATGCGCT
GGAGAGATCGTTTC
>2920
------------------------------------------------------------
---ATTAACTTATTATACTCCGGAATATCAGACCAAAGATACTGATATCTTGGCAGCATT
CCGAGTCACTCCTCAACCTGGAGTGCCCCCCGAAGAAGCGGGAGCAGCGGTAGCTGCCGA
ATCTTCCACTGGTACGTGGACCACTGTTTGGACCGATGGCCTTACCAGTCTTGATCGCTA
CAAGGGGCGATGCTATGATATTGAACCCGTTCCTGGAGAAGAAACTCA--ATTTATTGCC
TATGTAGCTTAC----CCTTTAGACCTTTTTGAAGAAGGCTCTGTGACTAACCTGTTTAC
TTCTATTGTAGGTAATGTATTTGGATTCAAAGCTTTACGGGCTCTACGTCTGGAAGATTT
ACGAATTCC-------TCCTGCTTATTCAAAAACTTTTCAAGGCCCACC-ACATGG--TA
TTCAAGTAGAAAGAGATAAA--TTAAACAAATATGGTCGTCCTTTATTGGGATGTA-CTA
TCAAACCAAAATTGGGTCTATCTGCCAAGAATTATGGTAGAGCGGTTTATGAATGTCTCC
GTGGTGGACTTGATTTTACCAAGGATGATGAAAACGTGAATTCCCAGCCATTTATGCGCT
GGAGAGATCGTTTC
>2921
------------------------------------------------------------
--------------------------------------ATACTGATATCTTGGCAGCATT
CCGAGTCACTCCTCAACCTGGAGTGCCCCCCGAAGAAGCGGGAGCAGCGGTAGCTGCCGA
ATCTTCCACTGGTACGTGGACCACTGTTTGGACCGATGGTCTTACCAGTCTTGATCGCTA
CAAGGGGCGATGCTATGATATTGAACCCGTTCCTGGAGAAGAAACTCA--ATTTATTGCC
TATGTAGCTTAC----CCTTTAGACCTTTTTGAAGAAGGCTCTGTGACTAACCTGTTTAC
TTCTATTGTAGGTAATGTATTTGGATTCAAAGCTTTACGGGCTCTACGTCTGGAAGATTT
ACGAATTCC-------TCCTGCTTATTCAAAAACTTTTCAAGGCCCACC-ACATGG--TA
TTCAAGTAGAAAGAGATAAA--TTAAACAAATATGGTCGTCCTTTATTGGGATGTA-CTA
TCAAACCAAAATTGGGTCTATCTGCCAAGAATTATGGTAGAGCGGTTTATGAATGTCTCC
GTGGTGGACTTGATTTTACCAAGGANGATGAAAACGTGAATTCCCAGCCATTTATGCGCT
GGAGAGATCGTTTC
>2922
------------------------------------------------------------
----TTAACTTATTATACTCCGGAATATCAGACCAAAGATACTGATATCTTGGCAGCATT
CCGAGTCACTCCTCAACCTGGAGTGCCCCCCGAAGAAGCGGGAGCAGCGGTAGCTGCCGA
ATCTTCCACTGGTACGTGGACCACTGTTTGGACCGATGGTCTTACCAGTCTTGATCGCTA
CAAGGGGCGATGCTATGATATTGAACCCGTTCCTGGAGAAGAAACTCA--ATTTATTGCC
TATGTAGCTTAC----CCTTTAGACCTTTTTGAAGAAGGCTCTGTGACTAACCTGTTTAC
TTCTATTGTAGGTAATGTATTTGGATTCAAAGCTTTACGGGCTCTACGTCTGGAAGATTT
ACGAATTCC-------TCCTGCTTATTCAAAAACTTTTCAAGGCCCACC-ACATGG--TA
TTCAAGTAGAAAGAGATAAA--TTAAACAAATATGGTCGTCCTTTATTGGGATGTA-CTA
TCAAACCAAAATTGGGTCTATCTGCCAAGAATTATGGTAGAGCGGTTTATGAATGTCTCC
GTGGTGGACTTGATTTTACCAAGGATGATGAAAACGTGAATTCCCAGCCATTTATGCGCT
GGAGAGATCGTTTC
>2923
-----------------------------------ATTCAAAGCGG-GTGTTAAAGATTA
CAGATTAACTTATTATACTCCGGAATATCAGACCAAAGATACTGATATCTTGGCAGCATT
CCGAGTCACTCCTCAACCTGGAGTGCCCCCCGAAGAAGCGGGAGCAGCGGTAGCTGCCGA
ATCTTCCACTGGTACGTGGACCACTGTTTGGACCGATGGCCTTACCAGTCTTGATCGCTA
CAAGGGGCGATGCTATGATATTGAACCCGTTCCTGGAGAAGAAACTCA--ATTTATTGCC
TATGTAGCTTAC----CCTTTAGACCTTTTTGAAGAAGGCTCTGTGACTAACCTGTTTAC
TTCTATTGTAGGTAATGTATTTGGATTCAAAGCTTTACGGGCTCTACGTCTGGAAGATTT
ACGAATTCC-------TCCTGCTTATTCAAAAACTTTTCAAGGCCCACC-ACATGG--TA
TTCAAGTAGAAAGAGATAAA--TTAAACAAATATGGTCGTCCTTTATTGGGATGTA-CTA
TCAAACCAAAATTGGGTCTATCTGCCAAGAATTATGGTAGAGCGGTTTATGAATGTCTCC
GTGGTGGACTTGATTTTACCAAGGATGATGAAAACGTGAATTCCCAGCCATTTATGCGCT
GGAGAGATCGTTTC
>2924
------------------------------------------------------------
----TTAACTTATTATACTCCGGAATATCAGACCAAAGATACTGATATCTTGGCAGCATT
CCGAGTCACTCCTCAACCTGGAGTGCCCCCCGAAGAAGCGGGAGCAGCGGTAGCTGCCGA
ATCTTCCACTGGTACGTGGACCACTGTTTGGACCGATGGCCTTACCAGTCTTGATCGCTA
CAAGGGGCGATGCTATGATATTGAACCCGTTCCTGGAGAAGAAACTCA--ATTTATTGCC
TATGTAGCTTAC----CCTTTAGACCTTTTTGAAGAAGGCTCTGTGACTAACCTGTTTAC
TTCTATTGTAGGTAATGTATTTGGATTCAAAGCTTTACGGGCTCTACGTCTGGAAGATTT
ACGAATTCC-------TCCTGCTTATTCAAAAACTTTTCAAGGCCCACC-ACATGG--TA
TTCAAGTAGAAAGAGATAAA--TTAAACAAATATGGTCGTCCTTTATTGGGATGTA-CTA
TCAAACCAAAATTGGGTCTATCTGCCAAGAATTATGGTAGAGCGGTTTATGAATGTCTCC
GTGGTGGACTTGATTTTACCAAGGATGATGAAAACGTGAATTCCCAGCCATTTATGCGCT
GGAGAGATCGTTTC
>2926
------------------------------------------------TGTTAAAGATTA
CAGATTAACTTATTATACTCCGGAATATCAGACCAAAGATACTGATATCTTGGCAGCATT
CCGAGTCACTCCTCAACCTGGAGTGCCCCCCGAAGAAGCGGGAGCAGCGGTAGCTGCCGA
ATCTTCCACTGGTACGTGGACCACTGTTTGGACCGATGGTCTTACCAGTCTTGATCGCTA
CAAGGGGCGATGCTATGATATTGAACCCGTTCCTGGAGAAGAAACTCA--ATTTATTGCC
TATGTAGCTTAC----CCTTTAGACCTTTTTGAAGAAGGCTCTGTGACTAACCTGTTTAC
TTCTATTGTAGGTAATGTATTTGGATTCAAAGCTTTACGGGCTCTACGTCTGGAAGATTT
ACGAATTCC-------TCCTGCTTATTCAAAAACTTTTCAAGGCCCACC-ACATGG--TA
TTCAAGTAGAAAGAGATAAA--TTAAACAAATATGGTCGTCCTTTATTGGGATGTA-CTA
TCAAACCAAAATTGGGTCTATCTGCCAAGAATTATGGTAGAGCGGTTTATGAATGTCTCC
GTGGTGGACTTGATTTTACCAAGGATGATGAAAACGTGAATTCCCAGCCATTTATGCTCT
GGAGAGATCGTTTC
>2927
------------------------------------------------------------
------------TTATACTCCGGAATATCANACCAAAGATACTGATATCTTGGCAGCATT
CCGAGTCACTCCTCAACCTGGAGTGCCCCCCGAAGAAGCGGGAGCAGCGGTAGCTGCCGA
ATCTTCCACTGGTACGTGGACCACTGTTTGGACCGATGGTCTTACCAGTCTTGATCGCTA
CAAGGGGCGATGCTATGATATTGAACCCGTTCCTGGAGAAGAAACTCA--ATTTATTGCC
TATGTAGCTTAC----CCTTTAGACCTTTTTGAAGAAGGCTCTGTGACTAACCTGTTTAC
TTCTATTGTAGGTAATGTATTTGGATTCAAAGCTTTACGGGCTCTACGTCTGGAAGATTT
ACGAATTCC-------TCCTGCTTATTCAAAAACTTTTCAAGGCCCACC-ACATGG--TA
TTCAAGTAGAAAGAGATAAA--TTAAACAAATATGGTCGTCCTTTATTGGGATGTA-CTA
TCAAACCAAAATTGGGTCTATCTGCCAAGAATTATGGTAGAGCGGTTTATGAATGTCTCC
GTGGTGGACTTGATTTNCCCAAGGATGATGAAAACGTGAATTCCCAGCCATTTATGCGCT
GGAGAGATCGTTT-
>2928
---------------------AAAGCAAGTGTCGGATTCAAAGCGG-GTGTTAAAGATTA
CAGATTAACTTATTATACTCCGGAATATCAGACCAAAGATACTGATATCTTGGCAGCATT
CCGAGTCACTCCTCAACCTGGAGTGCCCCCCGAAGAAGCGGGAGCAGCGGTAGCTGCCGA
ATCTTCCACTGGTACGTGGACCACTGTTTGGACCGATGGTCTTACCAGTCTTGATCGCTA
CAAGGGGCGATGCTATGATATTGAACCCGTTCCTGGAGAAGAAACTCA--ATTTATTGCC
TATGTAGCTTAC----CCTTTAGACCTTTTTGAAGAAGGCTCTGTGACTAACCTGTTTAC
TTCTATTGTAGGTAATGTATTTGGATTCAAAGCTTTACGGGCTCTACGTCTGGAAGATTT
ACGAATTCC-------TCCTGCTTATTCAAAAACTTTTCAAGGCCCACC-ACATGG--TA
TTCAAGTAGAAAGAGATAAA--TTAAACAAATATGGTCGTCCTTTATTGGGATGTA-CTA
TCAAACCAAAATTGGGTCTATCTGCCAAGAATTATGGTAGAGCGGTTTATGAATGTCTCC
GTGGTGGACTTGATTTTACCAAGGATGATGAAAACGTGAATTCCCAGCCATTTATGCGCT
GGAGAGATCGTTTC
>2929
-------------------------------------------------------GATTA
CAGATTAACTTATTATACTCCGGAATATCAGACCAAAGATACTGATATCTTGGCAGCATT
CCGAGTCACTCCTCAACCTGGAGTGCCCCCCGAAGAAGCGGGAGCAGCGGTAGCTGCCGA
ATCTTCCACTGGTACGTGGACCACTGTTTGGACCGATGGTCTTACCAGTCTTGATCGCTA
CAAGGGGCGATGCTATGATATTGAACCCGTTCCTGGAGAAGAAACTCA--ATTTATTGCC
TATGTAGCTTAC----CCTTTAGACCTTTTTGAAGAAGGCTCTGTGACTAACCTGTTTAC
TTCTATTGTAGGTAATGTATTTGGATTCAAAGCTTTACGGGCTCTACGTCTGGAAGATTT
ACGAATTCC-------TCCTGCTTATTCAAAAACTTTTCAAGGCCCACC-ACATGG--TA
TTCAAGTAGAAAGAGATAAA--TTAAACAAATATGGTCGTCCTTTATTGGGATGTA-CTA
TCAAACCAAAATTGGGTCTATCTGCCAAGAATTATGGTAGAGCGGTTTATGAATGTCTCC
GTGGTGGACTTGATTTTACCAAGGATGATGAAAACGTGAATTCCCAGCCATTTATGCGCT
GGAGAGATCGTTTC
>2930
---------------------------------------------G-GGTGTAAAGATTA
CAGATTAACTTATTATACTCCGGAATATCAGACCAAAGATACTGATATCTTGGCAGCATT
CCGAGTCACTCCTCAACCTGGAGTGCCCCCCGAAGAAGCGGGAGCAGCGGTAGCTGCCGA
ATCTTCCACTGGTACGTGGACCACTGTTTGGACCGATGGCCTTACCAGTCTTGATCGCTA
CAAGGGGCGATGCTATGATATTGAACCCGTTCCTGGAGAAGAAACTCA--ATTTATTGCC
TATGTAGCTTAC----CCTTTAGACCTTTTTGAAGAAGGCTCTGTGACTAACCTGTTTAC
TTCTATTGTAGGTAATGTATTTGGATTCAAAGCTTTACGGGCTCTACGTCTGGAAGATTT
ACGAATTCC-------TCCTGCTTATTCAAAAACTTTTCAAGGCCCACC-ACATGG--TA
TTCAAGTAGAAAGAGATAAA--TTAAACAAATATGGTCGTCCTTTATTGGGATGTA-CTA
TCAAACCAAAATTGGGTCTATCTGCCAAGAATTATGGTAGAGCGGTTTATGAATGTCTCC
GTGGTGGACTTGATTTTACCAAGGATGATGAAAACGTGAATTCCCAGCCATTTATGCGCT
GGAGAGATCGTTTC
>2932
--------------------------AAGTGTCGGATTCAAAGCGG-GTGTTAAAGATTA
CAGATTAACTTATTATACTCCGGAATATCAGACCAAAGATACTGATATCTTGGCAGCATT
CCGAGTCACTCCTCAACCTGGAGTGCCCCCCGAAGAAGCGGGAGCAGCGGTAGCTGCCGA
ATCTTCCACTGGTACGTGGACCACTGTTTGGACCGATGGTCTTACCAGTCTTGATCGCTA
CAAGGGGCGATGCTATGATATTGAACCCGTTCCTGGAGAAGAAACTCA--ATTTATTGCC
TATGTAGCTTAC----CCTTTAGACCTTTTTGAAGAAGGCTCTGTGACTAACCTGTTTAC
TTCTATTGTAGGTAATGTATTTGGATTCAAAGCTTTACGGGCTCTACGTCTGGAAGATTT
ACGAATTCC-------TCCTGCTTATTCAAAAACTTTTCAAGGCCCACC-ACATGG--TA
TTCAAGTAGAAAGAGATAAA--TTAAACAAATATGGTCGTCCTTTATTGGGATGTA-CTA
TCAAACCAAAATTGGGTCTATCTGCCAAGAATTATGGTAGAGCGGTTTATGAATGTCTCC
GTGGTGGACTTGATTTTACCAAGGATGATGAAAACGTGAATTCCCAGCCATTTATGCGCT
GGAGAGATCGTTTC
>2933
---------------------AAAGCAAGTGTCGGATTCAAAGCGG-GTGTTAAAGATTA
CAGATTAACTTATTATACTCCGGAATATCAGACCAAAGATACTGATATCTTGGCAGCATT
CCGAGTCACTCCTCAACCTGGAGTGCCCCCCGAAGAAGCGGGAGCAGCGGTAGCTGCCGA
ATCTTCCACTGGTACGTGGACCACTGTTTGGACCGATGGTCTTACCAGTCTTGATCGCTA
CAAGGGGCGATGCTATGATATTGAACCCGTTCCTGGAGAAGAAACTCA--ATTTATTGCC
TATGTAGCTTAC----CCTTTAGACCTTTTTGAAGAAGGCTCTGTGACTAACCTGTTTAC
TTCTATTGTAGGTAATGTATTTGGATTCAAAGCTTTACGGGCTCTACGTCTGGAAGATTT
ACGAATTCC-------TCCTGCTTATTCAAAAACTTTTCAAGGCCCACC-ACATGG--TA
TTCAAGTAGAAAGAGATAAA--TTAAACAAATATGGTCGTCCTTTATTGGGATGTA-CTA
TCAAACCAAAATTGGGTCTATCTGCCAAGAATTATGGTAGAGCGGTTTATGAATGTCTCC
GTGGTGGACTTGATTTTACCAAGGATGATGAAAACGTGAATTCCCAGCCATTTATGCGCT
GGAGAGATCGTTTC
>2934
--------------------------------------------------------ATTA
CAGATTAACTTATTATACTCCGGAATATCAGACCAAAGATACTGATATCTTGGCAGCATT
CCGAGTCACTCCTCAACCTGGAGTGCCCCCCGAAGAAGCGGGAGCAGCGGTAGCTGCCGA
ATCTTCCACTGGTACGTGGACCACTGTTTGGACCGATGGCCTTACCAGTCTTGATCGCTA
CAAGGGGCGATGCTATGATATTGAACCCGTTCCTGGAGAAGAAACTCA--ATTTATTGCC
TATGTAGCTTAC----CCTTTAGACCTTTTTGAAGAAGGCTCTGTGACTAACCTGTTTAC
TTCTATTGTAGGTAATGTATTTGGATTCAAAGCTTTACGGGCTCTACGTCTGGAAGATTT
ACGAATTCC-------TCCTGCTTATTCAAAAACTTTTCAAGGCCCACC-ACATGG--TA
TTCAAGTAGAAAGAGATAAA--TTAAACAAATATGGTCGTCCTTTATTGGGATGTA-CTA
TCAAACCAAAATTGGGTCTATCTGCCAAGAATTATGGTAGAGCGGTTTATGAATGTCTCC
GTGGTGGACTTGATTTTACCAAGGATGATGAAAACGTGAATTCCCAGCCATTTATGCGCT
GGAGAGATCGTTTC
>2935
------------------------------------------------------------
---ATTAACTTATTATACTCCGGAATATCAGACCAAAGATACTGATATCTTGGCAGCATT
CCGAGTCACTCCTCAACCTGGAGTGCCCCCCGAAGAAGCGGGAGCAGCGGTAGCTGCCGA
ATCTTCCACTGGTACGTGGACCACTGTTTGGACCGATGGCCTTACCAGTCTTGATCGCTA
CAAGGGGCGATGCTATGATATTGAACCCGTTCCTGGAGAAGAAACTCA--ATTTATTGCC
TATGTAGCTTAC----CCTTTAGACCTTTTTGAAGAAGGCTCTGTGACTAACCTGTTTAC
TTCTATTGTAGGTAATGTATTTGGATTCAAAGCTTTACGGGCTCTACGTCTGGAAGATTT
ACGAATTCC-------TCCTGCTTATTCAAAAACTTTTCAAGGCCCACC-ACATGG--TA
TTCAAGTAGAAAGAGATAAA--TTAAACAAATATGGTCGTCCTTTATTGGGATGTA-CTA
TCAAACCAAAATTGGGTCTATCTGCCAAGAATTATGGTAGAGCGGTTTATGAATGTCTCC
GTGGTGGACTTGATTTTACCAAGGATGATGAAAACGTGAATTCCCAGCCATTTATGCGCT
GGAGAGATCGTTTC
>2936
-------------------------------------------------------GATTA
CAGATTAACTTATTATACTCCGGAATATCAGACCAAAGATACTGATATCTTGGCAGCATT
CCGAGTCACTCCTCAACCTGGAGTGCCCCCCGAAGAAGCGGGAGCAGCGGTAGCTGCCGA
ATCTTCCACTGGTACGTGGACCACTGTTTGGACCGATGGCCTTACCAGTCTTGATCGCTA
CAAGGGGCGATGCTATGATATTGAACCCGTTCCTGGAGAAGAAACTCA--ATTTATTGCC
TATGTAGCTTAC----CCTTTAGACCTTTTTGAAGAAGGCTCTGTGACTAACCTGTTTAC
TTCTATTGTAGGTAATGTATTTGGATTCAAAGCTTTACGGGCTCTACGTCTGGAAGATTT
ACGAATTCC-------TCCTGCTTATTCAAAAACTTTTCAAGGCCCACC-ACATGG--TA
TTCAAGTAGAAAGAGATAAA--TTAAACAAATATGGTCGTCCTTTATTGGGATGTA-CTA
TCAAACCAAAATTGGGTCTATCTGCCAAGAATTATGGTAGAGCGGTTTATGAATGTCTCC
GTGGTGGACTTGATTTTACCAAGGATGATGAAAACGTGAATTCCCAGCCATTTATGCGCT
GGAGAGATCGTTTC
>2937
-----------------------------------ATTCAAAGCGG-GTGTTAAAGATTA
CAGATTAACTTATTATACTCCGGAATATCAGACCAAAGATACTGATATCTTGGCAGCATT
CCGAGTCACTCCTCAACCTGGAGTGCCCCCCGAAGAAGCGGGAGCAGCGGTAGCTGCCGA
ATCTTCCACTGGTACGTGGACCACTGTTTGGACCGATGGTCTTACCAGTCTTGATCGCTA
CAAGGGGCGATGCTATGATATTGAACCCGTTCCTGGAGAAGAAACTCA--ATTTATTGCC
TATGTAGCTTAC----CCTTTAGACCTTTTTGAAGAAGGCTCTGTGACTAACCTGTTTAC
TTCTATTGTAGGTAATGTATTTGGATTCAAAGCTTTACGGGCTCTACGTCTGGAAGATTT
ACGAATTCC-------TCCTGCTTATTCAAAAACTTTTCAAGGCCCACC-ACATGG--TA
TTCAAGTAGAAAGAGATAAA--TTAAACAAATATGGTCGTCCTTTATTGGGATGTA-CTA
TCAAACCAAAATTGGGTCTATCTGCCAAGAATTATGGTAGAGCGGTTTATGAATGTCTCC
GTGGTGGACTTGATTTTACCAAGGATGATGAAAACGTGAATTCCCAGCCATTTATGCGCT
GGAGAGATCGTTTC
>2939
-------------------------------------------CGG-GTGTTAAAGATTA
CAGATTAACTTATTATACTCCGGAATATCAGACCAAAGATACTGATATCTTGGCAGCATT
CCGAGTCACTCCTCAACCTGGAGTGCCCCCCGAAGAAGCGGGAGCAGCGGTAGCTGCCGA
ATCTTCCACTGGTACGTGGACCACTGTTTGGACCGATGGCCTTACCAGTCTTGATCGCTA
CAAGGGGCGATGCTATGATATTGAACCCGTTCCTGGAGAAGAAACTCA--ATTTATTGCC
TATGTAGCTTAC----CCTTTAGACCTTTTTGAAGAAGGCTCTGTGACTAACCTGTTTAC
TTCTATTGTAGGTAATGTATTTGGATTCAAAGCTTTACGGGCTCTACGTCTGGAAGATTT
ACGAATTCC-------TCCTGCTTATTCAAAAACTTTTCAAGGCCCACC-ACATGG--TA
TTCAAGTAGAAAGAGATAAA--TTAAACAAATATGGTCGTCCTTTATTGGGATGTA-CTA
TCAAACCAAAATTGGGTCTATCTGCCAAGAATTATGGTAGAGCGGTTTATGAATGTCTCC
GTGGTGGACTTGATTTTACCAAGGATGATGAAAACGTGAATTCCCAGCCATTTATGCGCT
GGAGAGATCGTTTC
>2941
------------------------------------------------------------
---ATTAACTTATTATACTCCGGAATATCAGACCAAAGATACTGATATCTTGGCAGCATT
CCGAGTCACTCCTCAACCTGGAGTGCCCCCCGAAGAAGCGGGAGCAGCGGTAGCTGCCGA
ATCTTCCACTGGTACGTGGACCACTGTTTGGACCGATGGCCTTACCAGTCTTGATCGCTA
CAAGGGGCGATGCTATGATATTGAACCCGTTCCTGGAGAAGAAACTCA--ATTTATTGCC
TATGTAGCTTAC----CCTTTAGACCTTTTTGAAGAAGGCTCTGTGACTAACCTGTTTAC
TTCTATTGTAGGTTATGTATTTGGATTCAAAGCTTTACGGGCTCTACGTCTGGAAGATTT
ACGAATTCC-------TCCTGCTTATTCAAAAACTTTTCAAGGCCCACC-ACATGG--TA
TTCAAGTAGAAAGAGATAAA--TTAAACAAATATGGTCGTCCTTTATTGGGATGTA-CTA
TCAAACCAAAATTGGGTCTATCTGCCAAGAATTATGGTAGAGCGGTTTATGAATGTCTCC
GTGGTGGACTTGATTTTACCAAGGATGATGAAAACGTGAATTCCCAACCATTTATGCGCT
GGAGAGATCGTTTC
>2942
------------------------------------------------------------
---ATTAACTTATTATACTCCGGAATATCAGACCAAAGATACTGATATCTTGGCAGCATT
CCGAGTCACTCCTCAACCTGGAGTGCCCCCCGAAGAAGCGGGAGCAGCGGTAGCTGCCGA
ATCTTCCACTGGTACGTGGACCACTGTTTGGACCGATGGCCTTACCAGTCTTGATCGCTA
CAAGGGGCGATGCTATGATATTGAACCCGTTCCTGGAGAAGAAACTCA--ATTTATTGCC
TATGTAGCTTAC----CCTTTAGACCTTTTTGAAGAAGGCTCTGTGACTAACCTGTTTAC
TTCTATTGTAGGTAATGTATTTGGATTCAAAGCTTTACGGGCTCTACGTCTGGAAGATTT
ACGAATTCC-------TCCTGCTTATTCAAAAACTTTTCAAGGCCCACC-ACATGG--TA
TTCAAGTAGAAAGAGATAAA--TTAAACAAATATGGTCGTCCTTTATTGGGATGTA-CTA
TCAAACCAAAATTGGGTCTATCTGCCAAGAATTATGGTAGAGCGGTTTATGAATGTCTCC
GTGGTGGACTTGATTTTACCAAGGATGATGAAAACGTGAATTCCCAGCCATTTATGCGCT
GGAGAGATCGTTTC
>2943
------------------------------------------------------------
----TTAACTTATTATACTCCGGAATATCAGACCAAAGATACTGATATCTTGGCAGCATT
CCGAGTCACTCCTCAACCTGGAGTGCCCCCCGAAGAAGCGGGAGCAGCGGTAGCTGCCGA
ATCTTCCACTGGTACGTGGACCACTGTTTGGACCGATGGCCTTACCAGTCTTGATCGCTA
CAAGGGGCGATGCTATGATATTGAACCCGTTCCTGGAGAAGAAACTCA--ATTTATTGCC
TATGTAGCTTAC----CCTTTAGACCTTTTTGAAGAAGGCTCTGTGACTAACCTGTTTAC
TTCTATTGTAGGTAATGTATTTGGATTCAAAGCTTTACGGGCTCTACGTCTGGAAGATTT
ACGAATTCC-------TCCTGCTTATTCAAAAACTTTTCAAGGCCCACC-ACATGG--TA
TTCAAGTAGAAAGAGATAAA--TTAAACAAATATGGTCGTCCTTTATTGGGATGTA-CTA
TCAAACCAAAATTGGGTCTATCTGCCAAGAATTATGGTAGAGCGGTTTATGAATGTCTCC
GTGGTGGACTTGATTTTACCAAGGATGATGAAAACGTGAATTCCCAGCCATTTATGCGCT
GGAGAGATCGTTTC
>2944
------------------------------------------------------------
---ATTAACTTATTATACTCCGGAATATCAGACCAAAGATACTGATATCTTGGCAGCATT
CCGAGTCACTCCTCAACCTGGAGTGCCCCCCGAAGAAGCGGGAGCAGCGGTAGCTGCCGA
ATCTTCCACTGGTACGTGGACCACTGTTTGGACCGATGGCCTTACCAGTCTTGATCGCTA
CAAGGGGCGATGCTATGATATTGAACCCGTTCCTGGAGAAGAAACTCA--ATTTATTGCC
TATGTAGCTTAC----CCTTTAGACCTTTTTGAAGAAGGCTCTGTGACTAACCTGTTTAC
TTCTATTGTAGGTAATGTATTTGGATTCAAAGCTTTACGGGCTCTACGTCTGGAAGATTT
ACGAATTCC-------TCCTGCTTATTCAAAAACTTTTCAAGGCCCACC-ACATGG--TA
TTCAAGTAGAAAGAGATAAA--TTAAACAAATATGGTCGTCCTTTATTGGGATGTA-CTA
TCAAACCAAAATTGGGTCTATCTGCCAAGAATTATGGTAGAGCGGTTTATGAATGTCTCC
GTGGTGGACTTGATTTTACCAAGGATGATGAAAACGTGAATTCCCAGCCATTTATGCGCT
GGAGAGATCGTTTC
>2945
------------------------------------------------------------
CAGATTAACTTATTATACTCCGGAATATCAGACCAAAGATACTGATATCTTGGCAGCATT
CCGAGTCACTCCTCAACCTGGAGTGCCCCCCGAAGAAGCGGGAGCAGCGGTAGCTGCCGA
ATCTTCCACTGGTACGTGGACCACTGTTTGGACCGATGGCCTTACCAGTCTTGATCGCTA
CAAGGGGCGATGCTATGATATTGAACCCGTTCCTGGAGAAGAAACTCA--ATTTATTGCC
TATGTAGCTTAC----CCTTTAGACCTTTTTGAAGAAGGCTCTGTGACTAACCTGTTTAC
TTCTATTGTAGGTAATGTATTTGGATTCAAAGCTTTACGGGCTCTACGTCTGGAAGATTT
ACGAATTCC-------TCCTGCTTATTCAAAAACTTTTCAAGGCCCACC-ACATGG--TA
TTCAAGTAGAAAGAGATAAA--TTAAACAAATATGGTCGTCCTTTATTGGGATGTA-CTA
TCAAACCAAAATTGGGTCTATCTGCCAAGAATTATGGTAGAGCGGTTTATGAATGTCTCC
GTGGTGGACTTGATTTTACCAAGGATGATGAAAACGTGAATTCCCAGCCATTTATGCGCT
GGAGAGATCGTTTC
>2946
---------------------------------------------------------TTA
CAGATTAACTTNTNATACTCCGGCATATCAGACCAAAGATACTGATATCTTGGCAGCATT
CCGAGTCACTCCTCAACCTGGAGTGCCCCCCGAAGAAGCGGGAGCAGCGGTAGCTGCCGA
ATCTTCCACTGGTACGTGGACCACTGTTTGGACCGATGGTCTTACCAGTCTTGATCGCTA
CAAGGGGCGATGCTATGATATTGAACCCGTTCCTGGAGAAGAAACTCA--ATTTATTGCC
TATGTAGCTTAC----CCTTTAGACCTTTTTGAAGAAGGCTCTGTGACTAACCTGTTTAC
TTCTATTGTAGGTAATGTATTTGGATTCAAAGCTTTACGGGCTCTACGTCTGGAAGATTT
ACGAATTCC-------TCCTGCTTATTCAAAAACTTTTCAAGGCCCACC-ACATGG--TA
TTCTAGTAGGNNGAGATAAA--TTAAACAAATATGGTCGTCCTTTATTGGGATGTA-CTA
TCAAACCAAAATTGGGTCTATCTGCCAAGAATTATGGTAGAGCGGTTTATGAATGTCTCC
GTGGTGGACTTGATTTTACCAAGGATGATGAAAACGTGAATTCCCAACCATTTATGCGCT
GGAGAGATCGTTTC
>2947
------------------------------------TTCAAAGCGG-GTGTTAAAGATTA
CAGATTAACTTATTATACTCCGGAATATCAGACCAAAGATACTGATATCTTGGCAGCATT
CCGAGTCACTCCTCAACCTGGAGTGCCCCCCGAAGAAGCGGGAGCAGCGGTAGCTGCCGA
ATCTTCCACTGGTACGTGGACCACTGTTTGGACCGATGGCCTTACCAGTCTTGATCGCTA
CAAGGGGCGATGCTATGATATTGAACCCGTTCCTGGAGAAGAAACTCA--ATTTATTGCC
TATGTAGCTTAC----CCTTTAGACCTTTTTGAAGAAGGCTCTGTGACTAACCTGTTTAC
TTCTATTGTAGGTAATGTATTTGGATTCAAAGCTTTACGGGCTCTACGTCTGGAAGATTT
ACGAATTCC-------TCCTGCTTATTCAAAAACTTTTCAAGGCCCACC-ACATGG--TA
TTCAAGTAGAAAGAGATAAA--TTAAACAAATATGGTCGTCCTTTATTGGGATGTA-CTA
TCAAACCAAAATTGGGTCTATCTGCCAAGAATTATGGTAGAGCGGTTTATGAATGTCTCC
GTGGTGGACTTGATTTTACCAAGGATGATGAAAACGTGAATTCCCAGCCATTTATGCGCT
GGAGAGATCGTTTC
>2948
------------------------------------------------------------
--------CTTATTATACTCCGGAATATCAGACCAAAGATACTGATATCTTGGCAGCATT
CCGAGTCACTCCTCAACCTGGAGTGCCCCCCGAAGAAGCGGGAGCAGCGGTAGCTGCCGA
ATCTTCCACTGGTACGTGGACCACTGTTTGGACCGATGGTCTTACCAGTCTTGATCGCTA
CAAGGGGCGATGCTATGATATTGAACCCGTTCCTGGAGAAGAAACTCA--ATTTATTGCC
TATGTAGCTTAC----CCTTTAGACCTTTTTGAAGAAGGCTCTGTGACTAACCTGTTTAC
TTCTATTGTAGGTAATGTATTTGGATTCAAAGCTTTACGGGCTCTACGTCTGGAAGATTT
ACGAATTCC-------TCCTGCTTATTCAAAAACTTTTCAAGGCCCACC-ACATGG--TA
TTCAAGTAGAAAGAGATAAA--TTAAACAAATATGGTCGTCCTTTATTGGGATGTA-CTA
TCAAACCAAAATTGGGTCTATCTGCCAAGAATTATGGTAGAGCGGTTTATGAATGTCTCC
GTGGTGGACTTGATTTTACCAAGGATGATGAAAACGTGAATTCCCAGCCATTTATGCGCT
GGAGAGATCGTTTC
>2949
------------------------------------------------------------
---ATTAACTTATTATACTCCGGAATATCAGACCAAAGATACTGATATCTTGGCAGCATT
CCGAGTCACTCCTCAACCTGGAGTGCCCCCCGAAGAAGCGGGAGCAGCGGTAGCTGCCGA
ATCTTCCACTGGTACGTGGACCACTGTTTGGACCGATGGTCTTACCAGTCTTGATCGCTA
CAAGGGGCGATGCTATGATATTGAACCCGTTCCTGGAGAAGAAACTCA--ATTTATTGCC
TATGTAGCTTAC----CCTTTAGACCTTTTTGAAGAAGGCTCTGTGACTAACCTGTTTAC
TTCTATTGTAGGTAATGTATTTGGATTCAAAGCTTTACGGGCTCTACGTCTGGAAGATTT
ACGAATTCC-------TCCTGCTTATTCAAAAACTTTTCAAGGCCCACC-ACATGG--TA
TTCAAGTAGAAAGAGATAAA--TTAAACAAATATGGTCGTCCTTTATTGGGATGTA-CTA
TCAAACCAAAATTGGGTCTATCTGCCAAGAATTATGGTAGAGCGGTTTATGAATGTCTCC
GTGGTGGACTTGATTTTACCAAGGATGATGAAAACGTGAATTCCCAGCCATTTATGCGCT
GGAGAGATCGTTTC
>2950
------------------------------------------------------------
---ATTAACTTATTATACTCCGGAATATCAGACCAAAGATACTGATATCTTGGCAGCATT
CCGAGTCACTCCTCAACCTGGAGTGCCCCCCGAAGAAGCGGGAGCAGCGGTAGCTGCCGA
ATCTTCCACTGGTACGTGGACCACTGTTTGGACCGATGGCCTTACCAGTCTTGATCGCTA
CAAGGGGCGATGCTATGATATTGAACCCGTTCCTGGAGAAGAAACTCA--ATTTATTGCC
TATGTAGCTTAC----CCTTTAGACCTTTTTGAAGAAGGCTCTGTGACTAACCTGTTTAC
TTCTATTGTAGGTAATGTATTTGGATTCAAAGCTTTACGGGCTCTACGTCTGGAAGATTT
ACGAATTCC-------TCCTGCTTATTCAAAAACTTTTCAAGGCCCACC-ACATGG--TA
TTCAAGTAGAAAGAGATAAA--TTAAACAAATATGGTCGTCCTTTATTGGGATGTA-CTA
TCAAACCAAAATTGGGTCTATCTGCCAAGAATTATGGTAGAGCGGTTTATGAATGTCTCC
GTGGTGGACTTGATTTTACCAAGGATGATGAAAACGTGAATTCCCAGCCATTTATGCGCT
GGAGAGATCGTTTC
>4336
------------------------------------------------------------
--AATTGAATTATTATACTCCTGACTACGAAGTCAAAGATACTGATATCTTGGCAGCATT
CCGAGTAACTCCTCAACCTGGAGTTCCACCCGAAGAAGCAGGGGCTGCGGTAGCTGCCGA
ATCTTCTACTGGTACATGGACAACTGTGTGGACTGATGGACTTACCAGTCTTGATCGTTA
CAAAGGGCGATGCTACCACATAGAGGCTGTTATTGGGGAGGATAATCA--ATATATTGCT
TATGTAGCTTAT----CCTTTAGACCTTTTTGAAGAAGGTTCTGTTACTAACATGTTTAC
TTCCATTGTGGGTAATGTGTTTGGTTTCAAAGCCTTACGAGCTCTACGTTTGGAGGATCT
GCGAATTCC-------CACTTCCTATTCCAAAACTTTCCAAGGCCCGCC-TCACGG--CA
TTCAGGTTGAAAGAGATAAG--TTGAACAAGTATGGTCGTCCCCTATTGGGATGTA-CTA
TTAAACCAAAATTGGGATTATCTGCAAAAAACTACGGTAGAGCAGTTTATGAGT------
------------------------------------------------------------
--------------
>4337
------------------------------------------------------------
--AATTGAATTATTATACTCCTGACTACGAAGTCAAAGATACTGATATCTTGGCAGCATT
CCGAGTAACTCCTCAACCTGGAGTTCCACCCGAAGAAGCAGGGGCTGCGGTAGCTGCCGA
ATCTTCTACTGGTACATGGACAACTGTGTGGACTGATGGACTTACCAGTCTTGATCGTTA
CAAAGGGCGATGCTACCACATAGAGGCTGTTATTGGGGAGGATAATCA--ATATATTGCT
TATGTAGCTTAT----CCTTTAGACCTTTTTGAAGAAGGTTCTGTTACTAACATGTTTAC
TTCCATTGTGGGTAATGTGTTTGGTTTCAAAGCCTTACGAGCTCTACGTTTGGAGGATCT
GCGAATTCC-------CACTTCCTATTCCAAAACTTTCCAAGGCCCGCC-TCACGG--CA
TTCAGGTTGAAAGAGATAAG--TTGAACAAGTATGGTCGTCCCCTATTGGGATGTA-CTA
TTAAACCAAAATTGGGATTATCTGCAAAAAACTACGGTAGAGCAGTTTATGAGT------
------------------------------------------------------------
--------------
>3493
------------------------------------------------------------
------------------------------------------------------------
---------------------------------------------------AGCTGCCGA
ATCTTCTACTGGTACATGGACAACTGTGTGGACTGACGGACTTACCAGCCTTGATCGTTA
CAAAGGAAGATGCTACCACATCGAGCCCGTTGCTGGAGAAGAAAATCA--ATTTATTGCT
TATGTAGCTTAC----CCCTTAGACCTTTTTGAAGAGGGTTCCGTTACTAACATGTTTAC
TTCCATTGTGGGTAATGTATTTGGGTTCAAAGCCCTTCGCGCTCTACGTTTGGAGGATCT
ACGAATTCC-------TCCTGCTTATTCTAAAACTTTTCAAGGCCCGCC-TCATGG--CA
TCCAAGTTGAGAGAGATAAA--TTGAACAAGTATGGCCGCCCCCTATTGGGATGTA-CTA
TTAAACCTAAATTGGGGTTATCTGCTAAGAATTACGGTAGAGCAGTTTATGAATGTCTCC
GCGGTGGACTTGATTTTACCAAAGATGATGAGAACGTAAACTCCCAACCATTTATGCGTT
GGAGAGATCGTTTC
>2713
--------------------------ACGTGTTGGATTCAAAGCGG-GTGTTAAAGATTA
CAAATTGACTTATTATACTCCTCATTACGAAACCAAAGATACTGATATCTTGGCAGCATT
TCGAGTCACTCCTCAGCCTGGAGTTCCCCCTGAAGAAGCGGGGGCCGCGGTAGCTGCCGA
ATCTTCTACTGGAACATGGACAACCGTGTGGACCGATGGACTTACCAGCCTTGATCGGTA
CAAGGGCCGATGTTATCGCATCGAGCGTGTTATTGGAGAAAAAGATCA--ATATATTGCT
TATGTAGCTTAC----CCTTTAGACCTTTTTGAAGAAGGTTCTGTTACTAATATGTTTAC
TTCGATTGTAGGTAATGTATTTGGGTTTAAAGCACTCCGCGCTTTACGTCTCGAAGATCT
TCGAATACC-------TCCAGCTTATACTAAAACTTTTCAAGGTCCGCC-TCACGG--CA
TTCAAGTTGAGAGAGATAAA--TTGAACAAGTATGGGCGTCCTCTGCTGGGATGTA-CTA
TTAAACCTAAATTGGGGTTATCCGCTAAAAACTATGGTCGAGCGGTTTATGAATGTCTTC
GTGGTGGACTTGATTTTACCAAAGATGATGAGAATGTAAACTCGCAACCCTTTATGCGTT
GGAGAGACCGTTTC
>2714
ATGTCACCACAAACAGAGACTAAAACAAGTGTTGGATTCAAAGCTG-GTGTTAAAGACTA
CAAATTGACTTATTATACTCCTCATTACGAAACCAAAGATACTGATATCTTGGCAGCATT
TCGAGTCACTCCTCAGCCTGGAGTTCCCCCTGAAGAAGCGGGGGCCGCGGTAGCTGCGGA
ATCTTCTACTGGAACATGGACAACCGTGTGGACCGATGGACTTACCAGCCTTGATCGGTA
CAAGGGCCGATGCTATCGCATTGAGCGTGTATTTGGAGAAAAAGATCA--ATATATTGCT
TATGTAGCTTAC----CCTTTAGACCTTTTTGAAGAAGGTTCTGTTACGAACATGTTTAC
TTCGATTGTAGGTAATGTATTTGGTTTTAAAGCACTCCGCGCTTTACGTCTCGAAGATCT
TCGAATACC-------TCCAGCTTATACTAAAACTTTTCAAGGTCCGCC-TCACGG--CA
TCCAAGTTGAGAGAGATAAA--TTGAACAAGTATGGGCGTCCTCTCCTGGGATGTA-CTA
TTAAACCCAAATTGGGGTTATCCGCTAAAAACTACGGTCGAGCGGTTTATGAATGTCTTC
GTGGTGGACTTGATTTTACCAAAGATGATGAGAATGTAAACTCACAACCCTTTATGCGTT
GGAGAGACCGTTTC
>4373
ATGTCACCACAAACAGAGACTAAAGCAAGTGTTGGATTCAAAGCTG-GTGTTAAAGACTA
CAAATTGACTTATTATACTCCCGATTACGAAACCAAAGATACTGATATCTTGGCAGCATT
CCGAGTCACTCCTCAACCCGGAGTTCCGCCTGAAGAAGCCGGGGCGGCGGTAGCTGCGGA
ATCTTCTACTGGTACATGGACAACTGTGTGGACCGATGGACTTACCAGCCTTGATCGGTA
CAAGGGGCGATGCTACCGCATTGAGCGCGTTATTGGAGAAAAAGATCA--ATATATTGCT
TATGTAGCTTAC----CCTTTAGACCTTTTTGAAGAAGGTTCTGTTACCAACCTGTTTAC
TTCCATTGTGGGTAATGTATTTGGCTTCAAAGCACTGCGCGCTTTACGTCTGGAAGATCT
CCGAATACC-------TCCGGCTTATACTAAAACATTTCAAGGCCCGCC-TCACGG--CA
TCCAGGTTGAGAGAGATAAA--TTGAACAAGTATGGTCGTCCTCTCTTGGGATGTA-CTA
TTAAACCAAAATTGGGGTTATCAGCTAAAAACTACGGTAGAGCGGTTTATGAATGTCTTC
GCGGTGGACTTGATTTTACCAAAGATGATGAGAACGTAAACTCACAACCATTTATGCGTT
GGAGAGACCGTTTC
>2716
---------------------------AATGTTGGATTCAAAGCTG-GTGTTAAAGACTA
CAAATTGACTTATTATACTCCCGATTACGAAACTAAAGAGACTGATATCTTGGCAGCATT
CCGAGTCACTCCTCAACCCGGAGTTCCGCCTGAAGAAGCCGGGGCGGCGGTAGCTGCGGA
ATCTTCTACTGGTACATGGACAACTGTGTGGACCGATGGACTTACCAGCCTGGATCGGTA
CAAGGGGCGATGCTACCGCATTGAGCGCGTTATTGGAGAAAAAGATCA--ATATATTGCT
TATGTAGCTTAC----CCTTTAGACCTTTTTGAAGAAGGTTCTGTTACCAACCTGTTTAC
TTCCATTGTGGGTAATGTATTTGGGTTCAAAGCACTGCGCGCTTTACGCCTGGAAGATCT
CCGAATACC-------TCCGGCTTATACTAAAACTTTTCAAGGCCCGCC-TCATGG--CA
TCCAAGTTGAGAGAGATAAA--TTGAACAAGTATGGTCGTCCTCTCTTGGGATGTA-CTA
TTAAACCAAAGTTGGGATTATCGGCTAAAAACTACGGTCGAGCGGTTTATGAATGTCTTC
GCGGTGGACTTGATTTTACCAAAGATGATGAGAACGTAAACTCACAACCATTTATGCGTT
GGAGAGACCGTTTC
>2717
------------------------------------------------------------
--------------ATACTCCTGATTACCAACCGAAAGATACTGATATCTTGGCAGCATT
CCGAGTAACTCCGCAGCCCGGAGTTCCGCCTGAAGAAGCAGGGGCCGCAGTAGCTGCGGA
ATCTTCGACTGGTACATGGACAACTGTGTGGACCGATGGACTTACCAGCCTTGATCGTTA
CAAGGGGCGATGCTATCACATTGAGCGCGTTTTTGGAGAACAAGATCA--ATATATTGCT
TATGTAGCTTAC----CCTTTAGACCTTTTTGAAGAAGGTTCTGTAACCAACATGTTTAC
TTCCATTGTGGGTAATGTATTCGGGTTCAAAGCACTGCGCGCTTTACGTCTGGAAGATCT
ACGAATACC-------CCCGGCTTATACTAAAACTTTTCAAGGCCCGCC-TCACGG--CA
TCCAAGTCGAGAGAGATAAA--TTAAACAAGTATGGCCGTCCTCTGTTGGGATGTA-CTA
TTAAACCAAAATTAGGATTATCCGCTAAAAATTACGGTAGAGCGGTTTATGAATGTCTTC
GGGGTGGACTGGATTTTACCAAAGATGATGAGAATGTGAACTCACAACCCTTTATGCGTT
GGAGAGACCGTTTC
>4374
ATGTCACCACAAACAGAGACTAAAGCAAGTGTTGGATTCAAAGCTG-GTGTTAAAGACTA
CAAATTGACTTATTATACTCCCGATTACGAAACCAAAGATACTGATATCTTGGCAGCATT
CCGAGTCACTCCTCAACCCGGAGTTCCGCCTGAAGAAGCCGGGGCGGCGGTAGCCGCGGA
ATCTTCTACTGGTACATGGACAACTGTGTGGACCGATGGACTTACCAGCCTTGATCGGTA
CAAGGGGCGATGCTACCGCATTGAGCGCGTTATTGGAGAAAAAGATCA--ATATATTGCT
TATGTCGCTTAC----CCTTTAGACCTTTTTGAAGAAGGTTCTGTTACCAACCTGTTTAC
TTCCATTGTCGGTAATGTATTTGGGTTCAAAGCACTGCGCGCTTTACGTCTGGAAGATCT
CCGAATACC-------TCCGGCTTATACTAAAACTTTTCAAGGCCCGCC-TCACGG--CA
TCCAAGTTGAGAGAGATAAA--TTGAACAAGTATGGTCGGCCTCTCTTGGGATGTA-CTA
TTAAACCAAAATTGGGGTTATCGGCTAAAAACTACGGTAGAGCGGTTTATGAATGTCTTC
GCGGTGGACTTGATTTTACCAAAGATGATGAGAACGTAAACTCACAACCATTTATGCGTT
GGAGAGACCGTTTC
>2334
--------ACAAACAGAAACTAAAGCAAGTGTTGGATTCAAAGCTG-GTGTTAAAGATTA
CAAATTGACTTATTATACTCCTGACTATGAAACCAAAGATACTGATATCTTGGCAGCATT
CCGAGTAACTCCTCAACCTGGAGTTCCACCTGAAGAAGCAGGGGCCGCGGTAGCTGCCGA
ATCTTCTACTGGTACATGGACAACTGTGTGGACCGATGGACTTACCAGCCTTGATCGTTA
CAAAGGGCGATGCTACGGAATAGAGCCCGTTGCTGGAGAAGAAAATCA--ATATATTGCT
TATGTAGCTTAC----CCATTAGACCTTTTTGAAGAAGGTTCTGTTACTAACATGTTTAC
TTCCATTGTAGGTAATGTATTTGGGTTCAAAGCCCTGCGTGCTCTACGTCTGGAAGATCT
GCGAATCCC-------TGTTGCTTATGTTAAAACTTTCCAAGGACCGCC-TCATGG--CA
TCCAAGTTGAGAGAGATAAA--TTGAACAAGTATGGTCGTCCCCTGTTGGGATGTA-CTA
TTAAACCTAAATTGGGGTTATCTGCTAAAAACTACGGTAGAGCGGTTTATGAATGTCTCC
GTGGTGGACTTGATTTTACCAAAGACGATGAGAACGTGAACTCCCAACCATTTATGCGTT
GGAGAGATCGTTTC
>4375
ATGTCACCAAAAACAGAGACTAAGGCAAGTGTTGGATTTAAAGCTG-GTGTTAAAGATTA
CAGATTAACTTATTACACTCCTGAATATCAAACCAAAGATACCGATATCTTAGCAGCGTT
CCGAGTAACTCCTCAACCTGGAGTGCCGCCTGAGGAAGCGGGAGCTGCAGTAGCCGCTGA
ATCTTCCACTGGTACATGGACCACTGTTTGGACCGATGGACTTACCAGTCTCGATCGTTA
CAAGGGGCGATGCTATGACATCGAGCCCGTTCCTGGGGAGGAAAATCA--ATTTATTGCC
TATGTAGCTTAC----CCCTTAGACCTCTTTGAAGAAGGTTCTGTTACTAACATGTTCAC
TTCCATTGTAGGTAATGTATTTGGATTCAAAGCCCTACGAGCTCTACGCCTAGAAGATTT
GCGAGTTCC-------TCCTGCTTATTCCAAAACTTTCCAAGGTCCACC-TCATGG--TA
TCCAAGTTGAAAGAGATAAA--TTAAACAAATATGGCCGTCCTCTATTGGGATGTA-CCA
TTAAACCCAAATTGGGTTTATCTGCCAAAAACTATGGTAGAGCAGTTTATGAATGTCTTC
GTGGTGGACTTGATTTTACCAAAGATGATGAGAACGTAAATTCCCAACCATTTATGCGCT
GGAGAGATCGTTTC
>2800
------------------------------------------------------------
---ATTGACTTATTATACTCCTGAATATGAAACCNAAGATACTGATATCTTGGCAGCCTT
CCGAGTAACTCCTCAACCGGGAGTTCCACCCGAGGAAGCAGGGGCCGCTGTAGCTGCTGA
ATCTTCTACTGGTACATGGACAACTGTGTGGACCGATGGGCTTACCAGTCTTGATCGTTA
CAAAGGACGATGCTATGGCATCGAGCCTGTTGCTGGAGAAGAAAATCA--ATTTATTGCT
TATGTAGCTTAT----CCCCTAGACCTTTTTGAAGAAGGTTCTGTTACTAACATGTTTAC
TTCCATTGTGGGTAATGTATTTGGATTCAAGGCTCTACGCGCTCTACGTCTGGAGGATTT
GCGAATCCC-------TACTGCTTATGTTAAAACTTTCCAAGGCCCACC-TCACGG--TA
TCCAGGTTGAAAGAGATAAA--TTGAACAAGTATGGTCGCCCTCTATTGGGATGTA-CTA
TTAAACCAAAATTGGGATTATCCGCTAAGAATTATGGTAGAGCAGTTTATGAATGTCTAC
GCGGTGGACTTGATTTTACCAAAGATGATGAAAACGTGAATTCCCAACCATTTATGCGTT
GGAGAGACCGTTTC
>2801
--------------------------------TGGATTC-AAGCTG-GTGTTAAAGATTA
TAAATTGACTTATTATACTCCTGAGTATGAAACCAAAGATACTGATATCTTGGCAGCATT
CCGAGTAACTCCTCAACCCGGAGTTCCACCCGAGGAAGCAGGGGCTGCTGTAGCTGCTGA
ATCTTCTACTGGTACATGGACAACTGTGTGGACCGATGGGCTTACCAGTCTTGATCGTTA
CAAAGGACGATGCTACGACATCGAGCCTGTTGCTGGAGAAGAAAATCA--ATATATTGCT
TATGTAGCTTAT----CCCTTAGACCTTTTTGAAGAAGGTTCTGTTACTAACATGTTTAC
TTCCATTGTGGGTAATGTATTTGGGTTCAAGGCCCTGCGCGCTCTACGTCTGGAGGATTT
GCGAATCCC-------TCCTGCTTATTCTAAAACTTTCCAAGGCCCGCC-TCATGG--TA
TCCAAGTTGAGAGAGATAAA--TTGAACAAGTATGGCCGCCCCCTATTGGGATGTA-CTA
TTAAACCAAAATTGGGATTATCCGCTAAGAATTATGGTAGAGCAGTTTATGAATGTCTAC
GCGGTGGACTTGATTTTACCAAAGATGATGAAAACGTGAATTCCCAACCATTTATGCGTT
GGAGAGACCGTTTC
>3578
---------------------------------------AAAGCTG-GTGTTAAAGATTA
CAAGTTGACTTATTATACTCCTGACTACGAAACCAAAGATACGGATATCTTGGCAGCATT
CCGAGTAACTCCTCAACCGGGAGTTCCGCCTGAAGAAGCGGGCGCTGCGGTAGCAGCCGA
ATCTTCTACTGGCACATGGACATCTGTGTGGACTGATGGACTTACCAGTCTTGATCGTTA
CAAAGGACGATGCTACCACATTGAGGCCGTTGTTGGGGAGGAAAATCA--ATATATTGCT
TATGTAGCTTAT----CCTTTAGACCTTTTTGAAGAAGGTTCTGTTACTAACATGTTTAC
TTCCATTGTGGGTAATGTTTTTGGTTTCAAAGCCCTGCGAGCTCTACGTCTGGAAGATCT
GCGAATTCC-------TACTTCTTATTCCAAAACTTTCCAAGGTCCGCC-TCATGG--CA
TCCAAGTTGAAAGAGATAAA--TTAAACAAGTATGGTCGTCCCCTATTGGGATGTA-CTA
TTAAACCAAAATTGGGATTATCCGCAAAAAACTACGGCAGAGCGGTTTATGAATGTCTAC
GGGGTGGACTTGATTTTACTAAGGATGATGAAAACGTAAACTCACAACCATTTATGCGTT
GGAGAGATCGTTTC
>3579
-------------------------------------TTAAAGCTG-GTGTTAAAGATTA
CAAATTGACTTATTATACTCCTGACTACGAAACCAAAGATACTGATATCTTGGCAGCATT
CCGAGTAACTCCTCAACCGGGAGTTCCGCCCGAAGAAGCGGGGGCTGCGGTAGCAGCCGA
ATCTTCTACTGGTACATGGACAACTGTGTGGACTGATGGACTTACCAGTCTTGATCGTTA
CAAAGGACGATGCTACCACATCGAGCCCGTTGTTGGGGAGGAAAATCA--ATATATTGCT
TATGTAGCTTAT----CCTTTAGATCTTTTTGAAGAAGGTTCTGTTACTAACATGTTTAC
TTCCATTGTGGGTAATGTATTTGGTTTCAAAGCCCTGCGAGCTCTACGTCTGGAAGATCT
GCGAATTCC-------CACTTCTTATTCCAAAACTTTCCAAGGTCCGCC-TCATGG--CA
TCCAAGTTGAAAGAGATAAA--TTGAACAAGTACGGTCGTCCCTTATTGGGATGTA-CTA
TTAAACCAAAATTGGGATTATCCGCAAAAAACTACGGTAGAGCGGTTTATGAATGTCTAC
GAGGTGGACTTGATTTTACTAAGGATGATGAAAACGTAAATTCACAACCATTTATGCGTT
GGAGAGATCGTTTC
>3580
---------------------------AGCGTTGGATTTAAAGCTG-GTGTTAAAGATTA
CAAATTGAATTATTATACTCCTGACTACGAAACCAAAGATACTGATATCTTGGCAGCATT
CCGAGTAACTCCTCAACCGGGAGTTCCGCCGGAAGAAGCGGGGGCTGCGGTAGCAGCCGA
ATCTTCTACTGGTACATGGACAACTGTGTGGACTGATGGACTTACCAGTCTTGATCGTTA
CAAAGGACGATGCTACCACATCGAGGCTGTTGTTGGGGAGGAAAATCA--ATATATTGCT
TATGTAGCTTAT----CCTTTAGACCTTTTTGAAGAAGGTTCTGTTACTAACATGTTTAC
TTCCATTGTGGGTAATGTATTTGGTTTCAAAGCCCTGCGAGCTTTACGTCTGGAAGATCT
GCGAATTCC-------CACTTCTTATTCCAGAACTTNCCAAGGTCCGCC-TCATGG--CA
TCCAAGTTGAAAGAGATAAA--TTGAACAAGTACGGTCGTCCCCTATTGGGATGTA-CTA
TTAAACCAAAATTGGGATTATCCGCAAAAAACTACGGTAGAGCAGTTTATGAATGTCTAC
GGGGTGGACTTGATTTTACTAAGGATGATGAAAACGTAAATTCACAACCATTTATGCGTT
GGAGAGATCGTTTC
>3912
----------------GAACTAAAGCAAGTGTTGGATTTAAAGCTG-GTGTTAAGGATTA
TAAATTGACTTACTACACCCCGGAGTACGAAACCAAGGATACTGATATCTTGGCAGCATT
CCGAGTAACTCCTCAGCTCGGGGTTCCGCCTGAAGAAGCAGGAGCTGCAGTAGCTGCGGA
ATCTTCTACTGGTACATGGACAACTGTTTGGACTGATGGACTTACCAGTCTTGATCGTTA
CAAAGGACGATGCTATCACATCGAGCCCGTTCCTGGGGACCCAGATCA--ATATATCTGT
TATGTAGCTTAT----CCATTAGACCTATTTGAAGAGGGTTCTGTTACTAACATGTTTAC
TTCCATTGTGGGTAACGTATTTGGTTTCAAAGCCTTACGCGCTCTACGTTTGGAGGATCT
ACGAATTCC-------CCCTGCTTATGCAAAAACTTTCCAAGGTCCGCC-TCACGG--TA
TCCAAGTTGAAAGGGATAAG--TTGAACAAGTACGGTCGTCCTTTATTGGGATGTA-CTA
TTAAACCAAAATTGGGATTATCCGCAAAAAATTATGGTAGAGCGTGTTATGAGTGTCTAC
GCGGTGGACTTGATTTTACCAAAGATGATGAAAACGTAAACTCACAACCATTTATGCGCT
GGAGAGACCGTTTT
>3581
------------------CNGGTAAACTTCGTTGGATT-AAAGCTG-GTGTTAAAGATTA
CAAATTGACTTATTATACTCCTGACTACGAAACCAAAGATACTGATATCTTGGCAGCATT
CCGAGTAACTCCTCAACCGGGAGTTCCGCCTGAAGAAGCAGGCGCTGCGGTAGCAGCCGA
ATCTTCTACTGGTACATGGACAACTGTGTGGACTGATGGACTTACCAGTCTCGATCGTTA
CAAAGGACGATGCTACCACATCGAGGCCGTTGTTGGGGAGGAAAATCA--ATATATTGCT
TATGTAGCTTAT----CCTTTAGACCTTTTTGAAGAAGGTTCTGTTACTAACATGTTTAC
TTCCATTGTGGGTAATGTTTTTGGTTTCAAAGCTCTGCGAGCTCTACGTCTGGAAGATCT
GCGAATTCC-------CCCTGCTTATTCCAAAACTTTCCAAGGTCCGCC-TCATGG--CA
TCCAAGTTGAAAGAGATAAA--TTGAACAAGTATGGTCGTCCCCTATTGGGATGTA-CTA
TTAAACCAAAATTGGGATTATCCGCAAAAAACTATGGTAGAGCGGTTTATGAATGCCTAC
GGGGCGGACTTGATTTTACTAAGGATGATGAAAACGTGAACTCACAACCATTTATGCGTT
GGAGAGATCGTTTC
>3194
TGTCACCCACAAACAGAAACTAAAGCAAGTGTTGGATTTAAAGCTG-GTGTTAAAGATTA
CAGATTGACTTATTATACTCCTGAGTACGAAACAAAAGATACTGATATCTTGGCAGCATT
CCGAGTAACTCCTCAACCCGGAGTTCCTCCTGAAGAAGCGGGGGCTGCGGTGGCTGCCGA
ATCTTCTACTGGTACATGGACAACAGTGTGGACTGATGGACTTACCAGCCTTGATCGTTA
CAAAGGACGATGCTACCACATCGAGCCCGTTCTTGGGGAGGAAAATCA--ATATATTGCT
TATGTAGCTTAT----CCTTTAGACCTTTTTGAAGAAGGTTCCGTTACTAACATGTTTAC
TTCCATTGTAGGTAATGTATTTGGTTTCAAAGCCCTACGAGCTCTACGTCTGGAAGATCT
GCGAATTCC-------TCCAGCTTATTCCAAAACTTTCGAAGGCCCGCC-TCACGG--CA
TCCAGGTTGAAAGAGATAAA--TTGAACAAGTATGGTCGTCCCCTATTGGGATGTA-CTA
TTAAACCAAAATTGGGATTATCCGCAAAAAACTACGGTAGAGCGGTTTATGAATGTCTAC
GCGGTGGGCTTGATTTTACCAAGGATGATGAAAACGTGAACTCACAACCTTTTATGCGTT
GGAGAGACCGTTTC
>3195
-----------AACAGAAACTAAAGCAAGTGTTGGATTTAAAGCTG-GTGTTAAAGATTA
CAGATTGACTTATTATACTCCTGAGTACGAAACAAAAGATACTGATATCTTGGCAGCATT
CCGAGTAACTCCTCAACCCGGAGTTCCTCCTGAAGAAGCGGGGGCTGCGGTAGCTGCCGA
ATCTTCTACTGGTACATGGACAACAGTGTGGACTGATGGACTTACCAGCCTTGATCGTTA
CAAAGGACGATGCTACCACATCGAGCCCGTTGTTGGGGAGGAAAATCA--ATATATTGCT
TATGTAGCTTAT----CCTTTAGACCTTTTTGAAGAAGGTTCCGTTACTAACATGTTTAC
TTCCATTGTAGGTAATGTATTTGGTTTCAAAGCCCTACGAGCTCTACGTCTGGAAGATCT
GCGAATTCC-------TCCAGCTTATTCCAAAACTTTCGAAGGCCCGCC-TCACGG--CA
TCCAGGTTGAAAGAGATAAA--TTGAACAAGTATGGTCGTCCCCTATTGGGATGTA-CTA
TTAAACCAAAATTGGGATTATCCGCAAAAAACTACGGTAGAGCGGTTTATGAATGTCTAC
GCGGTGGGCTTGATTTTACCAAGGATGATGAAAACGTGAACTCACAACCTTTTATGCGTT
GGAGAGACCGTTTC
>3582
--------------------------AAGCGTCGGATTTAAAGCTG-GTGTTAAAGATTA
CAAATTGACTTATTATACTCCTGACTACGAAACCAAAGATACTGATATCTTGGCAGCATT
CCGAGTAACTCCTCAACCGGGAGTTTCGCCTGAAGAAGCAGGGGCTGCGGTAGCTGCCGA
ATCTTCTACTGGTACATGGACAACTGTGTGGACTGATGGACTTACCAGTCTTGATCGTTA
CAAAGGACGATGCTACCACATCGAGGCCGTTGTTGGGGAGGAAAATCA--ATATATTGCT
TATGTAGCTTAT----CCTTTAGACCTTTTTGAAGAAGGTTCTGTTACTAACATGTTTAC
TTCCATTGTGGGTAATGTATTTGGTTTCAAAGCCCTGCGAGCTCTACGTCTGGAAGATCT
GCGAATTCC-------CCCTTCTTATTCCAAAACTTTCCAAGGCCCGCC-TCATGG--CA
TCCAAGTTGAAAGAGATAAA--TTGAACAAGTACGGTCGTCCCCTATTGGGATGTA-CTA
TTAAACCAAAATTGGGATTATCCGCAAAAAACTACGGTAGAGCGGTTTATGAATGTCTAC
GGGGTGGACTTGATTTTACTAAGGATGATGAAAACGTGAACTCACAACCATTTATGCGTT
GGAGAGATCGTTTC
>3583
---------------------------AGCGTTGGATTTAAAGCTG-GTGTTAAAGATTA
CAAATTGACTTATTATACTCCTGACTACGAAACCAAAGATACTGATATCTTGGCAGCATT
CCGAGTAACTCCTCAACCAGGAGTTCCGCCCGAAGAAGCGGGGGCTGCGGTAGCAGCCGA
ATCTTCTACTGGTACATGGACAACTGTGTGGACTGATGGACTTACCAGTCTTGATCGTTA
CAAAGGACGATGCTACCACATCGAGGCCGTTGTTGGGGAGGAAAATCA--ATATATTGCT
TATGTAGCTTAT----CCTTTAGACCTTTTTGAAGAAGGTTCTGTTACTAACATGTTTAC
TTCCATTGTGGGTAATGTATTTGGTTTCAAAGCCCTGCGAGCTCTACGTCTGGAAGATCT
GCGAATTCC-------CACTTCTTATTCCAAAACTTTCCAAGGTCCGCC-TCATGG--CA
TCCAAGTTGAAAGAGATAAA--TTGAACAAGTACGGTCGTCCCTTATTGGGATGTA-CTA
TTAAACCAAAATTGGGATTATCCGCAAAAAACTATGGTAGAGCGGTTTATGAATGTCTAC
GGGGTGGACTTGATTTTACTAAGGATGATGAAAACGTAAATTCACAACCATTTATGCGTT
GGAGAGATCGTTTC
>2423
-------------------------------------TCCAAGCTG-GTGTTAAAGATTA
CAAATTGACTTATTATACTCCTGACTATGAGACAAAAGATACTGATATCTTGGCAGCATT
CCGAGTAACTCCTCAACCTGGAGTTCCGCCTGAAGAAGCAGGGGCTGCAGTAGCTGCCGA
ATCTTCTACGGGTACATGGACAACTGTGTGGACTGATGGACTTACCAGCCTTGATCGTTA
CAAAGGACGATGCTACCACATCGAAGCCGTTGTTGGGGAGGAAAATCA--ATATATTGCT
TATGTAGCTTAC----CCTTTAGACCTTTTTGAAGAAGGTTCTGTTACTAACATGTTTAC
TTCTATTGTGGGTAATGTATTTGGGTTTAAAGCTTTACGAGCTCTACGTCTGGAGGATTT
GCGAATTCC-------TTCCTCTTATTCCAAAACTTTCCAAGGCCCGCC-TCACGG--TA
TCCAAGTTGAAAGAGATAAA--TTGAACAAGTATGGTCGTCCCCTATTGGGATGTA-CGA
TTAAACCAAAATTGGGATTATCCGCGAAAAACTACGGTAGAGCGGTTTATGAATGTCTCC
GCGGTGGACTTGATTTTACCAAGGATGATGAAAACGTGAACTCACAACCATTTATGCGTT
GGAGAGACCGTTTC
>2802
------------------------------------------------------------
-----------------------------------AAGATACTGATATCTTGGCAGCATT
CCGAGTAACTCCTCAACCGGGAGTTCCACCTGAGGAAGCAGGGGCCGCTGTAGCTGCTGA
ATCTTCTACTGGTACATGGACAACGGTGTGGACCGATGGGCTTACCAGTCTTGATCGTTA
CAAAGGACGATGCTATGGAATCGAGCCTGTTCCTGGAGAAGAAAATCA--ATATATTGCT
TATGTAGCTTAT----CCCCTAGACCTTTTTGAAGAAGGTTCTGTTACTAACATGTTTAC
TTCCATTGTGGGTAACGTATTTGGATTCAAGGCTCTACGTGCTCTACGTCTGGAGGATTT
GCGAATCCC-------TACTGCTTATATTAAAACTTTCCAAGGCCCGCC-TCATGG--TA
TCCAGGTTGAAAGAGATAAA--TTGAACAAGTATGGTCGCCCTCTATTGGGATGTA-CTA
TTAAACCAAAATTGGGATTATCCGCTAAGAATTATGGTAGAGCTGTTTATGAATGTCTAC
GCGGTGGACTTGATTTTACCAAAGATGATGAAAACGTGAATTCCCAACCATTTATGCGTT
GGAGAGACCGTTTC
>4139
------------------------------------------------------AGATTA
CAAATTGACTTATCATACTCCTGANTATGAAAACAAAGATACTGATATCTTGGCAGCATT
TCGAGTCACTCCTCAACCTGGAGTTCCGCCTGAGGAAACANGGGCCGCGGTAGCTGCTGA
ATCTTCTACTGGTACATGGACAACTGTGTGGACCGATGGACTTACCAGCCTTGATCGGTA
CAAAGGACGATGCTACCACATCGAGCCCGTTTCTGGAGAAGAAACTCA--ATTTATTGCT
TATGTATCTTAT----ACCTTAGACCTTTTTGAAGAAGGTTCTGTTACTAACATGTTTAC
TTCCATTGTAGGTAATGTATTTGGGTTTAAAGCCCTGCGTGCTCTACGGCTGGAGGATCT
GCGAATCCC-------TCCAGCTTATTCTAAAACTTTTCAAGGCCCACC-TCATGG--CA
TTCAAGTTGAGAGAGATAAA--TTGAACAAGTATGGTCGTCCCCTATTGGGATGTA-CTA
TTAAACCTAAATTGGGGTTATCTGCTAAGAACTACGGTAGAGCAGTTTATGAATGTCTTC
GCGGTGGACTTGATTTTACCAAAGATGATGAGAACGTAAACTCCCAACCATTTATGCGTT
GGAGAGACCGTTTC
>4249
ATGTCACCACAAACAGAGACTAAAGCAAGTGCTGGATTCAAAGCTG-GTGTTAAAGATTA
CAAATTGAATTATTATACTCCTGACTACACACCCAAAGATACTGATATCTTGGCAGCATT
CCGAGTATCTCCTCAACCCGGAGTTCCGGCTGAAGAAGCGGGCGCTGCGGTAGCAGCCGA
ATCTTCTACTGGTACATGGACAACTGTGTGGACTGATGGACTTACCAGTCTTGATCGTTA
CAAAGGACGATGCTACCAGATCGAGAGCGTTGCTGGGGAGGAAAATCA--ATATATTGCT
TATGTAGCTTAT----CCTTTAGACCTTTTTGAAGAAGGTTCTGTTACTAATATGTTTAC
TTCCATTGTGGGTAATGTATTTGGGTTCAAAGCCCTACGAGCTCTACGTCTGGAGGATCT
GCGAATTCC-------TCCTGCTTATTCAAAAACTTTTCAAGGCCCGCC-CCATGG--TA
TCCAGGTTGAAAGAGATAAA--TTGAACAAATACGGTCGTCCCCTATTGGGATGTA-CAA
TTAAACCAAAATTGGGATTATCCGCAAAGAACTACGGTAGAGCAGTTTATGAGTGTCTAC
GCGGTGGACTTGATTTTACTAAGGATGATGAAAACGTGAACTCACAACCATTTATGCGTT
GGAGAGACCGTTTC
>4250
ATGTCACCACAAACAGAGACTAAAGCAAGTGCTGGATTCAAAGCTG-GTGTTAAAGATTA
CAAATTGAATTATTATACTCCTGACTACACACCCAAAGATACTGATATCTTGGCAGCATT
CCGAGTAGCTCCTCAACCCGGAGTTCCGGCTGAAGAAGCGGGCGCTGCGGTAGCAGCCGA
ATCTTCTACTGGTACATGGACAACTGTGTGGACTGATGGACTTACCAGTCTTGATCGTTA
CAAAGGACGATGCTACCAGATCGAGAGCGTTGCTGGGGAGGAAAATCA--ATATATTGCT
TATGTAGCTTAT----CCTTTAGACCTTTTTGAAGAAGGTTCTGTTACTAATATGTTTAC
TTCCATTGTGGGTAATGTATTTGGGTTCAAAGCCCTACGAGCTCTACGTCTGGAGGATCT
GCGAATTCC-------TCCTGCTTATTCAAAAACTTTTCAAGGCCCGCC-CCATGG--TA
TCCAGGTTGAAAGAGATAAA--TTGAACAAATACGGTCGTCCCCTATTGGGATGTA-CAA
TTAAACCAAAATTGGGATTATCCGCAAAGAACTACGGTAGAGCAGTTTATGAGTGTCTAC
GCGGTGGACTTGATTTTACTAAGGATGATGAAAACGTGAACTCACAACCATTTATGCGTT
GGAGAGACCGTTTC
>4252
ATGTCACCACAAACAGAGACTAAAGCAAGTGCTGGATTCAAAGCTG-GTGTTAAAGATTA
CAAATTGAATTATTATACTCCTGACTACACACCCAAAGATACTGATATCTTGGCAGCATT
CCGAGTAGCTCCTCAACCCGGAGTTCCGGCTGAAGAAGCGGGCGCTGCGGTAGCAGCCGA
ATCTTCTACTGGTACATGGACAACTGTGTGGACTGATGGACTTACCAGTCTTGATCGTTA
CAAAGGACGATGCTACCAGATCGAGAGCGTTGCTGGGGAGGAAAATCA--ATATATTGCT
TATGTAGCTTAT----CCTTTAGACCTTTTTGAAGAAGGTTCTGTTACTAATATGTTTAC
TTCCATTGTGGGTAATGTATTTGGGTTCAAAGCCCTACGAGCTCTACGTCTGGAGGATCT
GCGAATTCC-------TCCTGCTTATTCAAAAACTTTTCAAGGCCCGCC-CCATGG--TA
TCCAGGTTGAAAGAGATAAA--TTGAACAAATACGGTCGTCCCCTATTGGGATGTA-CAA
TTAAACCAAAATTGGGATTATCCGCAAAGAACTACGGTAGAGCAGTTTATGAGTGTCTAC
GCGGTGGACTTGATTTTACTAAGGATGATGAAAACGTGAACTCACAACCATTTATGCGTT
GGAGAGACCGTTTC
>3953
------------------------------------------------------------
-------ACTTATTATACTCCTGACTATGAAACCAAAGATACTGATATCTTGGCAGCATT
CCGAGTAACTCCTCAACCAGGAGTTCCACCGGAGGAAGCAGGAGCTGCGGTAGCTGCGGA
ATCTTCTACTGGGACATGGACAACTGTGTGGACTGATGGTTTGACCAGTCTTGATCGTTA
TAAAGGACGATGCTATCACATTGAGCCTGTTCCTGGAGAAGAAACTCA--ATTTATTGCT
TATGTAGCTTAC----CCCTTAGATCTTTTTGAAGAAGGTTCTGTTACTAATATGTTTAC
TTCCATTGTAGGTAATGTATTTGGATTCAAAGCCCTACGTGCTTTACGTTTGGAGGATTT
GAGAATCCC-------TACGGCGTATGTTAAAACTTTTCAGGGTCCGCC-TCATGG--AA
TACAAGTTGAGAGAGATAAA--TTGAACAAGTATGGCCGTCCCCTATTAGGCTGTA-CTA
TTAAACCTAAGTTGGGGTTATCCGCTAAGAATTATGGTAGAGCAGTCTATGAATGTCTTC
GTGGTGGACTTGATTTTACCAAAGATGATGAAAATGTAAACTCACAACCATTTATGCGTT
GGAGAGATCGGTTT
>4095
---------CAAACNGAAACTAAAGCAAGTGTTGGATTTAAAGCTG-GTGTTAAAGATTA
CAGATTGACTTATTATACTCCTGATTACGAAACCAAAGATACTGATATCTTGGCAGCATT
CCGAGTAACTCCTCAACCCGGAGTTCCCGCTGAAGAAGCAGGGGCTGCGGTAGCTGCCGA
ATCCTCTACTGGTACATGGACAACTGTGTGGACTGATGGACTTACCAGTCTTGATCGTTA
CAAAGGACGATGCTACCACATTGAGGCCGTTGTTGGGGAAGAAAATCA--ATATATTTGT
TATGTAGCTTAT----CCTTTAGACCTTTTTGAGGAAGGTTCTGTTACTAACATGTTTAC
TTCCATTGTGGGTAATGTATTTGGTTTCAAAGCCCTACGAGCTCTACGTCTGGAGGATCT
GCGAATTCC-------CCCTGCTTATTCCAAAACTTTCCAAGGCCCGCC-TCATGG--CA
TCCAAGTTGAAAGAGATAAA--TTGAATAAGTATGGTCGTCCCCTATTGGGATGTA-CTA
TTAAACCAAAATTGGGATTATCCGCAAAAAACTACGGTAGAGCGGTTTATGAATGTCTAC
GCGGTGGACTTGATTTTACCAAGGATGATGAAAACGTGAACTCACAACCTTTTATGCGTT
GGAGAGACCGTTTC
>2979
---------------------------------------------------------TTA
TAAATTGACTTATTATACTCCTGACTATGAAACCAAAGATACGGATATCTTGGCAGCATT
CCGAGTAACTCCTCAACCTGGAGTTCCACCTGAGGAAGCAGGTGCCGCTGTAGCTGCTGA
ATCTTCTACTGGTACATGGACAACTGTGTGGACCGATGGTCTTACCAGTCTTGATCGTTA
CAAAGGACGATGCTACGGCATCGAGCCTGTTGCTGGAGGAGAAAATCA--ATATATTGCT
TATGTAGCTTAT----CCCTTAGACCTTTTTGAAGAAGGTTCTGTTACTAACATGTTTAC
TTCCATTGTGGGTAATGTATTTGGGTTCAAGGCCCTGCGCGCTCTACGTCTGGAAGATTT
GCGAATCCC-------TCCTGCTTATGTTAAAACTTTCCAAGGGCCGCC-TCATGG--TA
TCCAAGTTGAGAGAGATAAA--TTGAACAAGTATGGCCGCCCTCTATTGGGATGTA-CTA
TTAAACCTAAATTGGGATTATCCGCTAAGAATTACGGTAGAGCTGTTTATGAATGTCTAC
GTGGTGGACTTGATTTTACCAAAGATGATGAAAACGTGAATTCCCAACCATTTATGCGTT
GGAGAGACCGTTTC
>4376
ATGTCACCACAAACAGAGACTAAAGCAGGTGTTGGATTCAAAGCTG-GGGTTAAAGATTA
CAAATTGACTTATTATACTCCTGACTATGAAACCAAAGATACTGATATCTTGGCAGCATT
CCGAGTAACTCCTCAACCTGGAGTTCCACCTGAAGAAGCGGGAGCCGCGGTAGCTGCCGA
ATCTTCTACTGGTACATGGACCACTGTGTGGACCGATGGACTTACCAGTCTTGATCGTTA
CAAAGGGCGCTGCTACGGAATCGAGCCCGTTGCTGGAGAAGAAAATCA--ATTTATCGCT
TATGTAGCTTAC----CCATTAGACCTTTTTGAAGAAGGTTCTGTTACTAACATGTTTAC
TTCTATTGTAGGTAATGTATTTGGGTTCAAAGCCCTGCGCGCTCTACGTCTGGAAGATCT
GCGAATTCC-------TGTTGCTTATGTTAAAACTTTCCAAGGACCGCC-TCATGG--CA
TCCAAGTTGAGAGAGATAAA--TTGAACAAGTATGGTCGTCCCCTGTTGGGATGTA-CTA
TTAAACCTAAATTGGGATTATCCGCTAAAAACTACGGTAGAGCGGTTTATGAATGTCTCC
GCGGTGGACTTGATTTTACCAAAGACGATGAGAATGTGAACTCTCAACCATTTATGCGTT
GGAGAGATCGTTTC
>4299
---------------------------AGTGTTGGATTCAAGGCTG-GGGTTAAAGATTA
TAAATTGACTTATTATACTCCTGACTATGAAACCAAAGATACTGATATCTTGGCAGCATT
CCGAGTAACTCCTCAACCTGGAGTTCCGCCTGAGGAAGCAGGGGCTGCGGTAGCTGCTGA
ATCTTCTACTGGTACATGGACAACTGTGTGGACCGATGGGCTTACCAGCCTTGATCGTTA
TAAAGGACGATGCTACGACATCGAGCCCGTTGCTGGAGAAGAAAATCA--ATATATTGCT
TATGTAGCTTAC----CCCTTAGACCTTTTTGAAGAAGGGTCTGTTACTAACATGTTTAC
TTCCATTGTGGGTAATGTATTTGGGTTCAAAGCCCTACGGGCTTTACGTTTGGAGGATTT
GCGAATCCC-------TCCTGCTTATTCTAAAACTTTCCAAGGTCCGCC-TCATGG--TA
TCCAAGTTGAGAGAGATAAA--TTGAACAAGTATGGTCGCCCCCTATTGGGCTGCA-CTA
TTAAACCTAAATTGGGGTTATCCGCTAAGAATTATGGGAGAGCTGTTTATGAGTGTCTCC
GCGGTGGACTTGATTTTACTAAAGATGATGAGAATGTGAACTCCCAACCATTTATGCGTT
GGAGAGACCGTTTC
>4011
-------------------------------------------CTG-GTGTTAAAGAATA
CAAATTGAATTATTATACTCCTGAATATGAACCCCATCCGCATGATATCTTGGCAGCATT
TCGAGTAACTCCTCAACCTGGAGTTCCACCCGAAGAAGCAGGGGCCGCGGTAGCTGCCGA
ATCTTCTACTGGTACATGGACAACTGTCTGGACCGATGGACTTACCAGCCTTGATCGTTA
CAAAGGCCGATGCTACCACATTGAGCCTGTTCCTGGAGAAGAAAGTCA--ATTTATTGCT
TATGTAGCTTAC----CCATTAGACCTTTTTGAAGAAGGTTCCGTTACTAACATGTTTAC
TTCCATTGTCGGTAATGTATTTGGGTTCAAAGCCCTGCGTGCTCTACGTTTGGAGGATTT
GCGAATCCC-------TCCTGCTTATGTGAAAACTTTCCAAGGCCCGCC-TCATGG--TA
TCCAAGTTGAGAGAGATAAA--TTGAACAAATATGGACGTCCCCTATTGGGATGTA-CTA
TTAAACCGAAATTAGGGTTG----------------------------------------
------------------------------------------------------------
--------------
>3584
---------------------------------------AAAGCTG-GTGTTAAAGATTA
CAAGTTGACTTATTATACTCCTGACTACGAAACCAAAGATACGGATATCTTGGCAGCATT
CCGAGTAACTCCTCAACCGGGAGTTCCGCCTGAAGAAGCGGGCGCTGCGGTAGCAGCCGA
ATCTTCTACTGGCACATGGACAACTGTGTGGACTGATGGACTTACCAGTCTTGATCGTTA
CAAAGGACGATGCTACCACATTGAGGCCGTTGTTGGGGAGGAAAATCA--ATATATTGCT
TATGTAGCTTAT----CCTTTAGACCTTTTTGAAGAAGGTTCTGTTACTAATATGTTTAC
TTCCATTGTGGGTAATGTTTTTGGTTTCAAAGCCCTGCGAGCTCTACGTCTGGAAGATCT
GCGAATTCC-------CACTTCTTATTCCAAAACTTTTCAAGGTCCGCC-TCATGG--CA
TCCAAGTTGAAAGAGATAAA--TTAAACAAGTACGGTCGTCCCCTATTAGGATGTA-CTA
TTAAACCAAAATTGGGATTATCCGCAAAAAACTACGGCAGAGCGGTTTATGAATGTCTAC
GGGGTGGACTTGATTTTACTAAAGATGATGAAAACGTGAACTCACAACCATTTATGCGTT
GGAGAGATCGTTTC
>2336
------------------------------GTNGGATTCAAAGCNG-GGGTTAAAGATTA
CANATTGACTTNTNATACTCCTGACTATGAAACCAAAGAGACTGATATCTTGGCAGCATT
CCGCGTAACTCCTCAACCTGGAGTTCCACCTGAAGAAGCAGGAGCCGCNGTAGCTGCCGN
ATCGTCTACTGNTACATGGACNNNNGNGTGGACCGATGGACTTACCAGCCTTGATCGTTA
CNAAGGGCGATGCTANGGNATCGAGCCCGTTGCTGGAGAAGAAAATCN--ATATATTGCT
TATGTAGCTTAC----CCATTAGACCTTTTTGAAGAAGGTTCTGTTACTAACATGTTTAC
TTCCATTGTAGGTAANGTATTTGGGTTCAAAGCCCTGNGNGCTCTACGGTTGGAAGATCT
GCGAATCCC-------CGTTGCTTATGTTAAAACTTTCCAAGGTCCGCC-TCATGG--CA
TCCAAGTTGAGAGAGATAAA--TTGAACAAGTACGGTCGTCCCCTGTTGGGATGTA-CTA
TTAAACCTAAATTGGGGTTATCTGCCAAAAACTACNGTAGAGCGGTTTATGAATGTCTCC
GTGGTGGACTTGATTTTACCAAAGACGATGAGAACGTGAACTCCCAACCATTTATGCGTT
GGAGAGATCGTTTC
>2490
-----------------AACTAANGNAAGNGTNGGATTCAAAGCNG-GGGTTAAAGATTA
CANATTGACTTNTNATACTCCTGACTATGAAACCAAAGAGACTGATATCTTGGCAGCATT
CCGCGTAACTCCTCAACCTGGAGTTCCACCTGAAGAAGCAGGAGCCGCNGTAGCTGCCGN
ATCGTCTACTGNTACATGGACNNNNGNGTGGACCGATGGACTTACCAGCCTTGATCGTTA
CNAAGGGCGATGCTANGGNATCGAGCCCGTTGCTGGAGAAGAAAATCN--ATATATTGCT
TATGTAGCTTAC----CCATTAGACCTTTTTGAAGAAGGTTCTGTTACTAACATGTTTAC
TTCCATTGTAGGTAANGTATTTGGGTTCAAAGCCCTGNGNGCTCTACGGTTGGAAGATCT
GCGAATCCC-------CGTTGCTTATGTTAAAACTTTCCAAGGTCCGCC-TCATGG--CA
TCCAAGTTGAGAGAGATAAA--TTGAACAAGTACGGTCGTCCCCTGTTGGGATGTA-CTA
TTAAACCTAAATTGGGGTTATCTGCCAAAAACTACNGTAGAGCGGTTTATGAATGTCTCC
GTGGTGGACTTGATTTTACCAAAGACGATGAGAACGTGAACTCCCAACCATTTATGCGTT
GGAGAGATCGTTTC
>3585
---------------------------------------------G-GTGTTAAAGATTA
CAAATTGACTTATTATACTCCTGACTACGAAACCAAAGATACTGATATCTTGGCAGCATT
CCGAGTAACTCCTCAACCGGGAGTTCCGCCTGAAGAAGCGGGGGCTGCGGTAGCTGCCGA
ATCTTCTACTGGTACATGGACAACTGTGTGGACTGATGGACTTACCAGTCTTGATCGTTA
CAAAGGACGATGCTACCACATCGAGGTCGTTGTTGGGGAGGAAAATCA--ATATATTGCT
TATGTAGCTTAT----CCTTTAGACCTTTTTGAAGAAGGTTCTGTTACTAACATGTTTAC
TTCCATTGTGGGTAATGTATTTGGTTTCAAAGCCCTGCGAGCTCTACGTCTGGAAGATCT
GCGAATTCC-------CACTTCTTATTCCAAAACNNNNNNNNNNNNNNN-NNNNNN--NN
NNNNNNNNNNNNNNNNNNNN--TTGAACAAGTACGGTCGTCCCCTATTGGGATGTA-CTA
TTAAACCAAAATTGGGATTATCCGCAAAAAACTACGGTAGAGCGGTTTATGAATGTCTAC
GGGGTGGACTTGATTTTACTAAGGATGATGAAAACGTAAATTCACAACCATTTATGCGTT
GGAGAGATCGTTTC
>3587
-------------------------------TTGGATTTAAAGCTG-GTGTTAAAGATTA
CAAATTGACTTATTATACTCCTCACTACGAAACCAAAGATACTGATATCTTGGCAGCATT
CCGAGTAACTCCTCAACCGGGAGTTCCGCCTGAAGAAGCGGGGGCTGCGGTAGCTGCCGA
ATCTTCTACTGGTACATGGACAACTGTGTGGACTGATGGACTTACCAGTCTTGATCGTTA
CAAAGGACGATGCTACCACATCGAGGCCGTTGTTGGGGAGGAAAATCA--ATATATTGCT
TATGTAGCTTAT----CCTTTAGACCTTTTTGAAGAAGGTTCTGTTACTAACATGTTTAC
TTCCATTGTGGGTAATGTATTTGGTTTCAAAGCCCTGCGAGCTCTACGTCTGGAAGATCT
ACGAATTCC-------CACTTCTTATTCCAAAACTTTCCAAGGTCCGCC-TCATGG--CA
TCCAAGTTGAAAGAGATAAA--TTGAACAAGTACGGTCGTCCCCTATTGGGATGTA-CTA
TTAAACCAAAATTGGGATTATCCGCAAAAAACTACGGTAGAGCGGTTTATGAATGTCTAC
GGGGTGGACTTGATTTTACTAAGGATGATGAAAACGTAAATTCACAACCATTTATGCGTT
GGAGAGATCGTTTC
>4140
---------------------------------GGATTCAAAGCTG-GCGTTAAAGATTA
CAAATTGAATTATTATACTCCTGATTATGAAACCAAAAGTACTGATATCTTGGCAGCATT
CCGAGTCACTCCTCAACCTGGAGTTCCGCCTGAGGAAGCTGGGGCAGCGGTAGCTGCTGA
ATCTTCTACTGGTACATGGACAACTGTGTGGACCGATGGACTTACCAGCCTTGATCGTTA
CAAAGGACGATGCTACAACATTGAGCCCGTTTCTGGAGAAGAAAATCA--ATATATTGCT
TATGTAGCTTAT----CCCTTAGACCTTTTTGAAGAAGGTTCTGTTACTAACATGTTTAC
TTCCATTGTAGGTAATGTATTTGGGTTTAAAGCCCTGCGTGCTCTACGGCTGGAGGATCT
GCGAATCCC-------TCCAGCTTATTCTAAAACTTTTCAAGGCCCACC-TCACGG--CA
TTCAAGTTGAGAGAGATAAA--TTGAACAAATATGGTCGTCCCCTATTGGGATGTA-CTA
TTAAACCTAAATTGGGGTTATCTGCTAAGAACTACGGTAGAGCAGTTTATGAATGTCTTC
GCGGTGGACTTGATTTTACCAAAGATGATGAGAACGTAAACTCCCAACCATTTATGCGTT
GGAGAGACCGTTTC
>2337
----------------AAACTAAAGNAAGNGTTGGATTCAAAGCTG-GTGTTAAAGNTTA
CAGATTGACTTNTTATACTCCTGACTATGAAACCAAAGATACTGCAATCTTGGCAGCATT
CCGNGTAACTCCTCAACCTGGAGTTCCACCTGAAGAAGCAGGGGCNGCGGTAGCTGCCGN
ATCTTCTACTGGTACATGGACAACTGTGTGGACCGATGGACTTACCAGCCTTGATCGTTA
CAAAGGGCGATGCTACGGAATCGAGCCCGTTGCTGGAGAAGAAAGTCA--ATTTATTGCT
TATGTAGCTTAC----CCATTAGACCTTTTTGAAGAAGGTTCTGTTACTAACATGTTTAC
TTCCATTGTAGGTAATGTATTTGGGTTCAAAGCCCTGCGTGCTCTACGTCTGGAAGATCT
GCGAATCCC-------TGTTGCTTATGTTAAAACTTTCCAAGGCCCGCC-TCATGG--CA
TCCAAGTTGAGAGAGATAAA--TTGAACAAGTATGGTCGTCCCCTGTTGGGATGTA-CTA
TTAAACCTAAATTGGGGTTATCTGCTAAAAACTACGGTAGAGCGGTTTATGAATGTCTCC
GTGGTGGACTTGATTTTACCAAAGACGATGAGAACGTGAACTCCCAACCATTTATGCGCT
GGAGAGATCGTTTC
>4332
--GTCACCACAANCAGAAACTAAAGCAAGTGTTGGATTCAAAGCAG-GTGTTAAAGATTA
CAAATTGACTTATTATACTCCTGATTATAAAACCAAAGATACAGATATCTTGGCAGCATT
CCGAGTCACTCCTCAACCAGGAGTTCCGCCTGAGGAAGCAGGGGCCGCGGTAGCAGCGGA
ATCTTCTACTGGTACATGGACCACTGTGTGGACCGATGGACTTACCAGCCTGGATCGTTA
CAAAGGACGATGCTACCACATCGAGCCCGTTGCAGGAGAAGAAAATCA--TTTTATTGCT
TATGTTGCTTAT----CCTTTAGACCTTTTTGAAGAAGGTTCTGTTACTAACATGTTTAC
TTCCATTGTGGGTAATGTATTTGGATTCAAAGCCCTGCGTGCTCTACGTCTGGAGGATCT
GCGAATCCC-------TCCAGCTTATTCTAAAACTTTTCAAGGCCCACC-TCATGG--CA
TTCAAGTGGAGAGAGATAAA--TTGAACAAGTATGGTCGTCCCCTATTGGGATGTA-CAA
TAAAACCTAAATTGGGGTTATCTGCTAAGAACTACGGTAGAGCAGTTTATGAATGTCTTC
GTGGTGGACTTGATTTTACAAAAGATGATGAGAACGTAAATTCCCAACCTTTTATGCGTT
GGAGAGACCGTTTC
>3913
---------------------AAAGCAAGTGTTGGATTTCAAGCTG-GTGTTAAAGATTA
TAAATTGACTTACTACACCCCGGAGTATGAAACCAAGGATACTGATATCTTGGCAGCATT
CCGAGTAACTCCTCAGCCTGGGGTTCCGCCGGAAGAAGCAGGGGCTGCAGTAGCTGCCGA
ATCTTCTACTGGTACATGGACAACTGTTTGGACTGATGGACTTACCAGTCTTGATCGTTA
CAAAGGACGATGCTATCACATCGAGCCTGTTGCTGGGGAAGACAACCA--ATGGATCTGT
TATGTAGCTTAT----CCATTAGACCTATTTGAAGAGGGTTCCGTTACTAACATGTTTAC
TTCCATTGTAGGTAACGTATTTGGTTTCAAAGCCCTACGTGCTCTACGTCTGGAGGATCT
ACGAATTCC-------CGTTGCTTATGCAAAAACTTTCCAAGGCCCGCC-TCATGG--TA
TCCAAGTTGAAAGAGATAAG--TTGAACAAGTATGGTCGTCCTTTATTGGGATGTA-CTA
TTAAACCAAAATTGGGATTATCCGCAAAAAATTACGGTAGAGCGTGTTATGAGTGTCTAC
GTGGTGGACTTGATTTTACCAAAGATGATGAAAACGTAAACTCACAACCATTTATGCGTT
GGAGAGACCGCTTT
>4141
----------------------------------------AAGCCG-GTGTTAAAGAGTA
CAAATTGACTTATTATACTCCTGATTATGAAACTAAAGATACTGATATCTTGGCAGCATT
CCGAGTAACCCCTCAACCTGGAGTTCCACCCGAGGAAGCAGGGGCCGCGGTAGCTGCCGA
ATCTTCTACTGGTACATGGACCACTGTGTGGACCGATGGACTTACCAGCCTTGATCGTTA
CAAAGGACGATGCTATCACATCGAGCCCGTTGCTGGAGAAGAAAATCA--ATTTATTGCT
TATGTAGCTTAC----CCTTTAGACCTTTTTGAAGAAGGTTCTGTTACTAACATGTTTAC
TTCCATTGTGGGTAATGTATTTGGGTTTAAAGCCCTACGTGCTCTACGTCTGGAGGATCT
TCGAATCCC-------CCCTGCTTATTCTAAAACTTTCCAAGGCCCGCC-TCATGG--TA
TCCAAGTTGAGAGAGATAAA--TTGAACAAGTATGGTCGTCCTTTATTGGGATGTA-CTA
TTAAACCAAAATTGGGGTTATCCGCTAAGAACTACGGTCGAGCGGTTTATGAGTGTCTTC
GCGGTGGACTTGATTTTACCAAAGATGATGAGAACGTAAACTCCCAACCATTTATGCGTT
GGAGAGACCGCTTC
>3315
-----------------------------TGTTGGATTCAAGGCTG-GTGTTAAAGATTA
TAAATTGACTTATTATACTCCTGACTATGAAACCAAGGATACTGATATATTGGCAGCATT
TCGAGTAACTCCTCAACCCGGAGTTCCGCCTGAGGAAGCAGGTGCTGCAGTAGCTGCTGA
ATCTTCTACTGGTACATGGACAACTGTGTGGACCGATGGGCTTACCAGTCTTGATCGTTA
TAAAGGGCGATGCTACCACATCGAGCCCGTTGCTGGAGAAGAAAATCA--ATATATTGCT
TATGTAGCTTAT----CCCTTAGACCTTTTTGAAGAAGGTTCTGTTACTAACATGTTTAC
TTCCATTGTGGGTAATGTATTTGGGTTCAAAGCCCTACGCGCTCTACGTCTGGAGGATTT
GCGAATCCC-------TCCTGCTTATTCGAAAACCTTCCAAGGTCCGCC-TCATGG--CA
TCCAAGTTGAGAGAGATAAA--TTGAATAAGTATGGTCGCCCCCTATTGGGCTGTA-CTA
TTAAACCTAAATTGGGGTTATCCGCTAAGAATTACGGTAGAGCTGTTTATGAATGTCTAC
GCGGTGGACTTGATTTTACCAAAGATGATGAGAATGTCAACTCCCAACCATTTATGCGTT
GGAGAGACCGTTTC
>3588
---------------------------------------------G-GTGTTAAAGATTA
CAAATTGACTTATTATACTCCTGATTACGAAACCAAAGATACTGATATCTTGGCAGCATT
CCGAGTAACCCCTCAACCGGGAGTTCCGCCTGAAGAAGCGGGGGCTGCGGTAGCTGCGGA
ATCTTCTACTGGTACATGGACAACTGTGTGGACTGATGGACTTACCAGTCTTGATCGTTA
CAAAGGACGATGCTACCACATCGAGGTCGTTGTTGGGGAGGAAAATCA--ATATATTGCT
TATGTAGCTTAT----CCTTTAGACCTTTTTGAAGAAGGTTCTGTTACTAACATGTTTAC
TTCGATTGTGGGTAATGTATTTGGTTTCAAAGCCCTGCGAGCTCTACGTCTGGAAGATCT
GCGAATTCC-------CACTGCTTATTCCAAAACTTTCCAAGGTCCGCC-TCATGG--CA
TCCAAGTTGAAAGAGATAAA--TTGAACAAGTATGGTCGTCCCCTATTGGGATGTA-CTA
TTAAACCAAAATTGGGATTATCCGCAAAAAACTACGGTAGAGCGGTTTATGAATGTCTAC
GGGGTGGACTTGATTTTACTAAGGATGATGAAAACGTAAATTCACAACCATTTATGCGTT
GGAGAGATCGTTTC
>2690
-----------------------------------ATTCAAGGCTG-GCGTTAAAGATTA
TAAATTGACTTATTATACTCCTGACTATGAAACCAAAGATACTGATATCTTGGCAGCATT
CCGAGTAACTCCTCAACCTGGAGTTCCGCCTGAAGAAGCAGGGGCGGCGGTAGCTGCTGA
ATCTTCTACTGGTACATGGACAACTGTGTGGACCGATGGGCTTACCAGTCTTGATCGTTA
CAAAGGACGATGCTACCACATCGAGCCTGTTGCTGGAGAAGAAAATCA--ATATATTGCT
TATGTAGCTTAT----CCTTTAGACCTTTTTGAAGAAGGTTCTGTTACTAACATGTTTAC
TTCCATTGTGGGTAATGTCTTTGGGTTCAAAGCCCTGCGCGCTCTACGTCTGGAGGATTT
GCGAATCCC-------CCCTGCTTATTCTAAAACTTTCCAAGGCCCGCC-GCATGG--TA
TCCAAGTTGAGAGAGATAAA--TTGAACAAGTATGGACGCCCTCTATTGGGATGCA-CTA
TTAAACCTAAATTGGGACTATCCGCTAAGAATTATGGTAGAGCGGTTTATGAATGTCTCC
GCGGTGGACTTGATTTTACTAAAGATGATGAGAACGTAAACTCCCAACCATTTATGCGTT
GGAGAGACCGTTTC
>2338
------------------------------------------------------------
-----AGACTTATTATACTCCTGACTATGAAACCAAAGATACTGATATCTTGGCAGCATT
CCGAGTAAGTCCTCAACCTGGAGTTCCACCTGAAGAAGCAGGGGCCGCGGTAGCTGCCGA
ATCTTCTACTGGTACATGGACAACTGTGTGGACCGATGGACTTACCAGCCTTGATCGTTA
CAAAGGGCGATGCTACGAAATCGAGCCCGTTGCTGGAGAAGAAAATCA--ATATATTGCT
TATGTAGCTTAC----CCATTAGACCTTTTTGAAGAGGGTTCTGTTACTAACATGTTTAC
TTCCATTGTAGGTAATGTATTTGGGTTCAAAGCCCTGCGTGCTCTACGTCTGGAAGATCT
GCGAATCCC-------TGTTGCTTATGATAAAACTTTCCAAGGACCGCC-TCACGG--CA
TCCAAGTTGAGAGAGATAAA--TTGAACAAGTACGGTCGTCCCCTGTTGGGATGTA-CTA
TTAAACCAAAATTGGGGTTATCTGCTAAAAACTACGGTAGAGCGGTTTATGAATGTCTCC
GTGGTGGACTTGATTTTACCAAAGACGATGAGAACGTGAACTCCCAACCATTTATGCGTT
GGAGAGATCGTTTC
>3589
---------------------------------------AAAGCTG-GTGTTAAAGATTA
CAAGTTGACTTATTATACTCCTGACTACGAAACCAAAGATACGGATATCTTGGCAGCATT
CCGAGTAACTCCTCAACCGGGAGTTCCGCCTGAAGAAGCGGGCGCTGCGGTAGCAGCCGA
ATCTTCTACTGGCACATGGACAACTGTGTGGACTGATGGACTTACCAGTCTTGATCGTTA
CAAAGGACGATGCTACCACATTGAGGCCGTTTTTGGGGAGGAAAATCA--ATATATTGCT
TATGTAGCTTAT----CCTTTAGACCTTTTTGAAGAAGGTTCTGTTACTAATATGTTTAC
TTCCATTGTGGGTAATGTTTTTGGTTTCAAAGCCCTGCGAGCTCTACGTCTGGAAGATCT
GCGAATTCC-------CACTTCTTATTCCAAAACTTTTCAAGGTCCGCC-TCATGG--TA
TCCAAGTTGAAAGAGATAAA--TTAAACAAGTATGGTCGTCCCCTATTAGGATGTA-CTA
TTAAACCAAAATTGGGATTATCCGCAAAAAACTACGGCAGAGCGGTTTATGAATGTCTAC
GGGGTGGACTTGATTTTACTAAAGATGATGAAAACGTGAACTCACAACCATTTATGCGTT
GGAGAGATCGTTTC
>3590
---------------------------------------AAAGCTG-GTGTTAAAGATTA
CAAGTTGACTTATTATACTCCTGACTACGAAACCAAAGATACGGATATCTTGGCAGCATT
CCGAGTAACTCCTCAACCGGGAGTTCCGCCTGAAGAAGCGGGCGCTGCGGTAGCAGCCGA
ATCTTCTACTGGCACATGGACAACTGTGTGGACTGATGGACTTACCAGTCTTGATCGTTA
CAAAGGACGATGCTACCACATTGAGGCCGTTGTTGGGGAGGAAAATCA--ATATATTGCT
TATGTAGCTTAT----CCTTTAGACCTTTTTGAAGAAGGTTCTGTTACTAATATGTTTAC
TTCCATTGTGGGTAATGTTTTTGGTTTCAAAGCCCTGCGAGCTCTACGTCTGGAAGATCT
GCGAATTCC-------CACTTCTTATTCCAAAACTTTTCAAGGTCCGCC-TCATGG--TA
TCCAAGTTGAAAGAGATAAA--TTAAACAAGTATGGTCGTCCCCTATTAGGATGTA-CTA
TTAAACCAAAATTGGGATTATCCGCAAAAAACTACGGCAGAGCGGTTTATGAATGTCTAC
GGGGTGGACTTGATTTTACTAAAGATGATGAAAACGTGAACTCACAACCATTTATGCGTT
GGAGAGATCGTTTC
>2424
-------------------------------------TCAAAGCTG-GTGTTAAAGATTA
CAAATTGACTTATTATACTCCTGACTATGAGACAAAAGATACTGATATCTTGGCAGCATT
CCGAGTAACTCCTCAACCCGGAGTTCCGCCTGAAGAAGCAGGGGCTGCAGTAGCAGCCGA
ATCTTCTACTGGTACATGGACAACTGTGTGGACTGATGGACTTACCAGTCTTGATCGTTA
CAAAGGACGATGCTACCACATCGAAGCCGTTGTTGGGGAGGAAAATCA--ATATATTGCT
TATGTAGCTTAC----CCTTTAGACCTTTTTGAAGAAGGTTCTGTTACTAACATGTTTAC
TTCAATTGTGGGTAACGTATTTGGGTTTAAAGCTTTACGAGCTCTACGTCTGGAGGATTT
GCGAATTCC-------TACCTCTTATTCCAAAACTTTCCAAGGCCCACC-TCACGG--CA
TCCAAGTTGAGAGAGATAAA--TTGAACAAGTATGGTCGTCCCCTATTGGGATGTA-CGA
TTAAACCAAAATTGGGATTATCCGCGAAAAACTACGGTAGGGCGGTTTATGAATGTCTCC
GTGGTGGACTTGATTTTACCAAGGATGATGAAAACGTGAACTCACAACCATTTATGCGTT
GGAGAGACCGTTTC
>2805
------------------------------------------------------------
------------------------------------------------------------
------------------------------------------------------------
----------------TGGA----------------------------------------
-------------------ATCGAGCCTGTTCCTGGAGAAGAAAGTCA--ATTTATTGCT
TATGTAGCTTAT----CCCCTAGACCTTTTTGAAGAAGGTTCTGTTACTAACATGTTTAC
TTCCATTGTGGGTAATGTATTTGGATTCAAGGCTCTGCGTGCTCTACGTCTGGAGGATTT
GCGAATCCC-------TACTGCTTATGTTAAAACTTTCCAAGGCCCACC-TCATGG--TA
TCCAGGTTGAAAGAGATAAA--TTGAACAAGTATGGTCGCCCTCTATTGGGATGTA-CTA
TTAAACCAAAATTGGGATTATCCGCTAAGAATTATGGTAGAGCAGTTTATGAATGTCTAC
GCGGTGGACTTGATTTTACCAAAGATGATGAAAACGTGAATTCCCAACCATTTATGCGTT
GGAGAGACCGTTTC
>3591
-------------------------------TTGGATTTAAAGCTG-GTGTTAAAGATTA
CAAATTGACTTATTATACTCCTGACTACGAAACCAAAGATACTGATATCTTGGCAGCATT
CCGAGTAACTCCTCAACCGGGAGTTCCGCCTGAAGAAGCGGGGGCTGCGGTAGCTGCCGA
ATCTTCTACTGGTACATGGACAACTGTGTGGACTGATGGACTTACCAGTCTTGATCGTTA
CAAAGGACGATGCTACCACATCGAGGTCGTTGTTGGGGAGGAAAATCA--ATATATTGCT
TATGTAGCTTAT----CCTTTAGACCTTTTTGAAGAAGGTTCTGTTACTAACATGTTTAC
TTCCATTGTGGGTAATGTATTTGGTTTCAAAGCCCTGCGAGCTCTACGTCTGGAAGATCT
ACGAATTCC-------CACTTCTTATTCCAAAACTTTCCAAGGTCCGCC-TCATGG--CA
TCCAAGTTGAAAGAGATAAA--TTGAACAAGTACGGTCGTCCCCTATTGGGATGTA-CTA
TTAAACCAAAATTGGGATTATCCGCAAAAAACTACGGTAGAGCAGTTTATGAATGTCTAC
GGGGTGGACTTGATTTTACTAAGGATGATGAAAACGTAAATTCACAACCATTTATGCGTT
GGAGAGATCGTTTC
>3592
--------------------------AACGGTTGGATTTAAAGCTG-GTGTTAAAGATTA
CAAATTGACTTATTATACTCCTGACTACGAAACCAAAGATACTGATATCTTGGCAGCATT
CCGAGTAACTCCTCAACCGGGAGTTCCGCCTGAAGAAGCGGGAGCTGCGGTAGCTGCCGA
ATCTTCTACTGGTACATGGACAACTGTGTGGACTGATGGACTTACCAGTCTTGATCGTTA
CAAAGGACGATGCTACCACATCGAGGTCGTTGTTGGGGAGGAAAATCA--ATATATTGCT
TATGTAGCTTAT----CCTTTAGACCTTTTTGAAGAAGGTTCTGTTACTAACATGTTTAC
TTCCATTGTGGGTAATGTATTTGGTTTCAAAGCCCTGCGAGCTCTACGTCTGGAAGATCT
GCGAATTCC-------CACTTCTTATTCCAAAACTTTCCAAGGTCCGCC-TCATGG--CA
TCCAAGTTGAAAGAGATAAA--TTGAACAAGTACGGTCGTCCCCTATTGGGATGTA-CTA
TTAAACCAAAATTGGGATTATCCGCAAAAAACTACGGTAGAGCAGTTTATGAATGTCTAC
GGGGTGGACTTGATTTTACTAAGGATGATGAAAACGTAAATTCACAACCATTTATGCGTT
GGAGAGATCGTTTC
>3316
--------------------TAAAGCAAGTGTTGGATTCAAGGCTG-GTGTTAAAGATTA
TAAATTGACTTATTATACTCCTGACTATGAAACCAAAGATACTGATATCTTGGCAGCATT
CCGAGTAACTCCTCAACCTGGAGTTCCGCCTGAGGAAGCAGGTGCTGCGGTAGCTGCTGA
ATCTTCTACTGGTACATGGACAACTGTGTGGACCGATGGGCTTACCAGTCTTGATCGTTA
TAAAGGGCGATGCTACCACATCGAGCCCGTTGCTGGAGAAGAAAATCA--ATATATTGCT
TATGTAGCTTAC----CCCTTAGACCTTTTTGAAGAAGGTTCTGTTACTAACATGTTTAC
TTCCATTGTGGGTAATGTATTTGGGTTCAAAGCCCTACGCGCTCTCCGTCTGGAGGATTT
GCGAATCCC-------TCCTGCTTATTCGAAAACTTTCCAAGGTCCGCC-TCATGG--TA
TCCAAGTTGAGAGAGATAAA--TTGAACAAGTATGGTCGCCCCTTATTGGGCTGTA-CTA
TTAAACCTAAATTGGGGTTATCCGCTAAGAATTACGGTAGAGCTGTTTATGAATGTCTAC
GTGGTGGACTTGATTTTACCAAAGACGACGAGAACGTGAACTCCCAACCATTTATGCGTT
GGAGAGACCGTTTC
>3593
-------------------------------------------CTG-GTGTTAAAGATTA
CAAATTGACTTATTATACTCCTGACTACGAAACCAAAGATACTGATATCTTGGCAGCATT
CCGAGTAACTCCTCAACCAGGAGTTCCGCCTGAAGAAGCGGGGGCTGCGGTAGCTGCCGA
ATCTTCTACTGGTACATGGACAACTGTGTGGACTGATGGACTTACCAGTCTTGATCGTTA
CAAAGGACGATGCTACCACATTGAGGTCGTTGTTGGGGAGGAAAATCA--ATATATTGCT
TATGTAGCTTAT----CCTTTAGACCTTTTTGAAGAAGGTTCTGTTACTAACATGTTTAC
TTCCATTGTGGGTAATGTATTTGGTTTCAAAGCCCTGCGAGCTCTACGTCTGGAAGATCT
GCGAATTCC-------CACTTCTTATTCCAAAACTTTCCAAGGTCCACC-TCATGG--CA
TCCAAGTTGAAAGAGATAAA--TTGAACAAGTATGGTCGTCCCCTATTGGGATGTA-CTA
TTAAACCAAAATTGGGATTGTCCGCAAAAAACTACGGTAGAGCAGTTTATGAATGTCTAC
GGGGTGGACTTGATTTTACTAAGGATGATGAAAACGTAAATTCACAACCATTTATGCGTT
GGAGAGATCGTTTC
>3494
-------------CAGAGACTAAAGCAAGTGTTGGATTCAAAGCTG-GTGTTAAAGATTA
CAAATTGACTTATTATACTCCTGACTATGAAACCAAAGATACTGATATCTTGGCAGCATT
CCGAGTAACTCCTCAACCTGGAGTTCCACCCGAGGAAGCGGGGGCCGCGGTAGCTGCGGA
ATCTTCTACTGGTACATGGACAACTGTGTGGACCGATGGACTTACCAGCCTGGATCGTTA
CAAAGGACGATGCTACCGCATCGAGCCCGTTGTTGGAGAAGACAATCA--ATATATTGCT
TATGTAGCTTAC----CCCTTAGACCTGTTTGAAGAAGGTTCTGTTACTAACATGTTTAC
TTCCATTGTGGGTAACGTATTTGGGTTCAAAGCCCTGCGCGCTCTACGTCTGGAGGATCT
GCGAATCCC-------TCCTGCTTATTCTAAAACTTTCCAAGGCCCGCC-TCATGG--CA
TCCAAGTTGAGAGAGATAAA--TTGAACAAGTATGGCCGTCCCCTATTGGGATGTA-CTA
TTAAACCTAAATTGGGGTTATCTGCTAAGAACTACGGTAGAGCAGTTTATGAATGTCTCC
GCGGGGGACTTGATTTTACCAAAGATGATGAGAACGTAAACTCCCAACCATTTATGCGTT
GGAGAGACCGTTTC
>2983
ATGTCACCCACAACAGAAACTAAAGCAAGTGTTGGATTCAAAGCTG-GTGTTAAAGATTA
TAAATTGACTTATTATACTCCTGACTACGAAACCAAAGATACTGATATCTTAGCGGCATT
CCGAGTAACTCCTCAACCTGGGGTTCCGCCTGAAGAAGCGGGGGCTGCAGTAGCCGCTGA
ATCGTCCACTGGTACATGGACAACTGTGTGGACTGATGGACTTACCAGTCTTGATCGTTA
CAAAGGACGATGCTACCACATCGAGAACGTTGTTGGGGAGGAAGACCA--ATATATTGCT
TATGTAGCCTAT----CCTTTAGACCTTTTTGAGGAGGGTTCTGTTACCAATATGTTTAC
TTCCATTGTAGGTAATGTATTTGGTTTCAAAGCCCTACGAGCCCTACGTCTGGAGGATCT
GCGAATTCC-------TACTTCTTATTCCAAAACTTTCCAAGGCCCACC-GCACGG--CA
TCCAAGTTGAAAGAGATAAG--TTGAACAAGTATGGCCGTCCCCTATTGGGATGCA-CTA
TTAAACCAAAATTGGGGTTATCCGCAAAGAACTACGGTAGAGCCGTTTATGAATGTCTAC
GTGGTGGACTTGATTTTACCACGGATGATGAGAATGTGAACTCGCAACCATTTATGCGTT
GGAGAGACCGTTTC
>2984
-----------AACAGAGACTAAAGCAAGTGTTGGATTCAAAGCTG-GTGTTAAAGATTA
TAAATTGACTTATTATACTCCTGACTACGAAACCAAAGATACTGATATCTTAGCGGCATT
CCGAGTAACTCCTCAACCTGGGGTTCCGCCCGAAGAAGCAGGAGCTGCAGTAGCCGCAGA
ATCGTCCACTGGTACATGGACAACTGTGTGGACTGATGGACTTACCAGTCTTGATCGTTA
CAAAGGACGATGCTACCACATCGAGAGTGTTGTTGGGGAGGAAGACCA--ATATATTGCT
TATGTAGCTTAT----CCTTTAGACCTTTTTGAGGAAGGTTCTGTTACCAATATGTTTAC
GTCCATTGTAGGTAATGTATTTGGTTTCAAAGCCCTACGAGCCCTACGTCTGGAGGATCT
GCGAATTCC-------TNCTNCTTATTCCAAAACTTTCCAAGGCCCNCC-GCATGG--TA
TCCAAGTTGAAAGAGATAAG--TTGAACAAGTATGGCCGTCCCNTATTGGGATGCA-CTA
TTAAACCAAAATTGGGGTTATCCGCAAAGAACTACGGCAGAGCCGTTTATGAATGTCTAC
GTGGTGGATTTGATTTTACCAAGGATGATGAAAATGTGAACTCACAACCATTTATGCGTT
GGAGAGACCGTTTC
>2985
----------------------AAGCAAGTGTTGGATTCAAAGCTG-GTGTTAAAGATTA
TAAATTGACTTATTATACTCCTGACTACGAAACCAAAGATACTGATATCTTAGCGGCATT
CCGAGTAACTCCTCAACCTGGGGTTCCGCCCGAAGAAGCAGGAGCTGCAGTAGCCGCCGA
ATCGTCCACTGGTACATGGACAACTGTGTGGACTGATGGACTTACCAGTCTTGATCGTTA
CAAAGGACGATGCTACCACATCGAGAGCGTTGTTGGGGAGGAGGACCA--ATATATTGCT
TATGTAGCTTAT----CCTTTAGACCTTTTTGAGGAAGGTTCTGTTACCAATATGTTTAC
TTCCATTGTAGGTAATGTATTTGGTTTCAAAGCCCTACGAGCCCTACGTCTGGAGGATCT
GCGAATTCC-------TACTTCTTATTCCAAAACTTTCCAAGGCCCACC-GCATGG--CA
TCCAAGTTGAAAGAGATAAG--TTGAACAAGTATGGCCGTCCCCTATTGGGATGCA-CTA
TTAAACCAAAATTGGGGTTATCCGCAAAGAACTACGGCAGAGCCGTTTATGAATGTCTAC
GTGGTGGACTTGATTTTACCAAGGATGATGAAAATGTGAACTCACAACCATTTATGCGTT
GGAGAGACCGTTTC
>2986
---TCACCACAAACAGAAACTAAAGCAAGTGTTGGATTCAAAGCTG-GTGTTAAAGATTA
TAAATTGACTTATTATACTCCTGACTACGAAACCAAAGATACTGATATCTTAGCGGCATT
CCGAGTAAGTCCTCAACCTGGGGTTCCGCCCGAAGAAGCAGGAGCTGCAGTAGCCGCCGA
ATCGTCCACTGGTACATGGACAACTGTGTGGACTGATGGACTTACCAGTCTTGATCGTTA
CAAAGGACGATGCTACCACATCGAGAACGTTGTTGGGGAGGAAAACCA--ATATATTGCT
TATGTAGCTTAT----CCTTTAGACCTTTTTGAGGAAGGTTCTGTTACTAATATGTTTAC
TTCCATTGTAGGTAATGTATTTGGTTTCAAAGCCCTACGAGCCATACGTCTGGAGGATCT
GCGAATTCC-------TACTTCTTATTCCAAAACTTTCCAAGGCCCGCC-GCATGG--CA
TCCAAGTTGAAAGAGATAAG--TTGAACAAGTATGGCCGTCCCCTATTGGGATGCA-CTA
TTAAACCAAAATTGGGGTTATCCGCAAAGAACTACGGCAGAGCCGTTTATGAATGTCTAC
GCGGTGGACTTGATTTTACCAAGGATGATGAAAATGTGAACTCACAACCATTTATGCGTT
GGAGAGACCGTTTC
>2987
------------------ACTAAAGCAAGTGTTGGATTCAAAGCTG-GTGTTAAAGATTA
TAAATTGACTTATTATACTCCTGACTACGAAACCAAAGATACTGATATCTTAGCGGCATT
CCGAGTAACTCCTCAACCTGGGGTTCCGCCCGAAGAAGCAGGAGCTGCAGTAGCCGCCGA
ATCGTCCACCGGTACATGGACAACTGTGTGGACTGATGGACTTACCAGTCTTGATCGTTA
CAAAGGACGATGCTACCACATCGAGAGCGTTGTTGGGGAGGAAGACCA--ATATATTGCT
TATGTAGCTTAT----CCTTTAGACCTTTTTGAGGAAGGTTCTGTTACCAATATGTTTAC
TTCCATTGTAGGTAATGTATTTGGTTTCAAAGCCCTACGAGCCCTACGTCTGGAGGATCT
GCGAATTCC-------TACTTCTTATTCCAAAACTTTCCAAGGCCCACC-GCATGG--CA
TCCAAGTTGAAAGAGATAAG--TTGAACAAGTATGGCCGTCCCCTATTGGGATGCA-CTA
TTAAACCAAAATTGGGGTTATCCGCAAAGAACTACGGCAGAGCCGTTTATGAATGTCTAC
GTGGTGGACTTGATTTTACCAAGGATGATGAAAATGTGAACTCACAACCATTTATGCGTT
GGAGAGACCGTTTC
>2988
-------------------CTAAAGCAAGTGTTGGATTCAAAGCTG-GTGTTAAAGATTA
TAAATTGACTTATTATACTCCTGACTACGAAACCAAAGATACTGATATCTTAGCGGCATT
CCGAGTAAGTCCTCAACCTGGGGTTCCGCCCGAAGAAGCAGGAGCTGCAGTAGCCGCCGA
ATCGTCCACTGGTACATGGACAACTGTGTGGACTGATGGACTTACCAGTCTTGATCGTTA
CAAAGGACGATGCTACCACATCGAGAGCGTTGTTGGGGAGGAAAACCA--ATATATTGCT
TATGTAGCTTAT----CCTTTAGACCTTTTTGAGGAAGGTTCTGTTACTAATATGTTTAC
TTCCATTGTAGGTAATGTATTTGGTTTCAAAGCCCTACGAGCCCTACGTCTGGAGGATCT
GCGAATTCC-------TACTTCTTATTCCAAAACTTTCCAAGGCCCACC-GCATGG--CA
TCCAAGTTGAAAGAGATAAG--TTGAACAAGTATGGCCGTCCCCTATTGGGATGCA-CCA
TTAAACCAAAATTGGGGTTATCCGCAAAGAACTACGGCAGAGCCGTTTATGAATGTCTAC
GCGGCGGACTTGATTTTACCAAGGATGATGAAAATGTGAACTCACAACCATTTATGCGTT
GGAGAGACCGTTTC
>2989
----CACCACAAACAGAAACTAAAGCAAGTGTTGGATTCAAAGCTG-GTGTTAAAGATTA
TAAATTGACTTATTATACTCCTGACTACGAAACCAAAGATACTGATATCTTAGCGGCATT
CCGAGTAACTTCTCAACCTGGGGTTCCGCCCGAAGAAGCAGGAGCTGCAGTACCCGCCGG
ATTGTCCACTGGTACATGGACAAGTGTGTGGACTGATGGACTTACCAGTCTTGATCGTTA
CAAAGGACGATGCTACCACATCGAGGCCGTTGTTGGGGAGGAAGACCA--ATATATTGCT
TATGTAGCCTAT----CCTTTAGACCTTTTTGAGGAAGGTTCTGTTACCAATATGTTTAC
TTCCATTGTAGGTAATGTATTTGGTTTCAAAGCCCTACGAGCCCTACGTCTGGAGGATCT
GCGAATTCC-------TACTTCTTATTCCAAAACTTTCCAAGGCCCACC-ACACGG--CA
TCCAAGTTGAAAGAGATAAG--TTGAACAAGTATGGCCGTCCCCTATTGGGATGCA-CTA
TTAAACCAAAATTGGGGTTATCCGCAAAGAACTACGGCAGAGCCGTTTATGAATGTCTAC
GTGGTGGACTTGATTTTACCAAGGATGATGAAAATGTGAACTCACAACCATTTATGCGTT
GGAGAGACCGTTTC
>2990
---------------------------AGTG-TGGATTCAAAGCTG-GTGTTAAAGATTA
TAAATTGACTTATTATACTCCTGACTACGAAACCAAAGATACTGATATCTTAGCGGCATT
CCGAGTAAGTCCTCAACCTGGGGTTCCGCCCGAAGAAGCAGGAGCTGCAGTAGCCGCCGA
ATCGTCCACTGGTACATGGACAACTGTGTGGACTGATGGACTTACCAGTCTTGATCGTTA
CAAAGGACGATGCTACCACATCGAGAGCGTTGCTGGGGAGGAAAACCA--ATATATTGCT
TATGTAGCTTAT----CCTTTAGACCTTTTTGAGGAAGGTTCTGTTACTAATATGTTTAC
TTCCATTGTAGGTAATGTATTTGGTTTCAAAGCCCTACGAGCCCTACGTCTGGAGGATCT
GCGAATTCC-------TACTTCTTATTCCAAAACTTTCCAAGGCCCGCC-ACATGG--CA
TCCAAGTTGAAAGAGATAAG--TTGAACAAGTATGGCCGTCCCCTATTGGGATGCA-CTA
TTAAACCAAAATTGGGGTTATCCGCAAAGAACTACGGCAGAGCCGTTTATGAATGTCTAC
GCGGTGGACTTGATTTTACCAAGGATGATGAAAATGTGAACTCACAACCATTTATGCGTT
GGAGAGACCGTTTC
>2992
--------------------TAAAGCAAGTGTTGGATTCAAAGCTG-GTGTTAAAGATTA
TAAATTGACTTATTATACTCCTGACTACGAAACCAAAAATACTGATATCTTAGCGGCATT
CCGAGTAAGTCCTCAACCCGGGGTTCCGCCCGAAGAAGCAGGAGCTGCAGTAGCCGCCGA
ATCGTCCACTGGTACATGGACAACTGTGTGGACTGATGGACTTACCAGTCTTGATCGTTA
CAAAGGACGATGCTACCACATCGAGAGCGTTGTTGGGGAGGAAAACCA--ATATATTGCT
TATGTAGCTTAT----CCTTTAGACCTTTTTGAGGAAGGTTCTGTTACTAATATGTTTAC
TTCCATTGTAGGTAATGTATTTGGTTTCAAAGCCCTACGAGCCCTACGTCTGGAGGATCT
GCGAATTCC-------TACTGCTTATTCCAAAACTTTCCAAGGCCCACC-GCATGG--CA
TCCAAGTTGAAAGAGATAAG--TTGAACAAGTATGGCCGTCCCCTATTGGGATGCA-CTA
TTAAACCAAAATTGGGGTTATCCGCAAAGAACTACGGCAGAGCCGTTTATGAATGTCTAC
GCGGTGGACTTGATTTTACCAAGGATGATGAAAATGTGAACTCACAACCATTTATGCGTT
GGAGAGACCGTTTC
>2993
--GTCACCACAAACAGAGACTAAAGCAAGTGTCGGATTCAAAGCTG-GTGTTAAAGATTA
CAGATTAACTTATTATACTCCGGAATATGCAACCAAAGATACTGATATCTTGGCAGCATT
CCGAGTCACTCCGCAGCCTGGAGTACCCCCCGAAGAAGCGGGAGCAGCAGTAGCTGCCGA
ATCTTCGACTGGTACGTGGACCACTGTTTGGACCGATGGACTTACCAGTCTTGATCGTTA
CAAGGGCCGATGCTACGATATTGAACCCGTTCCTGGAGAGGAAAATCA--ATTTATTGCC
TATGTAGCTTAC----CCCTTAGATCTTTTTGAAGAAGGTTCTGTTACTAACCTGTTCAC
TTCTATTGTAGCTAATGTATTTGGATTCAAAGCCTTACGGGCTCTACGTCTGGAAGATTT
ACGAATTCC-------TCCTGCTTATTCAAAAACTTTCCAAGGACCACC-ACATGG--TA
TTCAAGTGGAAAGAGATAAA--TTAAACAAATATGGTCGTCCTTTGTTGGGATGTA-CTA
TCAAACCAAAATTGGGTCTATCTGCCAAGAATTATGGTAGAGCGGTTTATGAATGTCTCC
GTGGTGGACTTGATTTTACCAAGGATGATGAAAACGTGAATTCCCAACCATTTATGCGCT
GGAGAGATCGTTTC
>2994
--------------------TAAAGCAAGTGTTGGATTCAAAGCTG-GTGTTAAAGATTA
TAAATTGACTTATTATACTCCTGACTACGAAACCAAAGATACTGATATCTTAGCGGCATT
CCGAGTAACTCCTCAACCTGGGGTTCCGCCCGAAGAAGCAGGAGCTGCAGTAGCCGCCGA
ATCGTCCACTGGTACATGGACAAGTGTGTGGACTGATGGACTTACCAGTCTTGATCGTTA
CAAAGGACGATGCTACCACCTCGAGAGCGTTGGTGGGGAGGAAGACCA--ATATATTGCT
TATGTAGCTTAT----CCTTTAGACCTTTTTGAGGAAGGTTCTGTTACCAATATGTTTAC
TTCCATTGTAGGTAATGTATTTGGTTTCAAAGCCCTGCGAGCCCTACGTCTGGAGGATCT
GCGAATTCC-------TACTTCTTATTCCAAAACTTTCCAAGGCCCACC-GCATGG--CA
TCCAAGTTGAAAGAGATAAG--TTGAACAAGTATGGCCGTCCCCTATTGGGATGCA-CTA
TTAAACCAAAATTGGGGTTATCCGCAAAGAACTACGGCAGAGCCGTTTATGAATGTCTAC
GTGGTGGACTTGATTTTACCAAGGATGATGAAAATGTGAACTCACAACCATTTATGCGTT
GGAGAGACCGTTTC
>2995
---------------------------AGTGTTGGATTCAAAGCTG-GTGTTAAAGATTA
TAAATTGACTTATTATACTCCTGACTACGAAACCAAAAATACTGATATCTTAGCGGCATT
CCGAGTAACTCCTCAACCTGGGGTTCCGCCCGAAGAAGCAGGAGCTGCAGTAGCCGCCGA
ATCGTCCACTGGTACATGGACAACTGTGTGGACTGATGGACTTACCAGTCTTGATCGTTA
CAAAGGACGATGCTACCACATCGAGAGCGTTGTTGGGGAGGAAAACCA--ATATATTGCT
TATGTAGCTTAT----CCTTTAGACCTTTTTGAGGAAGGTTCTGTTACCAATATGTTTAC
TTCCATTGTAGGTAATGTATTTGGTTTCAAAGCCCTACGAGCCCTACGTCTGGAGGATCT
GCGAATTCC-------TACTTCTTATTCCAAAACTTTCCAAGGCCCACC-GCATGG--CA
TCCAAGTTGAAAGAGATAAG--TTGAACAAGTATGGCCGTCCCCTATTGGGATGCA-CTA
TTAAACCAAAATTGGGGTTATCCGCAAAGAACTACGGCAGAGCCGTTTATGAATGTCTAC
GTGGTGGACTTGATTTTACCAAGGATGATGAAAATGTGAACTCACAACCATTTATGCGTT
GGAGAGACCGTTTC
>2996
ATGTCACCACAAACAGAAACTAAAGCAAGTGTTGGATTCAAAGCTG-GTGTTAAAGATTA
TAAATTGACTTATTATACTCCTGACTACGAAACCAAAGATACGGATATCTTAGCGGCATT
CCGAGTAACTCCTCAACCTGGGGTTCCGCCCGAAGAAGCAGGAGCTGCAGTAGCCGCCGA
ATCGTCCACTGGTACATGGACAACTGTGTGGACTGATGGACTTACCAGTCTTGATCGTTA
CAAAGGACGATGCTACCACATCGAGAGCGTTGTTGGGGAGGAAAACCA--ATATATTGCT
TATGTAGCCTAT----CCTTTAGACCTTTTTGAGGAAGGTTCTGTTACCAATATGTTTAC
TTCCATTGTAGGTAATGTATTTGGTTTCAAAGCCCTACGAGCCCTACGTCTGGAGGATCT
GCGAATTCC-------TACTTCTTATTCCAAAACTTTCCAAGGCCCACC-GCATGG--CA
TCCAAGTTGAAAGAGATAAG--TTAAACAAGTATGGCCGTCCCCTATTGGGATGCA-CTA
TTAAACCAAAATTGGGGTTATCCGCCAAGAACTATGGCAGAGCCGTTTATGAATGTCTAC
GTGGTGGACTTGATTTTACCAAGGATGATGAAAATGTGAACTCACAACCATTTATGCGTT
GGAGAGACCGTTTC
>2997
-----------------------------------------------GTGTTAAAGATTA
TAAATTGACTTATTATACTCCTGACTACGAAACCAAAAATACTGATATCTTAGCGGCATT
CCGAGTAAGTCCTCAACCCGGGGTTCCGCCCGAAGAAGCAGGAGCTGCAGTAGCCGCCGA
ATCGTCCACTGGTACATGGACAACTGTGTGGACTGATGGACTTACCAGTCTTGATCGTTA
CAAAGGACGATGCTACCACATCGAGAGCGTTGTTGGGGAGGAAAACCA--ATATATTGCT
TATGTAGCTTAT----CCTTTAGACCTTTTTGAGGAAGGTTCTGTTACTAATATGTTTAC
TTCCATTGTAGGTAATGTATTTGGTTTCAAAGCCCTACGAGCCCTACGTCTGGAGGATCT
GCGAATTCC-------TACTTCTTATTCCAAAACTTTCCAAGGCCCACC-GCATGG--CA
TCCAAGTTGAAAGAGATAAG--TTGAACAAGTATGGCCGTCCCCTATTGGGATGCA-CTA
TTAAACCAAAATTGGGGTTATCCGCAAAGAACTACGGCAGAGCCGTTTATGAATGTCTAC
GCGGTGGACTTGATTTTACCAAGGATGATGAAAATGTGAACTCACAACCATTTATGCGTT
GGAGAGACCGTTTC
>4377
ATGTCACCACAAACAGAGACTAAAGCAAGTGTTGGATTCAAAGCTG-GTGTTAAAGATTA
TAAATTGACTTATTATACTCCTGACTACGAAACCAAAGATACTGATATCTTAGCGGCATT
CCGAGTAAGTCCTCAACCTGGGGTTCCGCCCGAAGAAGCAGGAGCTGCAGTAGCCGCCGA
ATCGTCCACTGGTACATGGACAACTGTGTGGACTGATGGACTTACCAGTCTTGATCGTTA
CAAAGGACGATGCTACCACATCGAAAGCGTTGTTGGGGAGGAAAACCA--ATATATTGCT
TATGTAGCTTAT----CCTTTAGACCTTTTTGAGGAAGGTTCTGTTACTAATATGTTTAC
TTCCATTGTAGGTAATGTATTTGGTTTCAAAGCCCTACGAGCCCTACGTTTGGAGGATCT
GCGAATTCC-------TACTTCTTATTCCAAAACTTTCCAAGGCCCACC-GCATGG--CA
TCCAAGTTGAAAGAGATAAG--TTGAACAAGTATGGCCGTCCCCTATTGGGATGCA-CTA
TTAAACCAAAATTGGGGTTATCCGCAAAGAACTACGGCAGAGCCGTTTATGAATGTCTAC
GCGGTGGACTTGACTTTACCAAGGATGATGAAAATGTGAACTCACAACCATTTATGCGTT
GGAGAGACCGTTTC
>2999
---------CAAACAGAAANTAAAGCAAGTGTTGGATTCAAAGCTG-GTGTTAAAGATTA
TAAATTGACTTATTATACTCCTGAATACGAAACCAAAGATACTGATATCTTAGCGGCATT
CCGAGTAACTCCTCAACCTGGGGTTCCGCCCGAAGAAGCAGGAGCTGCAGTAGCCGCCGA
ATCGTCCACTGGTACATGGACAACTGTGTGGACTGATGGACTTACCAGTCTTGATCGTTA
CAAAGGACGATGCTACCACATCGAGAGCGTTGTTGGGGAGGAAGACCA--ATATATTGCT
TATGTAGCTTAT----CCTTTAGACCTTTTTGAGGAAGGTTCTGTTACCAATATGTTTAC
TTCCATTGTAGGTAATGTATTTGGTTTCAAAGCCCTACGAGCCCTACGTCTGGAGGATCT
GCGAATTCC-------TACTTCTTATTCCAAAACTTTCCAAGGCCCACC-GCATGG--CA
TCCAAGTTGAAAGAGATAAG--TTGAACAAGTATGGCCGTCCCCTATTGGGATGCA-CTA
TTAAACCAAAATTGGGGTTATCCGCAAAGAACTACGGCAGAGCCGTTTATGAATGTCTAC
GTGGTGGACTTGATTTTACCAAGGATGATGAAAATGTGAACTCACAACCATTTATGCGTT
GGAGAGACCGTTTC
>3000
-----------------AACTAAAGCAAGTGTTGGATTCAAAGCTG-GTGTTAAAGATTA
TAAATTGACTTATTATACTCCTGACTACGAAACCAAAGATACTGATATCTTAGCGGCATT
CCGAGTAACTCCTCAACCTGGGGTTCCGCCCGAAGAAGCAGGAGCTGCAGTAGCCGCCGA
ATCGTCCACTGGTACATGGACAACTGTGTGGACTGATGGACTTACCAGTCTTGATCGTTA
CAAAGGACGATGCTACCACATCGAGAGCGTTGTTGGGGAGGAAGACCA--ATATATTGCT
TATGTAGCTTAT----CCTTTAGACCTTTTTGAGGAAGGTTCTGTTACCAATATGTTTAC
GTCCATTGTAGGTAATGTATTTGGTTTCAAAGCCCTACGAGCCCTACGTCTGGAGGATCT
GCGAATTCC-------TACTTCTTATTCCAAAACTTTCCAAGGCCCACC-GCATGG--CA
TCCAAGTTGAAAGAGATAAG--TTGAACAAGTATGGCCGTCCCCTATTGGGATGCA-CTA
TTAAACCAAAATTGGGGTTATCCGCAAAGAACTACGGCAGAGCCGTTTATGAATGTCTAC
GTGGTGGACTTGATTTTACCAAGGATGATGAAAATGTGAACTCACAACCATTTATGCGTT
GGAGAGACCGTTTC
>3001
ATGTCACCACAAACAGAAACTAAAGCAAGTGTTGGATTCAAAGCTG-GTGTTAAAGATTA
TAAATTGACTTATTATACTCCTGACTACGAAACCAAAGATACTGATATCTTAGCGGCATT
CCGAGTAAGTCCTCAACCTGGGGTTCCGCCCGAAGAAGCAGGAGCTGCAGTAGCCGCCGA
ATCGTCCACTGGTACATGGACAACTGTGTGGACTGATGGACTTACCAGTCTTGATCGTTA
CAAAGGACGATGCTACCACATCGAGAGCGTTGTTGGGGAGGAAAACCA--ATATATTGCT
TATGTAGCTTAT----CCTTTAGACCTTTTTGAGGAAGGTTCTGTTACTAATATGTTTAC
TTCCATTGTAGGTAATGTATTTGGTTTCAAAGCCCTACGAGCCCTACGTCTGGAGGATCT
GCGAATTCC-------TATTTCTTATGTCAAAACTTTCCAAGGCCCGCC-GCATGG--CA
TCCAAGTTGAAAGAGATAAG--TTGAACAAGTATGGCCGCCCCCTATTGGGATGCA-CTA
TTAAACCAAAATTGGGGTTATCCGCAAAGAACTACGGCAGAGCCGTTTATGAATGTCTAC
GCGGTGGACTTGATTTTACCAAGGATGATGAAAATGTGAACTCACAACCATTTATGCGTT
GGAGAGACCGTTTC
>3002
------------------ACTAAAGCAAGTGTTGGATTCAAAGCTG-GTGTTAAAGATTA
TAAATTGACTTATTATACTCCTGACTACGAAACCAAAGATACTGATATCTTAGCGGCATT
CCGAGTAAGCCCTCAACCTGGGGTTCCGCCCGAAGAAGCAGGAGCTGCAGTAGCCGCCGA
ATCGTCCACTGGTACATGGACAACTGTGTGGACTGATGGACTTACCAGTCTTGATCGTTA
CAAAGGACGATGCTACCACATCGAGAGCGTTGTTGGGGAGGAAAACCA--ATATATTGCT
TATGTAGCTTAT----CCTTTAGACCTTTTTGAGGAAGGTTCTGTTACTAATATGTTTAC
TTCCATTGTAGGTAATGTATTTGGTTTCAAAGCCCTACGAGCCCTACGTCTGGAGGATCT
GCGAATTCC-------TACTTCTTATTCCAAAACTTTCCAAGGCCCACC-GCATGG--CA
TCCAAGTTGAAAGAGATAAG--TTGAACAAGTATGGCCGTCCCCTATTGGGATGCA-CTA
TTAAACCAAAATTGGGGTTATCCGCAAAGAACTACGGCAGAGCCGTTTATGAATGTCTAC
GCGGTGGACTTGATTTTACCAAGGATGATGAAAATGTGAACTCACAACCATTTATGCGTT
GGAGAGACCGTTTC
>3003
--------------------TAAAGCAAGTGTTGGATTCAAAGCTG-GTGTTAAAGATTA
TAAATTGACTTATTATACTCCTGACTACGAAACCAAAGATACTGATATCTTAGCGGCATT
CCGAGTAACTCCTCAACCTGGGGTTCCGCCCGAAGAAGCAGGAGCTGCAGTAGCCGCCGA
ATCGTCCACCGGTACATGGACAAGTGTGTGGACTGATGGACTTACCAGTCTTGATCGTTA
CAAAGGACGATGCTACCACATCGAGAGCGTTGTTGGGGAGGAAGACCA--ATATATTGCT
TATGTAGCTTAT----CCTTTAGACCTTTTTGAGGAAGGTTCTGTTACCAATATGTTTAC
TTCCATTGTAGGTAATGTATTTGGTTTCAAAGCCCTACGAGCCCTACGTCTGGAGGATCT
GCGAATTCC-------TACTTCTTATTCCAAAACTTTCCAAGGCCCACC-GCATGG--CA
TCCAAGTTGAAAGAGATAAG--TTGAACAAGTACGGCCGTCCCCTATTGGGATGCA-CTA
TTAAACCAAAATTGGGGTTATCCGCAAAGAACTACGGCAGAGCCGTTTATGAATGTCTAC
GTGGTGGACTTGATTTTACCAAGGATGATGAAAATGTGAACTCACAACCATTTATGCGTT
GGAGAGACCGTTTC
>3004
ATGTCACCACCAACAGAAACTAAAGCAAGTGTTGGATTCAAAGCTG-GTGTTAAAGATTA
TAAATTGACTTATTATACTCCTGACTACGAAACCAAGGATACTGATATCTTAGCGGCATT
CCGAGTAACTCCTCAACCTGGGGTTCCGCCCGAAGAAGCAGGAGCTGCAGTAGCCGCCGA
ATCGTCCACCGGTACATGGACAACTGTGTGGACTGATGGACTTACCAGTCTTGATCGTTA
CAAAGGACGATGCTACCACATCGAGAGCGTTGTTGGGGAGGAAGACCA--ATATATTGCT
TATGTAGCTTAT----CCTTTAGACCTTTTTGAGGAAGGTTCTGTTACCAATATGTTTAC
TTCCATTGTAGGTAATGTATTTGGGTTCAAAGCCCTACGAGCCCTACGTCTGGAGGATCT
GCGAATTCC-------TACTTCTTATTCCAAAACTTTCCAAGGCCCACC-GCATGG--CA
TCCAAGTTGAAAGAGATAAG--TTGAACAAGTATGGCCGTCCCCTATTGGGATGCA-CTA
TTAAACCAAAATTGGGGTTATCCGCAAAGAACTACGGCAGAGCCGTTTATGAATGTCTAC
GTGGTGGACTTGATTTTACCACGGATGATGAAAATGTGAACTCACAACCATTTATGCGTT
GGAGAGACCGTTTC
>3005
------------------ACTAAAGCAAGTGTTGGATTCAAAGCTG-GTGTTAAAGATTA
TAAATTGACTTATTATACTCCTGACTACGAAACCAAAGATACTGATATCTTAGCGGCATT
CCGAGTAACTCCTCAACCTGGGGTTCCGCCCGAAGAAGCAGGAGCTGCAGTAGCCGCCGA
ATCGTCCACTGGTACATGGACAACTGTGTGGACTGATGGACTTACCAGTCTTGATCGTTA
CAAAGGACGATGCTACCACATCGAGAGCGTTGTTGGGGAGGAAGACCA--ATATATTGCT
TATGTAGCTTAT----CCTTTAGACCTTTTTGAGGAAGGTTCTGTTACCAATATGTTTAC
GTCCATTGTAGGTAATGTATTTGGTTTCAAAGCCCTACGAGCCCTACGTCTGGAGGATCT
GCGAATTCC-------TACTTCTTATTCCAAAACTTTCCAAGGCCCACC-GCATGG--CA
TCCAAGTTGAAAGAGATAAG--TTGAACAAGTATGGCCGTCCCCTATTGGGATGCA-CTA
TTAAACCAAAATTGGGGTTATCCGCAAAGAACTACGGCAGAGCCGTTTATGAATGTCTAC
GTGGTGGACTTGATTTTACCAAGGATGATGAAAATGTGAACTCACAACCATTTATGCGTT
GGAGAGACCGTTTC
>3006
---TCACCACAAACAGAAACTAAAGCAAGTGTTGGATTCAAAGCTG-GTGTTAAAGATTA
TAAATTGACTTATTATACTCCTGACTACGAAACCAAAGATACTGATATCTTAGCGGCATT
CCGAGTAACTCCTCAACCTGGGGTTCCGCCCGAAGAAGCAGGAGCTGCAGTAGCCGCCGA
ATCGTCCACTGGTACATGGACAACTGTGTGGACTGATGGACTTACCAGTCTTGATCGTTA
CAAAGGACGATGCTACCACATCGAGAGCGTTGTTGGGGAGGAAAACCA--ATATATTGCT
TATGTAGCCTAT----CCTTTAGACCTTTTTGAGGAAGGTTCTGTTACCAATATGTTTAC
TTCCATTGTAGGTAATGTATTTGGTTTCAAAGCCCTACGAGCCCTACGTCTGGAGGATCT
GCGAATTCC-------TACTTCTTATTCCAAAACTTTCCAAGGCCCACC-GCATGG--CA
TCCAAGTTGAAAGAGATAAG--TTGAACAAGTATGGCCGTCCCCTATTGGGATGCA-CTA
TTAAACCAAAATTGGGGTTATCCGCAAAGAACTATGGCAGAGCCGTTTATGAATGTCTAC
GTGGTGGACTTGATTTTACCAAGGATGATGAAAATGTGAACTCACAACCATTTATGCGTT
GGAGAGACCGTTTC
>3007
----------------------AAGCAAGTGTTGGATTCAAAGCTG-GTGTTAAAGATTA
TAAATTGACTTATTATACTCCTGACTACGAAACCAAAGATACTGATATCTTAGCGGCATT
CCGAGTAACTCCTCAACCTGGGGTTCCGCCCGAAGAAGCAGGAGCTGCAGTAGCCGCCGA
ATCGTCCACCGGTACATGGACAACTGTGTGGACTGATGGACTTACCAGTCTTGATCGTTA
CAAAGGACGATGCTACCACATCGAGAGCGTTGTTGGGGAGGAAGACCA--ATATATTGCT
TATGTAGCTTAT----CCTTTAGACCTTTTTGAGGAAGGTTCTGTTACCAATATGTTTAC
TTCCATTGTAGGTAATGTATTTGGTTTCAAAGCCCTACGAGCCCTACGTCTGGAGGATCT
GCGAATTCC-------TACTTCTTATTCCAAAACTTTCCAAGGCCCACC-GCATGG--CA
TCCAAGTTGAAAGAGATAAG--TTGAACAAGTAYGGCCGTCCCCTATTGGGATGCA-CTA
TTAAACCAAAATTGGGGTTATCCGCAAAGAACTACGGCAGAGCCGTTTATGAATGTCTAC
GTGGTGGACTTGATTTTACCAAGGATGATGAAAATGTGAACTCACAACCATTTATGCGTT
GGAGAGACCGTTTC
>3008
ATGTCACCACAAACAGAAACTAAAGCAAGTGTTGGATTCAAAGCTG-GTGTTAAAGATTA
TAAATTGACTTATTATACTCCTGACTACGAAACCAAAGATACTGATATCTTAGCGGCATT
CCGAGTAACTCCTCAACCTGGGGTTCCGCCCGAAGAAGCAGGAGCTGCAGTAGCCGCCGA
ATCGTCCACCGGTACATGGACAACTGTGTGGACTGATGGACTTACCAGTCTTGATCGTTA
CAAAGGACGATGCTACCACATCGAGAGCGTTGTTGGGGAGGAAGACCA--ATATATTGCT
TATGTAGCTTAT----CCTTTAGACCTTTTTGAGGAAGGTTCTGTTACCAATATGTTTAC
TTCCATTGTAGGTAATGTATTTGGTTTCAAAGCCCTACGAGCCCTACGTCTGGAGGATCT
GCGAATTCC-------TACTTCTTATTCCAAAACTTTCCAAGGCCCACC-GCATGG--CA
TCCAAGTTGAAAGAGATAAG--TTGAACAAGTATGGCCGTCCCCTATTGGGATGCA-CTA
TTAAACCAAAATTGGGGTTATCCGCAAAGAACTACGGCAGAGCCGTTTATGAATGTCTAC
GTGGTGGACTTGATTTTACCAAGGATGATGAAAATGTGAACTCACAACCATTTATGCGTT
GGAGAGACCGTTTC
>3009
ATGTCACCACAAACAGAAACTAAAGCAAGTGTTGGATTCAAAGCTG-GTGTTAAAGATTA
TAAATTGACTTATTATACTCCTGACTACGAAACCAAAGATACTGATATCTTAGCGGCATT
CCGAGTAAGTCCTCAACCTGGGGTTCCGCCCGAAGAAGCAGGAGCTGCAGTAGCCGCCGA
ATCGTCCACTGGTACATGGACAACTGTGTGGACTGATGGACTTACCAGTCTTGATCGTTA
CAAAGGACGATGCTACCACATCGAGAGCGTTGTTGGGGAGGAAAACCA--ATATATTGCT
TATGTAGCTTAT----CCTTTAGACCTTTTTGAGGAAGGTTCTGTTACTAATATGTTTAC
TTCCATTGTAGGTAATGTATTTGGTTTCAAAGCCCTACGAGCCCTACGTCTGGAGGATCT
GCGAATTCC-------TACTTCTTATTCCAAAACTTTCCAAGGCCCGCC-GCATGG--CA
TCCAAGTTGAAAGAGATAAG--TTGAACAAGTATGGCCGTCCCCTATTGGGATGCA-CTA
TTAAACCAAAATTGGGGTTATCCGCAAAGAACTACGGCAGAGCCGTTTATGAATGTCTAC
GCGGTGGACTTGATTTTACCAAGGATGATGAAAATGTGAACTCACAACCATTTATGCGTT
GGAGATACCGTTTC
>3010
------------------ACTAAAGCAAGTGTTGGATTCAAAGCTG-GTGTTAAAGATTA
TAAATTGACTTATTATACTCCTGACTACGAAACCAAAGATACTGATATCTTAGCGGCATT
CCGAGTAACTCCTCAACCTGGGGTTCCGCCCGAAGAAGCAGGAGCTGCAGTAGCCGCCGA
ATCGTCCACTGGTACATGGACAACTGTGTGGACTGATGGACTTACCAGTCTTGATCGTTA
CAAAGGACGATGCTACCACATCGAGAGCGTTGTTGGGGAGGAAGACCA--ATATATTGCT
TATGTAGCTTAT----CCTTTAGACCTTTTTGAGGAAGGTTCTGTTACCAATATGTTTAC
GTCCATTGTAGGTAATGTATTTGGTTTCAAAGCCCTACGAGCCCTACGTCTGGAGGATCT
GCGAATTCC-------TACTTCTTATTCCAAAACTTTCCAAGGCCCACC-GCATGG--CA
TCCAAGTTGAAAGAGATAAG--TTGAACAAGTATGGCCGTCCCCTATTGGGATGCA-CTA
TTAAACCAAAATTGGGGTTATCCGCAAAGAACTACGGCAGAGCCGTTTATGAATGTCTAC
GTGGTGGACTTGATTTTACCAAGGATGATGAAAATGTGAACTCACAACCATTTATGCGTT
GGAGAGACCGTTTC
>3011
ATGTCACCACAAACAGAGACTAAAGCAAGTGTTGGATTCAAAGCTG-GTGTTAAAGATTA
TAAATTGACTTATTATACTCCTGACTACGAAACCAAAGATACTGATATCTTAGCGGCATT
CCGAGTAAGTCCTCAACCTGGGGTTCCGCCCGAAGAAGCAGGAGCTGCAGTAGCCGCCGA
ATCGTCCACTGGTACATGGACAACTGTGTGGACTGATGGACTTACCAGTCTTGATCGTTA
CAAAGGACGATGCTACCACATCGAGAGCGTTGTTGGGGAGGAAAACCA--ATATATTGCT
TATGTAGCTTAT----CCTTTAGACCTTTTTGAGGAAGGTTCTGTTACTAATATGTTTAC
TTCCATTGTAGGTAATGTATTTGGTTTCAAAGCCCTACGAGCCCTACGTCTGGAGGATCT
GCGAATTCC-------TACTTCTTATTCCAAAACTTTCCAAGGCCCGCC-GCATGG--CA
TCCAAGTTGAAAGAGATAAG--TTGAACAAGTATGGCCGTCCCCTATTGGGATGCA-CTA
TTAAACCAAAATTGGGGTTATCCGCAAAGAACTACGGCAGAGCCGTTTATGAATGTCTAC
GCGGTGGACTTGATTTTACCAAGGATGATGAAAATGTGAACTCACAACCATTTATGCGTT
GGAGAGACCGTTTC
>3012
ATTTCACCACAAACAGAAACTAAAGCAAGTGTTGGATTCAAAGCTG-GTGTTAAAGATTA
TAAATTGACTTATTATACTCCTGACTACGAAACTAAAGATACTGATATCTTGGCGGCATT
CCGAGTAAGTCCTCAACCTGGGGTTCCGCCCGAAGAAGCAGGAGCTGCAGTAGCCGCCGA
ATCGTCCACTGGTACATGGACAACTGTGTGGACTGATGGACTTACCAGTCTTGATCGTTA
CAAAGGACGATGCTACCACATCGAGAGCGTTGTTGGGGAGGAAAACCA--ATATATTGCT
TATGTAGCTTAT----CCTTTAGACCTTTTTGAAGAAGGTTCTGTTACTAATATGTTTAC
TTCCATTGTAGGTAATGTATTTGGTTTCAAAGCCCTACGAGCCCTACGTCTGGAGGATCT
GCGAATTCC-------TACTTCTTATTCCAAAACTTTCCAAGGTCCGCC-GCATGG--CA
TCCAAGTTGAAAGAGATAAG--TTGAACAAGTATGGCCGTCCCCTATTGGGATGCA-CTA
TTAAACCAAAATTGGGGTTATCCGCAAAGAACTACGGCAGAGCCGTTTATGAATGTCTAC
GCGGTGGACTTGATTTTACCAAGGATGATGAAAATGTGAACTCACAACCATTTATGCGTT
GGAGAGACCGTTTC
>3013
--------------------TAAAGCAAGTGTTGGATTCAAAGCTG-GTGTTAAAGATTA
TAAATTGACTTATTATACTCCTGACTACGAAACCAAAGATACTGATATCTTGGCGGCATT
CCGAGTAAGTCCTCAACCTGGGGTTCCGCCCGAAGAAGCAGGAGCTGCAGTAGCCGCCGA
ATCGTCCACTGGTACATGGACAACTGTGTGGACTGATGGACTTACCAGTCTTGATCGTTA
CAAAGGACGATGCTACCACATCGAGAGCGTTGTTGGGGAGGAAAACCA--ATATATTGCT
TATGTAGCTTAT----CCTTTAGACCTTTTTGAAGAAGGTTCTGTTACTAATATGTTTAC
TTCCATTGTAGGTAATGTATTTGGTTTCAAAGCCCTACGAGCCCTACGTCTGGAGGATCT
GCGAATTCC-------TACTTCTTATTCCAAAACTTTCCAAGGTCCGCC-GCATGG--CA
TCCAGGTTGAAAGAGATAAG--TTGAACAAGTATGGCCGTCCCCTATTGGGATGCA-CTA
TTAAACCAAAATTGGGGTTATCCGCAAAGAACTACGGCAGAGCCGTTTATGAATGTCTAC
GCGGTGGACTTGATTTTACCAAGGATGATGAAAATGTGAACTCACAACCATTTATGCGTT
GGAGAGACCGTTTC
>3014
-------------------------------------TCAAAGCTG-GTGTTAAAGATTA
TAAATTGACTTATTATACTCCTGACTACGAAACCAAAGATACTGATATCTTAGCGGCATT
CCGAGTAACTCCTCAACCTGGGGTTCCGCCCGAAGAAGCAGGAGCTGCAGTAGCCGCCGA
ATCGTCCACCGGTACATGGACAACTGTGTGGACTGATGGACTTACCAGTCTTGATCGTTA
CAAAGGACGATGCTACCACATCGAGAGCGTTGTTGGGGAGGAAGACCA--ATATATTGCT
TATGTAGCTTAT----CCTTTAGACCTTTTTGAGGAAGGTTCTGTTACCAATATGTTTAC
TTCCATTGTAGGTAATGTATTTGGTTTCAAAGCCCTACGAGCCCTACGTCTGGAGGATCT
GCGAATTCC-------TACTTCTTATTCCAAAACTTTCCAAGGCCCACC-GCATGG--CA
TCCAAGTTGAAAGAGATAAG--TTGAACAAGTACGGCCGTCCCCTATTGGGATGCA-CTA
TTAAACCAAAATTGGGGTTATCCGCAAAGAACTACGGCAGAGCCGTTTATGAATGTCTAC
GTGGTGGACTTGATTTTACCAAGGATGATGAAAATGTGAACTCACAACCATTTATGCGTT
GGAGAGACCGTTTC
>3015
ATGTCACCACAAACAGAAATTAAAGCARGTGTTGGATTCAAAGCTG-GTGTTAAAGATTA
TAAATTGACTTATTATACTCCTGAGTACGAAACCAAAGATACTGATATCTTAGCGGCATT
CCGAGTAACTCCTCAACCTGGGGTTCCGCCTGAAGAAGCAGGGGCTGCAGTAGCCGCTGA
ATCGTCCACTGGTACATGGACAACTGTGTGGACTGATGGACTTACCAGTCTTGATCGTTA
CAAAGGACGATGCTACCACATCGAGCCCGTTATTGGGGAAGAAGACCA--ATATATTGCT
TATGTAGCTTAT----CCTTTAGACCTTTTTGAGGAAGGTTCTGTTACCAATATGTTTAC
TTCCATTGTAGGTAATGTATTTGGTTTCAAAGCCCTACGAGCCCTACGTATGGAGGATCT
GCGAATTCC-------TACTTCTTATTCCAAAACTTTCCAAGGCCCACC-GCACGG--CA
TCCAAGTTGAAAGAGATAAG--TTGAACAAGTATGGCCGTCCCCTATTGGGATGCA-CTA
TTAAACCAAAATTGGGGTTATCCGCAAAGAACTACGGCAGAGCCGTTTATGAATGTCTAC
GTGGTGGACTTGATTTTACCAAGGATGATGAAAATGTGAACTCACAACCATTTATGCGTT
GGAGAGACCGTTTC
>3018
--------------------TAAAGCAAGTGTTGGATTCAAAGCTG-GTGTTAAAGATTA
TAAATTGACTTATTATACTCCTGACTACGAAACCAAAGATACTGATATCTTGGCGGCATT
CCGAGTAAGTCCTCAACCTGGGGTTCCGCCCGAAGAAGCAGGAGCTGCAGTAGCCGCCGA
ATCGTCCACTGGTACATGGACAACTGTGTGGACTGATGGACTTACCAGTCTTGATCGTTA
CAAAGGACGATGCTACCACATCGAGAGCGTTGTTGGGGAGGAAAACCA--ATATATTGCT
TATGTAGCTTAT----CCTTTAGACCTTTTTGAAGAAGGTTCTGTTACTAATATGTTTAC
TTCCATTGTAGGTAATGTATTTGGTTTCAAAGCCCTACGAGCCCTACGTCTGGAGGATCT
GCGAATTCC-------TACTTCTTATTCCAAAACTTTCCAAGGTCCGCC-GCATGG--CA
TCCAAGTTGAAAGAGATAAG--TTGAACAAGTATGGCCGTCCCCTATTGGGATGCA-CTA
TTAAACCAAAATTGGGGTTATCCGCAAAGAACTACGGCAGAGCCGTTTATGAATGTCTAC
GCGGTGGACTTGATTTTACCAAGGATGATGAAAATGTGAACTCACAACCATTTATGCGTT
GGAGAGACCGTTTC
>3019
----------------------AAGCAAGTGTTGGATTCAAAGCTG-GTGTTAAAGATTA
TAAATTGACTTATTATACTCCTGACTACGAAACCAAAGATACTGATATCTTAGCGGCATT
CCGAGTAACTCCTCAACCTGGGGTTCCGCCCGAAGAAGCAGGAGCTGCAGTAGCCGCCGA
ATCGTCCACTGGTACATGGACAACTGTGTGGACTGATGGACTTACCAGTCTTGATCGTTA
CAAAGGACGATGCTACCACATCGAGAACGTTGTTGGGGAGGAAGACCA--ATATATTGCT
TATGTAGCTTAT----CCTTTAGACCTTTTTGAGGAAGGTTCTGTTACCAATATGTTTAC
TTCCATTGTAGGTAATGTATTTGGTTTCAAAGCCCTACGAGCCCTACGTCTGGAGGATCT
GCGAATTCC-------TACTTCTTATTCCAAAACTTTCCAAGGCCCACC-GCATGG--CA
TCCAAGTTGAAAGAGATAAG--TTGAACAAGTATGGCCGTCCCCTATTGGGATGCA-CTA
TTAAACCCAAATTGGGGTTATCCGCAAAGAACTACGGCAGAGCCGTTTATGAATGTCTAC
GTGGTGGACTTGATTTTACCAAGGATGATGAAAATGTGAACTCACAACCATTTATGCGTT
GGAGAGACCGTTTC
>3020
---TCACCACAAACAGAAACTAAAGCAAGTGTTGGATTCAAAGCTG-GTGTTAAAGATTA
TAAATTGACTTATTATACTCCTGACTACGAAACCAAAGATACTGATATCTTAGCGGCATT
CCGAGTAACTCCTCAACCTGGGGTTCCGCCCGAAGAAGCAGGAGCTGCAGTAGCCGCCGA
ATCGTCCACTGGTACATGGACAACTGTGTGGACTGATGGACTTACCAGTCTTGATCGTTA
CAAAGGACGATGCTACCACATCGAGAGCGTTGTTGGGGAGGAAGACCA--ATATATTGCT
TATGTAGCTTAT----CCTTTAGACCTTTTTGAGGAAGGTTCCGTTACCAATATGTTTAC
TTCCATTGTGGGTAATGTATTTGGTTTCAAAGCTCTACGAGCCCTACGTCTGGAGGATCT
GCGAATTCC-------TACTTCTTATTCCAAAACTTTCCAAGGCCCACC-GCACGG--CA
TCCAAGTTGAAAGAGATAAG--TTGAACAAGTATGGCCGTCCCCTATTGGGATGCA-CTA
TTAAACCAAAATTGGGGTTATCCGCAAAGAACTACGGCAGAGCCGTTTATGAATGTCTAC
GTGGTGGACTTGATTTTACCAAGGATGATGAAAATGTTAACTCACAACCATTTATGCGTT
GGAGAGACCGTTTC
>3024
---------------GAAATTAAAGCAAGTGTTGGATTCAAAGCTG-GTGTTAAAGATTA
TAAATTGACTTATTATACTCCTGACTACGAAACCAAAGATACTGATATCTTAGCGGCATT
CCGAGTAACTCCTCAACCTGGGGTTCCGCCCGAAGAAGCAGGAGCTGCAGTAGCCGCCGA
ATCGTCCACCGGTACATGGACAACTGTGTGGACTGATGGACTTACCAGTCTTGATCGTTA
CAAAGGACGATGCTACCACATCGAGAGCGTTGTTGGGGAGGAAGACCA--ATATATTGCT
TATGTAGCTTAT----CCTTTAGACCTTTTTGAGGAAGGTTCTGTTACCAATATGTTTAC
TTCCATTGTAGGTAATGTATTTGGTTTCAAAGCCCTACGAGCCCTACGTCTGGAGGATCT
GCGAATTCC-------TACTTCTTATTCCAAAACTTTCCAAGGCCCACC-GCATGG--CA
TCCAAGTTGAAAGAGATAAG--TTGAACAAGTATGGCCGTCCCCTATTGGGATGCA-CTA
TTAAACCAAAATTGGGGTTATCCGCAAAGAACTACGGCAGAGCCGTTTATGAATGTCTAC
GTGGTGGACTTGATTTTACCAAGGATGATGAAAATGTGAACTCACAACCATTTATGCGTT
GGAGAGACCGTTTC
>3025
--------------------TAAAGCAAGTGTTGGATTCAAAGCTG-GTGTTAAAGATTA
TAAATTGACTTATTATACTCCTGACTACGAAACCAAAGATACTGATATCTTGGCGGCATT
CCGAGTAAGTCCTCAACCTGGGGTTCCGCCCGAAGAAGCAGGAGCTGCAGTAGCCGCCGA
ATCGTCCACTGGTACATGGACAACTGTGTGGACTGATGGACTTACCAGTCTTGATCGTTA
CAAAGGACGATGCTACCACATCGAGAGCGTTGTTGGGGAGGAAAACCA--ATATATTGCT
TATGTAGCTTAT----CCTTTAGACCTTTTTGAAGAAGGTTCTGTTACTAATATGTTTAC
TTCCATTGTAGGTAATGTATTTGGTTTCAAAGCCCTACGAGCCCTACGTCTGGAGGATCT
GCGAATTCC-------TACTTCTTATTCCAAAACTTTCCAAGGTCCGCC-GCATGG--CA
TCCAAGTTGAAAGAGATAAG--TTGAACAAGTATGGCCGTCCCCTATTGGGATGCA-CTA
TTAAACCAAAATTGGGGTTATCCGCAAAGAACTACGGCAGAGCCGTTTATGAATGTCTAC
GCGGTGGACTTGATTTTACCAAGGATGATGAAAATGTGAACTCACAACCATTTATGCGTT
GGAGAGACCGTTTC
>2339
-------------------------------CTCGGCCCATCTTTT-ACTATAAGGAGCT
CCGAGAGACTCATTATACTCCTGACTATCAAACCAAAGATACTGATATCTTGGCAGCATT
CCGAGTAACTCCTCAACCTGGAGTTCCACCTGAAGAAGCAGGGGCCGCGGTAGCTGCTGA
ATCTTCTACTGGTACATGGACAACTGTGCGGACCGATGGACTTACCAGCCTTGATCGTTA
CAAGGGGCGATGCTACGAAATCGAGCCCGTTGCTGGAGAAGAAAATCA--ATTTATTGCT
TATGTAGCTTAC----CCATTAGACCTTTTTGAAGAAGGCTCTGTTACTAACATGTNTAC
TTCCATTGAAGGTAATGTATTTGGGTTCAAAGCTCTGCGCGCCCTACGTTTGGAAGATCT
GCGAATCCC-------TGTNGCTTATGTTAAAACTTTCCAAGGACCGCC-TCATGG--CA
TCCAAGTTGAGAGAGATAAA--TTGAACAAATATGGTCGTCCCCTGTTGGGACGTA-CTA
TTAAACCCAAATTGGGGTTATCTGCTACAAACTATGGTAGAGCGGTTTATGAATGTCTCC
GCGGTGGACTTGATTTTACCAAGTAWGATGAGAACGTGAACTCCCAACCATTTATGCGTT
GGAGAGATCGTTTC
>2806
ATGTCACCACAAACAGAGACTAAAGCAAGTGTTGGATTCAAAGCTG-GTGTTAAAGATTA
TAAATTGACTTATTATACTCCTGAATATCAAACCAAAGATACTGATATCTTGGCAGCATT
CCGAGTAACTCCTCAACCGGGAGTTCCACCTGAGGAAGCAGGGGCCGCTGTAGCTGCTGA
ATCTTCTACTGGTACATGGACAACTGTGTGGACCGATGGGCTTACCAGTCTTGATCGTTA
CAAAGGACGATGCTATGGAATCGAGCCTGTTGCTGGAGAAGAAAATCA--ATATATTGCT
TATGTAGCTTAT----CCCCTAGACCTTTTTGAAGAAGGTTCTGTTACTAACATGTTTAC
TTCCATTGTGGGTAATGTATTTGGATTCAAGGCTCTACGTGCTCTACGTCTGGAGGATTT
GCGAATCCC-------TACGGCTTATGTTAAAACTTTCCAAGGACCGCC-TCATGG--TA
TCCAGGTTGAAAGAGATAAA--TTGAACAAGTATGGTCGCCCTCTATTGGGATGTA-CTA
TTAAACCAAAATTGGGATTATCCGCTAAGAATTATGGTAGAGCAGTTTATGAATGTCTAC
GCGGTGGACTTGATTTTACCAAAGATGATGAAAACGTGAATTCCCAACCATTTATGCGTT
GGAGAGACCGTTTC
>3594
----------------AAATTAAAGCAAGCGTTGGATTTAAAGCTG-GTGTTAAAGATTA
CAAATTGACTTATTATACTCCTGACTACGAAACCAAAGATACTGATATCTTGGCAGCATT
CCGAGTAACTCCTCAACCGGGAGTTCCGCCCGAAGAAGCGGGGGCTGCGGTAGCAGCCGA
ATCTTCTACTGGTACATGGACAACTGTGTGGACTGATGGACTTACCAGTCTTGATCGTTA
CAAAGGACGATGCTACCACATCGAGGCCGTTGTTGGGGAGGAAAATCA--ATATATTGCT
TATGTAGCTTAT----CCTTTAGACCTTTTTGAAGAGGGTTCTGTTACTAACATGTTTAC
TTCCATTGTGGGTAATGTATTTGGTTTCAAAGCCCTGCGAGCTCTACGTCTGGAAGATCT
GCGAATTCC-------CACTTCTTATTCCAAAACTTTCCAAGGTCCGCC-TCATGG--TA
TCCAAGTTGAAAGAGATAAA--TTGAACAAGTACGGTCGTCCCTTATTGGGATGTA-CTA
TTAAACCAAAATTGGGATTATCCGCAAAAAACTATGGTAGAGCGGTTTATGAATGTCTAC
GGGGTGGACTTGATTTTACTAAGGATGATGAAAACGTAAATTCACAACCATTTATGCGTT
GGAGAGATCGTTTC
>4197
--------------------------AAGTGTTGGATTCAAAGCTG-GTGTTAAAGATTA
TAAATTGACTTATTATACTCCTGACTATGTAACCAAAGATACTGATATCTTGGCCGCATT
CCGAGTAACTCCTCAACCCGGGGTTCCGCCCGAGGAAGCCGGGGCCGCGGTAGCTGCGGA
ATCTTCTACTGGTACATGGACAACTGTGTGGACCGATGGGCTTACCAGCCTTGATCGTTA
TAAAGGACGATGCTACAACATTGAGCCCGTTGCTGGAGAAGAAAATCA--ATATATATGT
TATGTAGCTTAC----CCTTTAGACCTTTTTGAAGAGGGTTCTGTTACTAACATGTTTAC
TTCCATTGTGGGTAATGTATTTGGGTTTAAAGCCCTGCGCGCTCTACGTCTAGAGGATCT
ACGAATCCC-------TCCCGCGTATTCGAAAACTTTCCAAGGCCCCCC-TCATGG--CA
TCCAAGTTGAGAGAGATAAA--TTGAACAAGTATGGGCGCCCCCTATTGGGATGTA-CTA
TTAAACCTAAATTGGGATTATCCGCTAAGAACTACGGTAGAGCAGTTTATGAATGTCTAC
GTGGTGGACTTGACTTTACCAAAGATGATGAGAACGTAAACTCCCAACCATTTATGCGTT
GGAGAGACCGTTTC
>3595
-----------------------------------------------------------A
CAAATTAACTTATTATACTCCTGACTACGAAACCAAAGATACTGATATCTTGGCAGCATT
CCGAGTAACTCCTCAACCGGGAGTTCCGCCTGAAGAAGCAGGCGCTGCGGTAGCAGCCGA
ATCTTCTACTGGTACATGGACAACTGTGTGGACTGATGGACTTACCAGTCTCGATCGTTA
CAAAGGACGATGCTACCACATTGAGGCCGTTGTTGGGGAGGAAAATCA--ATATATTGCT
TATGTAGCTTAT----CCTTTAGACCTTTTTGAAGAAGGTTCTGTTACTAACATGTTTAC
TTCCATTGTGGGTAATGTTTTTGGTTTCAAAGCTCTACGGGCTCTACGTCTGGAAGATCT
GCGAATTCC-------CCCTTCTTATTCCAAAACTTTCCAAGGTCCGCC-TCATGG--CA
TCCAAGTTGAAAGAGATAAA--TTGAACAAGTACGGTCGTCCCCTATTGGGATGTA-CTA
TTAAACCAAAATTGGGATTATCCGCAAAAAACTACGGTAGAGCGGTTTATGAATGTTTAC
GGGGTGGACTTGATTTTACTAAGGATGATGAAAACGTGAACTCACAACCATTTATGCGTT
GGAGAGATCGTTTC
>2951
------------------------------------------------TGTTAAAGATTA
TAGTTTAACTTATTATACTCCGGAATATCAGACCAAAGATACTGATATCTTGGCAGCATT
CCGAGTCACTCCTCAACCTGGGGTGCCCCCCGAAGAAGCGGGAGCNGCAGTAGCTGCCGA
ATCTTCCACTGGTACGTGGACCACTGTTTGGACCGATGGACTTACCAGTCTTGATCGGTA
CAAGGGGCGATGCTATGATATCGAACCCGTTCCTGGAGAGGAAACTCA--ATTTATTGCC
TATGTAGCTTAC----CCTTTAGATCTTTTTGAAGAAGGCTCTGTTACTAACCTGTTTAC
TTCTATTGTAGGTAATGTATTTGGGTTCAAAGCTTTACGGGCTCTACGCCTGGAAGATTT
ACGAATTCC-------TCCTGCTTATTCAAAAGCTTTTCAAGGACCACC-ACACGN--NA
TNCANGTAGAAAGAGATAAA--TTAAACAAATATGGTCGTCCTTTGTTGGGATGTA-CTA
TCAAACCAAAATTGGGTCTATCTGCCAAGAATTATGGTAGAGCGGTTTATGAATGTCTCC
GTGGTGGACTTGATTTTACCAAGGATGATGAAAACGTGAATTCCCAACCATTTATGCGCT
GGAGAGATCGTTTC
>3596
------------------------------GTCGGATTTAAAGCTG-GTGTTAAAGATTA
CAAATTGACTTATTATACTCCTGACTACGAAACCAAAGATACTGATATCTTGGCAGCATT
CCGAGTAACTCCTCAACCGGGAGTTCCGCCTGAAGAAGCGGGCGCTGCGGTAGCAGCTGA
ATCTTCTACTGGTACATGGACAACTGTGTGGACTGATGGACTTACCAGTCTTGATCGTTA
CAAAGGACGATGCTACCACATCGAGGCCGTTGTTGGGGAGGAAAATCA--ATATATTGCT
TATGTAGCTTAT----CCTTTAGACCTTTTTGAAGAAGGTTCTGTTACTAACATGTTTAC
TTCCATTGTAGGTAATGTTTTTGGTTTCAAAGCTCTACGAGCTCTACGTCTGGAAGATCT
GCGAATTCC-------CCCTTCTTATTCCAAAACTTTCCAAGGTCCACC-TCATGG--CA
TCCAAGTTGAAAGAGATAAA--TTGAACAAGTACGGTCGTCCCCTATTGGGATGTA-CTA
TTAAACCAAAATTGGGATTATCCGCAAAAAACTACGGTAGAGCGGTTTATGAATGTCTAC
GAGGTGGACTTGATTTTACTAAGGATGATGAAAACGTGAACTCACAACCATTTATGCGTT
GGAGAGATCGTTTC
>4096
--------CCANACAGAAACTAAAGCAAGTGTTGGATTTAAAGCTG-GTGTTAAAGATTA
CAGATTGACTTATTATACTCCTGATTACGAAACCAAAGATACTGATATCTTGGCAGCATT
CCGAGTAACTCCTCAACCCGGAGTTCCCGCTGAAGAAGCAGGGGCTGCGGTAGCTGCCGA
ATCCTCTACTGGTACATGGACAACTGTGTGGACTGATGGACTTACCAGTCTTGATCGTTA
CAAAGGACGATGCTACCACATTGAGGCCGTTGTTGGGGAAGAAAATCA--ATATATTTGT
TATGTAGCTTAT----CCTTTAGACCTTTTTGAAGAAGGTTCTGTTACTAACATGTTTAC
TTCCATTGTGGGTAATGTATTTGGTTTCAAAGCCCTACGAGCTCTACGTCTGGAGGATCT
GCGAATTCC-------CCCTGCTTATTCCAAAACTTTCCAAGGCCCGCC-TCATGG--CA
TCCAAGTTGAAAGAGATAAA--TTGAACAAGTATGGTCGTCCCCTATTGGGATGTA-CTA
TTAAACCAAAATTGGGATTATCCGCAAAAAACTACGGTAGAGCGGTTTATGAATGTCTAC
GCGGTGGACTTGATTTTACCAAGGATGATGAAAACGTGAACTCACAACCTTTTATGCGTT
GGAGAGACCGTTTC
>3598
---------------------------------------AAAGCTG-GTGTTAAAGATTA
CAAATTGACTTATTATACTCCTGACTACGAAACCAAAGATACTGATATCTTGGCAGCATT
CCGAGTAACTCCTCAACCGGGAGTTCCGCCTGAAGAAGCGGGCGCTGCGGTAGCAGCCGA
ATCTTCTACTGGTACATGGACAACTGTGTGGACTGATGGACTTACCAGTCTTGATCGTTA
CAAAGGACGATGCTACCACATTGAGGCCGTTGTTGGGGAGGAAAATCA--ATATATTGCT
TATGTAGCTTAT----CCTTTAGACCTTTTTGAAGAAGGTTCTGTTACTAACATGTTTAC
TTCCATTGTGGGTAATGTTTTTGGTTTCAAAGCCCTGCGAGCTCTACGTCTGGAAGATTT
GCGAGTTCC-------CCCTGCTTATTCCAAAACTTTCCAAGGTCCGCC-TCATGG--CA
TCCAAGTTGAAAGAGATAAA--TTGAACAAGTACGGTCGTCCCCTATTGGGATGTA-CTA
TTAAACCAAAATTGGGATTATCCGCAAAAAACTACGGTAGAGCGGTTTATGAATGTCTAC
GGGGTGGACTTGATTTTACTAAGGATGATGAAAACGTGAACTCACAACCATTTATGCGTT
GGAGAGATCGTTTC
>2340
----------AAACAGAAACTAAAGCAAGTGTTGGATTCAAAGCTG-GGGTTAAAGATTA
CAAATTGACTTATTATACTCCTGAATATGAAACCAAAGATACTGATATCTTGGCAGCATT
CCGAGTAACTCCTCAACCTGGAGTTCCACCTGAAGAAGCGGGGGCCGCGGTAGCTGCCGA
ATCTTCTACTGGTACATGGACCACTGTGTGGACCGATGGACTTACCAGCCTTGATCGTTA
CAAAGGGCGCTGCTACGAAATCGAGCCCGTTGCTGGAGAAGAAAATCA--ATTTATCGCT
TATGTAGCTTAC----CCATTAGACCTTTTTGAAGAAGGTTCTGTTACTAACATGTTTAC
TTCCATTGTAGGTAATGTATTTGGGTTCAAAGCCCTGCGCGCTCTACGTCTGGAAGATCT
GCGAATCCC-------CGTTGCTTATGTTAAAACTTTCCAAGGACCGCC-TCATGG--CA
TCCAAGTTGAGAGAGATAAA--TTGAACAAGTACGGTCGTCCCCTGTTGGGATGTA-CTA
TTAAACCTAAATTGGGGTTATCCGCTAAAAACTACGGTAGAGCGGTTTATGAATGTCTCC
GCGGTGGACTTGATTTTACCAAAGACGATGAGAATGTGAACTCCCAACCATTTATGCGTT
GGAGAGATCGTTTC
>3599
---------------------------------------AAAGCTG-GTGTTAAAGATTA
CAAGTTGACTTATTATACTCCTGACTACGAAACCAAAAGTACTGATATCTTGGCAGCATT
CCGAGTAACTCCTCAACCGGGAGTTCCGCCTGAAGAAGCGGGCGCTGCGGTAGCAGCCGA
ATCTTCTACTGGTACATGGACAACTGTGTGGACTGATGGACTTACCAGTCTTGATCGTTA
CAAAGGACGATGCTACCACATTGAGCCCGTTGTTGGGGAGGAAAATCA--ATATATTGCT
TATGTAGCTTAT----CCTTTAGACCTTTTTGAAGAAGGTTCTGTTACTAACATGTTTAC
TTCCATTGTGGGTAATGTTTTTGGTTTCAAAGCCCTGCGAGCTCTACGTCTGGAAGATCT
GCGAATTCC-------CCCTTCTTATTCCAAAACTTTCCAAGGTCCGCC-TCATGG--CA
TCCAAGTTGAAAGAGATAAA--TTGAACAAGTATGGTCGTCCCCTATTGGGATGTA-CTA
TTAAACCAAAATTGGGATTATCCGCAAAAAACTACGGTAGAGCGGTTTATGAATGTTTAC
GGGGTGGACTTGATTTTACTAAGGATGATGAAAACGTGAACTCACAACCATTTATGCGTT
GGAGAGATCGTTTC
>2807
-------------------------------------------CTG-GTGTTAAGGATTA
TAAATTGACTTATTATACTCCTGAATATGAAACCAAAGATACTGATATCTTGGCAGCATT
CCGAGTAACTCCTCAACCCGGAGTTCCACCCGAGGAAGCAGGGGCCGCTGTAGCTGCTGA
ATCTTCTACTGGTACATGGACAACTGTGTGGACCGATGGGCTTACCAGTCTTGATCGTTA
CAAAGGACGATGCTATGGAATCGAGCCTGTTCCTGGAGAAGAAAGTCA--ATTTATTGCT
TATGTAGCTTAT----CCCCTAGACCTTTTTGAAGAAGGTTCTGTTACTAACATGTTTAC
TTCCATTGTGGGTAATGTATTTGGATTCAAGGCTCTGCGTGCTCTACGTCTGGAGGATTT
GCGAATCCC-------TACTGCTTATGTTAAAACTTTCCAAGGCCCACC-TCATGG--TA
TCCAGGTTGAAAGAGATAAA--TTGAACAAGTATGGTCGCCCTCTATTGGGATGTA-CTA
TTAAACCAAAATTGGGATTATCCGCTAAGAATTATGGTAGAGCAGTTTATGAATGTCTAC
GCGGTGGACTTGATTTTACCAAAGATGATGAAAACGTGAATTCCCAACCATTTATGCGTT
GGAGAGACCGTTTC
>4378
ATGTCACCACAAACAGAGACTAAAGCAAGTGTTGGATTCAAAGCTG-GTGTTAAAGAATA
TAAATTGACTTATTATACTCCTGAATATGAAACCAAGGATACTGATATCTTGGCAGCATT
CCGAGTAACTCCTCAACCCGGAGTTCCACCTGAAGAAGCAGGGGCTGCGGTAGCTGCTGA
ATCTTCTACTGGTACATGGACAACTGTGTGGACCGATGGGCTTACCAGCCTTGATCGTTA
CAAAGGACGATGCTACCACATCGAGCCTGTTCCAGGAGAAGAAACGCA--ATTTATTGCG
TATGTAGCTTAC----CCCTTAGACCTTTTTGAAGAAGGTTCGGTTACTAACATGTTTAC
CTCCATTGTGGGTAATGTATTTGGGTTCAAAGCCCTGGCTGCTCTACGTCTAGAGGATCT
GCGAATCCC-------TCCTGCTTATACTAAAACTTTCCAGGGACCACC-TCATGG--TA
TCCAAGTTGAAAGAGATAAA--TTGAACAAGTATGGACGTCCCCTATTAGGATGTA-CTA
TTAAACCGAAATTGGGGTTATCCGCGAAGAACTATGGTAGAGCAGTTTATGAATGTCTAC
GTGGTGGACTTGATTTTACCAAAGATGATGAGAATGTGAACTCCCAACCATTTATGCGTT
GGAGAGACCGTTTC
>4097
-------------CNGAAACTAAAGCAAGTGTTGGATTTAAAGCTG-GTGTTAAAGATTA
CAGATTGACTTATTATACTCCTGATTACGAAACCAAAGATACTGATATCTTGGCAGCATT
CCGAGTAACTCCTCAACCCGGAGTTCCCGCTGAAGAANCAGGGGCTGCGGTAGCTGCCGA
ATCCTCTACTGGTACATGGACAACTGTGTGGACTGATGGACTTACCAGTCTTGATCGTTA
CAAAGGACGATGCTACCACATTGAGGCCGTTGTTGGGGAAGAAAATCA--ATATATTTGT
TATGTAGCTTAT----CCTTTAGACCTTTTTGAAGAAGGTTCTGTTACTAACATGTTTAC
TTCCATTGTGGGTAATGTATTTGGTTTCAAAGCCCTACGAGCTCTACGTCTGGAGGATCT
GCGAATTCC-------CCCTGCTTATTCCAAAACTTTCCTAGGCCCGCC-TCATGG--CA
TCCAAGTTGAAAGAGATAAA--TTGAACAAGTATGGTCGTCCCCTATTGGGATGTA-CTA
TTAAACCAAAATTGGGATTATCCGCAAAAAACTACGGTAGAGCGGTTTATGAATGTCTAC
GCGGTGGACTTGATTTTACCAAGGATGATGAAAACGTGAACTCACAACCTTTTATGCGTT
GGAGAGACCGTTTC
>2425
-------------------------------------TCCAAGCTG-GTGTTAAAGATTA
CAAATTGACTTATTATACTCCTGACTATGAGACAAAAGATACTGATATCTTGGCAGCATT
CCGAGTAACTCCTCAACCTGGAGTTCCGCCTGAAGAAGCAGGGGCCGCAGTAGCTGCCGA
ATCTTCTACGGGTACATGGACAACTGTGTGGACTGATGGACTTACCAGCCTTGATCGTTA
CAAAGGACGATGCTACCACATCGAAGCCGTTGTTGGGGAGGAAAATCA--ATATATTGCT
TATGTAGCTTAC----CCTTTAGACCTTTTTGAAGAAGGTTCTGTTACTAACATGTTTAC
TTCTATTGTGGGTAATGTATTTGGGTTTAAAGCTTTACGAGCTCTACGTCTGGAGGATTT
GCGAATTCC-------TACCTCTTATTCCAAAACTTTCCAAGGCCCGCC-TCACGG--TA
TCCAAGTTGAAAGAGATAAA--TTGAACAAGTATGGTCGTCCCCTATTGGGATGTA-CGA
TTAAACCAAAATTGGGATTATCCGCAAAAAACTACGGTAGAGCGGTTTATGAATGTCTCC
GCGGTGGACTTGATTTTACCAAGGATGATGAAAACGTGAACTCACAACCCTTTATGCGTT
GGAGAGACCGTTTC
>2426
-------------------------------------TCMAAGCTG-GTGTTAAAGATTA
CAAATTGACTTATTATACTCCTGACTATGAGACAAAAGATACTGATATCTTGGCAGCATT
CCGAGTAACTCCTCAACCTGGAGTTCCGCCTGAAGAAGCAGGGGCTGCAGTAGCTGCCGA
ATCTTCTACGGGTACATGGACAACTGTGTGGACTGATGGACTTACCAGCCTTGATCGTTA
CAAAGGACGATGCTACCACATTGAACCCGTTGTTGGGGAGGAAAATCA--ATATATTGCT
TATGTAGCTTAC----CCTTTAGACCTTTTTGAAGAAGGTTCTGTTACTAACATGTTTAC
TTCTATTGTGGGTAATGTATTTGGGTTTAAAGCTTTACGAGCTCTACGCCTGGAGGATTT
GCGAATTCC-------TACCTCTTATTCCAAAACTTTCCAAGGCCCGCC-TCACGG--TA
TCCAAGTTGAAAGAGATAAA--TTGAACAAGTATGGTCGTCCCCTATTGGGATGTA-CGA
TTAAACCAAAATTGGGATTATCCGCGAAAAACTACGGTAGAGCGGTTTATGAATGTCTCC
GCGGTGGACTTGATTTTACCAAGGATGATGAAAACGTGAACTCACAACCATTTATGCGTT
GGAGAGACCGTTTC
>3600
--------------------------AAGCGTTGGATTTAAAGCTG-GTGTTAAAGATTA
CAAATTGACTTATTATACTCCTGACTACGAAACCAAAGATACTGATATCTTGGCAGCATT
CCGAGTAACTCCTCAACCGGGAGTTCCGCCTGAAGAAGCGGGGGCTGCGGTAGCTGCCGA
ATCTTCTACTGGTACATGGACAACTGTGTGGACTGATGGACTTACCAGTCTTGATCGTTA
CAAAGGACGATGCTACCACATCGAGGTCGTTGTTGGGGAGGAAAATCA--ATATATTGCT
TATGTAGCTTAT----CCTTTAGACCTTTTTGAAGAAGGTTCTGTTACTAACATGTTTAC
TTCCATTGTGGGTAATGTATTTGGTTTCAAAGCCCTGCGAGCTCTACGTCTGGAAGATCT
GCGAATTCC-------CACTTCTTATTCAAAAACTTTCCAAGGTCCGCC-TCATGG--CA
TCCAAGTTGAAAGAGATAAA--TTGAACAAGTATGGTCGTCCCCTATTGGGATGTA-CTA
TTAAACCAAAATTGGGATTATCCGCAAAAAACTACGGTAGAGCAGTTTATGAATGTCTAC
GGGGTGGACTTGATTTTACTAAGGATGATGAAAACGTAAATTCACAACCATTTATGCGTT
GGAGAGATCGTTTC
>2427
-------------------------------------TCAAAGCTG-GTGTTAAAGATTA
CAAATTGACTTATTATACTCCTGACTATGAGACAAAAGATACTGATATCTTGGCAGCATT
CCGAGTAACTCCTCAACCCGGAGTTCCGCCTGAAGAAGCAGGGGCTGCAGTAGCTGCCGA
ATCTTCTACTGGTACATGGACAACTGTGTGGACTGATGGACTTACCAGTCTTGATCGTTA
CAAAGGACGATGCTACCACATCGAAGCCGTTCCTGGGGAGGAAAATCA--ATATATTGCT
TATGTAGCTTAC----CCTTTAGACCTTTTTGAAGAAGGTTCTGTTACCAACATGTTTAC
TTCTATTGTAGGTAATGTTTTTGGGTTTAAAGCTTTACGAGCTCTACGTCTAGAGGATTT
GCGAATTCC-------TCCCGCTTATTCCAAAACTTTCCAAGGCCCGCC-TCACGG--TA
TCCAAGTTGAAAGAGATAAA--TTGAACAAGTATGGTCGTCCCCTATTGGGATGTA-CGA
TTAAACCAAAATTGGGATTATCCGCGAAAAACTACGGTAGAGCGGTTTATGAATGTCTCC
GTGGTGGGCTTGATTTTACCAAGGATGATGAAAACGTGAACTCACAACCATTTATGCGTT
GGAGAGACCGTTTC
>4379
ATGTCACCAAAAACAGAGACTAAAGCAAGTGTTGGATTCAAAGCGG-GTGTTAAAGATTA
CAAATTGACTTATTATACTCCTGACTATGAAACCAAAGATACTGATATCTTGGCAGCATT
CCGAGTAACTCCTCAACCCGGAGTTCCACCGGAGGAAGCGGGAGCTGCTGTAGCTGCCGA
ATCTTCTACTGGTACATGGACAACTGTGTGGACCGATGGACTTACCAGCCTTGATCGTTA
CAAAGGACGATGCTACCACATCGAGCCTGTTGCTGGGGAGGAAGATCA--ATATATTGCT
TATGTAGCTTAC----CCTTTAGACCTTTTTGAAGAAGGTTCTGTTACTAACATGTTTAC
TTCCATTGTGGGTAATGTATTTGGGTTCAAAGCCCTACGAGCTCTACGTCTAGAGGATCT
GCGAATTCC-------TACTGCATATGTCAAAACTTTCCAAGGCCCACC-CCATGG--CA
TCCAAGTTGAGAGAGATAAA--TTGAACAAGTATGGTCGTCCCCTATTGGGATGTA-CTA
TTAAACCAAAATTGGGGTTATCCGCCAAGAACTACGGTAGAGCGGTTTATGAATGTCTCC
GCGGTGGACTTGATTTTACCAAGGATGATGAGAACGTGAACTCCCAACCATTTATGCGTT
GGAGAGACCGTTTC
>2297
--------------------------AGGTGTTGGATTCAAAGCTG-GGGTTAAAGATTA
CAAATTGACTTACTATACTCCTGACTATGAAACCAAAGATACTGATATCTTGGCAGCATT
CCGAGTAAGTCCTCAACCTGGAGTTCCACCTGAAGAAGCAGGGGCGGCGGTAGCTGCCGA
ATCTTCTACTGGTACATGGACAACTGTGTGGACCGATGGACTTACCAGCCTTGATCGTTA
CAAAGGGCGATGCTACGGAATCGAGCCCGTTCCTGGAGAAGAAAATCA--ATTTATTGCT
TATGTAGCTTAC----CCATTAGACCTTTTTGAAGAGGGGTCTGTTACTAACATGTTTAC
TTCCATTGTAGGTAATGTATTTGGGTTCAAAGCCCTACGTGCTCTACGTCTGGAAGATCT
GCGAATCCC-------CGTTGCTTATGTTAAAACTTTCCAAGGACCGCC-TCACGG--TA
TCCAAGTTGAGAGAGATAAA--TTGAACAAGTACGGTCGTCCTCTGTTGGGATGTA-CTA
TTAAACCAAAATTGGGGTTATCTGCTAAAAATTACGGTAGAGCAGTTTATGAATGTCTCC
GCGGTGGACTTGATTTTACCAAAGACGATGAGAACGTGAACTCCCAACCATTTATGCGTT
GGAGAGATCGTTTC
>4142
---------------------------------------AAAGCTG-GTGTTAAAGATTA
CAAATTGAATTACTATACTCCTGATTATGAAACCAAAAGTACTGATATCTTGGCAGCATT
CCGAGTCACTCCTCAACCTGGAGTTCCGCCTGAGGAAGCTGGGGCAGCGGTAGCTGCTGA
ATCTTCTACTGGTACATGGACAACTGTGTGGACCGATGGACTTACCAGCCTTGATCGTTA
CAAAGGACGATGCTACAACATTGAGCCCGTTTCTGGAGAAGAAAATCA--ATATATTGCT
TATGTAGCTTAT----CCCTTAGACCTTTTTGAAGAAGGTTCTGTTACTAACATGTTTAC
TTCCATTGTAGGTAATGTATTTGGGTTTAAAGCCCTGCGTGCTCTACGGCTGGAGGATCT
GCGAATCCC-------TCCAGCTTATTCTAAAACTTTTCAAGGCCCCCC-TCATGG--CA
TTCAAGTTGAGAGAGATAAA--TTGAACAAGTATGGTCGTCCCCTATTGGGATGTA-CTA
TTAAACCTAAATTGGGGTTATCTGCTAAGAACTACGGTAGAGCAGTTTATGAATGTCTTC
GCGGTGGACTTGATTTTACCAAAGATGATGAGAACGTAAACTCCCAACCATTTATGCGTT
GGAGAGACCGTTTC
>3495
-TGTCACCACAAACAGAGACTAAAGCAAGCGTTGGATTCAAAGCCG-GTGTTAAAGATTA
CAAATTGACTTATTATACTCCTGACTATGAAACTAAAGATACTGATATCTTGGCAGCATT
CCGAGTAACTCCTCAACCCGGAGTTCCACCTGAAGAAGCAGGGGCAGCAGTAGCGGCCGA
ATCCTCTACTGGGACATGGACAACTGTGTGGACCGATGGACTTACCAGTCTTGATCGTTA
CAAAGGACGATGCTACCATATCGAGCCCGTTGCTGGAGAAGAAAGTCA--ATTTATTGCT
TATGTAGCTTAC----CCTTTAGACCTTTTTGAAGAAGGTTCTGTTACTAACATGTTTAC
TTCCATTGTGGGTAATGTATTTGGGTTCAAAGCCCTACGCGCTCTACGTCTAGAAGATCT
GCGAATCCC-------TACTTCTTATATTAAAACTTTCCAAGGTCCGCC-TCATGG--CA
TCCAAGTTGAGAGAGATAAA--TTGAACAAGTATGGTCGTCCTTTATTGGGATGCA-CTA
TTAAACCTAAGTTGGGATTATCTGCTAAGAATTATGGTAGAGCAGTTTATGAATGTCTTC
GCGGTGGACTTGATTTTACAAAAGATGGTGAGAATGTAAACTCCCAACCATTTATGCGTT
GGAGAGATCGTTTC
>3379
-----------------------------------ATTCAAAGCCG-GTGTTAAAGATTA
TAAATTGACTTATTATACTCCTGACTATGTAACCAAAGATACTGATATCTTGGCAGCATT
CCGAGTAACTCCTCAACCCGGAGTTCCGCCCGAGGAAGCAGGAGCTGCGGTAGCTGCGGA
ATCTTCTACTGGTACATGGACAACTGTGTGGACCGATGGGCTTACTAGCCTTGATCGTTA
CAAAGGACGATGCTACAACATTGAGCCCGTTGCTGGAGAAGAAAATCA--ATATATATGT
TATGTAGCTTAC----CCTTTAGACCTTTTTGAAGAAGGTTCTGTTACTAACATGTTTAC
GTCCATTGTGGGTAATGTATTTGGGTTCAAAGCCCTGCGCGCTCTACGTCTAGAGGATCT
ACGAATCCC-------TACCGCATATATTAAAACTTTCCAAGGTCCACC-TCATGG--CA
TCCAAGTTGAGAGAGATAAA--TTGAACAAGTATGGCCGTCCCCTATTGGGATGTA-CTA
TTAAACCAAAATTGGGGTTATCCGCTAAGAATTACGGTAGAGCAGTTTATGAATGTCTAC
GCGGTGGACTTGACTTTACCAAAGATGATGAGAACGTGAACTCCCAACCATTTATGCGTT
GGCGAGACCGTTTC
>3380
-----------------------------------ATTCAAAGCCG-GTGTTAAAGATTA
TAAATTGACTTATTATACTCCTGACTATGTAACTAAAGATACTGATATCTTGGCAGCATT
CCGAGTAACTCCTCAACCCGGAGTTCCGCCCGAGGAAGCAGGAGCTGCGGTAGCTGCGGA
ATCTTCTACTGGTACATGGACAACTGTGTGGACCGATGGGCTTACTAGCCTTGATCGTTA
CAAAGGACGATGCTACAACATTGAGCCCGTTGCTGGAGAAGAAAATCA--ATATATATGT
TATGTAGCTTAC----CCTTTAGACCTTTTTGAAGAAGGTTCTGTTACTAACATGTTTAC
GTCCATTGTGGGTAATGTATTTGGGTTCAAAGCCCTGCGCGCTCTACGTCTAGAGGATCT
ACGAATCCC-------TACCGCATATATTAAAACTTTCCAAGGTCCACC-TCATGG--CA
TCCAAGTTGAGAGAGATAAA--TTGAACAAGTATGGCCGTCCCCTATTGGGATGTA-CTA
TTAAACCAAAATTGGGGTTATCCGCTAAGAATTACGGTAGAGCAGTTTATGAATGTCTAC
GCGGTGGACTTGACTTTACCAAAGATGATGAGAACGTGAACTCCCAACCATTTATGCGTT
GGCGAGACCGTTTC
>3601
------------------------------------------------------------
CAAATTGACTTATTATACTCCTGACTACGAAACCAAAGATACTGATATCTTGGCAGCATT
CCGAGTAACTCCTCAACCGGGAGTTCCGCCTGAAGAAGCGGGGGCTGCGGTAGCTGCCGA
ATCTTCTACTGGTACATGGACAACTGTGTGGACTGATGGACTTACCAGTCTTGATCGTTA
CAAAGGACGATGCTACCACATTGAGGGTGTTGTTGGGGAGGAAAATCA--ATATATTGCT
TATGTAGCTTAT----CCTTTAGACCTTTTTGAAGAAGGTTCTGTTACTAACATGTTTAC
TTCCATTGTGGGTAATGTATTTGGTTTCAAAGCCCTGCGAGCTCTACGTCTGGAAGATCT
GCGAATTCC-------CACTTCTTATTCAAAAACTTTCCAGGGTCCACC-GCATGG--CA
TCCAAGTTGAAAGAGATAAA--TTGAACAAGTATGGTCGTCCCCTATTGGGATGTA-CTA
TTAAACCAAAATTGGGATTATCCGCAAAAAACTACGGTAGAGCGGTTTATGAATGTCTAC
GGGGTGGACTTGATTTTACTAAGGATGATGAAAACGTAAATTCACAACCATTTATGCGTT
GGAGAGATCGTTTC
>3602
--------------------------AAGCGTTGAATTTAAAGCTG-GTGTTAAAGATTA
CAAATTGACTTATTATACTCCTGACTACGAAACCAAAGATACTGATATCTTGGCAGCATT
CCGAGTAACTCCTCAACCGGGAGTTCCGCCTGAAGAAGCGGGAGCTGCGGTAGCTGCCGA
ATCTTCTACTGGTACATGGACAACTGTGTGGACTGATGGACTTACCAGTCTTGATCGTTA
CAAAGGACGATGCTACCACATCGAGGTCGTTGTTGGGGAGGAAAATCA--ATATATTGCT
TATGTAGCTTAT----CCTTTAGACCTTTTTGAAGAAGGTTCTGTTACTAACATGTTTAC
TTCCATTGTGGGTAATGTATTTGGTTTCAAAGCCCTGCGAGCTCTACGTCTGGAAGATCT
GCGAATTCC-------CACTTCTTATTCAAAAACTTTCCAAGGTCCACC-GCATGG--CA
TCCAAGTTGAAAGAGATAAA--TTGAACAAGTATGGTCGTCCCCTATTGGGATGTA-CTA
TTAAACCAAAATTGGGATTATCCGCAAAAAACTACGGTAGAGCGGTTTATGAATGTCTAC
GGGGTGGACTTGATTTTACTAAGGATGATGAAAACGTAAATTCACAACCATTTATGCGGT
GGAGAGATCGTTTC
>2808
ATGTCACCACAAACAGAGACTAAAGCAAGTGTTGGATTCAAAGCTG-GTGTTAAAGATTA
TAAATTGACTTATTATACTCCTGAATATGAAACCAAAGATACTGATATCTTGGCAGCATT
CCGAGTAACTCCTCAACCGGGAGTTCCACCCGAGGAAGCAGGGGCCGCTGTAGCTGCTGA
ATCTTCTACTGGTACATGGACAACTGTGTGGACCGATGGTCTTACCAGTCTTGATCGTTA
CAAAGGACGATGCTATGGCATCGAGCCTGTTCCTGGAGAAGAAAGTCA--ATTTATTGCT
TATGTAGCTTAT----CCCCTAGACCTTTTTGAAGAAGGTTCTGTTACTAACATGTTTAC
TTCCATTGTGGGTAATGTATTTGGATTCAAGGCTCTGCGCGCTCTACGTCTGGAGGATTT
GCGAATCCC-------TACGGCTTATATTAAAACTTTCCAAGGCCCGCC-TCATGG--TA
TCCAGGTTGAAAGAGATAAA--TTGAACAAGTATGGTCGCCCTCTATTGGGATGTA-CTA
TTAAACCAAAATTGGGATTATCCGCTAAGAATTATGGTAGAGCAGTTTATGAATGTCTAC
GTGGTGGACTTGATTTTACCAAAGATGATGAAAACGTGAATTCCCAACCATTTATGCGTT
GGAGAGACCGTTTC
>2809
------------------------------------------------------------
---ATTGACTTATTATACTCCGGAATATGAAACCAAAGATACTGATATCTTGGCAGCATT
CCGAGTAACTCCTCAACCGGGAGTTCCACCCGAGGAAGCAGGGGCCGCTGTAGCTGCTGA
ATCTTCTACTGGTACATGGACAACTGTGTGGACCGATGGGCTTACCAGTCTTGATCGTTA
CAAAGGACGATGCTATGGCATCGAGCCTGTTGCTGGAGAAGAAAATCA--ATTTATTGCT
TATGTAGCTTAT----CCCCTAGACCTTTTTGAAGAAGGTTCTGTTACTAACATGTTTAC
TTCCATTGTGGGTAATGTATTTGGATTCAAGGCTCTACGCGCTCTACGTCTGGAGGATTT
GCGAATCCC-------TACTGCTTATGTTAAAACTTTCCAAGGCCCACC-TCACGG--TA
TCCAGGTTGAAAGAGATAAA--TTGAACAAGTATGGTCGTCCTCTATTGGGATGTA-CTA
TTAAACCAAAATTGGGATTATCCGCTAAGAATTATGGTAGAGCGGTTTATGAATGTCTAC
GCGGTGGACTTGATTTTACCAAAGATGATGAAAACGTGAATTCCCAACCATTTATGCGTT
GGAGAGACCGTTTC
>2810
------------------------------------------------------------
---------TTACTATACTCCTGAATATGANACCNAAGATACTGATATCTTGGCAGCATT
CCGAGTAACTCCTCAACCGGGAGTTCCACCCGAGGAAGCAGGGGCCGCTGTAGCTGCTGA
ATCTTCTACTGGTACATGGACAACTGTGTGGACCGATGGGCTTACCAGTCTTGATCGTTA
CAAAGGACGATGCTATGGCATCGAGCCTGTTGCTGGAGAAGAAAATCA--ATTTATTGCT
TATGTAGCTTAT----CCCCTAGACCTTTTTGAAGAAGGTTCTGTTACTAACATGTTTAC
TTCCATTGTGGGTAATGTATTTGGATTCAAGGCTCTACGCGCTCTACGTCTGGAGGATTT
GCGAATCCC-------TACTGCTTATGTTAAAACTTTCCAAGGCCCACC-TCACGG--TA
TCCAGGTTGAAAGAGATAAA--TTGAACAAGTATGGTCGCCCTCTATTGGGATGTA-CTA
TTAAACCAAAATTGGGATTATCCGCTAAGAATTATGGTAGAGCAGTTTATGAATGTCTAC
GCGGTGGACTTGATTTTACCAAAGATGATGAAAACGTGAATTCCCAACCATTTATGCGTT
GGAGAGACCGTTTC
>2811
------------------------------------------------------------
------------------------------------------------------------
----------------------------------------GGGGCCGCTGTAGCTGCTGA
ATCTTCTACTGGTACATGGACAACTGTGTGGACCGATGGGCTTACCAGTCTTGATCGTTA
CAAAGGACGATGCTATGGCATCGAGCCTGTTGCTGGAGAAGAAAATCA--ATTTATTGCT
TATGTAGCTTAT----CCCCTAGACCTTTTTGAAGAAGGTTCTGTTACTAACATGTTTAC
TTCCATTGTGGGTAATGTATTTGGATTCAAGGCTCTACGCGCTCTACGTCTGGAGGATTT
GCGAATCCC-------TACTGCTTATGTTAAAACTTTCCAAGGCCCACC-TCACGG--TA
TCCAGGTTGAAAGAGATAAA--TTGAACAAGTATGGTCGCCCTCTATTGGGATGTA-CTA
TTAAACCAAAATTGGGATTATCCGCTAAGAATTATGGTAGAGCAGTTTATGAATGTCTAC
GCGGTGGACTTGATTTTACCAAAGATGATGAAAACGTGAATTCCCAACCATTTATGCGTT
GGAGAGACCGTGTC
>2812
--------------------------------TGGATTCAAAGCTG-GTGTTAAAGATTA
TAAATTGACTTACTATACTCCTGAATATGAAACCAAAGATACTGATATCTTGGCAGCATT
CCGAGTAACTCCTCAACCGGGAGTTCCACCCGAGGAAGCAGGGGCCGCTGTAGCTGCTGA
ATCTTCTACTGGTACATGGACAACTGTGTGGACCGATGGGCTTACCAGTCTTGATCGTTA
CAAAGGACGATGCTATGGCATCGAGCCTGTTGCTGGAGAAGAAAATCA--ATTTATTGCT
TATGTAGCTTAT----CCCCTAGACCTTTTTGAAGAAGGTTCTGTTACTAACATGTTTAC
TTCCATTGTGGGTAATGTATTTGGATTCAAGGCTCTACGCGCTCTACGTCTGGAGGATTT
GCGAATCCC-------TACTGCTTATGTTAAAACTTTCCAAGGCCCACC-TCACGG--TA
TCCAGGTTGAAAGAGATAAA--TTGAACAAGTATGGTCGCCCTCTATTGGGATGTA-CTA
TTAAACCAAAATTGGGATTATCCGCTAAGAATTATGGTAGAGCAGTTTATGAATGTCTAC
GCGGTGGACTTGATTTTACCAAAGATGATGAAAACGTGAATTCCCAACCATTTATGCGTT
GGAGAGACCGTTTC
>3317
----------------------------GTGTTGGATTCAAGGCTG-GTGTTAAAGATTA
TAAATTGACTTATTATACTCCTGACTATGAAACCAAAGATACTGATATCTTGGCAGCATT
CCGAGTAACTCCTCAACCTGGAGTTCCGCCTGAGGAAGCAGGTGCTGCGGTAGCTGCTGA
ATCTTCTACTGGTACATGGACAACTGTGTGGACCGATGGGCTTACCAGTCTTGATCGTTA
TAAAGGGCGATGCTACCACCTCGAGCCCGTTGCTGGAGAAGAAAATCA--ATTTATTGCT
TATGTAGCTTAC----CCGTTAGACCTTTTTGAAGAAGGTTCTGTTACTAACATGTTTAC
TTCCATTGTGGGTAATGTATTTGGGTTCAAAGCCCTACGCGCTCTACGTCTGGAGGATTT
GCGAGTCCC-------TCCTGCTTATTCGAAAACTTTCCAAGGCCCGCC-TCATGG--GA
TCCAAGTTGAGAGAGATAAA--TTGAACAAGTATGGTCGCCCCCTATTGGGCTGTA-CTA
TTAAACCTAAATTGGGGTTATCTGCTAAGAATTACGGTAGAGCTGTTTATGAATGTCTAC
GCGGTGGACTTGATTTTACCAAAGACGACGAGAACGTGAACTCCCAACCATTTATGCGTT
GGAGAGACCGTTTC
>3173
[truncated: 807,559 more chars]
